# Supplementary material for: Donor–Acceptor Viologens with Through‐Space Conjugation for Enhanced Visible‐Light‐Driven Photocatalysis
Source: Adv Sci (Weinh). 2024 Nov 21;12(2):2409925. doi: 10.1002/advs.202409925 (PMC11727243; doi:10.1002/advs.202409925)
Supplement: Supplementary file 2 — Supporting cif [file ADVS-12-2409925-s002.zip]

Archive with 10 entries (10 files):
- 9+checkcif.pdf
- 2.cif
- 2+checkcif.pdf
- 3.cif
- 3+checkcif .pdf
- 6.cif
- 6+checkcif.pdf
- 8.cif
- 8+checkcif.pdf
- 9.cif
