# Supplementary material for: Donor–Acceptor Viologens with Through‐Space Conjugation for Enhanced Visible‐Light‐Driven Photocatalysis
Source: Adv Sci (Weinh). 2024 Nov 21;12(2):2409925. doi: 10.1002/advs.202409925 (PMC11727243; doi:10.1002/advs.202409925)
Supplement: Supplementary file 2 — Supporting cif [file ADVS-12-2409925-s002.zip › 2.cif]

data_qy-1
_audit_creation_date               2023-11-15
_audit_creation_method
;
Olex2 1.5
(compiled 2023.08.24 svn.re1ec1418 for OlexSys, GUI svn.r6817)
;
_shelx_SHELXL_version_number       '2019/3'
_audit_contact_author_address      ?
_audit_contact_author_email        ?
_audit_contact_author_name         ''
_audit_contact_author_phone        ?
_publ_contact_author_id_orcid      ?
_publ_section_references
;
Bourhis, L.J., Dolomanov, O.V., Gildea, R.J., Howard, J.A.K., Puschmann, H.
 (2015). Acta Cryst. A71, 59-75.

Dolomanov, O.V., Bourhis, L.J., Gildea, R.J, Howard, J.A.K. & Puschmann, H.
 (2009), J. Appl. Cryst. 42, 339-341.

Sheldrick, G.M. (2015). Acta Cryst. C71, 3-8.
;
_chemical_name_common              ?
_chemical_name_systematic          ?
_chemical_formula_moiety           'C26 H18 N2 S'
_chemical_formula_sum              'C26 H18 N2 S'
_chemical_formula_weight           390.48
_chemical_melting_point            ?
loop_
  _atom_type_symbol
  _atom_type_description
  _atom_type_scat_dispersion_real
  _atom_type_scat_dispersion_imag
  _atom_type_scat_source
 'C' 'C' 0.0033 0.0016 'International Tables Vol C Tables 4.2.6.8 and 6.1.1.4'
 'H' 'H' 0.0000 0.0000 'International Tables Vol C Tables 4.2.6.8 and 6.1.1.4'
 'N' 'N' 0.0061 0.0033 'International Tables Vol C Tables 4.2.6.8 and 6.1.1.4'
 'S' 'S' 0.1246 0.1234 'International Tables Vol C Tables 4.2.6.8 and 6.1.1.4'

_shelx_space_group_comment
;
The symmetry employed for this shelxl refinement is uniquely defined
by the following loop, which should always be used as a source of
symmetry information in preference to the above space-group names.
They are only intended as comments.
;
_space_group_crystal_system        'triclinic'
_space_group_IT_number             2
_space_group_name_H-M_alt          'P -1'
_space_group_name_Hall             '-P 1'
loop_
  _space_group_symop_operation_xyz
 'x, y, z'
 '-x, -y, -z'

_cell_length_a                     9.5416(6)
_cell_length_b                     13.7930(10)
_cell_length_c                     15.3956(11)
_cell_angle_alpha                  101.102(3)
_cell_angle_beta                   100.129(2)
_cell_angle_gamma                  93.034(2)
_cell_volume                       1949.4(2)
_cell_formula_units_Z              4
_cell_measurement_reflns_used      6659
_cell_measurement_temperature      150.00
_cell_measurement_theta_max        26.965
_cell_measurement_theta_min        2.747
_shelx_estimated_absorpt_T_max     0.979
_shelx_estimated_absorpt_T_min     0.973
_exptl_absorpt_coefficient_mu      0.181
_exptl_absorpt_correction_T_max    0.7456
_exptl_absorpt_correction_T_min    0.6976
_exptl_absorpt_correction_type     multi-scan
_exptl_absorpt_process_details
;
SADABS-2016/2 (Bruker,2016/2) was used for absorption correction.
wR2(int) was 0.1434 before and 0.0841 after correction.
The Ratio of minimum to maximum transmission is 0.9356.
The \l/2 correction factor is Not present.
;
_exptl_absorpt_special_details     ?
_exptl_crystal_colour              ?
_exptl_crystal_density_diffrn      1.331
_exptl_crystal_density_meas        ?
_exptl_crystal_density_method      ?
_exptl_crystal_description         block
_exptl_crystal_F_000               816
_exptl_crystal_size_max            0.15
_exptl_crystal_size_mid            0.13
_exptl_crystal_size_min            0.12
_exptl_transmission_factor_max     ?
_exptl_transmission_factor_min     ?
_diffrn_reflns_av_R_equivalents    0.0820
_diffrn_reflns_av_unetI/netI       0.0590
_diffrn_reflns_Laue_measured_fraction_full  0.999
_diffrn_reflns_Laue_measured_fraction_max  0.998
_diffrn_reflns_limit_h_max         12
_diffrn_reflns_limit_h_min         -10
_diffrn_reflns_limit_k_max         17
_diffrn_reflns_limit_k_min         -17
_diffrn_reflns_limit_l_max         19
_diffrn_reflns_limit_l_min         -19
_diffrn_reflns_number              43390
_diffrn_reflns_point_group_measured_fraction_full  0.999
_diffrn_reflns_point_group_measured_fraction_max  0.998
_diffrn_reflns_theta_full          25.242
_diffrn_reflns_theta_max           27.510
_diffrn_reflns_theta_min           1.821
_diffrn_ambient_temperature        150.00
_diffrn_detector_area_resol_mean   ?
_diffrn_measured_fraction_theta_full  0.999
_diffrn_measured_fraction_theta_max  0.998
_diffrn_measurement_device_type    'Bruker APEX-II CCD'
_diffrn_measurement_method         '\f and \w scans'
_diffrn_radiation_type             MoK\a
_diffrn_radiation_wavelength       0.71073
_diffrn_source                     ?
_diffrn_source_current             1.4
_diffrn_source_power               0.07
_diffrn_source_voltage             50.0
_diffrn_standards_number           0
_reflns_Friedel_coverage           0.000
_reflns_Friedel_fraction_full      .
_reflns_Friedel_fraction_max       .
_reflns_number_gt                  6633
_reflns_number_total               8942
_reflns_special_details
;
 Reflections were merged by SHELXL according to the crystal
 class for the calculation of statistics and refinement.
 
 _reflns_Friedel_fraction is defined as the number of unique
 Friedel pairs measured divided by the number that would be
 possible theoretically, ignoring centric projections and
 systematic absences.
;
_reflns_threshold_expression       'I > 2\s(I)'
_computing_cell_refinement         'SAINT V8.40B (?, 2016)'
_computing_data_collection         ?
_computing_data_reduction          'SAINT V8.40B (?, 2016)'
_computing_molecular_graphics      'Olex2 1.5 (Dolomanov et al., 2009)'
_computing_publication_material    'Olex2 1.5 (Dolomanov et al., 2009)'
_computing_structure_refinement    'SHELXL 2019/3 (Sheldrick, 2015)'
_computing_structure_solution      'olex2.solve 1.5 (Bourhis et al., 2015)'
_refine_diff_density_max           0.280
_refine_diff_density_min           -0.466
_refine_diff_density_rms           0.060
_refine_ls_extinction_coef         .
_refine_ls_extinction_method       none
_refine_ls_goodness_of_fit_ref     1.062
_refine_ls_hydrogen_treatment      constr
_refine_ls_matrix_type             full
_refine_ls_number_parameters       523
_refine_ls_number_reflns           8942
_refine_ls_number_restraints       0
_refine_ls_R_factor_all            0.0684
_refine_ls_R_factor_gt             0.0476
_refine_ls_restrained_S_all        1.062
_refine_ls_shift/su_max            0.001
_refine_ls_shift/su_mean           0.000
_refine_ls_structure_factor_coef   Fsqd
_refine_ls_weighting_details      
 'w=1/[\s^2^(Fo^2^)+(0.0408P)^2^+0.7817P] where P=(Fo^2^+2Fc^2^)/3'
_refine_ls_weighting_scheme        calc
_refine_ls_wR_factor_gt            0.1071
_refine_ls_wR_factor_ref           0.1255
_refine_special_details            ?
_olex2_refinement_description
;
1. Fixed Uiso
 At 1.2 times of:
  All C(H) groups
2.a Aromatic/amide H refined with riding coordinates:
 C1(H1), C2(H2), C4(H4), C6(H6), C7(H7), C8(H8), C9(H9), C11(H11), C14(H14),
 C16(H16), C016(H016), C17(H17), C18(H18), C19(H19), C22(H22), C23(H23),
 C24(H24), C25(H25), C26(H26), C27(H27), C29(H29), C30(H30), C32(H32), C33(H33),
  C34(H34), C35(H35), C37(H37), C40(H40), C42(H42), C43(H43), C44(H44),
 C45(H45), C48(H48), C49(H49), C50(H50), C51(H51)
;
_atom_sites_solution_hydrogens     geom
_atom_sites_solution_primary       iterative
_atom_sites_solution_secondary     ?
loop_
  _atom_site_label
  _atom_site_type_symbol
  _atom_site_fract_x
  _atom_site_fract_y
  _atom_site_fract_z
  _atom_site_U_iso_or_equiv
  _atom_site_adp_type
  _atom_site_occupancy
  _atom_site_site_symmetry_order
  _atom_site_calc_flag
  _atom_site_refinement_flags_posn
  _atom_site_refinement_flags_adp
  _atom_site_refinement_flags_occupancy
  _atom_site_disorder_assembly
  _atom_site_disorder_group
 S1 S 0.57315(6) 0.09884(4) 0.61936(4) 0.03738(14) Uani 1 1 d . . . . .
 N1 N 0.48532(17) 0.54357(12) 0.63012(12) 0.0322(4) Uani 1 1 d . . . . .
 N2 N 0.42533(19) 0.13869(13) 1.01557(11) 0.0335(4) Uani 1 1 d . . . . .
 C1 C 0.4578(2) 0.57394(15) 0.71266(14) 0.0312(4) Uani 1 1 d . . . . .
 H1 H 0.484576 0.641333 0.741514 0.037 Uiso 1 1 calc R U . . .
 C2 C 0.3928(2) 0.51344(14) 0.75880(13) 0.0276(4) Uani 1 1 d . . . . .
 H2 H 0.375827 0.539319 0.817441 0.033 Uiso 1 1 calc R U . . .
 C3 C 0.35254(18) 0.41409(13) 0.71836(12) 0.0233(4) Uani 1 1 d . . . . .
 C4 C 0.3801(2) 0.38206(14) 0.63216(12) 0.0260(4) Uani 1 1 d . . . . .
 H4 H 0.354320 0.315146 0.601497 0.031 Uiso 1 1 calc R U . . .
 C5 C 0.27942(19) 0.34617(14) 0.76391(12) 0.0245(4) Uani 1 1 d . . . . .
 C6 C 0.1626(2) 0.37721(15) 0.80211(13) 0.0304(4) Uani 1 1 d . . . . .
 H6 H 0.136780 0.442862 0.802590 0.036 Uiso 1 1 calc R U . . .
 C7 C 0.0838(2) 0.31442(17) 0.83922(13) 0.0345(5) Uani 1 1 d . . . . .
 H7 H 0.004410 0.336877 0.864462 0.041 Uiso 1 1 calc R U . . .
 C8 C 0.1209(2) 0.21885(16) 0.83945(13) 0.0340(5) Uani 1 1 d . . . . .
 H8 H 0.067197 0.175393 0.864836 0.041 Uiso 1 1 calc R U . . .
 C9 C 0.2367(2) 0.18699(15) 0.80247(13) 0.0296(4) Uani 1 1 d . . . . .
 H9 H 0.261490 0.121218 0.802627 0.036 Uiso 1 1 calc R U . . .
 C10 C 0.31817(19) 0.24945(14) 0.76478(12) 0.0237(4) Uani 1 1 d . . . . .
 C11 C 0.4208(2) 0.12592(15) 0.65925(13) 0.0326(4) Uani 1 1 d . . . . .
 H11 H 0.332156 0.086615 0.637915 0.039 Uiso 1 1 calc R U . . .
 C12 C 0.4397(2) 0.21009(13) 0.72513(12) 0.0236(4) Uani 1 1 d . . . . .
 C13 C 0.58547(19) 0.25263(13) 0.74484(12) 0.0217(4) Uani 1 1 d . . . . .
 C14 C 0.6673(2) 0.19992(14) 0.69172(13) 0.0280(4) Uani 1 1 d . . . . .
 H14 H 0.765895 0.217593 0.694712 0.034 Uiso 1 1 calc R U . . .
 C15 C 0.64843(18) 0.34261(13) 0.81316(12) 0.0211(4) Uani 1 1 d . . . . .
 C16 C 0.72689(19) 0.41556(14) 0.78510(13) 0.0255(4) Uani 1 1 d . . . . .
 H16 H 0.735726 0.406381 0.723602 0.031 Uiso 1 1 calc R U . . .
 C016 C 0.4454(2) 0.44830(15) 0.59134(13) 0.0298(4) Uani 1 1 d . . . . .
 H016 H 0.462898 0.424799 0.532388 0.036 Uiso 1 1 calc R U . . .
 C17 C 0.7918(2) 0.50072(14) 0.84479(14) 0.0291(4) Uani 1 1 d . . . . .
 H17 H 0.845879 0.548764 0.824521 0.035 Uiso 1 1 calc R U . . .
 C18 C 0.7776(2) 0.51545(14) 0.93418(14) 0.0313(4) Uani 1 1 d . . . . .
 H18 H 0.820969 0.574008 0.975509 0.038 Uiso 1 1 calc R U . . .
 C19 C 0.6998(2) 0.44432(14) 0.96301(13) 0.0287(4) Uani 1 1 d . . . . .
 H19 H 0.689814 0.455150 1.024362 0.034 Uiso 1 1 calc R U . . .
 C20 C 0.63563(19) 0.35697(13) 0.90411(12) 0.0222(4) Uani 1 1 d . . . . .
 C21 C 0.56193(19) 0.28113(13) 0.94128(12) 0.0221(4) Uani 1 1 d . . . . .
 C22 C 0.5846(2) 0.18108(13) 0.92117(12) 0.0240(4) Uani 1 1 d . . . . .
 H22 H 0.647279 0.158935 0.881369 0.029 Uiso 1 1 calc R U . . .
 C23 C 0.5157(2) 0.11394(14) 0.95930(13) 0.0280(4) Uani 1 1 d . . . . .
 H23 H 0.533583 0.046197 0.944631 0.034 Uiso 1 1 calc R U . . .
 C24 C 0.4694(2) 0.30772(14) 1.00057(13) 0.0298(4) Uani 1 1 d . . . . .
 H24 H 0.450924 0.375083 1.017408 0.036 Uiso 1 1 calc R U . . .
 C25 C 0.4047(2) 0.23503(15) 1.03480(14) 0.0353(5) Uani 1 1 d . . . . .
 H25 H 0.341174 0.254952 1.074664 0.042 Uiso 1 1 calc R U . . .
 S2 S 1.10709(6) 0.49459(4) 0.39157(3) 0.03644(14) Uani 1 1 d . . . . .
 N3 N 0.92602(19) 0.17500(16) 0.00950(12) 0.0413(5) Uani 1 1 d . . . . .
 N4 N 0.90333(18) 0.13814(13) 0.56841(11) 0.0311(4) Uani 1 1 d . . . . .
 C26 C 0.8796(2) 0.09677(18) 0.03895(14) 0.0383(5) Uani 1 1 d . . . . .
 H26 H 0.887750 0.032618 0.005293 0.046 Uiso 1 1 calc R U . . .
 C27 C 0.8200(2) 0.10296(15) 0.11556(13) 0.0309(4) Uani 1 1 d . . . . .
 H27 H 0.788112 0.044300 0.132773 0.037 Uiso 1 1 calc R U . . .
 C28 C 0.80740(19) 0.19547(14) 0.16700(12) 0.0239(4) Uani 1 1 d . . . . .
 C29 C 0.8532(2) 0.27781(15) 0.13583(12) 0.0281(4) Uani 1 1 d . . . . .
 H29 H 0.844957 0.342958 0.167383 0.034 Uiso 1 1 calc R U . . .
 C30 C 0.9110(2) 0.26360(18) 0.05839(14) 0.0367(5) Uani 1 1 d . . . . .
 H30 H 0.942098 0.320829 0.038668 0.044 Uiso 1 1 calc R U . . .
 C31 C 0.74330(19) 0.20384(13) 0.24890(12) 0.0225(4) Uani 1 1 d . . . . .
 C32 C 0.6173(2) 0.14472(14) 0.24470(13) 0.0282(4) Uani 1 1 d . . . . .
 H32 H 0.577038 0.099488 0.190107 0.034 Uiso 1 1 calc R U . . .
 C33 C 0.5502(2) 0.15039(15) 0.31767(14) 0.0316(4) Uani 1 1 d . . . . .
 H33 H 0.464917 0.109416 0.313101 0.038 Uiso 1 1 calc R U . . .
 C34 C 0.6076(2) 0.21598(15) 0.39746(13) 0.0295(4) Uani 1 1 d . . . . .
 H34 H 0.561867 0.220453 0.447942 0.035 Uiso 1 1 calc R U . . .
 C35 C 0.7321(2) 0.27507(14) 0.40343(12) 0.0258(4) Uani 1 1 d . . . . .
 H35 H 0.770712 0.320265 0.458364 0.031 Uiso 1 1 calc R U . . .
 C36 C 0.80238(18) 0.26985(13) 0.33061(12) 0.0217(4) Uani 1 1 d . . . . .
 C37 C 0.9405(2) 0.43553(14) 0.37785(12) 0.0293(4) Uani 1 1 d . . . . .
 H37 H 0.859719 0.468242 0.391824 0.035 Uiso 1 1 calc R U . . .
 C38 C 0.93636(19) 0.33559(13) 0.34440(11) 0.0226(4) Uani 1 1 d . . . . .
 C39 C 1.0746(2) 0.30687(13) 0.32966(12) 0.0241(4) Uani 1 1 d . . . . .
 C40 C 1.1753(2) 0.38601(15) 0.35260(13) 0.0309(4) Uani 1 1 d . . . . .
 H40 H 1.272611 0.381294 0.347481 0.037 Uiso 1 1 calc R U . . .
 C41 C 1.10998(18) 0.20564(13) 0.29221(11) 0.0224(4) Uani 1 1 d . . . . .
 C42 C 1.17673(19) 0.19281(14) 0.21744(12) 0.0259(4) Uani 1 1 d . . . . .
 H42 H 1.201964 0.249219 0.194594 0.031 Uiso 1 1 calc R U . . .
 C43 C 1.2070(2) 0.10040(15) 0.17582(13) 0.0284(4) Uani 1 1 d . . . . .
 H43 H 1.253643 0.093692 0.125571 0.034 Uiso 1 1 calc R U . . .
 C44 C 1.1689(2) 0.01761(15) 0.20800(13) 0.0291(4) Uani 1 1 d . . . . .
 H44 H 1.186304 -0.046471 0.178500 0.035 Uiso 1 1 calc R U . . .
 C45 C 1.1052(2) 0.02827(15) 0.28344(13) 0.0277(4) Uani 1 1 d . . . . .
 H45 H 1.080873 -0.028656 0.305850 0.033 Uiso 1 1 calc R U . . .
 C46 C 1.07646(18) 0.12167(14) 0.32665(12) 0.0229(4) Uani 1 1 d . . . . .
 C47 C 1.01585(19) 0.12917(13) 0.40987(12) 0.0230(4) Uani 1 1 d . . . . .
 C48 C 0.9044(2) 0.06263(14) 0.41444(12) 0.0261(4) Uani 1 1 d . . . . .
 H48 H 0.864160 0.012172 0.363502 0.031 Uiso 1 1 calc R U . . .
 C49 C 0.8525(2) 0.07023(15) 0.49341(13) 0.0301(4) Uani 1 1 d . . . . .
 H49 H 0.775591 0.024142 0.494534 0.036 Uiso 1 1 calc R U . . .
 C50 C 1.0704(2) 0.20039(14) 0.48792(12) 0.0278(4) Uani 1 1 d . . . . .
 H50 H 1.147227 0.247463 0.488758 0.033 Uiso 1 1 calc R U . . .
 C51 C 1.0114(2) 0.20171(15) 0.56396(13) 0.0307(4) Uani 1 1 d . . . . .
 H51 H 1.050053 0.250816 0.616278 0.037 Uiso 1 1 calc R U . . .

loop_
  _atom_site_aniso_label
  _atom_site_aniso_U_11
  _atom_site_aniso_U_22
  _atom_site_aniso_U_33
  _atom_site_aniso_U_23
  _atom_site_aniso_U_13
  _atom_site_aniso_U_12
 S1 0.0486(3) 0.0306(3) 0.0334(3) -0.0021(2) 0.0194(2) 0.0009(2)
 N1 0.0253(9) 0.0345(9) 0.0414(10) 0.0172(8) 0.0078(7) 0.0035(7)
 N2 0.0403(10) 0.0353(9) 0.0287(9) 0.0119(7) 0.0119(8) 0.0001(7)
 C1 0.0264(10) 0.0274(10) 0.0404(12) 0.0094(8) 0.0051(8) 0.0031(8)
 C2 0.0247(9) 0.0294(10) 0.0297(10) 0.0064(8) 0.0061(8) 0.0056(7)
 C3 0.0179(8) 0.0290(9) 0.0239(9) 0.0082(7) 0.0027(7) 0.0029(7)
 C4 0.0245(9) 0.0292(10) 0.0237(9) 0.0071(7) 0.0021(7) -0.0008(7)
 C5 0.0216(9) 0.0312(10) 0.0198(9) 0.0052(7) 0.0026(7) -0.0011(7)
 C6 0.0251(10) 0.0372(11) 0.0287(10) 0.0054(8) 0.0063(8) 0.0032(8)
 C7 0.0226(10) 0.0540(13) 0.0277(10) 0.0080(9) 0.0085(8) 0.0002(9)
 C8 0.0270(10) 0.0478(12) 0.0284(10) 0.0118(9) 0.0077(8) -0.0085(9)
 C9 0.0279(10) 0.0352(10) 0.0265(10) 0.0095(8) 0.0056(8) -0.0042(8)
 C10 0.0212(9) 0.0313(10) 0.0177(8) 0.0055(7) 0.0025(7) -0.0039(7)
 C11 0.0375(11) 0.0308(10) 0.0282(10) 0.0006(8) 0.0117(9) -0.0078(8)
 C12 0.0267(9) 0.0235(9) 0.0223(9) 0.0077(7) 0.0070(7) -0.0015(7)
 C13 0.0237(9) 0.0243(9) 0.0195(8) 0.0077(7) 0.0070(7) 0.0019(7)
 C14 0.0293(10) 0.0310(10) 0.0269(10) 0.0086(8) 0.0106(8) 0.0033(8)
 C15 0.0167(8) 0.0236(9) 0.0245(9) 0.0070(7) 0.0050(7) 0.0044(6)
 C16 0.0222(9) 0.0304(10) 0.0267(9) 0.0112(8) 0.0060(7) 0.0021(7)
 C016 0.0276(10) 0.0390(11) 0.0266(10) 0.0148(8) 0.0063(8) 0.0037(8)
 C17 0.0251(10) 0.0282(10) 0.0362(11) 0.0123(8) 0.0074(8) -0.0016(7)
 C18 0.0321(11) 0.0245(9) 0.0352(11) 0.0021(8) 0.0066(9) -0.0021(8)
 C19 0.0346(11) 0.0272(10) 0.0241(9) 0.0034(7) 0.0072(8) 0.0022(8)
 C20 0.0220(9) 0.0226(9) 0.0234(9) 0.0064(7) 0.0054(7) 0.0046(7)
 C21 0.0223(9) 0.0254(9) 0.0190(8) 0.0065(7) 0.0030(7) 0.0019(7)
 C22 0.0256(9) 0.0268(9) 0.0209(9) 0.0067(7) 0.0052(7) 0.0049(7)
 C23 0.0349(11) 0.0262(9) 0.0251(9) 0.0101(7) 0.0064(8) 0.0031(8)
 C24 0.0360(11) 0.0269(10) 0.0287(10) 0.0053(8) 0.0127(8) 0.0033(8)
 C25 0.0431(12) 0.0375(11) 0.0314(11) 0.0096(9) 0.0207(9) 0.0046(9)
 S2 0.0476(3) 0.0285(3) 0.0300(3) -0.0018(2) 0.0127(2) -0.0141(2)
 N3 0.0273(9) 0.0689(13) 0.0247(9) 0.0007(9) 0.0056(7) 0.0070(9)
 N4 0.0350(9) 0.0384(9) 0.0237(8) 0.0089(7) 0.0113(7) 0.0095(7)
 C26 0.0284(11) 0.0521(13) 0.0282(11) -0.0059(9) 0.0024(8) 0.0089(9)
 C27 0.0262(10) 0.0328(10) 0.0293(10) 0.0000(8) 0.0003(8) 0.0032(8)
 C28 0.0199(9) 0.0308(10) 0.0184(8) 0.0029(7) -0.0008(7) 0.0023(7)
 C29 0.0268(10) 0.0333(10) 0.0236(9) 0.0070(8) 0.0025(8) 0.0017(8)
 C30 0.0269(10) 0.0561(14) 0.0287(11) 0.0155(10) 0.0037(8) -0.0010(9)
 C31 0.0211(9) 0.0243(9) 0.0225(9) 0.0063(7) 0.0036(7) 0.0028(7)
 C32 0.0255(10) 0.0295(10) 0.0272(10) 0.0057(8) -0.0006(8) -0.0017(7)
 C33 0.0210(9) 0.0375(11) 0.0382(11) 0.0148(9) 0.0041(8) -0.0013(8)
 C34 0.0239(10) 0.0388(11) 0.0315(10) 0.0154(8) 0.0104(8) 0.0049(8)
 C35 0.0277(10) 0.0273(9) 0.0233(9) 0.0056(7) 0.0060(7) 0.0053(7)
 C36 0.0198(8) 0.0228(9) 0.0233(9) 0.0053(7) 0.0046(7) 0.0037(7)
 C37 0.0350(11) 0.0282(10) 0.0234(9) 0.0019(7) 0.0075(8) -0.0017(8)
 C38 0.0255(9) 0.0249(9) 0.0163(8) 0.0024(7) 0.0041(7) -0.0019(7)
 C39 0.0247(9) 0.0288(9) 0.0187(8) 0.0052(7) 0.0053(7) -0.0035(7)
 C40 0.0310(10) 0.0364(11) 0.0244(9) 0.0041(8) 0.0081(8) -0.0079(8)
 C41 0.0152(8) 0.0319(10) 0.0190(8) 0.0046(7) 0.0018(7) -0.0014(7)
 C42 0.0192(9) 0.0357(10) 0.0237(9) 0.0083(8) 0.0053(7) -0.0010(7)
 C43 0.0227(9) 0.0420(11) 0.0221(9) 0.0071(8) 0.0077(7) 0.0035(8)
 C44 0.0288(10) 0.0329(10) 0.0270(10) 0.0040(8) 0.0096(8) 0.0096(8)
 C45 0.0272(10) 0.0338(10) 0.0248(9) 0.0090(8) 0.0082(8) 0.0055(8)
 C46 0.0180(8) 0.0320(10) 0.0190(8) 0.0056(7) 0.0038(7) 0.0011(7)
 C47 0.0227(9) 0.0283(9) 0.0197(9) 0.0080(7) 0.0044(7) 0.0060(7)
 C48 0.0283(10) 0.0280(9) 0.0228(9) 0.0048(7) 0.0078(7) 0.0020(7)
 C49 0.0316(10) 0.0335(10) 0.0286(10) 0.0082(8) 0.0132(8) 0.0023(8)
 C50 0.0263(10) 0.0341(10) 0.0214(9) 0.0052(8) 0.0017(7) -0.0007(8)
 C51 0.0336(11) 0.0373(11) 0.0194(9) 0.0027(8) 0.0029(8) 0.0058(8)

_geom_special_details
;
 All esds (except the esd in the dihedral angle between two l.s. planes)
 are estimated using the full covariance matrix.  The cell esds are taken
 into account individually in the estimation of esds in distances, angles
 and torsion angles; correlations between esds in cell parameters are only
 used when they are defined by crystal symmetry.  An approximate (isotropic)
 treatment of cell esds is used for estimating esds involving l.s. planes.
;
loop_
  _geom_bond_atom_site_label_1
  _geom_bond_atom_site_label_2
  _geom_bond_distance
  _geom_bond_site_symmetry_2
  _geom_bond_publ_flag
 S1 C11 1.707(2) . ?
 S1 C14 1.706(2) . ?
 N1 C1 1.335(3) . ?
 N1 C016 1.339(3) . ?
 N2 C23 1.338(3) . ?
 N2 C25 1.338(3) . ?
 C1 H1 0.9500 . ?
 C1 C2 1.383(3) . ?
 C2 H2 0.9500 . ?
 C2 C3 1.395(3) . ?
 C3 C4 1.391(3) . ?
 C3 C5 1.487(2) . ?
 C4 H4 0.9500 . ?
 C4 C016 1.384(3) . ?
 C5 C6 1.398(3) . ?
 C5 C10 1.405(3) . ?
 C6 H6 0.9500 . ?
 C6 C7 1.384(3) . ?
 C7 H7 0.9500 . ?
 C7 C8 1.383(3) . ?
 C8 H8 0.9500 . ?
 C8 C9 1.384(3) . ?
 C9 H9 0.9500 . ?
 C9 C10 1.402(2) . ?
 C10 C12 1.483(3) . ?
 C11 H11 0.9500 . ?
 C11 C12 1.367(3) . ?
 C12 C13 1.438(2) . ?
 C13 C14 1.365(3) . ?
 C13 C15 1.484(2) . ?
 C14 H14 0.9500 . ?
 C15 C16 1.400(2) . ?
 C15 C20 1.404(2) . ?
 C16 H16 0.9500 . ?
 C16 C17 1.384(3) . ?
 C016 H016 0.9500 . ?
 C17 H17 0.9500 . ?
 C17 C18 1.384(3) . ?
 C18 H18 0.9500 . ?
 C18 C19 1.385(3) . ?
 C19 H19 0.9500 . ?
 C19 C20 1.398(3) . ?
 C20 C21 1.487(2) . ?
 C21 C22 1.392(2) . ?
 C21 C24 1.391(3) . ?
 C22 H22 0.9500 . ?
 C22 C23 1.384(2) . ?
 C23 H23 0.9500 . ?
 C24 H24 0.9500 . ?
 C24 C25 1.385(3) . ?
 C25 H25 0.9500 . ?
 S2 C37 1.707(2) . ?
 S2 C40 1.709(2) . ?
 N3 C26 1.332(3) . ?
 N3 C30 1.335(3) . ?
 N4 C49 1.336(3) . ?
 N4 C51 1.338(3) . ?
 C26 H26 0.9500 . ?
 C26 C27 1.387(3) . ?
 C27 H27 0.9500 . ?
 C27 C28 1.390(3) . ?
 C28 C29 1.394(3) . ?
 C28 C31 1.483(2) . ?
 C29 H29 0.9500 . ?
 C29 C30 1.384(3) . ?
 C30 H30 0.9500 . ?
 C31 C32 1.401(3) . ?
 C31 C36 1.409(2) . ?
 C32 H32 0.9500 . ?
 C32 C33 1.379(3) . ?
 C33 H33 0.9500 . ?
 C33 C34 1.382(3) . ?
 C34 H34 0.9500 . ?
 C34 C35 1.383(3) . ?
 C35 H35 0.9500 . ?
 C35 C36 1.396(2) . ?
 C36 C38 1.486(2) . ?
 C37 H37 0.9500 . ?
 C37 C38 1.371(3) . ?
 C38 C39 1.440(3) . ?
 C39 C40 1.364(3) . ?
 C39 C41 1.485(3) . ?
 C40 H40 0.9500 . ?
 C41 C42 1.398(2) . ?
 C41 C46 1.408(2) . ?
 C42 H42 0.9500 . ?
 C42 C43 1.381(3) . ?
 C43 H43 0.9500 . ?
 C43 C44 1.385(3) . ?
 C44 H44 0.9500 . ?
 C44 C45 1.390(3) . ?
 C45 H45 0.9500 . ?
 C45 C46 1.396(3) . ?
 C46 C47 1.484(2) . ?
 C47 C48 1.388(3) . ?
 C47 C50 1.397(3) . ?
 C48 H48 0.9500 . ?
 C48 C49 1.379(3) . ?
 C49 H49 0.9500 . ?
 C50 H50 0.9500 . ?
 C50 C51 1.383(3) . ?
 C51 H51 0.9500 . ?

loop_
  _geom_angle_atom_site_label_1
  _geom_angle_atom_site_label_2
  _geom_angle_atom_site_label_3
  _geom_angle
  _geom_angle_site_symmetry_1
  _geom_angle_site_symmetry_3
  _geom_angle_publ_flag
 C14 S1 C11 91.36(10) . . ?
 C1 N1 C016 116.28(17) . . ?
 C25 N2 C23 115.77(16) . . ?
 N1 C1 H1 117.9 . . ?
 N1 C1 C2 124.12(19) . . ?
 C2 C1 H1 117.9 . . ?
 C1 C2 H2 120.3 . . ?
 C1 C2 C3 119.34(18) . . ?
 C3 C2 H2 120.3 . . ?
 C2 C3 C5 121.69(17) . . ?
 C4 C3 C2 116.86(17) . . ?
 C4 C3 C5 121.42(16) . . ?
 C3 C4 H4 120.2 . . ?
 C016 C4 C3 119.58(18) . . ?
 C016 C4 H4 120.2 . . ?
 C6 C5 C3 118.97(17) . . ?
 C6 C5 C10 118.86(17) . . ?
 C10 C5 C3 122.05(17) . . ?
 C5 C6 H6 119.3 . . ?
 C7 C6 C5 121.47(19) . . ?
 C7 C6 H6 119.3 . . ?
 C6 C7 H7 120.1 . . ?
 C8 C7 C6 119.81(19) . . ?
 C8 C7 H7 120.1 . . ?
 C7 C8 H8 120.2 . . ?
 C7 C8 C9 119.56(18) . . ?
 C9 C8 H8 120.2 . . ?
 C8 C9 H9 119.2 . . ?
 C8 C9 C10 121.55(19) . . ?
 C10 C9 H9 119.2 . . ?
 C5 C10 C12 122.48(16) . . ?
 C9 C10 C5 118.74(18) . . ?
 C9 C10 C12 118.76(17) . . ?
 S1 C11 H11 123.5 . . ?
 C12 C11 S1 112.95(15) . . ?
 C12 C11 H11 123.5 . . ?
 C11 C12 C10 121.23(17) . . ?
 C11 C12 C13 111.14(17) . . ?
 C13 C12 C10 127.59(16) . . ?
 C12 C13 C15 127.27(16) . . ?
 C14 C13 C12 111.95(16) . . ?
 C14 C13 C15 120.78(16) . . ?
 S1 C14 H14 123.7 . . ?
 C13 C14 S1 112.59(15) . . ?
 C13 C14 H14 123.7 . . ?
 C16 C15 C13 117.80(16) . . ?
 C16 C15 C20 118.79(16) . . ?
 C20 C15 C13 123.39(15) . . ?
 C15 C16 H16 119.2 . . ?
 C17 C16 C15 121.58(17) . . ?
 C17 C16 H16 119.2 . . ?
 N1 C016 C4 123.82(19) . . ?
 N1 C016 H016 118.1 . . ?
 C4 C016 H016 118.1 . . ?
 C16 C17 H17 120.2 . . ?
 C18 C17 C16 119.60(17) . . ?
 C18 C17 H17 120.2 . . ?
 C17 C18 H18 120.2 . . ?
 C17 C18 C19 119.59(18) . . ?
 C19 C18 H18 120.2 . . ?
 C18 C19 H19 119.2 . . ?
 C18 C19 C20 121.66(18) . . ?
 C20 C19 H19 119.2 . . ?
 C15 C20 C21 122.66(16) . . ?
 C19 C20 C15 118.75(16) . . ?
 C19 C20 C21 118.54(16) . . ?
 C22 C21 C20 122.25(16) . . ?
 C24 C21 C20 121.13(16) . . ?
 C24 C21 C22 116.59(16) . . ?
 C21 C22 H22 120.1 . . ?
 C23 C22 C21 119.86(17) . . ?
 C23 C22 H22 120.1 . . ?
 N2 C23 C22 123.95(18) . . ?
 N2 C23 H23 118.0 . . ?
 C22 C23 H23 118.0 . . ?
 C21 C24 H24 120.3 . . ?
 C25 C24 C21 119.35(18) . . ?
 C25 C24 H24 120.3 . . ?
 N2 C25 C24 124.48(19) . . ?
 N2 C25 H25 117.8 . . ?
 C24 C25 H25 117.8 . . ?
 C37 S2 C40 91.65(10) . . ?
 C26 N3 C30 115.78(18) . . ?
 C49 N4 C51 115.97(16) . . ?
 N3 C26 H26 117.9 . . ?
 N3 C26 C27 124.2(2) . . ?
 C27 C26 H26 117.9 . . ?
 C26 C27 H27 120.2 . . ?
 C26 C27 C28 119.6(2) . . ?
 C28 C27 H27 120.2 . . ?
 C27 C28 C29 116.62(17) . . ?
 C27 C28 C31 120.50(17) . . ?
 C29 C28 C31 122.84(17) . . ?
 C28 C29 H29 120.4 . . ?
 C30 C29 C28 119.25(19) . . ?
 C30 C29 H29 120.4 . . ?
 N3 C30 C29 124.5(2) . . ?
 N3 C30 H30 117.7 . . ?
 C29 C30 H30 117.7 . . ?
 C32 C31 C28 118.75(16) . . ?
 C32 C31 C36 118.38(16) . . ?
 C36 C31 C28 122.86(16) . . ?
 C31 C32 H32 119.1 . . ?
 C33 C32 C31 121.80(18) . . ?
 C33 C32 H32 119.1 . . ?
 C32 C33 H33 120.2 . . ?
 C32 C33 C34 119.68(18) . . ?
 C34 C33 H33 120.2 . . ?
 C33 C34 H34 120.2 . . ?
 C33 C34 C35 119.67(18) . . ?
 C35 C34 H34 120.2 . . ?
 C34 C35 H35 119.2 . . ?
 C34 C35 C36 121.54(18) . . ?
 C36 C35 H35 119.2 . . ?
 C31 C36 C38 123.78(16) . . ?
 C35 C36 C31 118.92(16) . . ?
 C35 C36 C38 117.30(16) . . ?
 S2 C37 H37 123.8 . . ?
 C38 C37 S2 112.49(15) . . ?
 C38 C37 H37 123.8 . . ?
 C37 C38 C36 121.06(17) . . ?
 C37 C38 C39 111.50(16) . . ?
 C39 C38 C36 127.39(16) . . ?
 C38 C39 C41 126.64(16) . . ?
 C40 C39 C38 111.81(17) . . ?
 C40 C39 C41 121.53(17) . . ?
 S2 C40 H40 123.7 . . ?
 C39 C40 S2 112.54(16) . . ?
 C39 C40 H40 123.7 . . ?
 C42 C41 C39 118.18(16) . . ?
 C42 C41 C46 118.39(17) . . ?
 C46 C41 C39 123.40(16) . . ?
 C41 C42 H42 119.1 . . ?
 C43 C42 C41 121.86(17) . . ?
 C43 C42 H42 119.1 . . ?
 C42 C43 H43 120.3 . . ?
 C42 C43 C44 119.42(17) . . ?
 C44 C43 H43 120.3 . . ?
 C43 C44 H44 120.0 . . ?
 C43 C44 C45 120.02(18) . . ?
 C45 C44 H44 120.0 . . ?
 C44 C45 H45 119.6 . . ?
 C44 C45 C46 120.76(18) . . ?
 C46 C45 H45 119.6 . . ?
 C41 C46 C47 122.15(16) . . ?
 C45 C46 C41 119.48(16) . . ?
 C45 C46 C47 118.34(16) . . ?
 C48 C47 C46 120.95(16) . . ?
 C48 C47 C50 116.75(17) . . ?
 C50 C47 C46 122.26(16) . . ?
 C47 C48 H48 120.2 . . ?
 C49 C48 C47 119.57(18) . . ?
 C49 C48 H48 120.2 . . ?
 N4 C49 C48 124.29(18) . . ?
 N4 C49 H49 117.9 . . ?
 C48 C49 H49 117.9 . . ?
 C47 C50 H50 120.3 . . ?
 C51 C50 C47 119.36(18) . . ?
 C51 C50 H50 120.3 . . ?
 N4 C51 C50 124.06(18) . . ?
 N4 C51 H51 118.0 . . ?
 C50 C51 H51 118.0 . . ?

_shelx_res_file
;
TITL 1_a.res in P-1
    qy-1.res
    created by SHELXL-2019/3 at 10:28:07 on 15-Nov-2023
REM Old TITL 1 in P-1
REM SHELXT solution in P-1: R1 0.151, Rweak 0.004, Alpha 0.034
REM <I/s> 0.000 for 0 systematic absences, Orientation as input
REM Formula found by SHELXT: C53 N3 S2
CELL 0.71073 9.5416 13.793 15.3956 101.102 100.129 93.034
ZERR 4 0.0006 0.001 0.0011 0.003 0.002 0.002
LATT 1
SFAC C H N S
UNIT 104 72 8 4

L.S. 20
PLAN  5
SIZE 0.12 0.13 0.15
TEMP -123.15
BOND
LIST 4
MORE -1
BOND $H
fmap 2
acta
REM <olex2.extras>
REM <HklSrc "%.\\QY-1.hkl">
REM </olex2.extras>

WGHT    0.040800    0.781700
FVAR       0.46238
S1    4    0.573147    0.098844    0.619359    11.00000    0.04863    0.03056 =
         0.03340   -0.00212    0.01936    0.00089
N1    3    0.485323    0.543574    0.630120    11.00000    0.02527    0.03446 =
         0.04135    0.01719    0.00778    0.00346
N2    3    0.425331    0.138690    1.015573    11.00000    0.04027    0.03528 =
         0.02867    0.01187    0.01186    0.00011
C1    1    0.457827    0.573942    0.712658    11.00000    0.02638    0.02739 =
         0.04044    0.00936    0.00506    0.00309
AFIX  43
H1    2    0.484576    0.641333    0.741514    11.00000   -1.20000
AFIX   0
C2    1    0.392835    0.513440    0.758796    11.00000    0.02466    0.02945 =
         0.02965    0.00643    0.00606    0.00558
AFIX  43
H2    2    0.375827    0.539319    0.817441    11.00000   -1.20000
AFIX   0
C3    1    0.352539    0.414088    0.718364    11.00000    0.01789    0.02901 =
         0.02388    0.00823    0.00275    0.00285
C4    1    0.380121    0.382057    0.632160    11.00000    0.02451    0.02923 =
         0.02373    0.00707    0.00207   -0.00083
AFIX  43
H4    2    0.354320    0.315146    0.601497    11.00000   -1.20000
AFIX   0
C5    1    0.279421    0.346166    0.763913    11.00000    0.02164    0.03118 =
         0.01983    0.00523    0.00256   -0.00108
C6    1    0.162600    0.377207    0.802108    11.00000    0.02510    0.03718 =
         0.02872    0.00535    0.00626    0.00321
AFIX  43
H6    2    0.136780    0.442862    0.802590    11.00000   -1.20000
AFIX   0
C7    1    0.083776    0.314417    0.839217    11.00000    0.02263    0.05399 =
         0.02771    0.00795    0.00852    0.00021
AFIX  43
H7    2    0.004410    0.336877    0.864462    11.00000   -1.20000
AFIX   0
C8    1    0.120870    0.218855    0.839451    11.00000    0.02697    0.04779 =
         0.02845    0.01183    0.00773   -0.00849
AFIX  43
H8    2    0.067197    0.175393    0.864836    11.00000   -1.20000
AFIX   0
C9    1    0.236657    0.186988    0.802469    11.00000    0.02788    0.03518 =
         0.02649    0.00952    0.00562   -0.00417
AFIX  43
H9    2    0.261490    0.121218    0.802627    11.00000   -1.20000
AFIX   0
C10   1    0.318174    0.249450    0.764780    11.00000    0.02124    0.03133 =
         0.01771    0.00548    0.00248   -0.00386
C11   1    0.420811    0.125919    0.659252    11.00000    0.03753    0.03080 =
         0.02821    0.00058    0.01174   -0.00782
AFIX  43
H11   2    0.332156    0.086615    0.637915    11.00000   -1.20000
AFIX   0
C12   1    0.439712    0.210085    0.725126    11.00000    0.02674    0.02351 =
         0.02233    0.00767    0.00699   -0.00147
C13   1    0.585468    0.252631    0.744843    11.00000    0.02373    0.02433 =
         0.01947    0.00775    0.00702    0.00190
C14   1    0.667311    0.199921    0.691716    11.00000    0.02926    0.03102 =
         0.02691    0.00862    0.01061    0.00326
AFIX  43
H14   2    0.765895    0.217593    0.694712    11.00000   -1.20000
AFIX   0
C15   1    0.648433    0.342605    0.813161    11.00000    0.01667    0.02358 =
         0.02447    0.00702    0.00503    0.00442
C16   1    0.726886    0.415563    0.785096    11.00000    0.02216    0.03040 =
         0.02675    0.01116    0.00603    0.00215
AFIX  43
H16   2    0.735726    0.406381    0.723602    11.00000   -1.20000
AFIX   0
C016  1    0.445399    0.448296    0.591344    11.00000    0.02758    0.03895 =
         0.02664    0.01482    0.00627    0.00367
AFIX  43
H016  2    0.462898    0.424799    0.532388    11.00000   -1.20000
AFIX   0
C17   1    0.791846    0.500716    0.844792    11.00000    0.02513    0.02824 =
         0.03621    0.01227    0.00735   -0.00165
AFIX  43
H17   2    0.845879    0.548764    0.824521    11.00000   -1.20000
AFIX   0
C18   1    0.777623    0.515450    0.934176    11.00000    0.03214    0.02450 =
         0.03521    0.00213    0.00664   -0.00215
AFIX  43
H18   2    0.820969    0.574008    0.975509    11.00000   -1.20000
AFIX   0
C19   1    0.699829    0.444324    0.963011    11.00000    0.03462    0.02722 =
         0.02410    0.00342    0.00718    0.00220
AFIX  43
H19   2    0.689814    0.455150    1.024362    11.00000   -1.20000
AFIX   0
C20   1    0.635635    0.356966    0.904114    11.00000    0.02196    0.02264 =
         0.02338    0.00640    0.00539    0.00462
C21   1    0.561927    0.281128    0.941279    11.00000    0.02228    0.02536 =
         0.01903    0.00652    0.00296    0.00190
C22   1    0.584613    0.181081    0.921174    11.00000    0.02559    0.02676 =
         0.02093    0.00669    0.00520    0.00489
AFIX  43
H22   2    0.647279    0.158935    0.881369    11.00000   -1.20000
AFIX   0
C23   1    0.515675    0.113941    0.959301    11.00000    0.03488    0.02621 =
         0.02513    0.01005    0.00644    0.00308
AFIX  43
H23   2    0.533583    0.046197    0.944631    11.00000   -1.20000
AFIX   0
C24   1    0.469449    0.307720    1.000567    11.00000    0.03600    0.02692 =
         0.02872    0.00530    0.01275    0.00330
AFIX  43
H24   2    0.450924    0.375083    1.017408    11.00000   -1.20000
AFIX   0
C25   1    0.404654    0.235031    1.034799    11.00000    0.04308    0.03749 =
         0.03144    0.00963    0.02071    0.00463
AFIX  43
H25   2    0.341174    0.254952    1.074664    11.00000   -1.20000
AFIX   0

S2    4    1.107095    0.494590    0.391567    11.00000    0.04765    0.02852 =
         0.02999   -0.00178    0.01267   -0.01415
N3    3    0.926023    0.174999    0.009504    11.00000    0.02731    0.06893 =
         0.02465    0.00065    0.00563    0.00704
N4    3    0.903334    0.138145    0.568414    11.00000    0.03503    0.03842 =
         0.02370    0.00894    0.01130    0.00948
C26   1    0.879573    0.096772    0.038946    11.00000    0.02840    0.05206 =
         0.02820   -0.00590    0.00236    0.00894
AFIX  43
H26   2    0.887750    0.032618    0.005293    11.00000   -1.20000
AFIX   0
C27   1    0.820048    0.102957    0.115561    11.00000    0.02619    0.03275 =
         0.02934    0.00003    0.00030    0.00315
AFIX  43
H27   2    0.788112    0.044300    0.132773    11.00000   -1.20000
AFIX   0
C28   1    0.807400    0.195472    0.167000    11.00000    0.01995    0.03080 =
         0.01835    0.00293   -0.00080    0.00233
C29   1    0.853249    0.277815    0.135834    11.00000    0.02682    0.03335 =
         0.02357    0.00704    0.00255    0.00167
AFIX  43
H29   2    0.844957    0.342958    0.167383    11.00000   -1.20000
AFIX   0
C30   1    0.911004    0.263601    0.058392    11.00000    0.02690    0.05608 =
         0.02873    0.01552    0.00373   -0.00096
AFIX  43
H30   2    0.942098    0.320829    0.038668    11.00000   -1.20000
AFIX   0
C31   1    0.743302    0.203836    0.248901    11.00000    0.02111    0.02431 =
         0.02247    0.00631    0.00364    0.00278
C32   1    0.617338    0.144721    0.244700    11.00000    0.02554    0.02947 =
         0.02716    0.00575   -0.00059   -0.00166
AFIX  43
H32   2    0.577038    0.099488    0.190107    11.00000   -1.20000
AFIX   0
C33   1    0.550207    0.150390    0.317668    11.00000    0.02104    0.03748 =
         0.03817    0.01485    0.00410   -0.00130
AFIX  43
H33   2    0.464917    0.109416    0.313101    11.00000   -1.20000
AFIX   0
C34   1    0.607644    0.215977    0.397456    11.00000    0.02386    0.03880 =
         0.03146    0.01539    0.01039    0.00494
AFIX  43
H34   2    0.561867    0.220453    0.447942    11.00000   -1.20000
AFIX   0
C35   1    0.732124    0.275072    0.403432    11.00000    0.02769    0.02730 =
         0.02326    0.00557    0.00597    0.00529
AFIX  43
H35   2    0.770712    0.320265    0.458364    11.00000   -1.20000
AFIX   0
C36   1    0.802382    0.269847    0.330605    11.00000    0.01978    0.02280 =
         0.02328    0.00530    0.00464    0.00372
C37   1    0.940543    0.435526    0.377846    11.00000    0.03502    0.02818 =
         0.02343    0.00186    0.00747   -0.00167
AFIX  43
H37   2    0.859719    0.468242    0.391824    11.00000   -1.20000
AFIX   0
C38   1    0.936356    0.335588    0.344400    11.00000    0.02545    0.02494 =
         0.01627    0.00236    0.00407   -0.00195
C39   1    1.074594    0.306869    0.329664    11.00000    0.02472    0.02885 =
         0.01872    0.00517    0.00534   -0.00350
C40   1    1.175313    0.386012    0.352601    11.00000    0.03104    0.03638 =
         0.02436    0.00405    0.00811   -0.00794
AFIX  43
H40   2    1.272611    0.381294    0.347481    11.00000   -1.20000
AFIX   0
C41   1    1.109982    0.205644    0.292215    11.00000    0.01515    0.03190 =
         0.01902    0.00456    0.00179   -0.00138
C42   1    1.176730    0.192806    0.217441    11.00000    0.01925    0.03569 =
         0.02374    0.00830    0.00531   -0.00101
AFIX  43
H42   2    1.201964    0.249219    0.194594    11.00000   -1.20000
AFIX   0
C43   1    1.207045    0.100404    0.175820    11.00000    0.02268    0.04204 =
         0.02213    0.00714    0.00774    0.00347
AFIX  43
H43   2    1.253643    0.093692    0.125571    11.00000   -1.20000
AFIX   0
C44   1    1.168902    0.017610    0.207998    11.00000    0.02879    0.03292 =
         0.02695    0.00400    0.00963    0.00958
AFIX  43
H44   2    1.186304   -0.046471    0.178500    11.00000   -1.20000
AFIX   0
C45   1    1.105167    0.028274    0.283443    11.00000    0.02716    0.03385 =
         0.02478    0.00903    0.00823    0.00553
AFIX  43
H45   2    1.080873   -0.028656    0.305850    11.00000   -1.20000
AFIX   0
C46   1    1.076460    0.121667    0.326647    11.00000    0.01796    0.03198 =
         0.01904    0.00565    0.00385    0.00110
C47   1    1.015854    0.129174    0.409873    11.00000    0.02267    0.02826 =
         0.01974    0.00800    0.00436    0.00595
C48   1    0.904433    0.062633    0.414435    11.00000    0.02831    0.02796 =
         0.02281    0.00477    0.00778    0.00201
AFIX  43
H48   2    0.864160    0.012172    0.363502    11.00000   -1.20000
AFIX   0
C49   1    0.852521    0.070231    0.493413    11.00000    0.03163    0.03350 =
         0.02857    0.00821    0.01321    0.00233
AFIX  43
H49   2    0.775591    0.024142    0.494534    11.00000   -1.20000
AFIX   0
C50   1    1.070375    0.200391    0.487923    11.00000    0.02632    0.03407 =
         0.02143    0.00520    0.00167   -0.00066
AFIX  43
H50   2    1.147227    0.247463    0.488758    11.00000   -1.20000
AFIX   0
C51   1    1.011413    0.201715    0.563956    11.00000    0.03358    0.03734 =
         0.01937    0.00268    0.00289    0.00576
AFIX  43
H51   2    1.050053    0.250816    0.616278    11.00000   -1.20000
AFIX   0
HKLF 4


REM  1_a.res in P-1
REM wR2 = 0.1255, GooF = S = 1.062, Restrained GooF = 1.062 for all data
REM R1 = 0.0476 for 6633 Fo > 4sig(Fo) and 0.0684 for all 8942 data
REM 523 parameters refined using 0 restraints

END

WGHT      0.0408      0.7817

REM Highest difference peak  0.280,  deepest hole -0.466,  1-sigma level  0.060
Q1    1   0.7785  0.2012  0.2099  11.00000  0.05    0.28
Q2    1   0.5061  0.2428  0.7318  11.00000  0.05    0.24
Q3    1   0.6173  0.2829  0.7828  11.00000  0.05    0.24
Q4    1   0.8187  0.2363  0.1470  11.00000  0.05    0.23
Q5    1   0.7630  0.2848  0.3637  11.00000  0.05    0.22
;
_shelx_res_checksum                4589
_shelx_hkl_file
;
  -2   0   0  406.66   28.70
   2   0   0  330.67   20.50
   2   0   0  396.66   21.20
  -3   0   0  980.00   62.99
  -3   0   0  982.70   60.19
   3   0   0  936.91   52.39
   3   0   0  972.70   52.99
   4   0   0 1111.99   63.49
   5   0   0   -0.80    1.10
   5   0   0    0.80    1.30
   6   0   0  588.64   34.80
   6   0   0  555.34   30.40
   6   0   0  547.45   36.60
   7   0   0    0.70    0.80
   7   0   0    0.80    1.50
   7   0   0    0.70    0.60
   7   0   0    0.80    1.90
   8   0   0   58.89   10.40
   8   0   0   50.29    4.60
   8   0   0   61.19    4.50
   8   0   0   57.49    8.60
   9   0   0   16.20    2.60
   9   0   0   19.90    6.90
   9   0   0   14.80    2.80
   9   0   0    7.10    3.50
  10   0   0   27.30    4.00
  10   0   0   21.20    7.40
  10   0   0   21.60    3.70
  10   0   0   37.60    7.20
  11   0   0   73.99   13.60
  11   0   0   55.59    9.10
  11   0   0   58.09    5.90
  11   0   0   77.89   10.80
  12   0   0   19.00    7.30
  12   0   0   15.80    3.70
  12   0   0   17.40    3.60
  12   0   0   16.90    4.90
  12  -1   0   16.30    7.30
  12  -1   0   20.70    4.10
  12  -1   0   19.20    3.80
  11  -1   0    1.90    1.60
  11  -1   0   -0.20    1.10
  11  -1   0   -1.10    1.20
  11  -1   0    1.80    3.10
  10  -1   0   15.80    4.30
  10  -1   0   17.30    3.30
  10  -1   0   13.20    2.90
  10  -1   0   15.30    6.70
   9  -1   0   12.50    2.60
   9  -1   0    9.80    3.40
   9  -1   0   13.50    2.50
   9  -1   0   20.20    6.60
   8  -1   0   31.80    4.20
   8  -1   0   34.80    6.20
   8  -1   0   34.10    3.20
   8  -1   0   28.80    7.60
   7  -1   0  130.89    8.90
   7  -1   0  133.49    8.20
   7  -1   0  134.49   11.30
   7  -1   0  122.49   13.20
   6  -1   0   59.39    7.50
   6  -1   0   49.70    4.00
   6  -1   0   46.10    3.40
   5  -1   0   76.29    7.00
   5  -1   0   76.89    4.70
   5  -1   0   75.29    5.20
   4  -1   0    1.00    0.70
   4  -1   0    0.30    0.40
   4  -1   0    0.50    1.00
   3  -1   0  343.37   20.30
   3  -1   0  345.87   18.90
   2  -1   0 1173.58   59.19
   2  -1   0  974.50   68.99
  -2   1   0 1145.19   69.39
  -2   1   0 1009.50   58.99
   1  -1   0    6.20    0.80
   1  -1   0    5.40    1.00
   1  -1   0    6.30    0.90
  -1   1   0    5.30    0.90
  -1   1   0    6.40    1.00
  -1   1   0    5.10    0.80
  -1  -1   0  759.02   42.20
  -1  -1   0  777.92   49.10
   1   1   0  781.82   42.10
   1   1   0  752.12   49.40
  -2  -1   0    6.20    1.90
   2   1   0    7.70    2.10
   3   1   0   32.30    5.00
   4   1   0  180.28   13.90
   5   1   0  166.48   14.00
   6   1   0   16.00    4.60
   6   1   0   29.70    2.10
   6   1   0   27.40    2.00
   6   1   0   27.00    5.40
   7   1   0   19.10    5.40
   7   1   0   21.60    2.20
   7   1   0   23.60    2.20
   7   1   0   22.80    5.10
   8   1   0   13.60    4.30
   8   1   0   12.20    4.70
   8   1   0   15.70    2.40
   8   1   0   14.20    2.30
   9   1   0    6.10    4.40
   9   1   0   13.20    2.60
   9   1   0   11.50    4.30
   9   1   0   11.80    2.30
  10   1   0    0.00    1.10
  10   1   0   -0.40    2.00
  10   1   0   -0.30    0.90
  10   1   0    4.00    3.40
  11   1   0   14.80    3.30
  11   1   0   20.00    4.20
  11   1   0   11.60    6.10
  11   1   0   25.30    7.00
  12   1   0   26.00    4.50
  12   1   0   32.20    7.10
  12   1   0   36.60    5.10
  12   1   0   21.70    7.90
  12  -2   0   16.70    3.30
  12  -2   0   19.00    4.20
  12  -2   0   19.50    3.70
  12  -2   0   17.40    7.30
  11  -2   0    1.00    1.30
  11  -2   0   -0.90    0.80
  11  -2   0   -1.00    0.90
  11  -2   0    0.30    2.30
  10  -2   0   22.90    3.90
  10  -2   0   27.20    8.30
  10  -2   0   16.90    4.90
  10  -2   0   23.20    3.80
   9  -2   0   24.00    3.50
   9  -2   0   23.10    3.80
   9  -2   0   18.60    4.30
   9  -2   0   21.00    6.80
   8  -2   0   17.20    3.10
   8  -2   0   13.60    3.80
   8  -2   0   20.90    3.00
   7  -2   0    0.70    0.80
   7  -2   0    1.90    1.60
   7  -2   0    4.50    1.50
   6  -2   0  166.48   10.10
   6  -2   0  167.38   12.30
   5  -2   0    0.50    1.10
   5  -2   0    5.00    1.50
   5  -2   0    3.10    0.90
   4  -2   0  206.08   13.40
   4  -2   0  203.48   12.50
   4  -2   0  214.58   12.00
  -4   2   0  202.98   13.30
   3  -2   0 1339.87   71.89
   3  -2   0 1201.68   89.99
  -3   2   0 1495.25   91.49
  -3   2   0 1186.38   71.89
   2  -2   0   31.00    2.90
   2  -2   0   27.10    2.60
   2  -2   0   32.30    2.50
  -2   2   0   31.00    3.00
  -2   2   0   33.20    2.50
  -2   2   0   29.00    2.60
   1  -2   0  112.39    6.80
   1  -2   0  115.49    7.30
   1  -2   0  108.19    6.80
  -1   2   0  109.59    6.80
  -1   2   0  124.79    7.40
  -1   2   0  109.09    6.90
   0  -2   0 1020.60   70.39
   0  -2   0 1026.80   57.59
   0   2   0 1051.59   70.89
   0   2   0 1039.90   57.59
  -1  -2   0  321.87   19.10
   1   2   0  332.37   19.00
  -2  -2   0   17.00    1.30
  -2  -2   0   11.40    2.70
  -2  -2   0   16.40    0.90
   2   2   0   18.10    1.70
   2   2   0   19.60    3.30
   2   2   0   16.50    1.50
  -3  -2   0    7.70    2.70
   3   2   0   10.00    1.50
   3   2   0   13.70    3.00
   3   2   0   11.50    1.30
  -4  -2   0  220.08   16.30
   4   2   0  222.98   12.30
   4   2   0  205.58   11.90
   5   2   0  246.48   17.80
   5   2   0  226.48   13.10
   5   2   0  223.38   12.60
   6   2   0   -0.10    0.50
   6   2   0    0.30    0.70
   6   2   0    1.00    1.90
   7   2   0    5.40    3.10
   7   2   0   11.20    1.70
   7   2   0   11.40    2.00
   7   2   0   11.30    4.00
   8   2   0   36.30    8.20
   8   2   0   38.60    7.60
   8   2   0   37.00    3.60
   9   2   0   -1.50    1.60
   9   2   0    0.50    2.00
   9   2   0   -0.70    0.70
   9   2   0   -0.60    0.80
  10   2   0   -1.10    0.70
  10   2   0    2.00    3.20
  10   2   0    1.00    1.30
  10   2   0    2.00    3.00
  11   2   0    1.50    2.90
  11   2   0   -1.90    1.10
  11   2   0    2.00    1.70
  12  -3   0    3.60    1.90
  12  -3   0    0.10    1.40
  12  -3   0    3.70    4.20
  11  -3   0    1.90    1.50
  11  -3   0    1.10    1.70
  11  -3   0    6.30    4.90
  11  -3   0    0.30    1.10
  10  -3   0   51.09    6.30
  10  -3   0   49.60    5.50
  10  -3   0   49.60   11.40
  10  -3   0   55.89    6.50
   9  -3   0   67.09    6.40
   9  -3   0   79.39    7.30
   9  -3   0   80.39    6.50
   8  -3   0    9.60    2.40
   8  -3   0   11.80    3.00
   7  -3   0    7.60    2.60
   7  -3   0   13.10    2.70
   7  -3   0   14.10    2.40
   6  -3   0  699.33   41.10
   6  -3   0  773.62   42.30
   5  -3   0  179.28   12.00
   5  -3   0  161.98   10.70
   5  -3   0  186.08   11.40
  -5   3   0  170.18   12.20
   4  -3   0   83.19    6.40
   4  -3   0   95.59    7.10
   4  -3   0   92.69    6.20
  -4   3   0   85.19    5.40
  -4   3   0   89.19    5.60
  -4   3   0   82.39    7.10
   3  -3   0   86.09    6.40
   3  -3   0   87.09    6.80
   3  -3   0   90.79    6.30
  -3   3   0  116.09    7.70
  -3   3   0   97.29    6.30
  -3   3   0   90.39    6.50
   2  -3   0  359.16   20.70
  -2   3   0  372.46   21.50
  -2   3   0  360.56   20.60
   1  -3   0   73.39    6.70
  -1   3   0   76.99    6.00
  -1   3   0   77.49    5.30
   0  -3   0 4220.08  240.28
   0   3   0 3888.21  238.28
  -1  -3   0   70.49    5.10
  -1  -3   0   65.79    5.80
  -1  -3   0   75.19    5.20
   1   3   0   77.89    5.20
   1   3   0   86.39    5.30
   1   3   0   76.59    6.00
  -2  -3   0  137.89   10.50
  -2  -3   0  139.59    8.70
  -2  -3   0  151.68    8.70
   2   3   0  138.69    8.80
   2   3   0  152.58    8.80
   2   3   0  132.29   10.10
  -3  -3   0  620.54   38.40
   3   3   0  670.73   38.10
  -4  -3   0   82.79    8.70
   4   3   0   79.49    8.10
   4   3   0   76.79    5.30
   4   3   0   82.59    5.70
  -5  -3   0    5.80    3.10
   5   3   0    1.70    1.00
   5   3   0    3.30    1.00
   5   3   0    1.10    1.70
   6   3   0    1.30    2.00
   6   3   0    1.30    1.00
   6   3   0    1.10    0.80
   7   3   0    0.50    1.90
   7   3   0    0.20    0.90
   7   3   0    1.10    0.90
   8   3   0    3.30    2.70
   8   3   0    3.10    1.40
   8   3   0    1.50    1.20
   8   3   0    3.00    3.00
   9   3   0   50.89   10.00
   9   3   0   63.09    5.50
   9   3   0   76.29   12.30
   9   3   0   59.19    5.40
  10   3   0   46.50    5.80
  10   3   0   39.80    9.20
  10   3   0   50.79   10.20
  11   3   0   28.00    8.60
  11   3   0   26.40    4.00
  11   3   0   13.90    5.90
  11   3   0   24.30    4.30
  12  -4   0   22.50    8.30
  12  -4   0   26.70    5.40
  12  -4   0   23.90    4.50
  11  -4   0    0.80    1.30
  11  -4   0    0.20    1.20
  11  -4   0    0.40    2.30
  10  -4   0    0.80    1.20
  10  -4   0    0.90    1.40
  10  -4   0   -0.30    1.10
   9  -4   0    1.90    1.60
   9  -4   0    1.20    1.40
   9  -4   0    5.10    1.90
   8  -4   0    4.40    1.60
   8  -4   0    3.40    1.50
   8  -4   0    1.40    1.50
   7  -4   0    1.80    1.30
   7  -4   0    1.40    1.30
   7  -4   0    0.10    1.20
   6  -4   0    4.60    1.60
   6  -4   0    6.40    2.20
  -6   4   0    5.90    2.10
   5  -4   0    0.70    1.30
   5  -4   0    2.30    1.20
   5  -4   0    1.70    1.10
  -5   4   0    0.00    0.90
   4  -4   0  146.29    9.60
   4  -4   0  148.19    9.80
   4  -4   0  146.29   10.30
  -4   4   0  140.59    9.70
   3  -4   0  511.35   29.40
   3  -4   0  503.15   28.70
  -3   4   0  508.85   29.00
   2  -4   0  892.71   82.09
   2  -4   0  981.30   58.19
  -2   4   0 1006.60   84.39
  -2   4   0  957.50   57.99
   1  -4   0  117.49    8.90
   1  -4   0  127.19    8.20
   1  -4   0  124.19    8.20
  -1   4   0  128.59    8.30
  -1   4   0  119.99    8.20
  -1   4   0  125.09    9.20
  -1   4   0  116.39    9.10
   0  -4   0    7.00    1.80
   0  -4   0   13.30    2.10
   0  -4   0   12.40    2.10
   0   4   0    7.80    1.70
   0   4   0    8.70    1.70
   0   4   0   11.00    2.50
  -1  -4   0  899.51   73.99
  -1  -4   0  842.92   49.80
   1   4   0  774.22   49.00
   1   4   0  830.22   73.39
  -2  -4   0    0.60    1.20
  -2  -4   0    0.70    1.20
  -2  -4   0   -0.30    0.50
   2   4   0    0.10    0.80
   2   4   0    0.70    0.70
   2   4   0    1.40    0.90
  -3  -4   0    3.90    2.40
  -3  -4   0    6.40    1.30
  -3  -4   0    6.30    1.40
   3   4   0    2.10    1.10
   3   4   0    4.10    2.00
   3   4   0    8.60    1.80
  -4  -4   0  302.67   22.40
   4   4   0  327.97   18.40
   4   4   0  308.47   18.60
   4   4   0  329.97   21.80
  -5  -4   0  258.77   20.70
   5   4   0  290.57   20.20
   5   4   0  254.37   15.80
   5   4   0  286.17   16.40
  -6  -4   0   21.00    5.80
   6   4   0   13.30    4.40
   6   4   0   20.90    2.90
   6   4   0   15.30    2.60
   7   4   0    4.00    1.50
   7   4   0    9.60    3.90
   7   4   0    4.40    1.60
   8   4   0   14.70    2.90
   8   4   0   19.90    3.10
   8   4   0   16.80    5.20
   9   4   0   65.89   11.70
   9   4   0   59.99   14.10
   9   4   0   76.79    6.60
   9   4   0   84.89    7.40
  10   4   0  168.18   17.60
  10   4   0  173.48   11.60
  10   4   0  166.88   12.10
  10   4   0  151.18   17.00
  11   4   0   56.79    7.00
  11   4   0   87.19   14.40
  11   4   0   45.50   10.00
  11   4   0   47.90    5.00
  11  -5   0    2.50    1.90
  11  -5   0   -0.30    1.40
  10  -5   0    9.30    2.80
  10  -5   0    9.70    2.80
   9  -5   0    8.20    2.40
   9  -5   0   10.00    2.70
   9  -5   0   14.20    2.80
   8  -5   0   36.40    5.30
   8  -5   0   44.60    5.50
   8  -5   0   43.90    5.60
   7  -5   0    0.10    0.80
   7  -5   0   -1.00    0.90
   7  -5   0    0.30    1.00
  -7   5   0   -0.10    1.10
   6  -5   0  210.68   13.80
   6  -5   0  215.18   13.60
   6  -5   0  198.48   13.90
  -6   5   0  196.78   14.50
   5  -5   0   32.00    4.80
   5  -5   0   43.80    5.00
  -5   5   0   36.00    4.40
  -5   5   0   34.10    4.00
  -5   5   0   31.40    5.20
   4  -5   0   48.30    4.60
   4  -5   0   45.00    4.50
   4  -5   0   45.60    5.10
  -4   5   0   49.10    6.50
  -4   5   0   50.29    4.60
  -4   5   0   56.29    5.10
   3  -5   0  431.26   24.80
  -3   5   0  411.26   24.70
  -3   5   0  418.66   26.10
  -3   5   0  439.26   25.20
   2  -5   0  433.86   25.90
   2  -5   0  438.76   27.30
   2  -5   0  461.35   25.80
  -2   5   0  437.96   27.10
  -2   5   0  440.86   25.80
  -2   5   0  468.65   26.10
   1  -5   0   73.59    6.00
   1  -5   0   72.29    6.00
   1  -5   0   81.19    7.10
  -1   5   0   85.19    7.40
  -1   5   0   81.29    7.40
  -1   5   0   89.79    6.40
  -1   5   0   81.29    6.30
   0  -5   0  136.99   10.70
   0  -5   0  159.88   10.00
   0  -5   0  148.09    9.70
   0   5   0  157.08   10.00
   0   5   0  144.89   11.00
   0   5   0  141.99    9.80
  -1  -5   0   74.59    5.60
  -1  -5   0   69.19    5.50
  -1  -5   0   62.99    6.40
   1   5   0   69.69    5.50
   1   5   0   65.79    6.60
   1   5   0   71.79    5.60
  -2  -5   0  112.69    8.00
  -2  -5   0  130.59    8.40
  -2  -5   0  126.09   10.30
   2   5   0   97.59    9.10
   2   5   0  105.49    7.90
   2   5   0  125.59    8.20
  -3  -5   0   67.69    9.10
  -3  -5   0   59.69    5.20
  -3  -5   0   71.89    5.20
   3   5   0   67.79    5.40
   3   5   0   62.09    5.30
   3   5   0   70.59    7.10
  -4  -5   0    1.80    2.00
   4   5   0    9.20    2.10
   4   5   0    8.70    2.90
   4   5   0   11.50    2.30
  -5  -5   0  222.18   18.50
   5   5   0  208.38   17.00
   5   5   0  225.68   13.80
  -6  -5   0   43.10    9.30
   6   5   0   25.70    6.00
   6   5   0   41.20    7.00
   6   5   0   43.70    4.10
   7   5   0    2.10    1.40
   7   5   0    3.20    1.60
   7   5   0   -0.10    1.60
   8   5   0   81.09    6.80
   8   5   0   80.69   12.40
   8   5   0   81.79    6.80
   9   5   0   46.80    9.80
   9   5   0   59.59    5.80
  10   5   0   62.09    7.50
  10   5   0   54.69   11.30
  10   5   0   66.99   12.00
  11   5   0    5.70    4.30
  11   5   0   -0.10    2.30
  11   5   0    1.40    1.40
  11   5   0    0.40    1.40
  11  -6   0   18.90    4.30
  11  -6   0   25.40    5.30
  10  -6   0    2.00    1.80
  10  -6   0   -0.60    0.90
   9  -6   0   -1.00    0.70
   9  -6   0    1.20    1.40
   8  -6   0   60.29    7.30
   8  -6   0   65.59    6.40
   7  -6   0   93.19    7.90
   7  -6   0   92.99    7.90
   7  -6   0   92.99    8.00
  -7   6   0   92.69    8.70
   6  -6   0  165.88   11.30
   6  -6   0  133.79   10.50
   6  -6   0  155.18   10.80
  -6   6   0  135.19    9.70
  -6   6   0  140.19   11.70
   5  -6   0   36.80    5.00
   5  -6   0   35.10    4.90
  -5   6   0   42.80    5.20
  -5   6   0   43.80    6.50
  -5   6   0   40.70    5.40
   4  -6   0  145.09   10.20
   4  -6   0  144.49   10.20
  -4   6   0  129.59   11.20
  -4   6   0  137.39   10.00
   3  -6   0  104.29    8.10
   3  -6   0  106.49    8.00
   3  -6   0   90.79    9.20
  -3   6   0  106.39    8.30
  -3   6   0  105.89    9.40
  -3   6   0  106.39    8.10
   2  -6   0   94.59    7.50
   2  -6   0   96.99    8.90
   2  -6   0  101.39    7.80
  -2   6   0   88.89    8.80
  -2   6   0  113.19    8.10
  -2   6   0  104.99    7.90
   1  -6   0 1120.49   69.89
   1  -6   0 1192.78  106.89
  -1   6   0 1186.48  106.29
  -1   6   0 1108.09   69.29
   0  -6   0    7.30    2.00
   0  -6   0    4.80    1.70
   0  -6   0    4.60    1.80
   0   6   0    3.50    1.60
   0   6   0    4.50    1.90
   0   6   0    3.60    1.40
  -1  -6   0   40.90    5.30
  -1  -6   0   30.30    5.10
  -1  -6   0   28.00    3.80
   1   6   0   27.10    3.80
   1   6   0   31.60    4.00
   1   6   0   28.90    4.80
  -2  -6   0   16.00    3.00
  -2  -6   0   31.70    4.10
  -2  -6   0   24.20    5.10
   2   6   0   18.50    4.00
   2   6   0   22.80    3.70
   2   6   0   26.60    3.70
  -3  -6   0   14.70    2.60
  -3  -6   0   19.00    4.50
  -3  -6   0   11.00    2.50
   3   6   0   12.40    2.60
   3   6   0   14.00    3.80
   3   6   0   12.60    2.60
  -4  -6   0   21.80    2.80
  -4  -6   0   26.10    3.20
  -4  -6   0   24.40    6.00
   4   6   0   24.30    3.70
   4   6   0   23.80    5.00
   4   6   0   25.90    3.70
  -5  -6   0    3.20    2.40
   5   6   0    1.10    1.20
   5   6   0    1.10    2.00
   5   6   0    0.60    1.00
  -6  -6   0    9.10    4.20
   6   6   0    7.30    2.10
   6   6   0    1.40    2.00
   6   6   0   11.00    2.50
  -7  -6   0  153.38   19.40
   7   6   0  125.69    9.50
   7   6   0  136.59    9.90
   7   6   0  127.29   13.20
   8   6   0    2.20    2.60
   8   6   0   -0.10    1.10
   8   6   0    1.70    1.20
   9   6   0    0.40    1.10
   9   6   0    2.30    1.70
   9   6   0    1.90    2.60
  10   6   0   12.10    5.30
  10   6   0   11.90    6.10
  10   6   0   15.50    3.80
  10   6   0    9.20    2.50
  11   6   0    0.40    2.60
  11   6   0    0.50    1.30
  11   6   0   -1.40    1.40
  11   6   0    1.70    1.90
  11  -7   0    8.70    3.40
  11  -7   0    4.70    2.50
  10  -7   0   10.10    3.20
   9  -7   0   11.50    3.40
   8  -7   0   46.70    6.40
   8  -7   0   46.30    6.40
  -8   7   0   45.20    6.80
   7  -7   0    2.60    1.80
   7  -7   0    0.40    1.30
  -7   7   0   -0.50    1.10
   6  -7   0   92.49    7.90
   6  -7   0   86.79    7.70
  -6   7   0   86.69    8.80
  -6   7   0   82.39    7.50
  -6   7   0   93.49    7.40
   5  -7   0   11.30    2.70
   5  -7   0   12.00    2.90
  -5   7   0    9.70    3.00
  -5   7   0    9.00    2.70
  -5   7   0    9.40    2.70
   4  -7   0    7.70    2.90
   4  -7   0   12.60    2.70
   4  -7   0    9.10    2.60
  -4   7   0   12.70    3.80
  -4   7   0   10.30    2.70
  -4   7   0    5.50    2.20
   3  -7   0   26.30    4.20
   3  -7   0   31.20    4.60
   3  -7   0   30.80    5.70
  -3   7   0   28.90    4.50
  -3   7   0   20.60    3.80
  -3   7   0   21.60    4.70
   2  -7   0  602.64   35.70
   2  -7   0  557.54   33.40
   2  -7   0  615.64   33.80
  -2   7   0  564.64   35.60
  -2   7   0  563.54   33.70
  -2   7   0  566.94   33.70
   1  -7   0  152.08   11.90
   1  -7   0  156.78   10.60
   1  -7   0  133.69   10.10
  -1   7   0  148.69   12.40
  -1   7   0  154.88   12.30
  -1   7   0  136.19   10.50
  -1   7   0  123.79   10.10
   0  -7   0  107.39    8.70
   0  -7   0  139.19   10.70
   0  -7   0  135.09    9.30
   0   7   0  117.39   10.50
   0   7   0  109.79    8.90
   0   7   0  114.79    9.20
  -1  -7   0  116.59    9.00
  -1  -7   0  124.99    9.00
  -1  -7   0   91.79    9.70
   1   7   0  132.29    9.40
   1   7   0  116.59    9.00
   1   7   0  141.29   11.10
  -2  -7   0    0.50    0.90
  -2  -7   0    4.90    1.70
  -2  -7   0    1.40    1.60
   2   7   0    2.10    1.80
   2   7   0    0.80    1.20
   2   7   0    0.50    1.00
  -3  -7   0    4.30    1.80
  -3  -7   0    9.40    3.40
  -3  -7   0    7.80    2.20
   3   7   0    8.20    3.00
   3   7   0    8.00    2.20
   3   7   0    7.00    2.20
  -4  -7   0  406.76   23.00
  -4  -7   0  370.66   27.50
  -4  -7   0  390.86   22.70
   4   7   0  379.76   26.30
   4   7   0  374.16   23.30
   4   7   0  390.46   23.60
  -5  -7   0   95.19   14.10
   5   7   0  106.59   10.60
   5   7   0   98.29    8.10
   5   7   0   89.89    7.70
  -6  -7   0   83.49   13.20
   6   7   0  100.59    8.20
   6   7   0   86.39   12.20
   6   7   0   98.69    7.90
  -7  -7   0   47.50   10.00
   7   7   0   46.40    6.10
   7   7   0   33.90    7.40
   7   7   0   52.79    6.10
   8   7   0   29.60    6.90
   8   7   0   25.50    4.20
   8   7   0   24.80    4.50
   9   7   0    1.20    1.80
   9   7   0    5.60    2.30
   9   7   0    6.40    4.00
  10   7   0   18.60    6.30
  10   7   0   28.20    5.40
  10   7   0   31.80    4.80
  11  -8   0   23.20    5.00
  10  -8   0   29.90    8.30
  10  -8   0   23.20    4.70
   9  -8   0    6.60    2.50
   9  -8   0    7.70    3.00
   8  -8   0   28.90    5.00
   8  -8   0   18.90    4.40
  -8   8   0   15.70    4.30
   7  -8   0   24.90    5.00
   7  -8   0   20.10    4.30
  -7   8   0   17.70    4.80
  -7   8   0   22.00    3.80
  -7   8   0   31.60    4.10
   6  -8   0   26.90    4.50
   6  -8   0   19.10    4.10
  -6   8   0   27.80    4.80
  -6   8   0   43.70    7.30
  -6   8   0   24.00    4.30
   5  -8   0   -0.20    1.20
   5  -8   0   -0.60    0.70
   5  -8   0   -0.70    1.00
  -5   8   0    1.00    1.50
  -5   8   0    0.70    1.10
  -5   8   0   -0.80    1.30
   4  -8   0  174.38   12.60
   4  -8   0  173.38   14.80
   4  -8   0  174.38   12.80
  -4   8   0  185.78   14.70
  -4   8   0  156.18   12.50
  -4   8   0  177.88   13.20
   3  -8   0   12.30    2.90
  -3   8   0   12.80    3.30
  -3   8   0    9.00    2.80
  -3   8   0    9.50    3.60
   2  -8   0  202.18   14.10
   2  -8   0  201.98   13.90
   2  -8   0  212.48   15.80
  -2   8   0  220.08   14.50
  -2   8   0  182.98   15.70
  -2   8   0  194.48   14.10
   1  -8   0   28.30    4.40
   1  -8   0   20.30    3.60
   1  -8   0   25.80    5.10
  -1   8   0   22.00    5.30
  -1   8   0   20.00    4.00
  -1   8   0   16.30    4.20
  -1   8   0   21.90    3.90
   0  -8   0   55.89    5.60
   0  -8   0   51.89    7.40
   0  -8   0   60.29    5.60
   0   8   0   60.69    5.90
   0   8   0   35.30    5.30
   0   8   0   51.79    8.40
  -1  -8   0    1.90    1.50
  -1  -8   0    2.70    2.10
  -1  -8   0    4.40    1.90
   1   8   0    4.30    2.00
   1   8   0    3.90    2.20
   1   8   0    3.00    1.70
  -2  -8   0   95.39   11.60
  -2  -8   0   79.09    7.30
  -2  -8   0   86.59    7.40
   2   8   0   74.69    7.30
   2   8   0   93.49    7.60
   2   8   0   88.39   11.20
  -3  -8   0   56.79    9.00
  -3  -8   0   61.69    6.00
  -3  -8   0   61.29    5.80
   3   8   0   61.69    5.90
   3   8   0   56.59    8.40
  -4  -8   0   81.19    7.00
  -4  -8   0  104.99   14.30
  -4  -8   0   94.79    7.50
   4   8   0   87.39   11.40
   4   8   0   83.29    7.50
   4   8   0   85.59    7.80
  -5  -8   0  195.38   11.50
  -5  -8   0  197.68   11.60
  -5  -8   0  209.38   18.80
   5   8   0  204.98   13.80
   5   8   0  182.38   16.30
   5   8   0  178.38   13.70
  -6  -8   0   68.89   11.90
   6   8   0   39.90    8.10
   6   8   0   56.09    6.80
   6   8   0   57.49    7.20
  -7  -8   0   -1.40    1.50
   7   8   0    0.10    1.40
   7   8   0   -0.60    1.30
   8   8   0    3.70    3.20
   8   8   0    6.40    2.30
   8   8   0    4.60    2.40
   9   8   0    1.40    1.50
   9   8   0   -0.30    1.90
  10   8   0   39.20    9.40
  10   8   0   45.90    7.30
  10   8   0   63.09    7.40
  10  -9   0    7.40    2.90
  10  -9   0    5.90    2.90
   9  -9   0   11.10    3.60
   9  -9   0   13.50    4.50
  -9   9   0   13.00    3.80
   8  -9   0   15.20    4.00
   8  -9   0   20.70    4.60
  -8   9   0   20.20    5.00
   7  -9   0    5.20    3.70
   7  -9   0    5.20    2.60
   7  -9   0   12.70    3.50
  -7   9   0    6.80    3.20
  -7   9   0    2.80    2.10
  -7   9   0    6.10    2.40
   6  -9   0   15.80    5.70
   6  -9   0   28.20    4.90
   6  -9   0   27.80    5.20
  -6   9   0   27.80    6.00
  -6   9   0   22.30    4.40
  -6   9   0   22.00    4.50
   5  -9   0    2.00    1.70
   5  -9   0    4.20    2.70
  -5   9   0    0.30    1.50
  -5   9   0    5.60    2.90
  -5   9   0    1.40    1.90
   4  -9   0    2.30    1.80
   4  -9   0   -0.50    1.00
   4  -9   0    0.00    1.50
  -4   9   0    0.00    1.10
  -4   9   0    0.30    1.80
  -4   9   0    3.00    2.10
   3  -9   0    6.40    2.20
   3  -9   0    5.90    2.80
   3  -9   0    7.10    2.60
  -3   9   0    4.00    2.90
  -3   9   0    7.20    2.60
  -3   9   0    6.70    2.70
   2  -9   0  110.39    9.40
   2  -9   0  109.79   10.80
   2  -9   0  107.29    9.10
  -2   9   0  104.59   11.10
  -2   9   0  125.29   10.00
  -2   9   0  111.79    9.60
   1  -9   0   27.00    5.80
   1  -9   0   21.40    4.00
   1  -9   0   14.60    3.20
  -1   9   0   12.10    4.20
  -1   9   0   18.30    3.90
  -1   9   0   18.50    5.00
  -1   9   0   25.00    4.50
   0  -9   0   70.39    6.50
   0  -9   0   61.69    9.20
   0  -9   0   53.09    6.90
   0   9   0   73.79    7.00
   0   9   0   58.29    7.40
   0   9   0   56.29    8.80
  -1  -9   0  326.27   20.10
  -1  -9   0  304.37   22.10
   1   9   0  304.97   22.30
   1   9   0  311.77   20.30
   1   9   0  279.17   19.70
  -2  -9   0  110.69    9.60
  -2  -9   0  120.49    9.80
  -2  -9   0  143.19   12.80
   2   9   0  108.89    9.60
   2   9   0  122.09   10.10
   2   9   0  145.79   12.60
  -3  -9   0   43.60    8.30
  -3  -9   0   58.19    7.10
  -3  -9   0   55.39    6.90
   3   9   0   46.80    6.70
   3   9   0   78.69   10.60
   3   9   0   63.39    6.30
  -4  -9   0  120.49    9.70
  -4  -9   0  123.29    9.50
  -4  -9   0  117.49   15.80
   4   9   0  120.49    9.90
   4   9   0  110.99   11.80
   4   9   0  133.59   10.50
  -5  -9   0    2.60    1.40
  -5  -9   0    4.40    1.60
   5   9   0    5.20    3.00
   5   9   0   10.70    3.00
   5   9   0    1.70    1.50
  -6  -9   0   46.70   10.40
   6   9   0   46.00    6.30
   6   9   0   42.30    6.60
   6   9   0   53.69    9.60
   7   9   0    2.90    2.40
   7   9   0    1.80    2.20
   7   9   0    0.90    1.50
  -8  -9   0   84.09   15.60
   8   9   0  106.09    8.90
   8   9   0   92.69    9.20
   8   9   0   78.19   12.30
   9   9   0    1.50    2.10
   9   9   0    5.10    3.80
   9   9   0   -0.50    0.80
  10 -10   0   10.70    4.90
  10 -10   0   17.30    4.50
  10 -10   0   11.00    3.80
   9 -10   0    2.30    2.40
   9 -10   0    0.70    1.90
  -9  10   0    0.30    2.00
   8 -10   0   -1.00    1.00
   8 -10   0    0.70    1.80
   8 -10   0   -1.30    1.40
  -8  10   0    0.10    1.40
  -8  10   0    1.60    1.40
  -8  10   0    0.20    1.20
   7 -10   0    3.10    2.40
   7 -10   0    3.00    2.40
   7 -10   0    2.20    2.80
  -7  10   0    3.00    3.00
  -7  10   0    3.80    2.30
   6 -10   0   52.19    9.90
   6 -10   0   41.30    6.80
   6 -10   0   36.60    6.50
  -6  10   0   46.80    7.20
  -6  10   0   48.60    8.70
  -6  10   0   46.60    7.10
   5 -10   0   28.20    5.10
   5 -10   0   47.20    9.00
   5 -10   0   35.30    6.20
  -5  10   0   31.40    5.80
  -5  10   0   29.40    5.70
  -5  10   0   55.89    9.30
   4 -10   0   15.00    3.70
   4 -10   0    8.30    3.40
   4 -10   0   15.60    3.80
  -4  10   0   13.50    3.90
  -4  10   0    3.20    2.80
   3 -10   0   -1.10    0.80
   3 -10   0    0.70    1.30
   3 -10   0   -0.30    1.10
  -3  10   0   -1.10    1.10
  -3  10   0   -1.90    1.40
  -3  10   0   -0.20    1.50
   2 -10   0    6.80    2.40
  -2  10   0    6.70    4.10
  -2  10   0    3.90    2.20
  -2  10   0    1.80    2.00
   1 -10   0  141.49   13.10
   1 -10   0  144.39   11.40
   1 -10   0  128.59   10.70
  -1  10   0  134.59   11.40
  -1  10   0  125.69   13.30
  -1  10   0  135.39   13.20
  -1  10   0  130.29   11.10
   0 -10   0  263.87   18.50
   0 -10   0  282.87   21.00
   0 -10   0  259.07   18.10
   0  10   0  293.47   22.10
   0  10   0  263.77   20.90
   0  10   0  261.47   18.90
   0  10   0  267.17   18.60
  -1 -10   0   11.30    3.30
  -1 -10   0   16.40    3.70
   1  10   0   14.10    3.60
   1  10   0   12.20    4.10
   1  10   0   10.20    3.50
  -2 -10   0   12.80    4.80
  -2 -10   0    4.00    2.20
  -2 -10   0    3.80    2.20
   2  10   0    5.60    2.40
   2  10   0    1.80    1.90
  -3 -10   0  458.65   28.80
  -3 -10   0  469.45   28.80
  -3 -10   0  465.65   33.00
   3  10   0  442.26   31.70
   3  10   0  483.45   29.10
   3  10   0  449.66   30.70
  -4 -10   0   -0.50    1.30
  -4 -10   0    0.90    2.30
  -4 -10   0    2.70    1.90
   4  10   0   -0.50    0.90
   4  10   0    3.30    2.60
   4  10   0   -1.70    1.10
  -5 -10   0    3.80    1.90
  -5 -10   0    8.80    4.10
  -5 -10   0    5.30    1.90
   5  10   0   11.20    4.70
   5  10   0    5.60    2.40
   5  10   0    0.10    1.70
   6  10   0    0.80    2.10
   6  10   0    2.30    2.00
   6  10   0    0.90    1.40
  -7 -10   0    0.90    3.10
   7  10   0    0.60    2.00
   7  10   0   -0.10    1.50
   7  10   0    2.30    1.90
   8  10   0   -0.40    1.50
   8  10   0    2.70    2.50
   8  10   0    0.40    1.90
  -9 -10   0   56.59   13.20
   9  10   0   45.10    8.00
   9  10   0   40.50    9.50
   9  10   0   40.80    6.40
  10 -11   0   24.20    5.90
  10 -11   0   19.80    5.40
 -10  11   0   34.40    5.90
   9 -11   0    4.30    4.00
   9 -11   0    6.40    3.60
   9 -11   0    8.60    3.20
  -9  11   0   17.20    4.80
   8 -11   0   63.89    9.00
   8 -11   0   61.59   11.70
   8 -11   0   63.39    9.50
  -8  11   0   74.69    8.70
  -8  11   0   86.89   11.80
  -8  11   0   71.99    8.60
   7 -11   0    8.70    4.50
   7 -11   0   19.00    4.60
   7 -11   0   16.20    4.70
  -7  11   0   10.60    3.60
  -7  11   0   16.70    5.50
  -7  11   0   19.30    4.70
   6 -11   0   42.70    8.80
   6 -11   0   38.60    6.50
   6 -11   0   38.90    6.70
  -6  11   0   38.10    7.10
  -6  11   0   41.90    8.60
  -6  11   0   27.30    6.20
   5 -11   0   39.00    7.50
   5 -11   0   49.00    7.30
   5 -11   0   61.29   10.00
  -5  11   0   48.20    7.70
  -5  11   0   31.50    7.40
  -5  11   0   47.20    7.60
   4 -11   0   42.80    7.00
   4 -11   0   49.70    7.40
   4 -11   0   51.09    9.00
  -4  11   0   56.19   10.00
  -4  11   0   72.99    9.30
  -4  11   0   63.99    8.80
   3 -11   0   31.90    6.90
   3 -11   0   36.40    6.30
   3 -11   0   41.10    6.20
  -3  11   0   30.80    7.40
  -3  11   0   45.50    7.20
  -3  11   0   38.60    6.60
   2 -11   0   44.50    6.80
   2 -11   0   48.00    8.30
   2 -11   0   51.99    7.10
  -2  11   0   48.30    7.50
  -2  11   0   46.20    7.30
  -2  11   0   43.50    8.60
   1 -11   0   10.90    3.30
   1 -11   0    9.60    3.80
   1 -11   0    6.10    2.40
  -1  11   0    3.60    3.20
  -1  11   0    4.90    2.60
  -1  11   0   10.50    4.30
  -1  11   0    4.20    2.50
   0 -11   0   -0.80    1.00
   0 -11   0    0.30    1.50
   0 -11   0    1.50    2.20
   0  11   0   -2.10    0.60
   0  11   0   -1.40    1.80
   0  11   0    1.50    1.90
   0  11   0    0.10    1.30
  -1 -11   0  233.78   17.00
  -1 -11   0  238.68   19.30
  -1 -11   0  242.78   18.40
   1  11   0  216.78   16.60
   1  11   0  204.08   16.70
   1  11   0  266.27   20.30
  -2 -11   0  354.26   23.20
  -2 -11   0  370.56   26.90
  -2 -11   0  328.67   23.00
   2  11   0  342.57   23.50
   2  11   0  328.57   25.70
   2  11   0  361.56   23.50
  -3 -11   0  200.98   16.10
  -3 -11   0  221.68   16.40
  -3 -11   0  251.07   20.90
   3  11   0  225.68   16.70
   3  11   0  235.98   17.20
   3  11   0  236.38   19.50
  -4 -11   0    7.60    2.80
  -4 -11   0    9.60    4.90
  -4 -11   0   12.90    3.60
   4  11   0    5.30    2.60
   4  11   0    4.90    2.80
   4  11   0    2.10    2.40
  -5 -11   0   14.70    3.60
  -5 -11   0   22.90    4.10
   5  11   0   42.60    9.10
   5  11   0   26.50    5.70
   5  11   0   30.00    5.70
  -6 -11   0    9.40    5.40
   6  11   0    7.40    4.20
   6  11   0   20.30    4.90
  -7 -11   0   18.60    8.00
   7  11   0   19.60    4.50
   7  11   0   13.40    4.20
   7  11   0   16.80    5.70
  -8 -11   0   -0.10    2.20
   8  11   0    1.40    2.40
   8  11   0   -0.40    1.80
   8  11   0   -0.20    1.50
   9 -12   0    5.40    3.40
   9 -12   0    5.20    3.00
  -9  12   0    6.80    3.90
   8 -12   0    1.50    2.80
   8 -12   0    0.80    2.10
  -8  12   0   -0.40    1.60
  -8  12   0    2.60    2.30
  -8  12   0   -1.00    1.60
   7 -12   0   11.30    5.00
   7 -12   0   19.20    5.00
   7 -12   0   15.30    4.50
  -7  12   0   16.70    4.80
  -7  12   0   20.60    5.40
  -7  12   0   18.10    6.00
   6 -12   0    2.60    2.80
   6 -12   0    1.50    2.30
   6 -12   0    8.10    3.20
  -6  12   0    4.30    3.90
  -6  12   0    8.90    3.50
  -6  12   0    1.50    2.40
   5 -12   0   20.60    4.90
   5 -12   0   20.50    4.90
   5 -12   0   16.20    5.50
  -5  12   0   18.70    4.90
  -5  12   0   16.90    4.90
   4 -12   0   -1.70    0.80
   4 -12   0   -1.00    1.20
   4 -12   0    0.00    1.60
  -4  12   0   -0.90    2.20
  -4  12   0    2.10    2.30
  -4  12   0    0.50    2.00
   3 -12   0   13.90    4.80
   3 -12   0   21.50    5.90
  -3  12   0   26.80    5.80
  -3  12   0   26.90    6.60
  -3  12   0   18.50    4.80
   2 -12   0   -1.10    0.80
   2 -12   0   -1.20    1.00
  -2  12   0   -1.30    1.80
  -2  12   0    0.00    1.20
  -2  12   0    0.20    2.10
   1 -12   0   52.39    7.90
   1 -12   0   61.59    8.80
  -1  12   0   65.49   11.70
  -1  12   0   71.89   12.10
  -1  12   0   53.69    8.20
  -1  12   0   51.19    8.20
   0 -12   0    5.70    2.30
   0 -12   0    3.00    3.20
   0 -12   0    7.70    3.00
   0  12   0    2.60    2.20
   0  12   0    2.80    2.70
   0  12   0    2.50    3.20
   0  12   0    9.10    4.40
  -1 -12   0  100.29    9.70
  -1 -12   0  125.49   15.50
  -1 -12   0  100.59    9.60
   1  12   0   96.19   14.90
   1  12   0   85.19   11.50
   1  12   0   88.59   11.10
   1  12   0   88.29   13.20
  -2 -12   0   62.89   10.90
  -2 -12   0   58.59    8.20
  -2 -12   0   43.80    7.30
   2  12   0   74.79   10.10
   2  12   0   63.19   11.80
  -3 -12   0   76.49    9.70
   3  12   0   92.69   13.00
   3  12   0   81.79   10.80
   3  12   0   72.09    9.70
  -4 -12   0   44.30    6.80
  -4 -12   0   53.99    7.70
   4  12   0   36.40    8.10
   4  12   0   45.20    7.80
   4  12   0   42.30    6.90
  -5 -12   0    1.50    2.50
  -5 -12   0    2.50    2.10
  -5 -12   0    0.00    1.20
   5  12   0    3.40    2.80
   5  12   0    4.10    2.50
   6  12   0   17.80    4.40
   6  12   0   25.00    5.80
   6  12   0   12.00    5.10
  -7 -12   0   -2.00    1.40
   7  12   0    0.50    2.10
   7  12   0   -1.60    0.70
   7  12   0   -1.10    1.60
   8  12   0    0.40    2.40
   8  12   0    1.50    2.80
   8  12   0    1.80    1.80
   8 -13   0   27.60    6.30
   8 -13   0   25.40    6.70
  -8  13   0   19.80    5.30
   7 -13   0    2.90    3.80
   7 -13   0    3.50    2.80
   7 -13   0    1.80    2.30
  -7  13   0    3.60    3.40
  -7  13   0    6.80    3.40
  -7  13   0    2.90    2.80
   6 -13   0   16.80    4.80
   6 -13   0    7.00    5.80
   6 -13   0    2.80    2.50
  -6  13   0   11.80    4.20
  -6  13   0    2.70    3.60
  -6  13   0    6.50    3.50
   5 -13   0   22.30    5.20
   5 -13   0   32.00    6.20
   5 -13   0   14.90    5.40
  -5  13   0   20.80    7.10
  -5  13   0   34.40    6.70
  -5  13   0   21.90    6.60
   4 -13   0   17.70    4.60
   4 -13   0   33.60    8.20
   4 -13   0   27.60    6.30
  -4  13   0   25.20    5.60
  -4  13   0   42.80    9.50
  -4  13   0   26.00    6.30
   3 -13   0   64.39    9.40
  -3  13   0   88.29   11.40
  -3  13   0   66.39   12.10
   2 -13   0   65.59    9.90
  -2  13   0   81.89   12.90
  -2  13   0   70.49   10.20
   1 -13   0    1.60    2.30
   1 -13   0    2.70    2.00
  -1  13   0   -0.80    2.10
  -1  13   0   -1.00    0.80
   0 -13   0  217.38   17.50
   0 -13   0  223.88   19.70
   0  13   0  255.27   21.80
   0  13   0  274.97   19.10
   0  13   0  215.58   21.70
  -1 -13   0   78.19   10.30
  -1 -13   0   70.69    9.70
   1  13   0   63.29    9.20
   1  13   0   87.69   11.50
   1  13   0   69.89   11.80
  -2 -13   0    0.60    1.80
  -2 -13   0    1.00    2.00
   2  13   0   -0.70    1.90
   2  13   0   -0.10    1.40
   2  13   0    7.50    3.40
  -3 -13   0   76.69   10.00
  -3 -13   0   68.99    9.60
  -3 -13   0   84.09   14.80
   3  13   0   66.49    9.70
   3  13   0   69.59   10.30
   3  13   0   46.40   10.10
  -4 -13   0   47.40    7.20
  -4 -13   0   50.79   11.40
   4  13   0   27.40    7.20
   4  13   0   49.80    8.80
   4  13   0   38.50    6.90
  -5 -13   0   56.39   13.20
  -5 -13   0   56.59    7.50
  -5 -13   0   42.60    6.60
   5  13   0   60.39    9.80
   5  13   0   43.50    7.60
   5  13   0   37.50    9.10
  -6 -13   0    1.80    4.00
   6  13   0    4.00    3.70
   6  13   0    8.50    3.30
   6  13   0    6.00    3.60
   7  13   0    9.10    3.90
   7  13   0    4.30    4.00
   7  13   0    0.60    2.30
  -8  14   0   10.00    5.10
  -8  14   0    2.90    2.80
  -8  14   0    7.40    3.70
   7 -14   0    1.60    2.60
   7 -14   0   11.50    4.60
  -7  14   0   -1.30    2.00
  -7  14   0   -0.50    1.60
  -7  14   0   -0.90    1.20
   6 -14   0   -0.30    1.80
   6 -14   0    0.90    2.30
   6 -14   0   -1.10    1.50
  -6  14   0    0.80    2.80
  -6  14   0   -2.30    0.70
   5 -14   0   30.20    6.40
   5 -14   0   26.80    7.10
   5 -14   0   28.50    6.60
  -5  14   0   34.20    7.30
  -5  14   0   39.80    8.00
  -5  14   0   20.10    6.70
   4 -14   0    7.20    5.00
   4 -14   0   20.30    8.30
   4 -14   0   11.50    4.30
  -4  14   0   20.70    6.50
  -4  14   0   20.10    5.80
  -4  14   0   21.60    6.20
   3 -14   0    0.60    1.90
   3 -14   0   -1.00    1.40
  -3  14   0   -1.20    1.90
  -3  14   0    0.20    2.20
  -3  14   0    2.70    2.60
   2 -14   0    1.00    2.00
   2 -14   0   -0.10    1.50
  -2  14   0   -1.70    1.00
  -2  14   0   -0.50    1.80
   1 -14   0   45.10    7.90
   1 -14   0   46.90    7.40
  -1  14   0   35.80    9.60
  -1  14   0   34.90    6.70
   0 -14   0   37.30    7.40
   0 -14   0   30.40   10.40
   0  14   0   20.60    6.60
   0  14   0   37.80    9.40
   0  14   0   33.90    6.70
  -1 -14   0    2.70    3.00
  -1 -14   0    2.70    2.70
   1  14   0   10.10    3.80
   1  14   0    0.70    2.10
   1  14   0    4.00    4.60
   1  14   0    6.20    3.70
  -2 -14   0    0.30    1.80
  -2 -14   0    1.60    3.40
  -2 -14   0   -0.10    1.40
   2  14   0    1.00    2.10
   2  14   0    0.30    3.00
   2  14   0    0.20    1.60
   2  14   0    2.30    2.80
  -3 -14   0    7.40    3.50
  -3 -14   0    7.80    3.60
   3  14   0    9.00    4.60
   3  14   0    2.90    3.40
   3  14   0    7.40    3.30
   3  14   0   14.80    6.50
  -4 -14   0   10.80    3.80
  -4 -14   0    9.00    3.70
  -4 -14   0   14.90    6.80
   4  14   0   14.80    5.90
   4  14   0   13.20    6.50
   4  14   0    2.70    3.60
   4  14   0   11.80    4.00
  -5 -14   0    0.40    3.10
  -5 -14   0    0.20    1.40
  -5 -14   0    0.10    1.60
   5  14   0    1.70    2.50
   5  14   0    3.90    3.10
   5  14   0    0.40    1.80
   6  14   0   27.20    6.70
   6  14   0   19.10    6.70
   6  14   0   20.90    5.60
   7 -15   0   -2.10    1.40
  -7  15   0   -0.30    2.20
  -7  15   0    2.60    3.10
   6 -15   0   -1.60    1.60
  -6  15   0   -0.20    2.00
  -6  15   0    0.40    2.40
   5 -15   0    4.20    3.20
  -5  15   0    4.40    3.80
   4 -15   0   12.90    5.70
   4 -15   0   10.00    4.40
   4 -15   0   11.40    4.20
  -4  15   0   11.70    6.50
  -4  15   0   19.30    5.70
   3 -15   0    1.60    2.20
   3 -15   0    5.00    3.60
   3 -15   0    1.50    2.30
  -3  15   0    0.90    2.00
  -3  15   0    2.70    5.00
  -3  15   0    0.80    3.20
   2 -15   0    6.20    4.00
   2 -15   0    2.50    2.70
   2 -15   0    3.70    2.80
  -2  15   0    0.50    2.80
  -2  15   0    5.60    3.30
  -2  15   0    0.00    1.60
   1 -15   0    0.70    2.00
   1 -15   0    3.30    3.40
  -1  15   0   -1.30    1.10
  -1  15   0   -2.50    1.60
  -1  15   0   -0.50    1.80
   0 -15   0   -0.60    1.90
   0 -15   0    0.80    2.00
   0 -15   0   -1.20    1.60
   0  15   0   -1.50    0.70
   0  15   0    5.30    5.20
   0  15   0    2.20    1.70
   0  15   0    0.70    2.10
  -1 -15   0   35.10    7.30
  -1 -15   0   34.90    7.40
  -1 -15   0   33.80    8.90
   1  15   0   35.70    9.60
   1  15   0   24.00    7.40
   1  15   0   45.50    8.40
   1  15   0   27.90    6.60
  -2 -15   0   36.80    7.40
  -2 -15   0   33.40    9.10
  -2 -15   0   44.40    7.90
   2  15   0   42.30    8.20
   2  15   0   49.90   12.10
   2  15   0   31.90    7.10
   2  15   0   48.20   10.80
  -3 -15   0   13.10    4.30
  -3 -15   0   22.80    7.50
   3  15   0   21.10    7.30
   3  15   0   22.80    5.90
   3  15   0   21.00    5.40
   3  15   0   16.80    7.10
  -4 -15   0    1.50    2.30
  -4 -15   0    1.20    2.00
   4  15   0    0.10    1.90
   4  15   0    0.70    2.30
   4  15   0   -1.50    1.00
  -5 -15   0    4.40    2.80
   5  15   0    0.10    2.10
   5  15   0    2.10    2.50
   6 -16   0    0.70    2.20
  -6  16   0    2.30    2.80
  -6  16   0    0.60    2.50
  -6  16   0   -2.20    2.10
   5 -16   0   -1.30    1.50
  -5  16   0    0.40    2.40
  -5  16   0    0.90    3.20
  -5  16   0   -0.50    1.60
   4 -16   0    8.10    5.20
  -4  16   0   21.20    8.40
  -4  16   0   12.70    5.50
  -4  16   0   17.60    5.60
   3 -16   0    7.10    4.10
  -3  16   0   29.80   13.90
  -3  16   0    7.30    4.40
  -3  16   0   15.10    5.30
   2 -16   0    3.50    3.20
   2 -16   0    0.10    1.70
   2 -16   0    0.60    1.80
  -2  16   0    3.40    4.60
  -2  16   0   -0.50    1.70
  -2  16   0    3.20    3.20
   1 -16   0   13.20    4.70
   1 -16   0    6.60    3.90
   1 -16   0   14.60    6.10
  -1  16   0   12.70    4.60
  -1  16   0    8.10    5.90
  -1  16   0   10.40    4.80
   0 -16   0   13.30    5.10
   0 -16   0   16.90    5.10
   0 -16   0   11.40    5.30
   0  16   0   15.60    5.00
   0  16   0   11.60    6.20
   0  16   0    8.80    5.00
  -1 -16   0   59.79    9.70
  -1 -16   0   59.49   10.00
   1  16   0   47.50    9.00
   1  16   0   52.59   11.60
   1  16   0   73.89   16.60
  -2 -16   0   26.60    6.50
  -2 -16   0   21.50    5.60
   2  16   0   23.70    6.20
   2  16   0   28.00    8.50
  -3 -16   0   33.00    7.10
  -3 -16   0   11.40    4.60
   3  16   0   24.30    9.80
   3  16   0   15.10    7.80
  -4 -16   0   11.80    4.60
   4  16   0   12.40    4.70
   4  16   0    5.80    4.20
   4 -17   0    0.10    2.00
  -4  17   0    2.80    4.80
   3 -17   0   26.70    7.40
  -3  17   0   33.50   12.80
  -3  17   0   39.20   10.80
  -2  17   0    9.30    6.00
  -2  17   0    3.50    5.30
   1 -17   0    1.70    2.10
  -1  17   0   -0.80    1.60
   0 -17   0   72.89   11.90
   0  17   0   59.19   10.60
  -1 -17   0   56.09    9.80
  -1 -17   0   64.69   11.30
   1  17   0   72.99   14.70
   1  17   0   66.69   11.30
  -2 -17   0    1.40    2.70
  -2 -17   0    2.40    2.90
   2  17   0    2.00    2.80
   2  17   0    0.90    2.40
   2  17  -1    2.30    2.60
   2  17  -1    0.70    2.80
  -2 -17   1    3.50    3.60
  -2 -17   1    7.00    4.10
   1  17  -1    4.20    3.10
   1  17  -1   -0.10    3.20
  -1 -17   1    2.70    2.80
  -1 -17   1    0.90    2.00
   0  17  -1   78.69   11.90
   0 -17   1   55.49   10.40
  -1  17  -1    3.30    4.30
   1 -17   1    1.00    2.10
  -2  17  -1   50.59   13.40
  -3  17  -1    0.70    3.20
  -3  17  -1    5.20    4.00
   3 -17   1   -0.80    2.00
  -4  17  -1    9.80    4.90
  -4  17  -1    7.70    5.40
   4 -17   1   12.70    4.70
   4  16  -1   19.80    7.50
   4  16  -1   20.00    5.80
  -4 -16   1   17.70    5.10
   3  16  -1   -0.30    1.10
  -3 -16   1   -0.50    1.80
  -3 -16   1   -2.10    1.40
   2  16  -1    1.50    3.00
   2  16  -1    0.80    2.30
  -2 -16   1    0.60    1.90
  -2 -16   1    4.90    3.40
   1  16  -1   34.60    7.70
   1  16  -1   29.40    9.10
   1  16  -1   32.50    9.40
   1  16  -1   32.70    8.40
  -1 -16   1   39.60    7.90
  -1 -16   1   28.50    6.80
  -1 -16   1   43.30   11.30
   0  16  -1   -1.40    1.90
   0  16  -1    5.60    3.40
   0  16  -1   -0.30    1.90
   0  16  -1    2.40    4.50
   0 -16   1    0.70    2.30
   0 -16   1    1.50    2.40
  -1  16  -1   36.50    7.90
  -1  16  -1   43.20    8.20
  -1  16  -1   37.40   10.10
   1 -16   1   37.80    7.80
   1 -16   1   26.20    6.70
   1 -16   1   34.50    8.80
  -2  16  -1   25.90    7.00
  -2  16  -1   30.60    7.60
  -2  16  -1   25.60    9.50
   2 -16   1   16.70    5.20
   2 -16   1   16.50    5.10
   2 -16   1   24.60    7.70
  -3  16  -1    5.10    7.70
  -3  16  -1    3.40    3.70
  -3  16  -1   -1.80    1.10
   3 -16   1    2.20    2.80
   3 -16   1   -0.90    1.60
  -4  16  -1    5.20    3.50
  -4  16  -1    9.70    4.80
  -4  16  -1   25.60    9.80
   4 -16   1   12.00    4.40
  -5  16  -1    0.80    3.10
  -5  16  -1    0.10    2.40
  -5  16  -1    1.30    2.60
   5 -16   1   -1.00    1.60
  -6  16  -1    6.00    3.50
  -6  16  -1    0.50    2.30
  -6  16  -1   -1.20    2.30
   6 -16   1   -0.60    2.40
   5  15  -1   25.40    6.10
  -5 -15   1   17.00    4.90
  -5 -15   1   26.60    5.60
   4  15  -1    3.00    2.40
   4  15  -1   -1.40    1.60
   4  15  -1    1.00    2.60
  -4 -15   1    2.00    2.40
  -4 -15   1    1.80    2.40
   3  15  -1   16.90    5.00
   3  15  -1   17.20    6.80
  -3 -15   1    9.30    5.70
  -3 -15   1   20.50    5.40
   2  15  -1    7.60    4.90
   2  15  -1    3.20    2.70
   2  15  -1    9.30    5.70
   2  15  -1    2.80    3.00
  -2 -15   1    3.80    2.90
  -2 -15   1    9.50    5.90
  -2 -15   1    7.10    3.60
   1  15  -1  102.49   16.00
   1  15  -1   78.79   12.50
   1  15  -1   99.29   16.50
   1  15  -1  102.19   13.40
  -1 -15   1  129.19   18.70
  -1 -15   1  113.49   13.40
  -1 -15   1  103.99   12.80
   0  15  -1    1.30    2.40
   0  15  -1    1.20    3.40
   0  15  -1   -0.60    1.00
   0  15  -1    0.30    1.70
   0 -15   1    0.60    2.20
   0 -15   1   -0.50    1.90
   0 -15   1    2.70    3.60
  -1  15  -1   11.20    6.10
  -1  15  -1   13.90    4.60
  -1  15  -1    7.30    5.60
   1 -15   1    1.70    2.30
   1 -15   1   10.50    4.30
   1 -15   1    4.60    4.30
  -2  15  -1   -1.30    1.10
  -2  15  -1   -3.00    1.30
   2 -15   1    1.20    2.00
   2 -15   1   -1.50    0.90
   2 -15   1    0.90    2.10
  -3  15  -1    5.20    4.40
  -3  15  -1    2.50    4.00
  -3  15  -1   -0.70    1.50
   3 -15   1    2.30    2.80
   3 -15   1    1.20    2.30
   3 -15   1    3.60    2.60
  -4  15  -1   49.50    9.40
  -4  15  -1   59.79   12.50
  -4  15  -1   69.29   11.30
   4 -15   1   72.19   10.80
   4 -15   1   67.69    9.90
   4 -15   1   52.39   11.50
  -5  15  -1   63.19   10.80
  -5  15  -1   68.49   11.00
   5 -15   1   68.69   12.60
   5 -15   1   63.39    9.70
   5 -15   1   65.29   10.40
  -6  15  -1   13.90    5.40
  -6  15  -1    6.20    4.10
   6 -15   1   13.30    4.70
  -7  15  -1    3.60    3.20
   7 -15   1    3.70    3.50
   6  14  -1   25.80    6.70
   6  14  -1   24.10    8.00
   6  14  -1   16.00    4.90
  -6 -14   1   26.70    4.30
   5  14  -1    0.20    1.90
   5  14  -1    2.90    3.00
   5  14  -1   -0.20    1.00
   5  14  -1    3.70    3.00
  -5 -14   1   -0.10    1.50
  -5 -14   1    8.00    5.60
  -5 -14   1    0.80    1.80
   4  14  -1  114.19   18.30
   4  14  -1  113.79   11.30
   4  14  -1   84.19   13.70
  -4 -14   1  111.79   13.00
  -4 -14   1  102.09   16.60
  -4 -14   1  111.19   10.80
   3  14  -1   28.60    6.50
   3  14  -1   22.90    7.20
   3  14  -1   20.20    5.80
   3  14  -1   35.90   10.50
  -3 -14   1   36.20    7.20
  -3 -14   1   27.90    6.00
   2  14  -1   13.10    4.20
   2  14  -1   12.20    4.90
   2  14  -1    9.20    4.40
   2  14  -1    9.90    3.70
  -2 -14   1   11.50    3.70
  -2 -14   1    2.90    3.30
  -2 -14   1   10.30    4.00
   1  14  -1   91.49   12.00
   1  14  -1  129.29   12.30
   1  14  -1   84.79   14.60
   1  14  -1   87.19   14.10
  -1 -14   1  106.89   12.70
  -1 -14   1  110.19   23.20
   0  14  -1   46.90   10.20
   0  14  -1   27.60    6.20
   0  14  -1   55.89   11.80
   0 -14   1   31.60    6.50
  -1  14  -1   71.09   10.00
  -1  14  -1   56.69    9.80
   1 -14   1   72.39    9.90
   1 -14   1   82.09   10.80
  -2  14  -1   50.39    8.60
  -2  14  -1   46.90    8.00
   2 -14   1   36.20    6.90
   2 -14   1   47.60   10.70
   2 -14   1   41.90    9.00
  -3  14  -1  244.38   18.10
  -3  14  -1  194.18   17.30
  -3  14  -1  185.08   24.80
   3 -14   1  198.48   16.90
   3 -14   1  177.18   18.20
  -4  14  -1   28.10    6.60
  -4  14  -1   27.30    7.90
  -4  14  -1   41.10    9.60
   4 -14   1   25.80    7.40
   4 -14   1   36.80    7.00
   4 -14   1   28.20    6.10
  -5  14  -1   50.69   10.60
  -5  14  -1   68.29   10.60
   5 -14   1   50.39    8.60
   5 -14   1   43.60   11.70
   5 -14   1   46.80    8.00
  -6  14  -1    2.60    2.80
  -6  14  -1    9.20    5.70
   6 -14   1    2.00    2.60
   6 -14   1    1.70    2.60
   6 -14   1    2.80    3.10
  -7  14  -1    1.10    2.20
  -7  14  -1    2.30    3.20
  -7  14  -1    1.90    2.60
   7 -14   1    3.40    3.40
   7 -14   1    2.50    2.40
   7 -14   1    1.70    2.40
  -8  14  -1    3.30    3.60
  -8  14  -1    7.00    3.70
  -8  14  -1   10.40    4.10
   8 -14   1    3.30    5.30
   7  13  -1    0.70    2.50
   7  13  -1   -0.40    1.30
   7  13  -1    0.40    2.00
   6  13  -1    1.00    2.60
   6  13  -1    1.30    2.60
   6  13  -1    2.20    3.50
   6  13  -1    0.30    1.60
  -6 -13   1    2.20    1.50
  -6 -13   1    4.80    4.50
  -6 -13   1    3.50    1.80
   5  13  -1   16.70    5.40
   5  13  -1    8.10    3.30
   5  13  -1   15.90    4.60
   5  13  -1   11.70    5.70
  -5 -13   1   11.60    3.50
  -5 -13   1   15.40    3.90
  -5 -13   1    3.20    4.50
   4  13  -1    0.60    2.30
   4  13  -1    3.90    4.30
   4  13  -1    0.20    1.50
   4  13  -1    2.00    2.40
  -4 -13   1    0.60    1.50
  -4 -13   1   -0.10    2.10
  -4 -13   1   -0.90    1.40
   3  13  -1   26.50    6.80
   3  13  -1   31.00    6.50
   3  13  -1   29.30    5.80
  -3 -13   1   35.70    9.00
  -3 -13   1   39.70    6.60
  -3 -13   1   39.90    7.30
   2  13  -1   57.09    9.10
   2  13  -1   45.50    7.60
   2  13  -1   57.39   10.30
  -2 -13   1   58.79    9.00
  -2 -13   1   68.59    9.20
   1  13  -1   41.90    7.70
   1  13  -1   30.20    6.20
   1  13  -1   18.10    5.80
  -1 -13   1   31.50    6.10
  -1 -13   1   31.60    6.30
   0  13  -1    2.20    2.80
   0  13  -1    0.30    1.70
   0  13  -1   -1.40    2.50
   0 -13   1   -0.20    1.80
   0 -13   1    0.20    2.00
  -1  13  -1   90.29   13.30
  -1  13  -1   94.69   14.70
  -1  13  -1   92.89   11.20
   1 -13   1   72.19    9.80
   1 -13   1   84.29   10.40
  -2  13  -1   26.90    7.40
  -2  13  -1   19.10    4.90
  -2  13  -1   31.70    6.80
   2 -13   1   20.00    6.10
   2 -13   1   20.20    5.10
  -3  13  -1   18.60    5.30
  -3  13  -1   13.50    5.40
  -3  13  -1   26.90    5.80
   3 -13   1   18.40    4.60
   3 -13   1   15.10    5.10
  -4  13  -1    6.40    3.70
  -4  13  -1   19.10    6.20
  -4  13  -1   20.60    6.30
   4 -13   1    5.20    3.20
   4 -13   1   14.20    4.70
   4 -13   1   13.80    4.20
  -5  13  -1    2.00    2.90
  -5  13  -1    0.90    2.00
  -5  13  -1    5.60    3.20
   5 -13   1    1.80    2.20
   5 -13   1    2.60    2.90
   5 -13   1   -0.40    1.30
  -6  13  -1    1.20    2.30
  -6  13  -1   -1.50    1.20
  -6  13  -1    0.80    2.40
   6 -13   1    0.40    1.70
   6 -13   1    0.90    2.30
   6 -13   1   -1.40    0.90
  -7  13  -1   -0.40    1.20
  -7  13  -1    9.50    5.10
  -7  13  -1    5.80    3.50
   7 -13   1    3.50    2.90
   7 -13   1    3.10    2.60
   7 -13   1    3.40    3.30
  -8  13  -1    5.80    4.30
  -8  13  -1    7.80    3.30
  -8  13  -1    1.90    2.20
   8 -13   1    8.40    4.40
   8 -13   1    5.80    3.20
   8 -13   1    2.20    2.70
   8  12  -1    0.70    1.80
   8  12  -1    1.80    2.70
   8  12  -1   -0.80    1.70
   7  12  -1   52.49    9.40
   7  12  -1   77.99    9.80
   7  12  -1   85.39   13.30
  -7 -12   1   84.29   15.70
   6  12  -1    0.00    2.00
   6  12  -1    4.30    2.70
   6  12  -1    1.80    2.50
  -6 -12   1    1.30    1.20
  -6 -12   1    2.10    1.50
   5  12  -1    4.20    2.50
   5  12  -1   15.10    5.60
   5  12  -1   19.50    5.20
  -5 -12   1   12.70    3.50
  -5 -12   1    8.50    5.60
  -5 -12   1   15.50    3.60
   4  12  -1   21.50    4.90
   4  12  -1   18.20    5.80
   4  12  -1   17.60    5.00
  -4 -12   1   19.40    4.60
  -4 -12   1   24.50    5.20
   3  12  -1   18.90    6.90
   3  12  -1   15.00    5.60
   3  12  -1   17.20    4.40
  -3 -12   1   18.00    4.00
  -3 -12   1   13.00    4.40
  -3 -12   1   20.60    7.90
   2  12  -1   26.30    6.00
   2  12  -1   29.40    6.30
  -2 -12   1   35.10    6.30
  -2 -12   1   22.60    4.90
  -2 -12   1   27.80    7.60
   1  12  -1  318.57   22.60
   1  12  -1  319.97   24.80
   1  12  -1  276.67   25.10
   1  12  -1  337.17   22.10
  -1 -12   1  313.27   21.60
  -1 -12   1  282.47   36.60
   0  12  -1    0.70    3.30
   0  12  -1    4.00    2.20
   0  12  -1    3.00    3.30
   0  12  -1    1.00    1.10
   0 -12   1    3.10    2.40
   0 -12   1    1.30    2.00
  -1  12  -1    9.50    4.70
  -1  12  -1    7.30    3.30
  -1  12  -1   10.10    3.40
  -1  12  -1    1.30    2.60
   1 -12   1    8.80    3.00
   1 -12   1    7.70    3.90
   1 -12   1    5.90    2.80
  -2  12  -1    7.80    4.70
  -2  12  -1   15.20    4.20
  -2  12  -1    7.80    3.00
   2 -12   1    4.70    2.50
   2 -12   1    3.90    2.70
  -3  12  -1   55.39    8.40
  -3  12  -1   54.99    8.40
  -3  12  -1   91.99   14.20
   3 -12   1   51.49    9.30
   3 -12   1   61.19    8.30
  -4  12  -1  168.58   16.10
  -4  12  -1  135.39   12.50
  -4  12  -1  117.09   12.10
   4 -12   1  145.39   14.50
   4 -12   1  140.39   12.50
   4 -12   1  151.68   12.50
  -5  12  -1   -1.20    1.60
  -5  12  -1   -1.40    1.10
  -5  12  -1    0.00    1.90
   5 -12   1    5.90    3.20
   5 -12   1   -1.30    1.00
   5 -12   1   -1.90    1.00
  -6  12  -1   37.50    7.00
  -6  12  -1   45.60    7.60
   6 -12   1   37.20    7.00
   6 -12   1   26.60    6.90
   6 -12   1   47.10    7.20
  -7  12  -1   -0.70    1.50
  -7  12  -1    0.30    1.70
  -7  12  -1   -2.00    1.40
   7 -12   1   -0.30    1.40
   7 -12   1    1.10    1.80
   7 -12   1   -0.10    1.80
  -8  12  -1    3.10    3.20
  -8  12  -1    2.10    2.00
  -8  12  -1    3.10    2.20
   8 -12   1    5.50    2.80
   8 -12   1    1.10    2.00
   8 -12   1    0.50    2.20
  -9  12  -1    2.80    3.10
   9 -12   1    2.20    2.80
   9 -12   1    2.30    2.40
   9 -12   1    3.30    2.50
   8  11  -1   44.70   10.10
   8  11  -1   36.80    6.30
   8  11  -1   40.10    7.40
  -8 -11   1   32.30   10.10
   7  11  -1   -1.70    0.90
   7  11  -1    2.00    2.50
   7  11  -1   -0.60    1.20
  -7 -11   1   -1.40    2.50
   6  11  -1    9.90    4.00
  -6 -11   1    5.90    4.60
   5  11  -1   48.50   10.00
   5  11  -1   51.59    7.40
   5  11  -1   45.80    7.60
  -5 -11   1   43.10    6.30
  -5 -11   1   52.79    6.60
   4  11  -1  130.59   11.40
   4  11  -1  128.69   12.10
   4  11  -1  120.29   20.20
  -4 -11   1  155.08   12.20
  -4 -11   1  134.49   17.40
  -4 -11   1  153.58   11.60
   3  11  -1  185.78   16.80
   3  11  -1  185.48   14.20
   3  11  -1  160.18   14.20
  -3 -11   1  189.18   14.40
  -3 -11   1  156.78   16.60
  -3 -11   1  203.38   14.20
   2  11  -1  232.38   19.10
   2  11  -1  183.08   19.10
   2  11  -1  252.87   17.10
   2  11  -1  230.38   17.20
  -2 -11   1  218.18   16.50
  -2 -11   1  237.58   16.60
   1  11  -1  226.28   19.60
   1  11  -1  201.08   17.90
   1  11  -1  203.48   15.70
   1  11  -1  209.58   16.30
  -1 -11   1  219.48   17.60
  -1 -11   1  219.38   15.80
  -1 -11   1  215.68   18.20
   0  11  -1  128.79   11.80
   0  11  -1  137.69   13.80
   0  11  -1  140.49   11.60
   0  11  -1  156.28   15.20
   0 -11   1  131.29   11.30
   0 -11   1  133.79   13.30
   0 -11   1  135.79   11.40
  -1  11  -1  258.67   24.40
  -1  11  -1  290.07   20.70
  -1  11  -1  314.27   20.60
  -1  11  -1  316.47   23.50
   1 -11   1  279.77   21.90
   1 -11   1  282.97   19.90
   1 -11   1  298.57   20.30
  -2  11  -1   20.30    6.20
  -2  11  -1   21.80    5.10
  -2  11  -1   23.10    5.00
   2 -11   1   16.60    4.70
   2 -11   1   16.90    3.90
   2 -11   1   13.20    3.70
  -3  11  -1  142.29   14.20
  -3  11  -1  123.39   11.20
  -3  11  -1  147.09   12.10
   3 -11   1  115.79   12.50
   3 -11   1  129.39   11.00
   3 -11   1  116.59   10.80
  -4  11  -1   60.49    8.90
  -4  11  -1   41.50    8.50
  -4  11  -1   49.60    7.80
   4 -11   1   49.99    7.20
   4 -11   1   62.09    8.20
   4 -11   1   61.29    9.50
  -5  11  -1   29.00    7.30
  -5  11  -1   16.30    4.40
   5 -11   1   14.60    4.20
   5 -11   1   24.80    6.40
   5 -11   1   16.40    4.30
  -6  11  -1    3.10    3.10
  -6  11  -1    0.40    1.50
  -6  11  -1   -0.30    1.50
   6 -11   1   -1.00    1.00
   6 -11   1    1.80    2.20
   6 -11   1   -0.40    1.30
  -7  11  -1   10.40    3.50
  -7  11  -1    6.00    3.40
  -7  11  -1   13.70    3.70
   7 -11   1   10.60    3.50
   7 -11   1   15.10    5.60
   7 -11   1    6.90    3.20
  -8  11  -1    3.90    2.10
  -8  11  -1    3.40    3.20
   8 -11   1    1.80    2.10
   8 -11   1    1.00    2.20
   8 -11   1   -0.90    1.30
  -9  11  -1   -0.90    1.50
   9 -11   1    0.00    1.30
   9 -11   1   -0.70    1.70
   9 -11   1    2.10    2.00
 -10  11  -1   18.40    4.90
  10 -11   1   16.70    4.50
  10 -11   1   13.00    4.70
   9  10  -1   35.70    5.80
   9  10  -1   23.20    5.60
   9  10  -1   26.60    8.00
  -9 -10   1   14.50    7.90
   8  10  -1    9.90    4.50
   8  10  -1   24.70    5.50
   8  10  -1   20.80    5.30
  -8 -10   1   27.70   11.30
   7  10  -1    0.60    1.80
   7  10  -1   -1.30    0.70
   7  10  -1    1.50    2.50
  -7 -10   1    4.20    4.70
   6  10  -1    2.70    1.90
   6  10  -1    3.20    2.40
   6  10  -1    5.80    3.50
   5  10  -1   44.80    6.50
   5  10  -1   45.10    7.10
   5  10  -1   46.60    9.90
  -5 -10   1   39.30    6.20
  -5 -10   1   50.79    6.40
  -5 -10   1   42.20    9.20
   4  10  -1   85.09   12.20
   4  10  -1   82.59    7.90
   4  10  -1   89.79   10.40
  -4 -10   1   82.29   13.50
  -4 -10   1   82.59    7.90
  -4 -10   1   67.49    7.00
   3  10  -1  121.99   13.00
   3  10  -1  156.38   11.60
  -3 -10   1  137.69   11.40
  -3 -10   1  126.19   13.90
  -3 -10   1  149.69   11.20
   2  10  -1   83.99   11.50
   2  10  -1  103.49   12.90
   2  10  -1   75.79    7.70
  -2 -10   1  100.09    8.30
  -2 -10   1   82.59    8.10
  -2 -10   1   69.69   11.00
   1  10  -1   57.49    7.90
   1  10  -1   70.59   10.20
   1  10  -1   57.89   10.70
   1  10  -1   70.59    7.00
  -1 -10   1   53.99    7.20
  -1 -10   1   58.29   10.70
  -1 -10   1   68.39    8.20
   0  10  -1   39.60    8.00
   0  10  -1   50.69    7.50
   0  10  -1   39.30    7.80
   0  10  -1   55.69    7.20
   0 -10   1   28.10    6.10
   0 -10   1   41.90    6.30
  -1  10  -1    5.70    3.70
  -1  10  -1    0.80    1.10
  -1  10  -1    1.10    1.90
  -1  10  -1    0.50    1.50
   1 -10   1    1.20    1.50
   1 -10   1    2.90    2.10
   1 -10   1    4.60    2.00
  -2  10  -1   10.60    3.20
  -2  10  -1    3.30    2.90
  -2  10  -1    9.10    3.10
   2 -10   1    7.20    2.70
   2 -10   1    5.80    2.50
   2 -10   1    7.10    3.10
  -3  10  -1   14.20    4.80
  -3  10  -1   11.70    3.50
  -3  10  -1   11.00    3.20
   3 -10   1    6.10    2.50
   3 -10   1   11.70    4.80
   3 -10   1   11.80    3.30
  -4  10  -1   36.40    7.80
  -4  10  -1   41.20    6.90
  -4  10  -1   37.30    6.10
   4 -10   1   44.90    6.50
   4 -10   1   31.50    6.60
   4 -10   1   54.89    7.10
  -5  10  -1   12.60    3.70
  -5  10  -1   14.00    3.70
  -5  10  -1    9.40    4.10
   5 -10   1   10.60    3.30
   5 -10   1   10.20    3.10
   5 -10   1   10.70    3.80
  -6  10  -1   66.89    8.90
  -6  10  -1   62.69   10.40
  -6  10  -1   61.59    8.10
   6 -10   1   68.39    8.50
   6 -10   1   57.19    8.00
   6 -10   1   47.40    9.30
  -7  10  -1   89.59    8.00
  -7  10  -1   82.59   11.80
  -7  10  -1   77.09    7.70
   7 -10   1   85.59    8.60
   7 -10   1   81.39    8.20
   7 -10   1   56.69   10.90
  -8  10  -1    0.30    1.80
   8 -10   1    2.10    3.20
   8 -10   1    0.90    1.60
   8 -10   1    0.60    1.60
  -9  10  -1    0.30    1.70
   9 -10   1   -1.00    0.80
   9 -10   1    1.50    2.20
   9 -10   1   -1.50    0.90
  10 -10   1    4.40    4.30
  10 -10   1    1.30    2.00
  10 -10   1    1.00    1.80
  10   9  -1    6.50    4.30
  10   9  -1    8.20    4.30
  10   9  -1   10.10    3.80
   9   9  -1   34.00    6.40
   9   9  -1   28.20    5.10
   9   9  -1   32.40    7.90
   8   9  -1   73.09   12.20
   8   9  -1   64.59    8.10
   8   9  -1   75.19    9.60
  -8  -9   1   61.29   13.20
   7   9  -1    0.20    1.20
   7   9  -1   -2.30    0.80
   7   9  -1    1.20    2.40
   6   9  -1   17.50    5.80
   6   9  -1   23.30    4.50
   6   9  -1   28.10    5.30
  -6  -9   1   14.10    6.00
   5   9  -1  177.98   12.90
   5   9  -1  171.88   13.30
   5   9  -1  204.28   16.60
  -5  -9   1  172.78   11.60
  -5  -9   1  153.88   11.70
  -5  -9   1  155.58   16.80
   4   9  -1   35.30    5.60
   4   9  -1   44.00    6.30
   4   9  -1   31.80    6.30
  -4  -9   1   31.50    5.10
  -4  -9   1   42.30    5.40
  -4  -9   1   39.90    8.50
   3   9  -1    0.20    1.10
   3   9  -1    0.90    1.40
   3   9  -1    0.50    1.80
  -3  -9   1    0.30    1.10
  -3  -9   1    0.50    1.90
   2   9  -1  164.48   12.50
   2   9  -1  180.98   13.30
   2   9  -1  170.48   14.80
  -2  -9   1  183.18   12.70
  -2  -9   1  174.58   12.90
  -2  -9   1  163.28   15.10
   1   9  -1    1.90    1.80
   1   9  -1    3.60    2.90
   1   9  -1    3.50    2.50
   1   9  -1    6.90    2.10
  -1  -9   1    1.10    1.90
  -1  -9   1    2.50    1.60
  -1  -9   1    4.70    2.20
   0   9  -1    9.60    2.70
   0   9  -1   13.60    4.50
   0   9  -1   16.70    4.40
   0   9  -1   19.50    4.30
   0  -9   1   15.20    3.50
   0  -9   1   18.80    3.80
   0  -9   1   14.50    4.10
  -1   9  -1    5.90    2.20
  -1   9  -1    3.90    2.60
  -1   9  -1    6.90    3.20
  -1   9  -1    5.40    2.30
   1  -9   1    2.60    1.60
   1  -9   1    2.80    1.70
   1  -9   1    2.30    2.00
  -2   9  -1    1.40    1.50
  -2   9  -1    1.70    2.40
  -2   9  -1   -0.20    1.20
   2  -9   1   -1.00    0.70
   2  -9   1    1.90    1.50
   2  -9   1    1.70    1.70
  -3   9  -1   -1.40    0.90
  -3   9  -1    0.00    1.00
  -3   9  -1   -1.00    1.30
   3  -9   1    1.20    1.40
   3  -9   1    1.20    1.30
   3  -9   1    2.50    2.10
  -4   9  -1   15.70    4.50
  -4   9  -1   20.80    4.40
  -4   9  -1   11.70    3.10
   4  -9   1   20.50    4.20
   4  -9   1   16.10    4.60
   4  -9   1   15.10    3.30
  -5   9  -1    0.20    1.50
  -5   9  -1    1.60    1.70
  -5   9  -1   -0.20    1.30
   5  -9   1   -0.10    1.40
   5  -9   1   -0.60    1.00
   5  -9   1    1.60    1.50
  -6   9  -1    0.60    1.50
  -6   9  -1    3.10    2.90
  -6   9  -1   -0.80    1.20
   6  -9   1   -1.30    1.20
   6  -9   1    1.80    1.20
   6  -9   1   -0.20    1.20
  -7   9  -1   -1.50    1.00
  -7   9  -1    1.70    1.50
  -7   9  -1   -0.10    1.10
   7  -9   1   -0.40    1.10
   7  -9   1   -0.20    1.30
   7  -9   1    0.70    1.80
  -8   9  -1   49.50    8.60
   8  -9   1   58.99    8.00
   8  -9   1   70.39   11.80
   8  -9   1   66.49    8.40
  -9   9  -1    5.50    2.90
   9  -9   1    4.70    3.90
   9  -9   1   11.90    3.40
   9  -9   1    8.70    4.70
  10  -9   1    4.60    2.60
  10  -9   1    4.20    2.80
  10   8  -1    5.30    4.30
  10   8  -1   10.00    3.60
  10   8  -1   10.90    3.10
   9   8  -1    1.50    1.60
   9   8  -1   -1.30    0.90
   8   8  -1   40.10    6.10
   8   8  -1   62.19    8.20
   8   8  -1   56.29   10.60
   7   8  -1   -0.10    1.70
   7   8  -1    0.60    1.30
  -7  -8   1    0.20    2.30
   6   8  -1   15.60    5.10
   6   8  -1   28.90    5.00
   6   8  -1   26.20    4.30
  -6  -8   1   23.60    7.50
   5   8  -1  241.58   15.80
   5   8  -1  246.08   18.90
   5   8  -1  206.98   14.90
  -5  -8   1  213.18   13.80
  -5  -8   1  214.58   13.50
  -5  -8   1  220.98   20.00
   4   8  -1   35.40    7.20
   4   8  -1   55.29    6.80
   4   8  -1   32.60    5.00
  -4  -8   1   31.70    7.00
  -4  -8   1   38.00    5.30
   3   8  -1   75.09   10.00
   3   8  -1   76.99    6.90
   3   8  -1   74.19    7.00
  -3  -8   1   79.49   11.30
  -3  -8   1   72.69    6.50
  -3  -8   1   74.29    7.00
   2   8  -1  112.59    8.50
   2   8  -1  100.89   10.00
   2   8  -1   94.89    8.40
  -2  -8   1   85.19    7.70
  -2  -8   1   97.39   10.30
  -2  -8   1  103.39    8.50
   1   8  -1    7.80    2.60
   1   8  -1    7.90    2.30
   1   8  -1    1.90    1.70
  -1  -8   1    3.40    1.70
  -1  -8   1    7.10    2.20
  -1  -8   1    9.90    3.40
   0   8  -1   45.20    7.80
   0   8  -1   39.90    5.60
   0   8  -1   31.00    5.80
   0   8  -1   41.20    5.90
   0  -8   1   38.80    5.60
   0  -8   1   45.90    5.80
   0  -8   1   39.20    6.30
  -1   8  -1  214.58   14.50
  -1   8  -1  210.38   16.80
  -1   8  -1  194.38   14.70
  -1   8  -1  203.48   16.20
   1  -8   1  226.48   16.40
   1  -8   1  229.28   14.80
   1  -8   1  212.28   14.40
  -2   8  -1   -0.10    1.60
  -2   8  -1   -0.60    0.60
  -2   8  -1    1.20    1.50
   2  -8   1   -0.10    1.10
   2  -8   1   -0.30    0.90
   2  -8   1   -0.70    0.90
  -3   8  -1  153.98   11.80
  -3   8  -1  154.48   13.80
  -3   8  -1  153.48   11.90
   3  -8   1  168.68   13.60
   3  -8   1  164.48   11.90
   3  -8   1  161.68   11.60
  -4   8  -1   66.49    9.60
  -4   8  -1   58.59    7.00
  -4   8  -1   44.50    6.50
   4  -8   1   38.90    5.70
   4  -8   1   52.99    8.40
   4  -8   1   38.90    5.60
  -5   8  -1   83.59    7.80
  -5   8  -1   98.29    8.10
  -5   8  -1   97.39   10.00
   5  -8   1   75.69    7.40
   5  -8   1   97.39    8.20
   5  -8   1   71.09   10.10
  -6   8  -1    8.70    3.70
  -6   8  -1   11.70    3.00
   6  -8   1    9.10    2.70
   6  -8   1   12.60    4.30
   6  -8   1   11.60    3.20
  -7   8  -1   28.00    6.20
  -7   8  -1   38.90    3.50
  -7   8  -1   34.80    5.40
   7  -8   1   36.10    5.80
   7  -8   1   39.00    5.70
  -8   8  -1    0.60    1.70
   8  -8   1   -0.20    1.10
   8  -8   1    1.40    1.70
  -9   8  -1   21.70    5.10
   9  -8   1   24.10    4.90
   9  -8   1   19.40    4.30
  10  -8   1   60.09    8.10
  10  -8   1   65.39    8.80
  11  -8   1    6.10    2.60
  11  -8   1   11.90    3.60
  10   7  -1    9.70    3.60
  10   7  -1   13.10    3.20
  10   7  -1   13.10    5.30
   9   7  -1   49.40    7.10
   9   7  -1   38.20    5.60
   9   7  -1   25.70    7.50
   8   7  -1  102.29    9.00
   8   7  -1   71.69   12.00
   8   7  -1   98.39    8.30
   7   7  -1   13.70    4.80
   7   7  -1   19.50    3.70
   7   7  -1   18.60    3.80
  -7  -7   1   13.90    5.60
   6   7  -1   49.99    6.30
   6   7  -1   43.90    8.10
   6   7  -1   62.79    7.40
  -6  -7   1   71.29   12.90
   5   7  -1   -0.20    1.10
   5   7  -1    0.70    1.10
   5   7  -1    1.00    1.80
  -5  -7   1   -0.80    1.30
  -5  -7   1    1.00    0.70
  -5  -7   1    0.40    0.60
   4   7  -1  140.89   12.80
   4   7  -1  128.59   10.40
   4   7  -1  147.49   10.60
  -4  -7   1  143.09   10.30
  -4  -7   1  150.38    9.90
  -4  -7   1  162.98   14.60
   3   7  -1   34.50    6.10
   3   7  -1   39.20    5.00
   3   7  -1   30.00    4.60
  -3  -7   1   34.30    5.30
  -3  -7   1   40.00    7.40
  -3  -7   1   34.70    5.00
   2   7  -1   74.89    9.40
   2   7  -1   77.69    6.90
   2   7  -1   73.29    6.50
  -2  -7   1   76.99    6.80
  -2  -7   1   84.29    6.60
  -2  -7   1   71.89   10.00
   1   7  -1   58.19    5.50
   1   7  -1   46.70    6.10
   1   7  -1   66.49    8.70
  -1  -7   1   60.29    5.50
  -1  -7   1   75.99    6.10
  -1  -7   1   50.09    7.30
   0   7  -1  438.76   27.80
   0   7  -1  469.25   27.70
   0   7  -1  467.75   30.20
   0   7  -1  484.35   29.70
   0  -7   1  469.35   27.60
   0  -7   1  450.05   27.50
   0  -7   1  504.95   29.50
  -1   7  -1   15.30    4.20
  -1   7  -1   12.70    2.70
  -1   7  -1   19.20    3.70
  -1   7  -1   11.70    3.30
   1  -7   1   20.60    3.60
   1  -7   1   14.00    3.40
   1  -7   1   19.70    3.40
  -2   7  -1  419.76   25.00
  -2   7  -1  395.46   27.10
  -2   7  -1  443.06   25.50
   2  -7   1  415.96   26.60
   2  -7   1  400.56   24.80
   2  -7   1  418.36   25.00
  -3   7  -1    9.50    2.40
  -3   7  -1    8.60    2.70
  -3   7  -1    6.00    2.70
   3  -7   1    9.00    3.00
   3  -7   1   12.50    2.50
   3  -7   1   10.90    2.70
  -4   7  -1  291.67   20.60
  -4   7  -1  281.97   18.40
  -4   7  -1  283.17   18.40
   4  -7   1  292.87   18.30
   4  -7   1  292.67   20.60
   4  -7   1  268.97   18.00
  -5   7  -1  270.47   18.80
  -5   7  -1  218.38   15.40
   5  -7   1  255.77   18.80
   5  -7   1  235.98   15.80
   5  -7   1  222.28   15.50
   5  -7   1  236.88   17.10
  -6   7  -1   20.10    3.30
  -6   7  -1   16.30    4.50
  -6   7  -1   18.90    3.30
   6  -7   1   22.00    4.50
   6  -7   1   18.70    3.50
   6  -7   1   18.10    3.60
  -7   7  -1  200.98   15.90
   7  -7   1  200.58   14.90
   7  -7   1  185.08   13.60
   7  -7   1  200.98   14.00
  -8   7  -1  137.19   12.50
   8  -7   1  133.39   10.90
   8  -7   1  155.38   11.90
   8  -7   1  146.99   11.10
   9  -7   1   20.10    4.00
   9  -7   1   18.20    3.90
   9  -7   1   25.20    4.70
  10  -7   1   -0.40    1.00
  10  -7   1    1.30    1.70
  11  -7   1    0.50    1.40
  11  -7   1    0.90    1.60
  11   6  -1   -0.90    1.80
  11   6  -1   -0.10    1.20
  11   6  -1   -1.90    1.30
  11   6  -1    1.30    2.10
  10   6  -1    1.60    2.90
  10   6  -1    1.80    1.90
  10   6  -1    2.10    1.80
   9   6  -1   -0.80    1.50
   9   6  -1    0.30    1.50
   8   6  -1  315.47   20.40
   8   6  -1  306.37   19.90
   8   6  -1  330.47   28.60
   7   6  -1   50.29    9.40
   7   6  -1   35.50    5.20
   7   6  -1   49.10    6.20
  -7  -6   1   37.90    9.50
   6   6  -1   -0.30    1.40
   6   6  -1   -0.40    1.00
  -6  -6   1    1.90    2.80
   5   6  -1    7.70    3.00
   5   6  -1   10.50    2.40
   5   6  -1    8.10    2.30
  -5  -6   1   13.20    4.50
   4   6  -1   56.09    5.20
   4   6  -1   59.79    5.30
   4   6  -1   41.50    7.10
  -4  -6   1   53.89    4.40
  -4  -6   1   48.10    4.60
  -4  -6   1   58.69    9.70
   3   6  -1   -0.30    1.10
   3   6  -1    1.90    1.40
   3   6  -1    1.10    1.10
  -3  -6   1    2.20    1.20
  -3  -6   1    1.20    1.20
  -3  -6   1    0.90    1.60
   2   6  -1   81.99    7.60
   2   6  -1   72.89    6.00
   2   6  -1   61.89    5.90
  -2  -6   1   59.19    8.10
  -2  -6   1   66.19    6.00
  -2  -6   1   77.69    5.90
   1   6  -1   21.80    3.40
   1   6  -1   23.40    4.60
   1   6  -1   15.10    3.20
  -1  -6   1   15.80    2.90
  -1  -6   1   19.90    4.00
  -1  -6   1   19.90    3.20
   0   6  -1   70.49    9.00
   0   6  -1   68.29    6.50
   0   6  -1   59.89    5.30
   0   6  -1   53.49    5.50
   0  -6   1   66.99    5.60
   0  -6   1   68.39    6.40
   0  -6   1   53.19    5.20
  -1   6  -1  413.96   26.70
  -1   6  -1  437.46   24.70
  -1   6  -1  391.46   24.70
  -1   6  -1  441.36   26.50
   1  -6   1  402.16   24.40
   1  -6   1  446.66   26.20
   1  -6   1  399.86   24.50
  -2   6  -1  133.19   11.40
  -2   6  -1  155.38   10.20
  -2   6  -1  135.59    9.60
   2  -6   1  128.69    9.50
   2  -6   1  146.69   11.10
   2  -6   1  118.59    9.20
  -3   6  -1  104.19    8.40
  -3   6  -1  100.19    9.80
   3  -6   1  111.69    8.20
   3  -6   1  130.89   10.20
   3  -6   1  109.19    8.30
   3  -6   1  106.49    9.50
  -4   6  -1   13.20    2.90
  -4   6  -1   10.60    2.50
  -4   6  -1    6.90    2.60
   4  -6   1    6.10    1.90
   4  -6   1   12.30    3.50
   4  -6   1    6.50    2.00
  -5   6  -1  297.67   18.00
  -5   6  -1  297.17   17.90
  -5   6  -1  289.57   20.30
   5  -6   1  301.57   19.60
   5  -6   1  273.07   18.00
   5  -6   1  280.97   18.00
  -6   6  -1  114.79   10.60
   6  -6   1  115.89    8.70
   6  -6   1  102.29    8.40
   6  -6   1  113.89   10.60
  -7   6  -1    0.90    1.80
   7  -6   1    1.60    1.40
   7  -6   1   -1.20    0.80
  -8   6  -1   26.70    5.40
   8  -6   1   34.00    4.90
   8  -6   1   32.30    4.80
   9  -6   1    1.80    1.70
   9  -6   1    5.60    2.20
  10  -6   1   -0.20    1.10
  10  -6   1    3.70    1.90
  10  -6   1    1.50    1.50
  11  -6   1    0.70    1.40
  11  -6   1    0.60    1.40
  11   5  -1    2.80    1.90
  11   5  -1   -1.60    1.30
  11   5  -1   -0.20    2.00
  11   5  -1    0.40    1.60
  10   5  -1   -1.30    1.10
  10   5  -1   -1.60    1.00
  10   5  -1   -1.50    1.20
  10   5  -1   -0.30    1.00
   9   5  -1   19.50    3.90
   9   5  -1    9.50    4.80
   9   5  -1   15.40    3.20
   8   5  -1  108.99    8.20
   8   5  -1   82.79   13.80
   8   5  -1   87.29    7.80
   7   5  -1   36.10    4.80
   7   5  -1   30.40    6.80
   7   5  -1   33.70    4.70
   6   5  -1  318.57   24.20
   6   5  -1  344.57   20.20
   6   5  -1  331.77   20.40
  -6  -5   1  314.77   25.60
   5   5  -1  175.98   15.20
   5   5  -1  187.28   12.10
   5   5  -1  182.88   13.20
  -5  -5   1  181.18   16.30
   4   5  -1   21.40    3.50
   4   5  -1   25.60    3.60
   4   5  -1   19.60    4.60
  -4  -5   1   27.70    2.40
  -4  -5   1   25.70    2.60
  -4  -5   1   28.40    6.40
   3   5  -1  166.78   10.80
   3   5  -1  152.68   12.40
   3   5  -1  166.88   10.80
  -3  -5   1  165.78   10.20
  -3  -5   1  150.58   10.60
  -3  -5   1  161.48   13.50
   2   5  -1    0.90    1.20
   2   5  -1    0.10    0.80
   2   5  -1   -0.30    0.80
  -2  -5   1    0.40    1.40
  -2  -5   1    0.20    1.00
  -2  -5   1   -0.60    0.50
   1   5  -1   -0.20    0.50
   1   5  -1    0.20    0.70
   1   5  -1    0.00    0.80
  -1  -5   1   -0.40    0.60
  -1  -5   1   -0.50    0.80
  -1  -5   1    0.00    0.70
   0   5  -1  152.18   11.00
   0   5  -1  160.08   10.00
   0   5  -1  144.59   10.10
   0   5  -1  154.78   11.70
   0  -5   1  142.59   10.80
   0  -5   1  147.59    9.90
   0  -5   1  157.18   10.10
  -1   5  -1  461.45   27.10
  -1   5  -1  416.26   27.20
  -1   5  -1  458.65   26.00
   1  -5   1  451.75   25.70
   1  -5   1  429.36   26.60
   1  -5   1  458.35   25.60
  -2   5  -1  182.38   13.40
  -2   5  -1  198.78   11.90
  -2   5  -1  185.58   12.10
   2  -5   1  173.18   11.60
   2  -5   1  194.28   13.30
   2  -5   1  157.98   12.70
   2  -5   1  189.88   11.90
  -3   5  -1    3.20    1.40
  -3   5  -1    4.50    1.80
  -3   5  -1    5.80    2.60
   3  -5   1    7.30    2.40
   3  -5   1    4.90    2.10
   3  -5   1    4.70    1.70
   3  -5   1   11.60    2.30
  -4   5  -1  309.47   18.20
  -4   5  -1  308.37   18.30
   4  -5   1  293.37   18.10
   4  -5   1  288.07   19.50
  -5   5  -1    5.40    1.40
  -5   5  -1    5.30    1.30
   5  -5   1    6.20    1.80
   5  -5   1    3.20    1.50
   5  -5   1    6.10    2.40
  -6   5  -1   15.00    3.90
   6  -5   1   17.80    3.00
   6  -5   1   15.40    2.90
   6  -5   1   22.10    4.50
  -7   5  -1   -0.50    1.10
   7  -5   1    0.20    1.50
   7  -5   1    0.90    1.10
   7  -5   1    1.70    1.20
   8  -5   1    1.30    2.00
   8  -5   1   -0.10    0.90
   8  -5   1    0.80    1.00
   9  -5   1    7.40    2.20
   9  -5   1   -0.30    0.90
  10  -5   1   14.60    3.20
  10  -5   1    8.40    3.50
  10  -5   1   14.20    3.20
  11  -5   1    2.20    1.60
  11  -5   1    8.20    2.30
  11  -5   1    1.60    1.50
  11  -5   1   -0.80    2.00
  11   4  -1    2.10    2.80
  11   4  -1    3.70    4.00
  11   4  -1    2.40    2.10
  11   4  -1    2.10    1.70
  10   4  -1    3.70    1.90
  10   4  -1    2.40    1.90
  10   4  -1    5.70    4.00
  10   4  -1    5.00    4.10
   9   4  -1   47.80   11.20
   9   4  -1   55.19    6.50
   9   4  -1   55.59    6.50
   8   4  -1   58.29    5.50
   8   4  -1   59.69    8.20
   7   4  -1    8.80    4.10
   7   4  -1    3.90    1.70
   7   4  -1    5.50    1.80
   6   4  -1    7.30    1.90
   6   4  -1    5.50    1.80
   6   4  -1    8.00    3.50
   5   4  -1   34.20    3.50
   5   4  -1   43.90    7.30
   5   4  -1   41.20    4.00
  -5  -4   1   26.50    6.40
   4   4  -1   34.00    5.90
   4   4  -1   27.40    3.60
   4   4  -1   29.70    3.50
  -4  -4   1   17.60    4.50
   3   4  -1  103.59    7.50
   3   4  -1  103.89    9.30
   3   4  -1  100.29    7.30
  -3  -4   1  112.29    7.40
  -3  -4   1  105.09    6.80
  -3  -4   1  115.39   10.30
   2   4  -1    0.80    0.90
   2   4  -1    1.10    1.20
   2   4  -1    0.00    0.60
  -2  -4   1    0.60    1.10
  -2  -4   1   -0.30    0.40
  -2  -4   1    0.30    0.90
   1   4  -1   37.30    3.40
   1   4  -1   30.20    4.20
   1   4  -1   43.30    3.70
  -1  -4   1   42.50    5.40
  -1  -4   1   39.90    3.70
  -1  -4   1   36.70    3.30
   0   4  -1    0.30    0.90
   0   4  -1    0.20    0.70
   0   4  -1    0.30    0.70
   0   4  -1    1.10    0.80
   0  -4   1    0.70    0.70
   0  -4   1    1.00    0.90
   0  -4   1    1.00    0.90
  -1   4  -1  359.36   21.10
  -1   4  -1  329.37   20.10
  -1   4  -1  375.46   21.70
   1  -4   1  346.37   20.90
   1  -4   1  325.87   21.10
   1  -4   1  346.97   19.90
  -2   4  -1  155.18   10.80
  -2   4  -1  142.39    9.10
  -2   4  -1  141.39    9.30
   2  -4   1  116.69    9.80
   2  -4   1  134.69   10.20
   2  -4   1  149.69    9.30
   2  -4   1  140.29    9.00
  -3   4  -1   13.30    2.40
  -3   4  -1   17.10    2.60
  -3   4  -1   18.20    3.60
   3  -4   1   16.60    2.60
   3  -4   1   17.20    2.50
   3  -4   1   15.10    3.30
  -4   4  -1   37.20    3.20
  -4   4  -1   30.50    5.10
  -4   4  -1   31.80    3.10
   4  -4   1   35.20    3.50
   4  -4   1   27.80    3.50
   4  -4   1   50.39    6.40
  -5   4  -1  242.98   17.70
   5  -4   1  265.57   15.90
   5  -4   1  261.97   17.60
   5  -4   1  267.67   15.80
  -6   4  -1   22.00    4.40
   6  -4   1   22.20    3.20
   6  -4   1   22.40    3.10
   6  -4   1   18.50    4.00
   7  -4   1   41.70    6.30
   7  -4   1   38.30    4.70
   8  -4   1   10.60    2.20
   8  -4   1    5.40    2.80
   8  -4   1    5.50    1.80
   9  -4   1    0.10    0.90
   9  -4   1    0.40    1.10
  10  -4   1    2.40    1.60
  10  -4   1    4.90    2.00
  10  -4   1    1.70    2.40
  11  -4   1   17.20    3.70
  11  -4   1    7.00    5.20
  11  -4   1   15.40    3.10
  11   3  -1   12.60    5.80
  11   3  -1   24.10    6.50
  11   3  -1   12.10    3.20
  11   3  -1   14.40    3.70
  10   3  -1    0.90    2.50
  10   3  -1    6.90    4.20
  10   3  -1    9.80    2.60
  10   3  -1    5.30    2.40
   9   3  -1  245.28   21.10
   9   3  -1  266.27   16.90
   9   3  -1  256.57   22.80
   8   3  -1    8.80    2.30
   8   3  -1    4.70    3.50
   8   3  -1    8.60    2.40
   7   3  -1   -1.30    1.40
   7   3  -1    0.70    1.10
   7   3  -1   -1.00    0.60
   6   3  -1   86.89    6.40
   6   3  -1   92.59    6.80
   6   3  -1   75.89   11.20
   5   3  -1  353.86   24.10
   5   3  -1  321.17   19.80
   5   3  -1  360.16   20.10
  -5  -3   1  325.07   24.40
   4   3  -1  179.38   14.00
   4   3  -1  171.28   11.10
  -4  -3   1  173.58   14.50
   3   3  -1  173.28   10.60
   3   3  -1  182.88   12.90
   3   3  -1  163.58   10.30
  -3  -3   1  162.98    9.50
  -3  -3   1  172.68    9.90
  -3  -3   1  157.88   13.00
   2   3  -1    0.90    0.70
   2   3  -1    0.30    0.90
   2   3  -1    0.60    0.70
  -2  -3   1    0.10    0.90
  -2  -3   1    0.40    0.60
   1   3  -1  151.88    9.50
   1   3  -1  146.19   10.30
   1   3  -1  164.68    9.80
  -1  -3   1  164.78    9.50
  -1  -3   1  153.38    9.70
  -1  -3   1  147.09   10.60
   0   3  -1  227.08   14.00
   0   3  -1  223.78   12.60
   0   3  -1  191.38   13.20
   0   3  -1  219.58   13.30
   0  -3   1  214.58   12.70
   0  -3   1  208.18   12.60
   0  -3   1  215.18   13.20
  -1   3  -1   24.40    2.90
  -1   3  -1   28.80    3.60
  -1   3  -1   31.00    4.10
  -1   3  -1   24.20    2.30
   1  -3   1   19.10    2.60
   1  -3   1   15.80    2.90
   1  -3   1   27.10    3.50
   1  -3   1   24.80    2.90
  -2   3  -1 6470.45  424.76
   2  -3   1 7707.13  403.96
  -3   3  -1   61.89    4.50
  -3   3  -1   63.59    4.60
   3  -3   1   65.59    4.80
   3  -3   1   65.89    5.90
  -4   3  -1   33.10    5.10
   4  -3   1   39.30    3.40
   4  -3   1   45.00    5.90
  -5   3  -1   23.60    4.50
   5  -3   1   35.90    5.40
   5  -3   1   31.60    3.00
   5  -3   1   28.90    2.90
   6  -3   1    2.00    1.00
   6  -3   1    0.90    1.30
   6  -3   1    0.40    0.80
   7  -3   1    1.80    1.80
   7  -3   1   -0.20    0.70
   7  -3   1    0.90    0.90
   8  -3   1    2.80    1.30
   8  -3   1    3.50    1.50
   9  -3   1    0.80    1.70
   9  -3   1   -0.90    1.10
   9  -3   1   -0.10    0.80
  10  -3   1   19.40    3.40
  10  -3   1   13.10    5.80
  10  -3   1   19.50    4.60
  10  -3   1   21.50    3.50
  11  -3   1    2.40    3.70
  11  -3   1    4.90    2.10
  11  -3   1    4.30    2.60
  11  -3   1    6.40    2.10
  12  -3   1    0.20    1.10
  12  -3   1    1.30    1.60
  12  -3   1    0.60    2.50
  12   2  -1   23.00    4.40
  12   2  -1   19.10    4.20
  12   2  -1   28.00    6.80
  12   2  -1   39.10   11.00
  11   2  -1   95.39   15.80
  11   2  -1   99.89    8.80
  11   2  -1  114.49   14.60
  11   2  -1   97.19    8.50
  10   2  -1    0.00    1.20
  10   2  -1    1.10    1.50
  10   2  -1    2.00    3.20
  10   2  -1   -0.10    1.50
   9   2  -1   47.10    8.70
   9   2  -1   56.49    5.40
   9   2  -1   49.30    6.00
   9   2  -1   42.90   10.10
   8   2  -1    0.70    1.80
   8   2  -1    5.40    4.20
   8   2  -1    2.90    1.60
   8   2  -1    2.40    1.50
   7   2  -1   27.90    6.70
   7   2  -1   26.30    3.50
   7   2  -1   28.50    3.70
   6   2  -1  106.59    7.30
   6   2  -1  110.99    7.60
   6   2  -1  108.39   11.40
   5   2  -1  498.85   28.20
   5   2  -1  544.45   33.30
   5   2  -1  488.05   27.80
   4   2  -1  331.27   18.90
   4   2  -1  345.57   23.00
   4   2  -1  341.97   19.40
   3   2  -1   21.20    4.00
   3   2  -1   17.90    2.30
   3   2  -1   18.20    1.80
  -3  -2   1   19.20    4.20
   2   2  -1    5.10    1.70
   2   2  -1    8.40    1.50
   2   2  -1    7.50    1.30
  -2  -2   1    7.90    1.40
  -2  -2   1    9.80    2.40
  -2  -2   1    9.30    1.10
   1   2  -1  818.62   66.89
   1   2  -1  904.51   51.39
  -1  -2   1  973.30   68.69
   0   2  -1    8.60    1.50
   0   2  -1    9.90    1.60
   0   2  -1   11.60    1.40
   0  -2   1   11.10    1.70
   0  -2   1    9.80    1.50
   0  -2   1   11.80    1.50
   0  -2   1   14.10    2.30
  -1   2  -1    9.10    1.20
  -1   2  -1   14.40    1.80
  -1   2  -1    8.60    1.80
   1  -2   1   12.10    1.70
   1  -2   1   15.10    2.70
   1  -2   1    9.80    1.60
   1  -2   1   12.50    1.50
  -2   2  -1 9697.33  536.75
   2  -2   1 9999.00  535.85
  -3   2  -1 1819.62  102.89
  -3   2  -1 1939.11  119.39
   3  -2   1 1951.10  118.99
   3  -2   1 1907.21  103.09
  -4   2  -1    0.70    1.10
   4  -2   1    2.00    1.50
   4  -2   1    1.00    0.70
   4  -2   1    0.80    0.70
   5  -2   1   -0.40    0.50
   5  -2   1    0.70    0.70
   5  -2   1    0.90    1.30
   6  -2   1  155.98   12.30
   6  -2   1  145.19    9.00
   6  -2   1  151.08    9.40
   7  -2   1   56.49    5.30
   7  -2   1   66.49    8.80
   7  -2   1   65.49    4.50
   8  -2   1   50.79   10.00
   8  -2   1   48.10    7.80
   8  -2   1   40.90    4.00
   8  -2   1   41.60    3.50
   9  -2   1   26.10    3.70
   9  -2   1   26.80    3.30
   9  -2   1   21.90    6.80
   9  -2   1   35.40    6.60
  10  -2   1    7.20    3.50
  10  -2   1    9.50    2.40
  10  -2   1   11.40    2.50
  11  -2   1    5.00    2.00
  11  -2   1   10.70    2.40
  11  -2   1   10.20    3.70
  11  -2   1    8.50    5.20
  12  -2   1    5.90    4.80
  12  -2   1    4.60    2.20
  12  -2   1    9.70    2.30
  12  -2   1    6.90    3.20
  12   1  -1    7.70    3.40
  12   1  -1   12.70    3.50
  12   1  -1    8.50    3.10
  12   1  -1    2.70    4.50
  11   1  -1    1.60    2.50
  11   1  -1    2.80    2.00
  11   1  -1    2.60    1.80
  11   1  -1   -1.90    1.10
  10   1  -1   -0.70    2.10
  10   1  -1   -0.90    1.20
  10   1  -1   -1.60    0.60
   9   1  -1   60.89    5.70
   9   1  -1   72.29    6.20
   9   1  -1   51.09   10.20
   9   1  -1   52.99    8.70
   8   1  -1    0.40    2.30
   8   1  -1    3.60    2.60
   8   1  -1    3.10    1.50
   8   1  -1    1.30    1.20
   7   1  -1    7.40    2.90
   7   1  -1    7.40    1.70
   7   1  -1   16.00    5.30
   6   1  -1   42.90    3.70
   6   1  -1   45.10    7.80
   6   1  -1   45.20    3.80
   5   1  -1   20.50    2.40
   5   1  -1   22.10    2.50
   5   1  -1   19.70    4.70
   4   1  -1  124.29    7.50
   4   1  -1  128.19    7.60
   4   1  -1  112.09   12.00
   3   1  -1  138.29    8.20
   3   1  -1  131.79   10.60
   3   1  -1  136.79    8.00
   2   1  -1  189.68   11.10
   2   1  -1  206.08   11.40
   2   1  -1  188.78   13.00
  -2  -1   1  207.28   13.50
  -2  -1   1  197.78   10.80
   1   1  -1 1293.87   71.19
   1   1  -1 1258.07   84.39
  -1  -1   1 1331.37   84.99
   0   1  -1    0.60    0.50
   0   1  -1    3.90    0.90
   0  -1   1    1.40    0.50
   0  -1   1    1.40    0.50
  -1   1  -1 1079.99   56.99
  -1   1  -1 1117.69   67.29
   1  -1   1 1025.10   65.29
   1  -1   1  981.80   56.99
  -2   1  -1    1.00    0.90
   2  -1   1    0.60    0.80
  -3   1  -1 4736.33  249.48
   3  -1   1 4342.77  248.88
   4  -1   1   23.40    4.20
   5  -1   1    6.40    2.50
   6  -1   1    5.50    2.50
   6  -1   1   11.20    4.00
   7  -1   1  351.26   20.20
   7  -1   1  367.46   26.70
   7  -1   1  372.86   25.20
   7  -1   1  359.76   19.70
   8  -1   1   -0.60    1.40
   8  -1   1   -0.30    0.50
   8  -1   1    0.10    0.80
   8  -1   1    0.50    1.80
   9  -1   1   55.89    4.20
   9  -1   1   35.50    8.40
   9  -1   1   54.99    9.10
   9  -1   1   51.99    5.20
  10  -1   1   39.00    3.80
  10  -1   1   33.90    7.20
  10  -1   1   36.60    4.40
  11  -1   1   48.30    5.70
  11  -1   1   49.30    9.00
  11  -1   1   39.50   10.70
  11  -1   1   42.50    5.10
  12  -1   1    5.30    2.20
  12  -1   1    8.80    2.20
  12  -1   1    1.60    3.20
  12  -1   1    5.10    3.30
  12   0  -1    7.00    5.90
  12   0  -1    4.10    2.10
  12   0  -1    7.80    2.90
  11   0  -1    3.40    3.60
  11   0  -1   11.00    3.00
  11   0  -1   12.20    3.20
  11   0  -1    3.40    2.50
  10   0  -1   35.20    5.00
  10   0  -1   19.90    4.70
  10   0  -1   16.60    3.70
  10   0  -1   28.00    8.10
   9   0  -1  106.09   16.20
   9   0  -1   78.59    6.80
   9   0  -1   82.19    7.20
   8   0  -1   26.50    5.20
   8   0  -1   30.00    7.60
   8   0  -1   22.20    3.70
   8   0  -1   26.20    3.60
   7   0  -1   23.00    6.10
   7   0  -1   33.40    3.20
   7   0  -1   30.60    5.40
   6   0  -1   46.60    4.30
   6   0  -1   61.29   10.30
   6   0  -1   54.29    4.10
   6   0  -1   50.19    6.60
   5   0  -1    0.50    1.50
   5   0  -1    0.80    1.00
   5   0  -1   -0.70    0.60
   5   0  -1   -0.50    0.40
   4   0  -1   52.89    4.00
   4   0  -1   52.59    3.60
   3   0  -1   96.49    6.30
   3   0  -1  103.89    6.00
   2   0  -1   77.59    4.70
   2   0  -1   78.19    4.90
  -2   0   1   73.79    4.30
  -2   0   1   74.69    4.40
   1   0  -1  869.61   61.39
   1   0  -1  866.41   49.20
  -1   0   1  907.71   62.19
  -1   0  -1  162.68   10.40
   1   0   1  173.98   10.60
   1   0   1  166.98    9.70
   3   0   1   97.69    8.10
   3   0   1  100.69    8.10
   4   0   1    0.10    1.20
   4   0   1    1.60    1.40
   5   0   1  126.09   10.80
   5   0   1  118.09   11.00
   6   0   1   40.20    7.70
   7   0   1    0.40    1.60
   7   0   1    0.70    2.00
   8   0   1    3.20    2.50
   8   0   1    1.00    2.10
   9   0   1   26.90    3.20
   9   0   1   32.30    7.90
   9   0   1   23.30    2.80
   9   0   1   27.20    6.30
  10   0   1   27.50    3.50
  10   0   1   27.20    3.60
  10   0   1   17.50    5.30
  11   0   1   -0.40    1.70
  11   0   1    4.30    1.80
  11   0   1    4.60    3.90
  11   0   1    3.80    1.50
  12   0   1   29.50    4.00
  12   0   1   33.40    4.50
  12   0   1   24.20    6.80
  12   0   1   15.00    6.40
  12  -1  -1    2.10    2.10
  12  -1  -1    5.90    2.60
  12  -1  -1   -0.60    2.90
  11  -1  -1    6.40    5.10
  11  -1  -1   18.40    3.70
  11  -1  -1   13.30    3.40
  11  -1  -1   13.40    3.50
  10  -1  -1    9.70    2.80
  10  -1  -1    8.80    2.70
  10  -1  -1    6.60    2.60
  10  -1  -1   15.90    6.30
   9  -1  -1   13.40    3.10
   9  -1  -1    8.30    4.50
   9  -1  -1   10.80    3.30
   9  -1  -1    6.50    2.50
   8  -1  -1   30.30    7.40
   8  -1  -1   19.30    3.60
   8  -1  -1   37.80    5.60
   8  -1  -1   28.90    3.90
   7  -1  -1   28.10    4.70
   7  -1  -1   25.50    3.40
   7  -1  -1   33.90    4.30
   6  -1  -1   15.90    3.10
   6  -1  -1   16.00    2.30
   5  -1  -1    1.80    1.30
   5  -1  -1    5.20    1.20
   5  -1  -1    3.40    1.40
   4  -1  -1  455.75   25.40
   4  -1  -1  442.26   25.40
   3  -1  -1  518.25   32.70
   3  -1  -1  506.95   30.80
  -3   1   1  460.95   59.69
  -3   1   1  510.15   47.00
   2  -1  -1   32.00    2.90
   2  -1  -1   33.40    2.60
  -2   1   1   31.60    2.30
  -2   1   1   32.70    2.80
   1  -1  -1  922.91   64.89
   1  -1  -1  918.21   51.69
  -1   1   1  933.51   51.79
   0  -1  -1    3.60    0.70
   0  -1  -1    2.80    0.70
   0   1   1    2.30    0.60
   0   1   1    2.10    0.60
  -1  -1  -1 1689.33   83.99
  -1  -1  -1 1512.15   93.29
   1   1   1 1608.94   92.79
   1   1   1 1429.56   83.89
  -2  -1  -1  817.52   41.00
  -2  -1  -1  688.93   47.90
   2   1   1  678.73   40.90
   2   1   1  812.52   47.90
   3   1   1   -0.30    0.60
   4   1   1   52.79    7.20
   5   1   1  170.88   14.60
   5   1   1  208.98   15.40
   6   1   1   10.90    3.70
   6   1   1   11.80    3.80
   7   1   1    1.40    1.90
   7   1   1    2.60    2.20
   8   1   1    0.90    1.70
   9   1   1   19.50    2.50
   9   1   1   17.00    5.70
   9   1   1   20.50    2.60
   9   1   1   12.40    4.70
  10   1   1    2.90    1.30
  10   1   1    0.80    2.60
  10   1   1    6.20    5.00
  11   1   1    2.70    3.60
  11   1   1   14.10    5.50
  11   1   1   10.00    2.40
  11   1   1    5.80    1.90
  12  -2  -1   24.40    5.00
  12  -2  -1   25.60    4.60
  12  -2  -1   10.30    6.90
  11  -2  -1   66.09    6.70
  11  -2  -1   54.59   12.10
  11  -2  -1   66.29    8.10
  10  -2  -1   21.20    7.20
  10  -2  -1   15.20    3.40
  10  -2  -1   22.10    4.20
  10  -2  -1   19.30    3.40
   9  -2  -1   13.90    3.20
   9  -2  -1   10.40    2.60
   9  -2  -1   10.50    5.20
   9  -2  -1   13.40    2.80
   8  -2  -1   16.20    3.20
   8  -2  -1   16.20    3.30
   8  -2  -1   10.80    2.50
   7  -2  -1   49.30    4.90
   7  -2  -1   48.00    5.80
   7  -2  -1   46.60    4.30
   6  -2  -1   47.70    4.60
   6  -2  -1   37.50    4.00
   6  -2  -1   46.40    3.90
   5  -2  -1   28.00    3.20
   5  -2  -1   24.80    3.60
   5  -2  -1   28.90    3.10
   4  -2  -1  256.17   14.80
   4  -2  -1  254.47   14.90
   3  -2  -1    4.20    1.10
   3  -2  -1    5.20    1.10
   3  -2  -1    5.60    1.50
  -3   2   1    6.20    1.50
  -3   2   1    5.70    1.10
  -3   2   1    6.20    1.20
   2  -2  -1   -0.30    0.40
   2  -2  -1    0.00    0.50
  -2   2   1   -0.10    0.70
  -2   2   1   -0.50    0.40
  -2   2   1    0.60    0.50
   1  -2  -1 1711.03  114.09
   1  -2  -1 1746.93   94.69
  -1   2   1 1643.04   94.69
  -1   2   1 1820.02  113.99
   0  -2  -1 2042.60  122.99
   0  -2  -1 1896.71  104.29
   0   2   1 1835.52  104.39
   0   2   1 1944.01  120.89
  -1  -2  -1 2003.30  122.49
   1   2   1 1990.10  121.09
   1   2   1 1914.21  106.49
   2   2   1   55.29    4.90
   2   2   1   56.59    3.70
   2   2   1   51.59    3.50
  -3  -2  -1  234.88   15.90
   3   2   1  228.68   12.90
   3   2   1  228.88   12.90
   3   2   1  240.48   15.50
  -4  -2  -1  978.70   57.59
   4   2   1 1016.20   57.19
   5   2   1   81.99    8.60
   6   2   1   71.59   10.50
   6   2   1   76.09   10.50
   7   2   1   60.29    9.70
   7   2   1   75.59   10.70
   8   2   1   23.90    2.80
   8   2   1   24.80    2.20
   8   2   1   25.90    6.50
   8   2   1   25.30    6.60
   9   2   1    3.00    3.30
   9   2   1    3.50    3.10
   9   2   1    7.20    1.60
   9   2   1    6.80    1.70
  10   2   1   19.10    6.40
  10   2   1   13.20    5.40
  10   2   1   19.30    3.00
  10   2   1   16.20    2.70
  11   2   1   72.99    5.80
  11   2   1   82.49   13.60
  11   2   1   72.99    6.20
  11   2   1   60.19   12.70
  12  -3  -1    4.00    4.10
  12  -3  -1   -1.00    1.30
  12  -3  -1   -0.20    1.10
  11  -3  -1    0.00    1.30
  11  -3  -1   -0.50    0.90
  11  -3  -1    3.90    4.00
  10  -3  -1    2.80    1.90
  10  -3  -1   -0.80    1.80
  10  -3  -1    7.40    2.50
   9  -3  -1    3.40    1.80
   9  -3  -1    6.40    2.30
   9  -3  -1    2.80    1.30
   8  -3  -1   49.00    4.40
   8  -3  -1   46.10    5.60
   8  -3  -1   46.40    6.00
   7  -3  -1   50.99    4.40
   7  -3  -1   44.40    5.70
   6  -3  -1   -0.90    0.60
   6  -3  -1    0.70    0.90
   6  -3  -1    2.60    1.20
   5  -3  -1   26.20    3.10
   5  -3  -1   20.70    3.40
   5  -3  -1   19.30    2.90
  -5   3   1   24.90    3.30
   4  -3  -1  539.25   32.00
   4  -3  -1  556.44   31.10
  -4   3   1  574.54   31.60
  -4   3   1  580.74   31.70
   3  -3  -1  500.55   59.79
   3  -3  -1  638.84   37.60
  -3   3   1  541.65   37.20
  -3   3   1  678.03   61.79
   2  -3  -1   11.20    1.90
   2  -3  -1   16.20    2.40
  -2   3   1   14.90    2.30
  -2   3   1   11.30    2.10
  -2   3   1   10.90    1.80
   1  -3  -1  150.38    9.50
   1  -3  -1  157.28   10.50
   1  -3  -1  149.88    9.60
  -1   3   1  143.59    9.40
  -1   3   1  168.98    9.90
   0  -3  -1   67.79    5.00
   0  -3  -1   65.39    5.20
   0  -3  -1   73.69    6.50
   0   3   1   67.79    5.50
   0   3   1   68.99    4.90
   0   3   1   62.99    4.90
  -1  -3  -1    9.50    2.20
  -1  -3  -1   14.30    2.10
   1   3   1   10.90    2.20
   1   3   1   12.10    1.70
   1   3   1   10.00    2.00
  -2  -3  -1  276.77   16.20
  -2  -3  -1  288.97   18.30
  -2  -3  -1  303.47   16.40
   2   3   1  289.77   16.50
   2   3   1  281.77   16.30
   2   3   1  287.27   17.80
  -3  -3  -1   87.69    8.20
   3   3   1   88.29    5.80
   3   3   1   84.99    5.80
   3   3   1   89.39    7.70
  -4  -3  -1   31.80    6.10
   4   3   1   33.60    2.80
   4   3   1   26.80    4.80
   4   3   1   35.70    3.00
  -5  -3  -1  182.18   15.50
   5   3   1  180.08   11.00
   5   3   1  186.78   10.80
   5   3   1  191.68   14.80
   6   3   1    8.00    3.00
   6   3   1   10.30    1.80
   6   3   1   14.60    1.80
   7   3   1   23.00    5.60
   7   3   1   18.00    2.20
   7   3   1   17.00    2.50
   8   3   1   31.80    7.20
   8   3   1   29.20    7.30
   8   3   1   38.20    3.50
   8   3   1   32.90    3.90
   9   3   1    1.80    2.40
   9   3   1    0.00    0.90
   9   3   1    1.30    2.40
   9   3   1    1.10    1.10
  10   3   1    6.30    4.40
  10   3   1   16.70    2.80
  10   3   1   20.90    6.60
  10   3   1   18.70    3.10
  11   3   1  137.49   18.90
  11   3   1  165.88   21.10
  11   3   1  144.59   10.10
  11   3   1  121.79    9.10
  12  -4  -1    5.20    2.70
  12  -4  -1   -0.70    2.00
  12  -4  -1   -1.30    2.40
  11  -4  -1    3.40    3.60
  11  -4  -1    3.30    2.40
  10  -4  -1    0.30    1.30
  10  -4  -1    2.10    1.70
   9  -4  -1   30.80    5.10
   9  -4  -1   42.70    5.90
   8  -4  -1   17.20    2.40
   8  -4  -1    7.80    2.50
   8  -4  -1   11.90    2.80
   7  -4  -1    5.20    1.60
   7  -4  -1    4.10    1.80
   7  -4  -1    4.50    1.90
   6  -4  -1   65.59    6.00
   6  -4  -1   59.79    5.10
   6  -4  -1   61.19    5.60
  -6   4   1   71.79    5.60
   5  -4  -1  259.27   16.50
  -5   4   1  256.27   15.60
  -5   4   1  258.87   16.30
  -5   4   1  264.77   15.80
   4  -4  -1    2.10    1.20
   4  -4  -1    0.00    0.80
  -4   4   1    0.70    1.10
  -4   4   1   -0.70    0.70
  -4   4   1    0.30    0.90
   3  -4  -1   80.29    6.10
   3  -4  -1   85.79    6.40
  -3   4   1   79.99    5.90
  -3   4   1   70.69    6.30
  -3   4   1   74.79    6.40
   2  -4  -1  466.05   25.50
   2  -4  -1  434.76   25.40
  -2   4   1  444.16   25.20
  -2   4   1  426.66   25.60
   1  -4  -1   27.70    4.10
   1  -4  -1   33.10    3.20
   1  -4  -1   26.60    3.40
  -1   4   1   40.20    3.50
  -1   4   1   33.00    3.20
   0  -4  -1    1.40    0.90
   0  -4  -1    1.10    0.90
   0  -4  -1    2.10    0.90
   0   4   1    2.90    1.00
   0   4   1    1.70    1.10
   0   4   1    1.10    0.80
   1   4   1  655.53   37.60
  -2  -4  -1    0.40    0.90
  -2  -4  -1    1.40    1.00
   2   4   1    0.70    0.90
   2   4   1    0.20    0.60
   2   4   1    0.40    0.70
  -3  -4  -1  120.99    7.10
  -3  -4  -1  121.59    7.20
  -3  -4  -1  120.99   10.40
   3   4   1  110.59    7.70
   3   4   1  114.49    7.80
  -4  -4  -1    0.10    1.70
   4   4   1    1.50    0.90
   4   4   1    1.40    0.90
   4   4   1    0.70    1.20
  -5  -4  -1   75.39   10.40
   5   4   1   62.99    4.80
   5   4   1   56.39    8.20
  -6  -4  -1    2.60    2.70
   6   4   1    2.70    2.40
   6   4   1    1.00    0.80
   6   4   1    0.60    0.80
   7   4   1   29.50    2.90
   7   4   1   25.10    3.30
   7   4   1   35.40    7.80
   8   4   1   35.30    3.60
   8   4   1   37.40    3.60
   8   4   1   37.90    8.50
   8   4   1   35.40    7.30
   9   4   1    6.90    1.80
   9   4   1    9.40    5.00
   9   4   1    1.20    1.30
   9   4   1    4.60    3.00
  10   4   1    9.30    5.60
  10   4   1    5.60    4.10
  10   4   1    3.20    1.80
  11   4   1   -0.80    1.10
  11   4   1    0.00    2.40
  11   4   1   -1.10    0.60
  11   4   1    1.00    3.20
  12  -5  -1    1.40    2.00
  12  -5  -1   -1.00    2.60
  12  -5  -1   -0.70    1.00
  11  -5  -1   -0.50    1.30
  10  -5  -1   42.20    6.20
  10  -5  -1   40.30    6.40
   9  -5  -1   15.90    3.60
   9  -5  -1    7.50    2.80
   8  -5  -1   -0.90    0.60
   8  -5  -1    0.20    1.20
   7  -5  -1   90.39    7.70
   7  -5  -1   82.29    7.30
   6  -5  -1    1.90    1.40
   6  -5  -1    0.60    1.20
  -6   5   1    1.40    1.00
  -6   5   1    0.00    1.10
  -6   5   1    1.50    1.00
   5  -5  -1  268.47   17.50
   5  -5  -1  279.57   17.40
  -5   5   1  290.27   17.60
  -5   5   1  258.37   18.80
  -5   5   1  272.97   16.60
   4  -5  -1   -0.30    0.80
   4  -5  -1    0.50    1.00
  -4   5   1    0.60    1.00
  -4   5   1    0.20    1.10
  -4   5   1   -0.60    1.00
   3  -5  -1    1.30    1.20
   3  -5  -1    0.00    1.20
  -3   5   1    0.30    1.10
  -3   5   1    1.30    1.20
  -3   5   1    1.90    1.60
   2  -5  -1   71.69    6.10
   2  -5  -1   64.99    6.80
   2  -5  -1   78.59    6.00
  -2   5   1   71.29    5.80
  -2   5   1   72.49    6.20
  -2   5   1   68.59    6.60
   1  -5  -1    5.10    1.80
   1  -5  -1    8.80    1.90
   1  -5  -1    6.60    1.90
  -1   5   1    5.60    1.60
  -1   5   1    8.40    2.00
   0  -5  -1  182.88   12.40
   0  -5  -1  154.18   10.70
   0  -5  -1  163.18   11.10
   0   5   1  178.58   12.50
   0   5   1  185.98   11.20
   0   5   1  158.68   11.00
  -1  -5  -1   -0.70    0.60
  -1  -5  -1    0.20    0.80
  -1  -5  -1    0.80    0.80
   1   5   1   -0.10    0.60
   1   5   1    0.50    0.80
   1   5   1   -0.30    0.60
  -2  -5  -1   10.20    3.10
  -2  -5  -1   12.10    2.40
   2   5   1   10.10    2.20
   2   5   1   13.10    2.30
   2   5   1   15.60    3.50
  -3  -5  -1  224.38   16.00
  -3  -5  -1  208.88   12.70
  -3  -5  -1  195.38   14.80
   3   5   1  196.78   12.90
   3   5   1  207.08   13.00
   3   5   1  216.98   15.20
  -4  -5  -1  109.69   10.50
   4   5   1  105.69    9.30
   4   5   1   83.29    6.80
   4   5   1   96.39    7.00
  -5  -5  -1  160.38   14.70
   5   5   1  164.58   10.40
   5   5   1  150.08   10.20
   5   5   1  149.88   13.10
  -6  -5  -1  209.18   18.20
   6   5   1  190.08   12.50
   6   5   1  191.28   12.30
   6   5   1  206.78   16.60
   7   5   1   37.00    7.40
   7   5   1   44.20    7.00
   7   5   1   49.80    4.40
   8   5   1  149.79   10.80
   8   5   1  181.08   16.30
   8   5   1  168.48   10.90
   9   5   1   -0.50    0.80
   9   5   1    1.70    2.80
   9   5   1    1.00    1.20
   9   5   1    2.00    3.00
  10   5   1   51.29   11.20
  10   5   1   32.10    5.10
  10   5   1   37.60    4.60
  10   5   1   32.10    7.90
  11   5   1   10.00    2.40
  11   5   1   18.10    7.70
  11   5   1    5.10    2.50
  11   5   1    7.00    4.70
  11  -6  -1    0.80    1.80
  11  -6  -1    0.10    1.40
  10  -6  -1    9.60    3.20
  10  -6  -1    9.40    3.40
   9  -6  -1   -0.80    1.00
   9  -6  -1   -1.20    0.80
   8  -6  -1   46.40    6.60
   8  -6  -1   47.90    6.70
   7  -6  -1   -1.10    1.00
   7  -6  -1   -0.40    1.10
  -7   6   1    0.00    0.90
   6  -6  -1    2.70    1.70
   6  -6  -1    4.00    1.70
  -6   6   1    4.30    1.90
  -6   6   1    1.90    1.40
  -6   6   1    3.40    2.00
   5  -6  -1   66.59    6.00
   5  -6  -1   61.39    5.80
  -5   6   1   51.39    6.80
  -5   6   1   50.09    5.90
   4  -6  -1  188.28   13.00
   4  -6  -1  208.08   13.20
  -4   6   1  189.58   13.50
  -4   6   1  180.58   13.60
  -4   6   1  178.38   12.50
   3  -6  -1  119.09    9.10
   3  -6  -1  131.39    9.40
   3  -6  -1  112.89   10.50
  -3   6   1  116.49    9.00
  -3   6   1  114.49    9.90
  -3   6   1  135.69    9.80
   2  -6  -1  333.27   19.90
   2  -6  -1  303.87   21.20
   2  -6  -1  303.07   19.50
  -2   6   1  323.67   20.00
  -2   6   1  306.67   19.50
  -2   6   1  350.26   21.30
   1  -6  -1   80.69    7.60
   1  -6  -1   70.99    6.20
   1  -6  -1   72.39    6.60
  -1   6   1   92.19    7.10
  -1   6   1   83.39    8.00
  -1   6   1   90.09    6.90
   0  -6  -1  455.05   27.90
   0  -6  -1  454.45   26.10
   0  -6  -1  436.46   26.50
   0   6   1  443.46   26.40
   0   6   1  450.15   26.30
   0   6   1  455.75   28.20
  -1  -6  -1  420.76   24.70
  -1  -6  -1  437.36   26.30
  -1  -6  -1  411.06   24.10
   1   6   1  432.56   26.10
   1   6   1  387.36   24.20
   1   6   1  393.46   24.30
  -2  -6  -1  179.88   12.20
  -2  -6  -1  196.68   12.70
  -2  -6  -1  174.88   14.20
   2   6   1  193.68   12.50
   2   6   1  187.18   12.40
   2   6   1  202.48   14.50
  -3  -6  -1    4.00    2.20
  -3  -6  -1    1.60    1.10
  -3  -6  -1    3.00    1.40
   3   6   1    4.30    1.50
   3   6   1    2.20    1.40
   3   6   1    1.20    1.40
  -4  -6  -1   13.10    1.80
  -4  -6  -1   12.40    4.30
  -4  -6  -1   11.60    1.70
   4   6   1   12.10    2.40
   4   6   1   10.30    2.30
   5   6   1  746.33   46.60
   5   6   1  794.12   43.20
   5   6   1  763.92   43.10
  -6  -6  -1   64.79   11.70
   6   6   1   68.69    5.90
   6   6   1   59.59    9.00
   6   6   1   73.79    6.10
  -7  -6  -1   36.00    8.80
   7   6   1   46.70    8.80
   7   6   1   55.79    5.10
   7   6   1   54.89    5.20
   8   6   1   32.80    7.60
   8   6   1   29.90    4.30
   8   6   1   29.50    4.40
   9   6   1   19.10    3.30
   9   6   1   18.00    5.70
   9   6   1   17.60    3.60
  10   6   1   65.89   13.50
  10   6   1   48.90    9.90
  10   6   1   65.39    6.50
  10   6   1   54.39    5.40
  11  -7  -1    4.80    3.40
  11  -7  -1    0.00    1.20
  10  -7  -1   35.50    6.00
  10  -7  -1   32.80    6.30
   9  -7  -1   37.40    6.00
   9  -7  -1   46.90    7.20
   8  -7  -1   13.10    3.60
   8  -7  -1   16.50    4.00
  -8   7   1   10.30    2.70
   7  -7  -1    1.70    1.70
   7  -7  -1    2.10    1.80
  -7   7   1    2.90    1.40
  -7   7   1    1.30    1.30
  -7   7   1    3.00    2.00
   6  -7  -1   -0.80    0.70
   6  -7  -1   -0.90    0.90
  -6   7   1   -1.30    0.70
  -6   7   1   -0.40    1.10
  -6   7   1    0.50    1.60
   5  -7  -1   13.30    3.30
   5  -7  -1   15.30    3.10
  -5   7   1   12.30    3.00
  -5   7   1   14.10    3.50
  -5   7   1   16.60    3.90
   4  -7  -1   21.50    3.80
   4  -7  -1   13.80    3.20
   4  -7  -1   19.40    4.70
  -4   7   1   19.30    4.40
  -4   7   1   21.90    3.70
  -4   7   1   23.80    4.50
   3  -7  -1  106.49   10.20
   3  -7  -1   96.79    8.40
   3  -7  -1  105.59    8.40
  -3   7   1  102.29    9.50
  -3   7   1   92.89    8.20
  -3   7   1  123.79    9.30
   2  -7  -1  183.68   14.80
   2  -7  -1  192.68   13.30
   2  -7  -1  219.98   14.00
  -2   7   1  199.08   13.90
  -2   7   1  204.28   13.50
  -2   7   1  179.28   14.70
   1  -7  -1    1.80    1.30
   1  -7  -1    1.80    1.40
   1  -7  -1    2.80    1.70
  -1   7   1    2.50    1.60
  -1   7   1    2.60    1.40
  -1   7   1    0.10    1.10
   0  -7  -1   48.70    6.90
   0  -7  -1   39.70    5.40
   0  -7  -1   51.89    4.90
   0   7   1   40.10    6.70
   0   7   1   54.49    6.40
   0   7   1   38.60    5.30
  -1  -7  -1  200.38   13.50
  -1  -7  -1  176.28   12.80
  -1  -7  -1  189.28   14.80
   1   7   1  210.28   13.50
   1   7   1  192.08   13.20
   1   7   1  206.28   15.10
  -2  -7  -1   92.89    9.50
  -2  -7  -1   92.59    8.00
  -2  -7  -1  100.09    7.90
   2   7   1  107.79    9.80
   2   7   1  112.89    8.30
   2   7   1  102.19    8.10
  -3  -7  -1  111.19    8.50
  -3  -7  -1   95.09   10.50
  -3  -7  -1  125.29    8.90
   3   7   1  120.79    8.80
   3   7   1  110.29   10.40
  -4  -7  -1   28.50    6.50
  -4  -7  -1   37.60    3.70
  -4  -7  -1   38.50    3.70
   4   7   1   35.10    4.70
   4   7   1   30.60    6.10
   4   7   1   37.20    4.90
  -5  -7  -1   36.10    7.90
   5   7   1   48.30    5.00
   5   7   1   59.89    9.40
   5   7   1   52.09    5.10
  -6  -7  -1    0.50    2.40
   6   7   1    0.20    1.50
   6   7   1    0.10    0.90
   6   7   1   -0.10    1.00
  -7  -7  -1    0.00    2.20
   7   7   1    0.40    1.90
   7   7   1    2.30    1.60
   7   7   1    1.30    1.30
   8   7   1   23.20    4.10
   8   7   1   14.30    3.20
   8   7   1   19.10    5.40
   9   7   1    1.60    1.40
   9   7   1   -1.20    1.50
   9   7   1    2.60    2.00
  10   7   1   58.89   11.20
  10   7   1   36.10    5.20
  10   7   1   43.20    6.60
  10   7   1   22.50    8.10
  11  -8  -1    3.40    2.80
  11  -8  -1    2.60    2.10
  10  -8  -1    2.40    2.50
  10  -8  -1    1.30    1.70
   9  -8  -1    2.70    2.20
   9  -8  -1   -1.00    1.10
   8  -8  -1   18.80    4.30
   8  -8  -1   24.30    4.70
  -8   8   1   27.70    4.80
   7  -8  -1   67.99    8.50
   7  -8  -1   60.49    7.80
  -7   8   1   53.49    7.80
  -7   8   1   62.99    6.00
   6  -8  -1    1.90    1.90
   6  -8  -1    0.00    0.80
  -6   8   1    0.40    1.50
  -6   8   1    1.70    2.00
  -6   8   1    0.60    1.50
   5  -8  -1   56.99    7.50
   5  -8  -1   61.89    7.60
  -5   8   1   63.39    8.50
  -5   8   1   63.89    8.40
  -5   8   1   71.89    6.70
   4  -8  -1   59.69    7.50
   4  -8  -1   53.79    7.00
   4  -8  -1   63.09   10.00
  -4   8   1   60.79    6.20
  -4   8   1   60.89    8.20
  -4   8   1   77.29    9.90
   3  -8  -1    0.90    1.80
   3  -8  -1    0.70    1.20
   3  -8  -1   -0.10    1.10
  -3   8   1    0.80    1.80
  -3   8   1    1.50    1.60
  -3   8   1    2.30    1.80
   2  -8  -1  154.88   11.00
   2  -8  -1  127.49   11.60
   2  -8  -1  132.99   10.10
  -2   8   1  129.09   10.30
  -2   8   1  121.49   11.60
  -2   8   1  119.39   10.20
   1  -8  -1   27.80    5.30
   1  -8  -1   26.70    4.30
   1  -8  -1   35.50    5.20
  -1   8   1   28.20    4.70
  -1   8   1   26.50    5.70
  -1   8   1   32.20    4.90
   0  -8  -1   35.90    5.00
   0  -8  -1   45.60    7.30
   0  -8  -1   53.69    6.70
   0   8   1   42.70    5.70
   0   8   1   48.50    6.40
   0   8   1   44.80    7.60
  -1  -8  -1   -1.00    0.50
  -1  -8  -1   -0.60    0.90
  -1  -8  -1    1.80    1.70
   1   8   1   -0.60    0.70
   1   8   1   -0.20    0.90
   1   8   1   -0.50    0.80
  -2  -8  -1  237.18   15.90
  -2  -8  -1  228.78   18.10
  -2  -8  -1  239.18   16.20
   2   8   1  225.78   17.90
   2   8   1  248.18   16.10
   2   8   1  252.57   16.30
  -3  -8  -1   -0.50    0.90
  -3  -8  -1   -0.50    0.90
  -3  -8  -1    0.00    1.20
   3   8   1    0.20    1.00
   3   8   1    0.70    1.20
   3   8   1   -0.90    0.60
  -4  -8  -1   -0.40    1.80
  -4  -8  -1    0.70    1.10
  -4  -8  -1    5.80    2.00
   4   8   1    0.80    1.50
   4   8   1    3.70    1.70
   4   8   1    0.80    1.40
  -5  -8  -1   10.00    4.50
   5   8   1    6.70    3.10
   5   8   1    9.10    2.60
   5   8   1   15.30    3.20
  -6  -8  -1   12.50    5.10
   6   8   1    8.70    2.40
   6   8   1   15.20    4.60
   6   8   1   14.50    3.40
  -7  -8  -1   48.90   10.90
   7   8   1   31.10    8.40
   7   8   1   46.90    6.00
   7   8   1   44.40    6.10
   8   8   1   88.39   13.30
   8   8   1   93.09    8.40
   8   8   1   87.49    7.80
   9   8   1   36.30    5.30
   9   8   1   32.90    8.40
  10   8   1   -1.70    0.90
  10   8   1   -0.50    1.90
  10   8   1   -1.20    0.70
  11  -9  -1    2.30    2.30
  11  -9  -1    2.90    2.80
  10  -9  -1   12.70    4.00
  10  -9  -1    5.00    3.20
   9  -9  -1   23.10    5.00
   9  -9  -1   27.70    5.80
  -9   9   1   29.20    4.60
   8  -9  -1   19.20    4.50
   8  -9  -1   21.60    4.90
  -8   9   1   25.20    5.20
  -8   9   1   22.50    3.60
  -8   9   1   20.70    3.60
   7  -9  -1    5.70    2.70
   7  -9  -1    8.40    2.90
   7  -9  -1    4.00    3.30
  -7   9   1    8.60    2.70
  -7   9   1    3.90    2.50
  -7   9   1    8.90    3.20
   6  -9  -1  140.79   11.70
   6  -9  -1  123.99   13.40
   6  -9  -1  129.19   10.90
  -6   9   1  111.29   11.00
  -6   9   1  128.99   12.10
  -6   9   1  156.68   11.40
   5  -9  -1  123.89   10.40
   5  -9  -1  135.09   13.10
   5  -9  -1  108.49   10.30
  -5   9   1  130.29   10.50
  -5   9   1  117.89   11.60
  -5   9   1  128.79   11.20
   4  -9  -1   11.60    3.30
   4  -9  -1   20.80    4.40
   4  -9  -1   20.10    6.20
  -4   9   1   23.70    5.10
  -4   9   1   26.70    4.70
  -4   9   1   19.80    5.10
   3  -9  -1   36.10    5.30
   3  -9  -1   32.50    5.80
   3  -9  -1   41.00    7.40
  -3   9   1   34.60    5.70
  -3   9   1   35.40    5.90
  -3   9   1   32.40    6.20
   2  -9  -1  285.47   18.40
   2  -9  -1  269.47   20.30
   2  -9  -1  287.77   19.10
  -2   9   1  274.17   18.70
  -2   9   1  255.47   20.40
  -2   9   1  282.67   19.10
   1  -9  -1   94.49    8.00
   1  -9  -1   98.39    9.80
  -1   9   1   80.39    8.00
  -1   9   1   94.69    8.50
  -1   9   1   81.19   11.00
   0  -9  -1   30.10    4.80
   0  -9  -1   31.60    5.30
   0  -9  -1   26.00    5.40
   0   9   1   22.60    4.40
   0   9   1   28.10    5.90
   0   9   1   28.00    4.80
  -1  -9  -1   66.99   10.00
  -1  -9  -1   62.89    6.40
  -1  -9  -1   67.89    6.90
   1   9   1   69.09    6.80
   1   9   1   68.59   10.00
   1   9   1   77.89    7.20
  -2  -9  -1   87.39    8.00
  -2  -9  -1   87.69    7.70
  -2  -9  -1   70.29   10.40
   2   9   1   95.89    8.10
   2   9   1   82.59    7.70
   2   9   1   68.09    9.70
  -3  -9  -1   -0.60    1.10
  -3  -9  -1   -0.60    1.10
  -3  -9  -1   -1.40    1.40
   3   9   1    1.70    1.70
   3   9   1   -0.40    0.90
   3   9   1   -1.80    0.50
  -4  -9  -1    8.50    2.60
  -4  -9  -1    5.90    3.80
  -4  -9  -1    6.10    2.20
   4   9   1    9.10    2.80
   4   9   1   13.60    4.50
   4   9   1    7.20    2.40
  -5  -9  -1   31.70    2.90
  -5  -9  -1   33.20    7.80
  -5  -9  -1   29.30    3.00
   5   9   1   30.30    5.20
   5   9   1   26.20    6.60
   5   9   1   27.90    5.00
  -6  -9  -1    1.40    2.90
   6   9   1    1.90    1.90
   6   9   1   -0.80    1.20
   6   9   1    0.20    1.10
   7   9   1    4.90    2.80
   7   9   1   -0.30    0.90
   7   9   1    2.30    2.00
   8   9   1    3.00    1.90
   8   9   1    0.30    1.70
   8   9   1    3.70    3.50
   9   9   1   -0.80    1.60
   9   9   1    0.00    2.00
   9   9   1    5.00    2.30
  10 -10  -1    0.30    2.10
  10 -10  -1   -0.20    1.50
  10 -10  -1   -0.10    1.70
   9 -10  -1   25.20    5.60
   9 -10  -1   38.30    7.20
   9 -10  -1   32.40    8.70
  -9  10   1   39.90    6.10
   8 -10  -1    0.40    2.30
   8 -10  -1   -0.80    1.50
   8 -10  -1    3.20    2.10
  -8  10   1    2.00    1.80
  -8  10   1    2.00    1.90
  -8  10   1   -0.80    1.10
   7 -10  -1    2.90    3.10
   7 -10  -1   12.50    3.70
   7 -10  -1    5.00    3.40
  -7  10   1    4.30    2.50
  -7  10   1    1.90    2.20
  -7  10   1   13.90    4.10
   6 -10  -1    1.20    1.70
   6 -10  -1    2.60    2.20
   6 -10  -1    0.40    2.20
  -6  10   1    0.50    1.70
  -6  10   1    1.90    2.10
  -6  10   1   -0.70    1.50
   5 -10  -1    3.30    2.80
   5 -10  -1    0.10    1.20
   5 -10  -1    2.80    2.30
  -5  10   1    1.50    2.50
  -5  10   1    0.40    1.50
  -5  10   1    1.40    2.00
   4 -10  -1   41.10    7.80
   4 -10  -1   43.90    6.70
   4 -10  -1   37.10    5.70
  -4  10   1   66.99   10.50
  -4  10   1   36.20    6.90
  -4  10   1   41.40    6.80
   3 -10  -1    9.40    3.20
   3 -10  -1    6.40    3.30
   3 -10  -1   15.40    3.60
  -3  10   1    8.70    2.80
  -3  10   1    8.60    3.70
   2 -10  -1   18.90    5.00
   2 -10  -1    9.80    2.80
   2 -10  -1   13.90    3.90
  -2  10   1   16.10    4.10
  -2  10   1   17.30    5.30
   1 -10  -1   48.90    7.50
   1 -10  -1   57.79    7.90
  -1  10   1   59.79    8.00
  -1  10   1   74.69   10.90
  -1  10   1   59.99    9.30
   0 -10  -1    7.90    2.70
   0 -10  -1    7.10    2.40
   0  10   1   12.10    4.80
   0  10   1    3.50    2.40
   0  10   1    6.50    2.70
  -1 -10  -1   49.10    7.20
  -1 -10  -1   60.59   11.60
  -1 -10  -1   54.89    6.90
   1  10   1   62.49   10.20
   1  10   1   72.19    8.70
   1  10   1   75.79   10.30
  -2 -10  -1  152.48   11.40
  -2 -10  -1  123.29   12.60
   2  10   1  124.19   10.80
   2  10   1  111.39   10.20
   2  10   1  125.29   12.60
  -3 -10  -1  589.44   40.50
  -3 -10  -1  610.04   36.30
  -3 -10  -1  610.04   36.60
   3  10   1  601.84   36.70
   3  10   1  602.14   36.60
   3  10   1  618.84   39.90
  -4 -10  -1   38.90    5.80
  -4 -10  -1   38.70    8.50
  -4 -10  -1   51.19    6.70
   4  10   1   48.90    7.00
   4  10   1   53.59    7.50
   4  10   1   56.39    9.90
  -5 -10  -1   14.30    2.70
  -5 -10  -1   21.10    6.20
  -5 -10  -1   13.80    2.70
   5  10   1   12.70    3.40
   5  10   1   18.30    4.40
   5  10   1   13.50    4.90
   6  10   1  104.69    9.50
   6  10   1  101.89   14.20
   6  10   1  112.29   10.10
  -7 -10  -1   -2.50    1.20
   7  10   1   -1.00    0.70
   7  10   1    0.30    1.70
   7  10   1    0.50    2.10
   8  10   1    7.40    4.20
   8  10   1    9.90    3.50
  -9 -10  -1   44.80   11.80
   9  10   1   36.50    6.00
   9  10   1   39.70    9.00
   9  10   1   40.10    7.00
  10 -11  -1    2.40    3.00
  10 -11  -1    3.60    2.70
   9 -11  -1   10.20    4.50
   9 -11  -1   14.10    6.00
   9 -11  -1    2.00    2.60
  -9  11   1    5.30    1.70
  -9  11   1   13.50    4.00
   8 -11  -1   -0.10    1.60
   8 -11  -1    0.00    1.60
  -8  11   1    0.90    1.70
  -8  11   1   -1.20    1.50
  -8  11   1    0.30    1.60
   7 -11  -1    2.40    2.10
   7 -11  -1   -1.10    1.00
   7 -11  -1    0.50    1.60
  -7  11   1    0.90    2.00
  -7  11   1   -1.80    1.20
  -7  11   1    1.80    2.20
   6 -11  -1   -1.50    0.80
   6 -11  -1   -0.30    1.20
   6 -11  -1   -0.30    1.30
  -6  11   1    3.30    2.60
  -6  11   1   -0.20    1.50
  -6  11   1    0.80    2.00
   5 -11  -1   25.70    6.70
   5 -11  -1   36.40    6.20
   5 -11  -1   22.40    6.70
  -5  11   1   23.20    5.60
  -5  11   1   34.30    7.00
  -5  11   1   36.90    6.50
   4 -11  -1  117.79   10.20
   4 -11  -1   95.49   13.00
   4 -11  -1  101.79   10.20
  -4  11   1  106.19   13.80
  -4  11   1  111.79   10.40
  -4  11   1  114.79   11.10
   3 -11  -1   10.20    3.30
   3 -11  -1    4.60    3.20
   3 -11  -1    1.40    1.50
  -3  11   1    3.00    2.80
  -3  11   1    3.70    2.60
  -3  11   1    7.10    3.30
   2 -11  -1  174.88   15.20
   2 -11  -1  147.29   12.90
   2 -11  -1  145.59   12.20
  -2  11   1  167.28   13.20
  -2  11   1  129.29   18.30
  -2  11   1  150.98   13.10
   1 -11  -1    1.40    1.90
   1 -11  -1   -0.80    0.80
   1 -11  -1    0.60    1.50
  -1  11   1    0.30    1.70
  -1  11   1   -1.30    1.60
  -1  11   1    0.10    1.20
   0 -11  -1   -1.30    1.20
   0 -11  -1    2.60    2.50
   0 -11  -1    4.40    2.30
   0  11   1    2.10    1.70
   0  11   1   -0.20    1.40
   0  11   1    1.90    2.30
  -1 -11  -1   72.89    9.60
  -1 -11  -1   81.49    8.20
  -1 -11  -1   99.09   12.60
   1  11   1   70.19    9.10
   1  11   1   97.39   13.50
   1  11   1   85.29   10.10
  -2 -11  -1  846.72   52.29
  -2 -11  -1  841.02   48.80
   2  11   1  803.72   51.59
   2  11   1  787.92   48.30
   2  11   1  821.92   48.80
  -3 -11  -1    0.00    1.50
  -3 -11  -1    2.40    2.90
  -3 -11  -1    0.90    1.60
   3  11   1    1.10    1.50
   3  11   1    6.90    3.40
   3  11   1    1.00    1.90
  -4 -11  -1   -0.20    1.20
  -4 -11  -1   -0.20    1.50
  -4 -11  -1    1.70    3.10
   4  11   1    2.00    2.00
   4  11   1    3.70    2.50
   4  11   1    2.80    3.00
  -5 -11  -1    1.70    1.40
  -5 -11  -1    2.60    2.80
   5  11   1    2.80    2.40
   5  11   1    1.40    2.40
   5  11   1    4.20    2.40
  -6 -11  -1   32.20    9.40
   6  11   1   21.80    6.30
   6  11   1   12.30    4.10
   6  11   1   20.40    4.60
  -7 -11  -1   -0.90    2.50
   7  11   1   -0.30    2.30
   7  11   1    1.30    1.70
   7  11   1    5.00    2.90
  -8 -11  -1    4.40    4.70
   8  11   1    1.50    2.40
   8  11   1    2.90    2.20
   8  11   1    1.50    3.10
   9 -12  -1    5.50    3.60
   9 -12  -1    4.10    2.80
  -9  12   1    0.80    1.90
  -9  12   1    3.00    2.00
  -9  12   1    0.90    1.70
   8 -12  -1   87.99   14.10
   8 -12  -1   57.89   10.00
   8 -12  -1   49.70    9.10
  -8  12   1   74.89    9.40
  -8  12   1   87.59   12.20
  -8  12   1   72.99   10.00
   7 -12  -1   10.90    3.90
   7 -12  -1    7.20    3.50
  -7  12   1    6.50    3.80
  -7  12   1    5.90    3.40
  -7  12   1    4.90    3.20
   6 -12  -1    4.50    3.70
   6 -12  -1   14.50    4.50
   6 -12  -1   15.60    4.40
  -6  12   1    9.30    4.30
  -6  12   1    9.30    3.90
  -6  12   1    6.80    3.50
   5 -12  -1   56.09   10.80
   5 -12  -1   55.39    9.00
   5 -12  -1   54.39    8.00
  -5  12   1   45.40    8.30
  -5  12   1   60.49    8.70
  -5  12   1   52.79   11.00
   4 -12  -1   30.10    7.40
   4 -12  -1   56.89    7.90
   4 -12  -1   46.70    7.90
  -4  12   1   59.79    8.70
  -4  12   1   33.70    6.90
  -4  12   1   66.69   11.30
   3 -12  -1   32.60    6.30
  -3  12   1   41.50    7.40
  -3  12   1   16.50    5.60
  -3  12   1   26.00    5.80
   2 -12  -1   -0.20    1.80
  -2  12   1    6.40    2.80
  -2  12   1    0.10    1.80
  -2  12   1    1.00    2.80
   1 -12  -1   68.89   15.90
   1 -12  -1   50.99    8.10
   1 -12  -1   44.50    6.80
  -1  12   1   50.59    9.00
  -1  12   1   44.00    8.80
   0 -12  -1   16.00    4.30
   0 -12  -1   18.20    4.40
   0 -12  -1   23.50    6.60
   0  12   1   12.20    4.10
   0  12   1    8.80    4.50
   0  12   1    2.80    3.10
  -1 -12  -1   48.30    7.20
  -1 -12  -1   52.19    9.50
  -1 -12  -1   60.19    8.60
   1  12   1   57.99    8.50
  -2 -12  -1   32.70    5.90
  -2 -12  -1   30.50    7.30
  -2 -12  -1   32.40    6.20
   2  12   1   53.39    8.10
   2  12   1   39.80    7.10
   2  12   1   25.70    7.00
  -3 -12  -1  146.49   12.80
   3  12   1  175.08   13.50
   3  12   1  140.49   13.00
   3  12   1  146.59   15.30
  -4 -12  -1   60.49    7.90
  -4 -12  -1   58.69    8.20
   4  12   1   42.90    8.90
   4  12   1   55.29    8.50
   4  12   1   59.49    8.40
  -5 -12  -1    8.70    5.30
  -5 -12  -1    8.40    2.70
  -5 -12  -1   10.90    3.00
   5  12   1   10.30    3.70
   5  12   1   10.00    4.70
   5  12   1    7.60    3.30
   6  12   1   14.00    5.30
   6  12   1   28.70    6.10
   6  12   1   18.40    4.70
  -7 -12  -1   14.00    6.80
   7  12   1   25.20    7.10
   7  12   1   15.90    5.00
   7  12   1   17.70    4.80
   8 -13  -1    8.80    3.80
   8 -13  -1   20.50    5.00
  -8  13   1    7.20    3.70
  -8  13   1   10.20    4.60
  -8  13   1    9.00    3.90
   7 -13  -1   48.40    8.50
   7 -13  -1   54.59   11.50
   7 -13  -1   55.99    9.50
  -7  13   1   51.29   10.30
  -7  13   1   50.99    9.10
  -7  13   1   66.29    9.70
   6 -13  -1   11.50    4.30
   6 -13  -1   18.80    6.70
  -6  13   1    4.20    3.60
  -6  13   1    3.70    2.70
  -6  13   1    2.70    2.80
   5 -13  -1   14.70    4.30
   5 -13  -1   12.10    4.30
   5 -13  -1   15.10    5.40
  -5  13   1   17.70    5.90
  -5  13   1   14.20    4.60
   4 -13  -1    5.10    3.60
   4 -13  -1    6.40    2.90
   4 -13  -1    3.20    2.70
  -4  13   1    9.40    4.70
  -4  13   1   11.80    4.30
   3 -13  -1    4.30    2.80
  -3  13   1    0.70    1.70
  -3  13   1   -0.80    2.20
   2 -13  -1    1.70    2.40
  -2  13   1   -1.40    2.40
  -2  13   1    2.30    2.20
   1 -13  -1    0.70    1.90
  -1  13   1   -1.00    2.50
  -1  13   1    5.20    3.10
   0 -13  -1    9.40    3.20
   0 -13  -1    3.40    2.80
   0  13   1    5.30    2.50
   0  13   1    4.70    3.70
  -1 -13  -1    4.50    2.30
  -1 -13  -1    1.40    1.80
   1  13   1   -0.40    1.50
   1  13   1    1.50    2.30
   1  13   1   -1.40    0.80
  -2 -13  -1   72.59   13.20
  -2 -13  -1   87.79   11.30
  -2 -13  -1   84.99   10.60
   2  13   1  107.19   16.00
   2  13   1   92.19   11.60
   2  13   1   78.39   10.60
  -3 -13  -1  203.48   19.30
  -3 -13  -1  183.48   14.60
  -3 -13  -1  173.38   14.60
   3  13   1  150.28   14.40
   3  13   1  186.98   15.20
   3  13   1  154.28   16.80
  -4 -13  -1   24.30    7.80
  -4 -13  -1   20.40    4.60
  -4 -13  -1   21.30    4.90
   4  13   1   20.80    5.00
   4  13   1   22.00    5.40
   4  13   1   30.70    8.40
  -5 -13  -1  100.39    8.80
  -5 -13  -1   86.19   15.70
  -5 -13  -1   90.19    8.60
   5  13   1  109.69   10.50
   5  13   1   92.19   14.20
   5  13   1   86.59   12.00
  -6 -13  -1   71.89   14.80
   6  13   1   76.09   13.20
   6  13   1   84.89   10.80
   7  13   1   11.30    4.60
   7  13   1   15.80    4.40
   7  13   1    9.30    5.80
   8 -14  -1   25.20    7.10
  -8  14   1    8.30    6.20
  -8  14   1   31.60    8.10
  -8  14   1   23.90    6.00
   7 -14  -1   12.20    4.90
  -7  14   1   17.20    6.20
  -7  14   1    9.90    4.30
   6 -14  -1   -0.90    1.50
   6 -14  -1    0.10    2.00
   6 -14  -1   -1.10    1.20
  -6  14   1    5.90    4.20
  -6  14   1    0.30    1.80
  -6  14   1    0.70    2.70
   5 -14  -1   10.60    5.20
   5 -14  -1    8.00    3.70
   5 -14  -1   16.30    4.50
  -5  14   1    9.00    4.30
  -5  14   1    7.80    4.80
  -5  14   1    3.60    3.30
   4 -14  -1   19.00    6.10
   4 -14  -1   14.50    4.70
   4 -14  -1    6.40    5.00
  -4  14   1    5.70    3.70
  -4  14   1   10.90    5.30
  -4  14   1    5.70    3.70
   3 -14  -1    0.60    1.50
   3 -14  -1    0.30    1.90
   3 -14  -1   -0.20    1.60
  -3  14   1   -1.40    0.90
  -3  14   1   -2.50    1.50
   2 -14  -1    9.50    3.90
   2 -14  -1   12.90    4.20
  -2  14   1   16.30    4.80
  -2  14   1   15.70    5.10
   1 -14  -1    9.40    3.90
   1 -14  -1    8.20    3.40
   1 -14  -1   14.10    5.20
  -1  14   1    8.40    6.50
  -1  14   1   19.70    5.20
   0 -14  -1   -1.10    0.90
   0 -14  -1   -1.30    1.40
   0 -14  -1   -0.30    1.30
   0  14   1    3.40    3.40
   0  14   1    4.70    4.40
   0  14   1    1.30    1.80
   0  14   1    2.40    2.30
  -1 -14  -1    8.70    4.90
  -1 -14  -1    6.40    3.60
   1  14   1   -1.80    0.60
   1  14   1    0.10    1.50
   1  14   1   -0.10    2.90
   1  14   1    1.80    2.60
  -2 -14  -1   19.10    7.10
  -2 -14  -1   10.90    3.80
  -2 -14  -1    7.70    3.70
   2  14   1    1.40    2.40
   2  14   1   20.10    5.00
   2  14   1   21.40    5.70
  -3 -14  -1   23.00    5.50
  -3 -14  -1   23.70    5.50
  -3 -14  -1   24.10    8.50
   3  14   1   14.80    5.40
   3  14   1   20.30    5.50
  -4 -14  -1   19.70    4.90
  -4 -14  -1   10.10    5.80
  -4 -14  -1    9.70    3.70
   4  14   1   21.90    6.00
   4  14   1   18.20    5.10
   4  14   1    6.00    4.00
  -5 -14  -1   54.59    7.60
  -5 -14  -1   67.69    8.30
  -5 -14  -1   55.09   12.70
   5  14   1   42.60    8.20
   5  14   1   49.00   10.80
   5  14   1   68.49   10.70
   6  14   1   -1.00    1.60
   6  14   1   -0.10    1.40
   7 -15  -1    1.50    2.80
  -7  15   1    4.00    4.00
  -7  15   1   -0.10    2.40
  -7  15   1    4.00    3.30
  -6  15   1   -1.70    1.20
   5 -15  -1   13.00    5.20
  -5  15   1    9.50    4.60
  -5  15   1   13.30    5.40
   4 -15  -1    2.90    3.00
   4 -15  -1    4.90    3.70
   4 -15  -1   -0.30    1.70
  -4  15   1    8.50    3.50
  -4  15   1    5.30    3.70
  -4  15   1    5.30    5.40
   3 -15  -1    1.30    2.30
   3 -15  -1    3.20    3.10
   3 -15  -1   -1.80    1.00
  -3  15   1   -1.40    1.40
  -3  15   1    1.30    2.50
   2 -15  -1    0.50    1.60
   2 -15  -1    1.00    2.30
   2 -15  -1    0.80    2.20
  -2  15   1   -0.10    2.00
  -2  15   1    3.90    4.10
  -2  15   1    1.90    2.50
   1 -15  -1   11.30    4.60
   1 -15  -1   15.30    5.60
  -1  15   1   15.00    4.80
  -1  15   1   16.60    5.30
  -1  15   1    6.10    5.20
   0 -15  -1   38.20    7.50
   0 -15  -1   25.40    6.10
   0 -15  -1   38.40    9.10
   0  15   1   43.90   11.20
   0  15   1   52.99    9.40
   0  15   1   28.50    6.70
  -1 -15  -1    5.00    3.10
   1  15   1    3.40    3.90
   1  15   1    7.30    4.30
   1  15   1    3.70    3.60
   1  15   1    9.90    4.10
  -2 -15  -1    6.60    5.30
  -2 -15  -1    9.80    4.50
  -2 -15  -1   17.20    5.10
   2  15   1   12.50    4.70
   2  15   1   14.40    4.70
   2  15   1   27.70    8.30
   2  15   1   12.50    5.80
  -3 -15  -1    8.60    5.90
  -3 -15  -1   16.20    5.00
   3  15   1   21.20    5.90
   3  15   1    8.30    3.90
   3  15   1   10.40    5.50
  -4 -15  -1   -0.20    1.50
  -4 -15  -1   -1.40    1.40
   4  15   1    4.20    3.20
   4  15   1   -1.30    1.40
  -5 -15  -1    0.30    1.70
  -5 -15  -1    1.10    1.90
   5  15   1   -1.20    1.40
   5 -16  -1   -2.20    1.10
  -5  16   1   -2.40    1.10
  -5  16   1   -0.80    1.80
  -5  16   1   -1.80    1.60
  -4  16   1    9.40    4.20
  -4  16   1    8.60    6.70
  -4  16   1   17.10    5.80
   3 -16  -1    6.10    4.00
  -3  16   1   10.00    5.30
  -3  16   1    4.30    3.40
  -3  16   1    7.70    5.40
   2 -16  -1   32.20    7.40
   2 -16  -1   36.80    8.20
  -2  16   1   32.90    9.20
  -2  16   1   35.70    8.40
   1 -16  -1   29.10    7.30
  -1  16   1   30.10    7.70
  -1  16   1   13.40    7.10
   0 -16  -1   15.40    5.00
   0 -16  -1   20.70    6.10
   0  16   1   22.40    8.20
   0  16   1   26.70    7.10
  -1 -16  -1   57.99    9.50
  -1 -16  -1   50.09    9.40
   1  16   1   59.69   10.30
   1  16   1   60.69   12.70
  -2 -16  -1   16.80    5.50
  -2 -16  -1   15.40    5.30
   2  16   1    4.40    5.00
  -3 -16  -1   -0.60    1.70
  -3 -16  -1    0.70    2.50
   3  16   1    4.40    3.50
   3  16   1    8.10    4.30
   3 -17  -1   -1.70    1.70
  -3  17   1   -2.80    1.30
  -3  17   1   -1.50    1.30
   2 -17  -1    2.00    2.90
  -2  17   1    1.10    2.60
  -1  17   1   -2.10    1.30
   0 -17  -1   11.00    5.00
   0  17   1   10.00    4.70
  -1 -17  -1    3.10    3.10
  -1 -17  -1    1.30    2.10
   1  17   1    1.70    2.60
   2  17  -2    9.20    3.80
   2  17  -2    1.70    2.70
  -2 -17   2   12.10    4.70
  -2 -17   2    9.00    4.50
   1  17  -2   -0.20    2.10
   1  17  -2   -0.80    1.60
  -1 -17   2   -0.40    2.10
  -1 -17   2   -0.60    1.70
   0  17  -2   -0.30    2.50
   0  17  -2   -0.40    1.80
   0 -17   2   -0.40    2.10
   1 -17   2   20.10    5.90
  -2  17  -2   19.20    5.70
  -2  17  -2   18.60    7.70
  -3  17  -2   32.80   10.00
  -3  17  -2   40.80    8.60
   3 -17   2   30.30    7.60
  -4  17  -2    7.30    5.30
  -4  17  -2    3.30    3.50
   4 -17   2    8.10    4.10
   4  16  -2   81.79   15.40
   4  16  -2   62.19   11.90
  -4 -16   2   79.09   12.80
  -4 -16   2   68.89   10.40
   3  16  -2    3.60    2.40
   3  16  -2    2.30    4.10
  -3 -16   2   -0.70    1.90
  -3 -16   2   10.30    4.40
   2  16  -2    4.00    3.10
   2  16  -2    0.50    1.80
  -2 -16   2    1.00    2.20
  -2 -16   2   -0.70    2.10
   1  16  -2    0.00    2.20
   1  16  -2   -0.90    1.70
   1  16  -2    0.00    1.80
   1  16  -2   -3.30    1.20
  -1 -16   2    0.90    2.40
  -1 -16   2   -0.70    1.20
  -1 -16   2   -1.80    1.20
   0  16  -2   11.10    4.20
   0  16  -2    5.30    4.80
   0  16  -2    6.70    4.90
   0  16  -2   17.00    5.60
   0 -16   2    2.20    2.70
   0 -16   2    3.50    3.10
   0 -16   2   14.70    5.70
  -1  16  -2   -0.20    1.60
  -1  16  -2    0.60    2.50
  -1  16  -2    0.50    3.00
   1 -16   2    2.40    2.70
   1 -16   2    0.80    2.50
   1 -16   2    2.60    3.00
  -2  16  -2    1.70    3.30
  -2  16  -2    8.00    4.20
  -2  16  -2   14.00    4.80
   2 -16   2    2.00    2.60
   2 -16   2    5.00    3.40
   2 -16   2   16.70    6.30
  -3  16  -2   -1.90    2.70
  -3  16  -2    1.00    3.10
  -3  16  -2    1.90    2.30
   3 -16   2    1.80    2.80
   3 -16   2    1.70    2.20
   3 -16   2   -0.30    0.90
  -4  16  -2   11.10    4.50
  -4  16  -2    8.20    4.70
   4 -16   2    7.80    3.60
  -5  16  -2   16.80    5.70
  -5  16  -2    1.50    4.00
   5 -16   2    7.90    4.10
  -6  16  -2   15.90    6.70
  -6  16  -2   23.00    6.60
   6 -16   2   25.90    7.20
   5  15  -2   -1.90    1.80
   5  15  -2    0.10    1.70
  -5 -15   2    2.00    2.00
  -5 -15   2    4.00    2.90
   4  15  -2   -0.70    1.80
   4  15  -2    0.50    2.10
   4  15  -2    0.80    2.40
  -4 -15   2    7.40    5.80
  -4 -15   2    0.70    1.70
   3  15  -2   29.20    8.20
   3  15  -2   28.20    7.50
   3  15  -2   32.00    6.90
   3  15  -2   22.50    7.80
  -3 -15   2   25.00    5.70
  -3 -15   2   22.00    7.60
   2  15  -2   10.70    3.80
   2  15  -2    6.50    5.70
   2  15  -2   15.10    5.50
   2  15  -2    8.10    4.60
  -2 -15   2    9.90    4.00
  -2 -15   2   10.40    5.10
  -2 -15   2    5.50    3.50
   1  15  -2   23.70    6.10
   1  15  -2   31.10    8.10
   1  15  -2   30.40    6.60
   1  15  -2   38.70   11.30
  -1 -15   2   26.40    6.50
  -1 -15   2   20.10    5.00
  -1 -15   2   22.10    7.10
   0  15  -2   20.20    8.80
   0  15  -2   11.80    5.50
   0  15  -2   20.90    7.40
   0  15  -2   18.90    5.00
   0 -15   2   14.90    5.00
   0 -15   2    4.90    5.70
   0 -15   2    6.80    3.80
  -1  15  -2   46.40   10.30
  -1  15  -2   24.40    5.90
  -1  15  -2   39.50   12.30
   1 -15   2   45.10    7.90
   1 -15   2   60.19    9.30
  -2  15  -2    1.60    3.60
  -2  15  -2    4.70    3.20
  -2  15  -2    8.40    4.30
   2 -15   2    4.00    3.00
   2 -15   2    2.20    2.90
  -3  15  -2   52.29    9.20
  -3  15  -2   75.49   13.80
  -3  15  -2   69.29   11.10
   3 -15   2   53.39    8.80
   3 -15   2   51.89    8.90
   3 -15   2   66.79   12.10
  -4  15  -2   44.00   11.20
  -4  15  -2   19.80    5.70
  -4  15  -2   34.00    7.90
   4 -15   2   28.60    6.40
   4 -15   2   35.90    9.00
   4 -15   2   45.60    7.90
  -5  15  -2    4.70    4.40
  -5  15  -2    2.10    3.10
  -5  15  -2    1.00    2.20
   5 -15   2    5.20    2.70
   5 -15   2    2.90    3.60
   5 -15   2    3.70    2.80
  -6  15  -2   32.10    7.10
  -6  15  -2   33.00   11.20
  -6  15  -2   32.10    7.70
   6 -15   2   26.50    6.70
   6 -15   2   48.60   16.00
  -7  15  -2    1.30    2.60
   7 -15   2    1.00    2.50
   6  14  -2    7.00    4.80
   6  14  -2    1.60    2.80
   6  14  -2    4.50    2.60
  -6 -14   2    3.40    2.20
  -6 -14   2    1.80    1.80
   5  14  -2    5.60    3.90
   5  14  -2   13.60    4.40
   5  14  -2   11.70    6.10
   5  14  -2    3.80    3.50
  -5 -14   2    7.50    3.70
  -5 -14   2    7.10    5.60
  -5 -14   2    4.20    2.40
   4  14  -2   34.20    6.60
   4  14  -2   38.30    9.10
   4  14  -2   32.10    8.90
  -4 -14   2   22.90    5.20
  -4 -14   2   21.00    7.60
  -4 -14   2   27.40    6.00
   3  14  -2    0.60    2.50
   3  14  -2    2.50    3.40
   3  14  -2    0.70    1.90
  -3 -14   2    1.70    2.50
  -3 -14   2    1.30    2.00
  -3 -14   2    6.90    5.00
   2  14  -2    2.90    2.80
   2  14  -2   -1.80    4.50
   2  14  -2    5.10    3.80
   2  14  -2    6.30    2.90
  -2 -14   2    1.90    2.60
  -2 -14   2    2.00    2.50
  -2 -14   2    6.80    4.10
   1  14  -2   95.49   12.20
   1  14  -2  135.09   19.60
   1  14  -2   94.29   15.10
  -1 -14   2   88.19   11.10
   0  14  -2   21.80    5.40
   0  14  -2   22.00    6.70
   0  14  -2   33.70    9.30
   0 -14   2   14.30    4.20
  -1  14  -2   19.50    6.60
  -1  14  -2   14.10    4.30
  -1  14  -2   24.60    6.30
   1 -14   2    4.20    3.30
   1 -14   2   13.40    4.00
   1 -14   2   19.00    4.70
  -2  14  -2   17.40    5.00
  -2  14  -2    7.20    3.10
   2 -14   2    9.40    4.40
   2 -14   2    6.50    3.00
  -3  14  -2    4.70    3.00
   3 -14   2    4.30    2.90
   3 -14   2    0.70    1.00
  -4  14  -2    6.50    3.30
  -4  14  -2    0.30    2.60
   4 -14   2    2.60    2.30
   4 -14   2    0.90    2.50
   4 -14   2    1.90    2.10
  -5  14  -2    2.30    2.90
  -5  14  -2   -0.20    1.40
   5 -14   2    1.00    3.90
   5 -14   2   -2.50    0.80
   5 -14   2    1.20    2.40
  -6  14  -2   66.59   10.10
  -6  14  -2   60.19   11.00
  -6  14  -2   73.09   13.30
   6 -14   2   77.29   10.60
   6 -14   2   67.89   12.00
   6 -14   2   61.19    9.60
  -7  14  -2    1.30    2.20
  -7  14  -2   -0.30    2.00
  -7  14  -2    1.90    2.60
   7 -14   2   -1.70    1.40
   7 -14   2   -0.80    1.30
   7 -14   2    1.40    2.50
  -8  14  -2   14.30    4.30
  -8  14  -2   10.20    3.80
  -8  14  -2    7.70    4.80
   8 -14   2    5.20    3.80
   7  13  -2   -0.30    2.30
   7  13  -2    3.80    3.70
   7  13  -2    2.50    2.30
   6  13  -2   12.40    5.40
   6  13  -2   10.00    6.00
   6  13  -2    8.80    4.20
   6  13  -2   16.10    4.30
  -6 -13   2   14.90    3.30
  -6 -13   2   11.70    3.40
  -6 -13   2   20.80    8.10
   5  13  -2    8.60    3.30
   5  13  -2    3.80    3.60
   5  13  -2    8.00    4.20
   5  13  -2   13.90    7.30
  -5 -13   2    7.00    5.80
  -5 -13   2   14.50    3.70
  -5 -13   2   10.50    3.50
   4  13  -2    6.20    3.70
   4  13  -2   21.20    5.20
   4  13  -2   16.80    6.20
   4  13  -2   12.80    5.30
  -4 -13   2    6.70    4.80
  -4 -13   2   16.00    4.40
  -4 -13   2    8.30    3.20
   3  13  -2    3.10    2.20
   3  13  -2    2.50    2.80
   3  13  -2    4.90    3.30
  -3 -13   2    6.50    4.80
  -3 -13   2    0.00    1.70
  -3 -13   2    3.90    2.60
   2  13  -2   -0.60    1.50
   2  13  -2   -1.00    1.20
   2  13  -2    1.90    2.50
  -2 -13   2    4.10    2.70
  -2 -13   2    3.50    2.50
   1  13  -2   30.90    7.50
   1  13  -2   23.40    5.50
  -1 -13   2   14.90    4.40
  -1 -13   2   31.70    6.10
   0  13  -2  198.48   18.90
   0  13  -2  170.48   17.00
   0  13  -2  166.38   14.10
   0 -13   2  190.08   16.40
   0 -13   2  147.69   13.80
  -1  13  -2   25.70    6.30
  -1  13  -2   27.60    8.20
  -1  13  -2   35.30    6.70
  -1  13  -2   29.60    7.80
   1 -13   2   21.30    5.00
   1 -13   2   24.50    6.70
   1 -13   2   25.50    5.60
  -2  13  -2   44.00    8.10
  -2  13  -2   60.09   12.30
  -2  13  -2   39.60    7.10
   2 -13   2   49.10    9.40
   2 -13   2   57.09    8.60
  -3  13  -2   20.30    6.00
  -3  13  -2   15.70    4.90
  -3  13  -2   18.70    6.40
   3 -13   2   13.80    4.20
   3 -13   2   14.90    5.10
  -4  13  -2    1.70    2.10
  -4  13  -2    0.30    2.40
  -4  13  -2   -0.40    1.60
   4 -13   2    2.30    2.00
   4 -13   2   -0.30    1.50
   4 -13   2   -1.60    1.00
  -5  13  -2   21.90    5.30
  -5  13  -2   26.30    6.10
  -5  13  -2   25.30    7.00
   5 -13   2   20.90    4.90
   5 -13   2   22.80    5.50
   5 -13   2   17.90    5.70
  -6  13  -2    0.50    2.50
  -6  13  -2    2.20    2.20
  -6  13  -2    0.40    2.50
   6 -13   2    0.10    1.70
   6 -13   2    0.20    1.80
   6 -13   2    1.50    2.50
  -7  13  -2    1.00    2.70
  -7  13  -2   -0.70    1.70
  -7  13  -2   -0.20    1.50
   7 -13   2   -1.10    1.40
   7 -13   2   -1.20    1.10
   7 -13   2    2.10    2.70
  -8  13  -2    0.80    2.60
  -8  13  -2   -1.10    1.30
  -8  13  -2    3.30    2.40
   8 -13   2    0.90    2.20
   8 -13   2    2.30    2.60
   8 -13   2   -0.90    1.40
   8  12  -2   -0.60    1.60
   8  12  -2    1.60    3.70
   8  12  -2    1.00    1.80
   8  12  -2   -0.90    1.70
   7  12  -2   29.80    8.00
   7  12  -2   38.30   10.20
   7  12  -2   37.80    7.60
   7  12  -2   43.20    7.30
  -7 -12   2   37.30   10.70
   6  12  -2    6.40    4.30
   6  12  -2    8.20    3.00
   6  12  -2    5.30    3.90
   6  12  -2    0.20    2.20
  -6 -12   2   10.40    2.70
   5  12  -2   -1.30    1.60
   5  12  -2    1.50    3.70
   5  12  -2    0.80    2.10
   5  12  -2   -0.20    1.60
  -5 -12   2   -2.50    1.10
  -5 -12   2    2.50    2.20
  -5 -12   2    0.20    1.20
   4  12  -2   88.79   11.50
   4  12  -2   83.09   13.60
   4  12  -2   60.59    8.90
   4  12  -2  104.09   14.10
  -4 -12   2   94.09    9.50
  -4 -12   2  114.39    9.50
   3  12  -2  287.27   22.70
   3  12  -2  258.87   20.00
  -3 -12   2  268.57   19.50
  -3 -12   2  250.57   25.90
  -3 -12   2  248.98   18.40
   2  12  -2    7.10    3.60
   2  12  -2    3.00    2.20
  -2 -12   2    6.40    2.70
  -2 -12   2    5.30    2.70
   1  12  -2  280.07   19.90
   1  12  -2  267.47   20.50
   1  12  -2  287.07   22.80
   1  12  -2  289.97   24.10
  -1 -12   2  272.67   20.00
  -1 -12   2  270.87   19.40
   0  12  -2   12.30    4.90
   0  12  -2    6.40    2.90
   0  12  -2   14.80    5.20
   0  12  -2    8.70    4.00
   0 -12   2    3.10    3.10
   0 -12   2   15.90    4.30
   0 -12   2   10.60    3.30
  -1  12  -2    7.10    3.20
  -1  12  -2    6.30    3.80
  -1  12  -2    8.90    4.60
  -1  12  -2    7.90    2.90
   1 -12   2   11.10    3.50
   1 -12   2   10.80    4.10
   1 -12   2   15.00    3.90
  -2  12  -2   -0.60    2.30
  -2  12  -2    1.00    2.20
  -2  12  -2    1.70    1.90
   2 -12   2    2.30    2.80
   2 -12   2   -0.10    1.40
  -3  12  -2   77.49    9.60
  -3  12  -2   50.59    8.10
  -3  12  -2   55.89   10.60
   3 -12   2   55.59   10.20
   3 -12   2   55.89    8.10
  -4  12  -2   39.50    6.90
  -4  12  -2   52.49    8.40
  -4  12  -2   42.40    9.10
   4 -12   2   55.49    9.90
   4 -12   2   44.00    7.00
   4 -12   2   46.40    7.60
  -5  12  -2    1.30    2.60
  -5  12  -2   -1.80    1.30
  -5  12  -2   -0.20    1.30
   5 -12   2    1.80    2.20
   5 -12   2   -0.30    1.20
  -6  12  -2   16.80    4.80
  -6  12  -2   12.40    6.30
  -6  12  -2   19.60    6.50
   6 -12   2   21.30    4.80
   6 -12   2   15.70    4.50
   6 -12   2   19.30    6.30
  -7  12  -2    8.70    3.30
  -7  12  -2    5.60    4.20
  -7  12  -2    4.80    2.80
   7 -12   2   12.70    5.40
   7 -12   2   10.60    3.80
   7 -12   2   10.80    3.60
  -8  12  -2    7.70    2.70
  -8  12  -2    8.00    4.50
   8 -12   2    7.70    5.30
   8 -12   2   14.20    4.30
   8 -12   2    4.90    2.90
   9 -12   2    3.20    2.90
   9 -12   2    3.90    3.70
   9 -12   2    3.40    2.80
   9  11  -2   -0.30    2.90
   9  11  -2   -1.50    1.20
   9  11  -2   -0.70    1.10
   8  11  -2   68.89    9.10
   8  11  -2   93.99   15.80
   8  11  -2   85.39   11.50
   8  11  -2   67.09   12.40
  -8 -11   2   69.49   15.40
   7  11  -2    5.40    4.60
   7  11  -2    1.90    2.80
   7  11  -2    1.30    2.20
   7  11  -2   13.30    3.70
   6  11  -2   51.59   11.20
   6  11  -2   53.99    8.70
   6  11  -2   27.00    7.10
  -6 -11   2   34.40    4.40
  -6 -11   2   34.40    4.60
  -6 -11   2   27.70    8.00
   5  11  -2    9.60    4.20
   5  11  -2    7.10    2.80
   5  11  -2    8.90    4.80
   5  11  -2   12.70    4.00
  -5 -11   2   11.10    3.00
  -5 -11   2    9.30    3.20
   4  11  -2    6.90    3.20
   4  11  -2    0.50    2.40
   4  11  -2    2.50    3.80
   4  11  -2    3.30    2.30
  -4 -11   2    2.00    2.20
  -4 -11   2    0.70    1.50
  -4 -11   2    0.80    2.50
   3  11  -2  359.86   27.00
   3  11  -2  348.87   23.70
   3  11  -2  403.46   29.50
   3  11  -2  336.27   24.50
  -3 -11   2  317.67   27.40
  -3 -11   2  366.66   23.50
  -3 -11   2  400.56   24.90
   2  11  -2   70.09   10.60
   2  11  -2   53.39   10.10
   2  11  -2   58.39    7.90
   2  11  -2   69.49    9.40
  -2 -11   2   75.39    7.40
  -2 -11   2   78.49    9.60
  -2 -11   2   78.59   12.50
   1  11  -2   33.40    5.60
   1  11  -2   27.60    5.70
   1  11  -2   21.70    5.80
   1  11  -2   18.50    5.90
  -1 -11   2   25.50    5.10
  -1 -11   2   27.30    5.00
  -1 -11   2   19.20    5.50
   0  11  -2   86.49    8.60
   0  11  -2   87.49   10.70
   0  11  -2  121.29   16.00
   0  11  -2   87.19   11.90
   0 -11   2   90.79    8.80
   0 -11   2  104.19   13.20
   0 -11   2   95.99    8.90
  -1  11  -2   69.69   11.70
  -1  11  -2   58.29    8.10
  -1  11  -2   77.79   11.40
  -1  11  -2   74.69    9.70
   1 -11   2   69.29   10.30
   1 -11   2   71.99    8.60
   1 -11   2   50.79    7.40
  -2  11  -2   29.30    6.10
  -2  11  -2   41.30    9.90
  -2  11  -2   26.50    5.00
   2 -11   2   37.20    5.80
   2 -11   2   26.30    6.10
   2 -11   2   27.80    5.30
  -3  11  -2   10.50    3.10
  -3  11  -2    4.80    3.40
  -3  11  -2    3.00    2.60
   3 -11   2    3.90    2.40
   3 -11   2    3.70    2.50
   3 -11   2    4.80    3.00
  -4  11  -2   -1.30    1.40
  -4  11  -2    2.00    1.90
   4 -11   2    1.30    1.60
   4 -11   2    3.80    2.30
   4 -11   2    3.90    2.60
  -5  11  -2    0.80    1.40
  -5  11  -2    3.20    2.40
  -5  11  -2    1.40    2.90
   5 -11   2    3.70    2.90
   5 -11   2    2.30    2.10
   5 -11   2    0.00    1.50
  -6  11  -2    1.30    2.10
  -6  11  -2   -0.40    1.60
  -6  11  -2    0.50    1.40
   6 -11   2    2.50    1.80
   6 -11   2   -0.10    1.70
   6 -11   2   -0.90    1.70
  -7  11  -2    1.00    1.60
  -7  11  -2   -0.80    1.50
  -7  11  -2   -0.50    1.50
   7 -11   2    0.40    1.60
   7 -11   2    0.60    1.80
   7 -11   2    0.00    1.30
  -8  11  -2    1.10    2.40
  -8  11  -2    0.30    0.90
   8 -11   2    1.10    1.80
   8 -11   2    0.00    1.80
   8 -11   2   -0.30    1.30
  -9  11  -2    6.10    3.90
   9 -11   2    3.30    3.30
   9 -11   2    1.40    2.10
   9 -11   2    1.90    2.00
 -10  11  -2   -0.30    1.70
  10 -11   2   -1.10    1.40
  10 -11   2    1.10    2.40
  10 -11   2    2.40    3.30
   9  10  -2   -0.50    2.30
   9  10  -2    0.60    2.00
   9  10  -2    3.80    2.00
   9  10  -2   -0.90    2.30
  -9 -10   2    0.80    2.60
   8  10  -2   -1.20    1.20
   8  10  -2    0.40    1.60
  -8 -10   2    1.30    2.90
   7  10  -2   11.40    3.30
   7  10  -2    4.60    3.40
   7  10  -2   11.30    4.00
  -7 -10   2    4.70    4.40
   6  10  -2   77.19    7.80
   6  10  -2   88.39   13.40
   6  10  -2   78.59   10.30
  -6 -10   2   77.79    5.80
   5  10  -2   19.50    4.20
   5  10  -2   12.70    3.90
   5  10  -2   13.70    5.90
  -5 -10   2   16.00    3.60
  -5 -10   2   15.50    6.10
  -5 -10   2    9.70    2.60
   4  10  -2   18.20    4.10
   4  10  -2   12.40    3.80
   4  10  -2    8.40    3.50
  -4 -10   2   19.40    4.30
  -4 -10   2   11.00    2.90
  -4 -10   2   16.90    5.80
   3  10  -2  325.57   21.70
   3  10  -2  344.57   25.00
   3  10  -2  367.36   26.70
  -3 -10   2  304.87   21.90
  -3 -10   2  327.87   21.20
   2  10  -2    1.70    2.70
   2  10  -2    1.20    1.60
   2  10  -2    0.20    1.70
   2  10  -2    2.40    1.80
  -2 -10   2    3.20    2.00
  -2 -10   2    0.10    1.50
  -2 -10   2    4.60    3.60
   1  10  -2  398.46   26.70
   1  10  -2  371.56   24.00
   1  10  -2  376.16   24.80
   1  10  -2  380.76   28.30
  -1 -10   2  380.96   26.90
  -1 -10   2  361.06   23.60
  -1 -10   2  352.66   24.10
   0  10  -2   10.30    4.00
   0  10  -2    7.00    4.00
   0  10  -2   18.50    4.30
   0  10  -2    9.90    3.10
   0 -10   2   16.30    4.30
   0 -10   2   11.20    3.10
   0 -10   2   15.10    3.40
  -1  10  -2    5.20    3.50
  -1  10  -2    9.90    2.80
  -1  10  -2   10.40    3.50
  -1  10  -2    6.40    2.90
   1 -10   2    6.70    2.80
   1 -10   2   10.40    3.10
   1 -10   2   12.40    3.20
  -2  10  -2    7.10    2.50
  -2  10  -2    3.70    2.50
  -2  10  -2   16.70    5.30
   2 -10   2    4.30    2.60
   2 -10   2   10.30    3.30
   2 -10   2    5.80    2.30
  -3  10  -2  114.39    9.90
  -3  10  -2  116.39   12.50
  -3  10  -2  109.19   10.40
   3 -10   2   97.09   10.40
   3 -10   2  123.59   10.20
   3 -10   2  153.78   17.70
  -4  10  -2    0.20    1.90
  -4  10  -2    2.90    2.10
  -4  10  -2    1.30    2.40
   4 -10   2    2.20    1.90
   4 -10   2    0.30    1.40
   4 -10   2    0.50    1.50
  -5  10  -2   32.00    5.80
  -5  10  -2   32.70    7.90
  -5  10  -2   37.90    6.10
   5 -10   2   39.10    6.20
   5 -10   2   36.00    7.80
   5 -10   2   29.70    5.60
  -6  10  -2   20.30    4.30
  -6  10  -2   13.80    5.00
  -6  10  -2   15.80    4.00
   6 -10   2   17.40    5.60
   6 -10   2   30.80    5.50
   6 -10   2   25.20    5.00
  -7  10  -2   18.60    5.80
  -7  10  -2   37.80    5.40
  -7  10  -2   29.80    6.60
   7 -10   2   26.60    6.40
   7 -10   2   34.00    5.80
   7 -10   2   29.20    5.20
  -8  10  -2   -0.70    1.70
   8 -10   2    2.10    2.80
   8 -10   2    1.40    1.70
   8 -10   2   -1.10    0.80
  -9  10  -2    1.30    2.60
   9 -10   2   -1.60    1.00
   9 -10   2   -0.30    2.10
   9 -10   2   -0.40    1.30
 -10  10  -2   -0.70    1.40
  10 -10   2    1.40    2.20
  10 -10   2    0.10    1.60
  10 -10   2    6.20    4.00
  10   9  -2    9.40    3.80
  10   9  -2    3.80    2.40
  10   9  -2   17.40    6.60
   9   9  -2   -0.70    2.00
   9   9  -2    5.70    3.10
   9   9  -2    4.00    2.40
   8   9  -2   -0.10    1.20
   8   9  -2    0.50    1.80
   8   9  -2    5.70    3.80
  -8  -9   2    2.30    3.40
   7   9  -2    7.50    3.10
   7   9  -2    5.40    3.80
   7   9  -2   13.30    3.40
   6   9  -2   87.39   12.00
   6   9  -2  110.09    9.30
  -6  -9   2   95.69   15.50
   5   9  -2    1.20    2.10
   5   9  -2   -1.50    1.20
   5   9  -2    0.60    1.40
  -5  -9   2    0.10    2.50
  -5  -9   2    0.10    1.40
   4   9  -2  236.08   16.60
   4   9  -2  226.58   15.80
   4   9  -2  184.98   17.40
  -4  -9   2  220.58   19.90
  -4  -9   2  215.48   15.90
  -4  -9   2  256.77   15.40
   3   9  -2    5.50    2.10
   3   9  -2    9.10    3.00
   3   9  -2    8.40    3.30
  -3  -9   2   10.30    3.10
  -3  -9   2    7.10    2.30
  -3  -9   2    6.20    2.90
   2   9  -2  107.29    9.00
   2   9  -2  118.39   11.30
   2   9  -2   98.39    9.30
   2   9  -2  122.09   12.10
  -2  -9   2  115.99   11.70
  -2  -9   2   90.29    8.30
  -2  -9   2  101.89    9.20
   1   9  -2   13.90    3.50
   1   9  -2    7.00    2.20
   1   9  -2    3.70    2.30
   1   9  -2    1.90    2.50
  -1  -9   2    1.90    2.20
  -1  -9   2   12.60    3.30
  -1  -9   2    7.00    2.30
   0   9  -2  124.29   11.60
   0   9  -2  116.19   10.20
   0   9  -2  136.59   13.00
   0   9  -2  125.29    9.90
   0  -9   2  117.69    9.70
   0  -9   2  121.49    9.90
   0  -9   2  120.99   11.30
  -1   9  -2   -1.50    1.30
  -1   9  -2   -0.30    0.80
  -1   9  -2   -1.30    0.50
  -1   9  -2    0.80    1.80
   1  -9   2    0.40    1.40
   1  -9   2    0.90    1.20
   1  -9   2   -1.00    0.70
  -2   9  -2  104.79   11.20
  -2   9  -2   99.99    8.70
  -2   9  -2  105.89    9.40
   2  -9   2  109.69   10.30
   2  -9   2  108.59    8.80
   2  -9   2   87.49    8.40
  -3   9  -2   62.09    7.40
  -3   9  -2   41.10    7.70
  -3   9  -2   40.70    6.70
   3  -9   2   50.19    7.70
   3  -9   2   57.99    7.00
   3  -9   2   46.20    6.20
  -4   9  -2  197.78   16.60
  -4   9  -2  177.08   13.20
  -4   9  -2  170.38   13.50
   4  -9   2  179.18   13.20
   4  -9   2  166.38   14.80
   4  -9   2  179.58   13.10
  -5   9  -2   12.60    3.60
  -5   9  -2    5.60    3.70
  -5   9  -2   13.50    3.30
   5  -9   2    8.90    2.60
   5  -9   2    9.80    2.80
  -6   9  -2    7.80    3.60
  -6   9  -2    6.70    2.30
  -6   9  -2    7.50    2.70
   6  -9   2    5.40    3.30
   6  -9   2   11.20    3.30
  -7   9  -2   31.90    4.20
  -7   9  -2   38.40    7.90
  -7   9  -2   37.90    4.60
   7  -9   2   40.40    6.20
   7  -9   2   23.60    6.10
   7  -9   2   28.90    5.30
  -8   9  -2    8.20    4.20
   8  -9   2   29.10    6.70
   8  -9   2   23.00    4.60
   8  -9   2   15.30    3.80
  -9   9  -2   71.29   10.90
   9  -9   2   80.79    7.90
   9  -9   2   57.79   11.10
   9  -9   2   65.09    8.80
  10  -9   2   80.59    9.90
  10  -9   2   75.29    9.40
  10   8  -2    3.90    2.30
  10   8  -2    0.50    2.50
  10   8  -2    3.80    2.70
   9   8  -2    2.20    2.80
   9   8  -2    3.30    2.40
   9   8  -2   -0.50    1.00
   8   8  -2   48.80    9.70
   8   8  -2   63.89    7.80
   8   8  -2   74.79    9.40
  -8  -8   2   58.39   14.10
   7   8  -2   96.19    8.90
   7   8  -2   75.89   11.90
   7   8  -2   88.09    8.00
  -7  -8   2   66.79   13.10
   6   8  -2  273.67   21.60
   6   8  -2  272.37   17.80
   6   8  -2  258.67   18.40
  -6  -8   2  242.68   23.00
   5   8  -2  206.98   16.20
   5   8  -2  248.48   16.20
  -5  -8   2  232.78   20.90
  -5  -8   2  244.58   15.40
   4   8  -2   11.40    3.00
   4   8  -2   14.90    4.10
   4   8  -2   16.50    3.70
  -4  -8   2   13.20    2.80
  -4  -8   2   16.90    4.90
  -4  -8   2   19.10    3.90
   3   8  -2   82.99    7.90
   3   8  -2   98.09    7.90
   3   8  -2   97.19    9.70
  -3  -8   2   74.69   11.00
  -3  -8   2   84.99    7.90
  -3  -8   2   85.29    7.10
   2   8  -2   35.10    4.90
   2   8  -2   37.20    7.00
   2   8  -2   32.00    6.00
   2   8  -2   44.10    6.20
  -2  -8   2   37.80    5.10
  -2  -8   2   46.30    7.90
  -2  -8   2   34.40    5.40
   1   8  -2   42.60    7.50
   1   8  -2   47.10    7.40
   1   8  -2   40.20    5.70
   1   8  -2   28.10    4.50
  -1  -8   2   40.80    7.00
  -1  -8   2   34.70    4.80
  -1  -8   2   42.70    5.70
   0   8  -2   68.79    9.80
   0   8  -2   65.89    8.60
   0   8  -2   72.59    6.40
   0   8  -2   67.99    6.70
   0  -8   2   51.09    7.60
   0  -8   2   62.59    6.20
   0  -8   2   70.79    6.40
  -1   8  -2  122.49   12.10
  -1   8  -2  129.99   10.00
  -1   8  -2  151.38   12.30
  -1   8  -2  113.89   10.20
   1  -8   2  132.59   10.00
   1  -8   2  132.19   10.10
   1  -8   2  140.99   11.60
  -2   8  -2   64.59    9.70
  -2   8  -2   61.99    7.50
  -2   8  -2   64.29    6.10
   2  -8   2   48.90    6.30
   2  -8   2   57.49    8.00
   2  -8   2   68.09    6.30
  -3   8  -2  211.28   14.50
  -3   8  -2  203.48   13.60
  -3   8  -2  186.88   16.20
   3  -8   2  178.48   13.20
   3  -8   2  203.18   13.70
   3  -8   2  173.88   14.80
  -4   8  -2   56.79    6.80
  -4   8  -2   65.79    7.60
  -4   8  -2   59.89    9.30
   4  -8   2   55.99    5.60
   4  -8   2   45.90    6.10
   4  -8   2   44.10    7.20
   4  -8   2   61.79    8.80
  -5   8  -2   92.79   12.20
  -5   8  -2   87.49    7.60
  -5   8  -2   70.99    7.30
   5  -8   2   93.89    7.70
   5  -8   2   79.69    7.50
   5  -8   2   91.89   11.70
   5  -8   2   83.29    9.00
  -6   8  -2  163.58   10.70
  -6   8  -2  150.98   13.80
  -6   8  -2  137.09   10.20
   6  -8   2  136.69   10.80
   6  -8   2  109.09   15.50
   6  -8   2  130.69   10.60
   6  -8   2  134.39   12.30
  -7   8  -2   75.49   11.00
   7  -8   2   47.10    6.70
   7  -8   2   78.69    9.80
   7  -8   2   70.79   10.80
   7  -8   2   66.39    6.50
  -8   8  -2  255.27   20.00
   8  -8   2  249.97   17.10
   8  -8   2  234.88   18.30
  -9   8  -2   -1.00    1.20
   9  -8   2   -0.70    1.10
   9  -8   2    0.10    1.40
   9  -8   2   -0.70    1.70
  10  -8   2    0.00    1.40
  10  -8   2    3.40    2.10
  11  -8   2   14.40    3.90
  11  -8   2   20.30    4.20
  10   7  -2    2.60    3.20
  10   7  -2    2.10    1.90
   9   7  -2   14.30    4.10
   9   7  -2   22.40    6.70
   8   7  -2    6.50    4.00
   8   7  -2    5.30    2.30
   7   7  -2    1.80    1.80
   7   7  -2   -0.30    1.80
  -7  -7   2    0.40    3.20
   6   7  -2    9.60    3.80
   6   7  -2    7.80    2.60
   6   7  -2    8.90    2.60
  -6  -7   2   10.60    4.80
   5   7  -2   47.80    6.40
   5   7  -2   31.00    4.90
   5   7  -2   47.90    8.70
  -5  -7   2   48.30    3.90
  -5  -7   2   40.50    4.10
  -5  -7   2   42.30    8.90
   4   7  -2   58.89    6.10
   4   7  -2   60.79    5.90
   4   7  -2   55.89    8.80
  -4  -7   2   53.19    6.50
  -4  -7   2   60.89    9.90
  -4  -7   2   67.69    5.30
   3   7  -2   10.60    2.60
   3   7  -2    5.80    2.20
   3   7  -2    9.80    3.10
  -3  -7   2    5.90    2.20
  -3  -7   2   11.50    2.50
  -3  -7   2    8.90    3.60
   2   7  -2  119.49    9.30
   2   7  -2  108.49   10.80
   2   7  -2  116.99   10.30
   2   7  -2   95.69    8.30
  -2  -7   2  107.09    8.30
  -2  -7   2  118.39    9.20
  -2  -7   2  135.39   11.60
   1   7  -2   42.60    5.20
   1   7  -2   32.30    5.00
   1   7  -2   40.60    7.20
   1   7  -2   43.70    7.10
  -1  -7   2   42.10    5.40
  -1  -7   2   34.10    4.60
   0   7  -2  204.78   13.40
   0   7  -2  186.88   13.70
   0   7  -2  183.08   15.50
   0   7  -2  219.08   15.10
   0  -7   2  191.08   13.20
   0  -7   2  219.98   15.20
   0  -7   2  197.48   13.50
  -1   7  -2   27.40    6.10
  -1   7  -2   19.30    4.20
  -1   7  -2   32.90    4.30
  -1   7  -2   30.90    4.90
   1  -7   2   41.60    5.10
   1  -7   2   22.80    3.80
   1  -7   2   28.10    5.00
  -2   7  -2  350.26   21.90
  -2   7  -2  341.77   24.60
  -2   7  -2  372.16   22.80
   2  -7   2  370.46   22.30
   2  -7   2  355.46   23.40
   2  -7   2  377.16   22.10
  -3   7  -2    2.90    1.90
  -3   7  -2    2.80    1.50
  -3   7  -2    3.70    2.50
   3  -7   2    5.10    1.70
   3  -7   2    0.40    1.20
   3  -7   2    2.50    1.90
   3  -7   2    1.50    2.10
  -4   7  -2  492.15   32.80
  -4   7  -2  492.25   30.10
  -4   7  -2  502.85   29.70
   4  -7   2  506.85   32.00
   4  -7   2  508.95   32.10
   4  -7   2  511.55   29.90
   4  -7   2  511.95   29.70
  -5   7  -2   46.80    5.50
  -5   7  -2   39.80    5.30
  -5   7  -2   37.40    6.90
   5  -7   2   40.20    5.40
   5  -7   2   46.10    7.50
   5  -7   2   35.80    6.50
   5  -7   2   47.20    5.60
  -6   7  -2  441.76   25.80
  -6   7  -2  471.55   25.60
  -6   7  -2  433.76   30.40
   6  -7   2  470.55   27.30
   6  -7   2  461.05   29.40
   6  -7   2  418.36   26.90
  -7   7  -2   25.50    6.00
   7  -7   2   29.40    4.70
   7  -7   2   24.30    4.20
   7  -7   2   25.90    5.40
  -8   7  -2   60.79    9.50
   8  -7   2   62.59    7.30
   8  -7   2   47.00    6.40
   8  -7   2   58.59    8.10
   9  -7   2   30.20    6.00
   9  -7   2   31.80    5.10
   9  -7   2   22.30    4.20
  10  -7   2    5.70    2.50
  10  -7   2    5.90    2.80
  10  -7   2   11.80    3.20
  11  -7   2    9.20    3.10
  11  -7   2    8.10    2.70
  11   6  -2   -2.50    1.00
  11   6  -2   -0.90    1.60
  11   6  -2    0.10    1.70
  11   6  -2    0.20    1.30
  11   6  -2   -1.30    1.30
  10   6  -2   15.80    3.60
  10   6  -2   23.90    5.20
  10   6  -2    7.60    4.90
   9   6  -2   13.30    3.50
   9   6  -2    4.20    2.10
   9   6  -2   11.20    5.20
   8   6  -2   17.30    3.50
   8   6  -2   11.40    3.30
   7   6  -2   -0.70    1.70
   7   6  -2   -0.30    1.20
   7   6  -2    0.50    1.50
  -7  -6   2    1.40    2.40
   6   6  -2   35.50    7.60
   6   6  -2   42.30    5.80
   6   6  -2   38.90    5.40
   5   6  -2  152.28   13.40
   5   6  -2  128.79   10.00
   5   6  -2  119.29    9.70
  -5  -6   2  137.19    8.30
  -5  -6   2   97.09   14.20
  -5  -6   2  139.69    8.10
   4   6  -2   93.69   11.60
   4   6  -2   79.99    7.20
  -4  -6   2   81.69   11.90
  -4  -6   2  103.29    7.40
  -4  -6   2   80.99    6.20
   3   6  -2  338.87   20.10
   3   6  -2  326.27   22.10
   3   6  -2  321.37   20.20
  -3  -6   2  310.67   19.10
  -3  -6   2  330.37   20.30
   2   6  -2   12.60    2.90
   2   6  -2   10.10    2.40
   2   6  -2   15.90    3.90
  -2  -6   2   15.00    3.20
  -2  -6   2   14.90    3.90
   1   6  -2    4.30    2.60
   1   6  -2   15.00    3.70
   1   6  -2    5.70    2.10
   1   6  -2    5.30    1.80
  -1  -6   2    6.10    1.90
  -1  -6   2    5.70    1.90
  -1  -6   2    8.60    2.80
   0   6  -2   72.39    7.80
   0   6  -2   70.89    5.80
   0   6  -2   62.19    6.40
   0   6  -2   65.69    6.00
   0  -6   2   67.19    5.80
   0  -6   2   59.69    5.60
   0  -6   2   57.59    7.40
  -1   6  -2    6.80    1.80
  -1   6  -2    7.80    2.30
  -1   6  -2    4.40    2.50
  -1   6  -2    4.20    1.80
   1  -6   2   18.50    3.50
   1  -6   2    3.90    1.60
   1  -6   2    4.60    1.50
  -2   6  -2  447.96   29.80
  -2   6  -2  488.05   28.20
  -2   6  -2  465.85   27.30
   2  -6   2  491.95   28.90
   2  -6   2  465.65   27.70
   2  -6   2  456.55   27.30
   2  -6   2  484.35   30.60
  -3   6  -2   13.30    2.70
  -3   6  -2   14.80    4.00
  -3   6  -2   17.70    3.40
   3  -6   2   11.40    2.50
   3  -6   2   15.80    2.80
   3  -6   2   15.80    4.20
   3  -6   2   15.50    3.70
  -4   6  -2 2569.94  144.59
  -4   6  -2 2676.33  192.68
   4  -6   2 2563.64  145.39
   4  -6   2 2397.96  182.38
  -5   6  -2    4.70    1.50
  -5   6  -2    7.00    1.90
  -5   6  -2    5.60    2.80
   5  -6   2    1.10    1.90
   5  -6   2    5.40    1.80
   5  -6   2    6.70    2.10
  -6   6  -2   18.40    4.70
   6  -6   2   10.60    2.60
   6  -6   2   20.50    4.80
   6  -6   2   12.00    2.50
  -7   6  -2  131.49   12.50
   7  -6   2  127.89    9.80
   7  -6   2  147.49   10.20
   7  -6   2  137.69   12.10
  -8   6  -2   99.19   10.40
   8  -6   2  119.29   10.70
   8  -6   2  106.29    8.40
   8  -6   2   99.59    8.30
   9  -6   2    1.40    1.30
   9  -6   2    1.70    1.90
   9  -6   2    1.40    1.40
  10  -6   2    2.90    1.70
  10  -6   2    7.70    3.20
  10  -6   2    5.40    2.10
  11  -6   2    7.20    2.90
  11  -6   2    5.10    2.60
  11   5  -2   11.40    5.20
  11   5  -2    4.40    2.40
  11   5  -2    9.50    3.80
  11   5  -2    3.90    3.60
  10   5  -2   -0.90    1.20
  10   5  -2    0.00    1.80
  10   5  -2   -0.90    1.10
   9   5  -2   30.00    8.30
   9   5  -2   30.00    5.30
   9   5  -2   31.40    5.10
   8   5  -2   22.90    4.00
   8   5  -2   17.60    3.90
   8   5  -2   21.30    6.30
   7   5  -2   98.39    8.00
   7   5  -2   79.09   11.90
   7   5  -2   89.79    7.80
   6   5  -2  122.49   12.50
   6   5  -2  111.29    9.20
   6   5  -2  127.99    9.60
  -6  -5   2  142.29   14.40
   5   5  -2   76.49    6.80
   5   5  -2   86.39    6.90
   5   5  -2   85.89   11.50
  -5  -5   2   67.49   10.60
   4   5  -2   44.40    5.40
   4   5  -2   34.50    6.70
  -4  -5   2   48.90    6.10
  -4  -5   2   45.30    3.70
  -4  -5   2   66.09   10.40
   3   5  -2 3462.55  253.97
   3   5  -2 4020.70  210.28
  -3  -5   2 4303.67  253.77
  -3  -5   2 3545.25  211.68
   2   5  -2   35.90    4.50
   2   5  -2   21.60    4.30
   2   5  -2   35.50    4.40
  -2  -5   2   36.90    6.00
  -2  -5   2   32.20    4.50
  -2  -5   2   34.00    3.90
   1   5  -2   79.99    6.50
   1   5  -2   79.79    6.20
   1   5  -2   67.79    6.70
   1   5  -2   79.69    7.80
  -1  -5   2   80.79    6.40
  -1  -5   2   78.79    7.30
  -1  -5   2   87.19    6.20
   0   5  -2  645.44   37.50
   0   5  -2  670.93   38.50
   0  -5   2  628.64   37.40
  -1   5  -2    4.50    2.40
  -1   5  -2    1.90    1.00
  -1   5  -2    3.50    1.50
  -1   5  -2    0.30    0.90
   1  -5   2    3.50    1.50
   1  -5   2    2.00    1.30
   1  -5   2    2.50    1.20
   1  -5   2    0.90    1.50
  -2   5  -2  326.77   20.00
  -2   5  -2  310.27   19.20
  -2   5  -2  329.97   21.80
   2  -5   2  331.57   21.40
   2  -5   2  338.77   20.70
   2  -5   2  335.97   19.70
   2  -5   2  324.97   19.30
  -3   5  -2  126.59    9.20
  -3   5  -2  119.19    8.50
  -3   5  -2  130.09   11.10
   3  -5   2  127.99   10.70
   3  -5   2  129.79    8.70
   3  -5   2  127.89   10.10
   3  -5   2  121.59    8.90
  -4   5  -2   92.49    9.20
  -4   5  -2   95.69    6.90
  -4   5  -2   85.79    7.00
   4  -5   2  118.39    9.70
   4  -5   2   99.19    7.20
   5  -5   2  445.36   28.80
   5  -5   2  394.66   23.50
   5  -5   2  391.76   23.90
  -6   5  -2   23.10    5.30
   6  -5   2   23.90    3.60
   6  -5   2   32.40    6.00
   6  -5   2   25.90    3.70
  -7   5  -2   19.70    4.70
   7  -5   2   11.30    2.40
   7  -5   2   12.30    3.70
   7  -5   2   11.00    2.40
   8  -5   2   62.99    5.70
   8  -5   2   56.19    8.40
   8  -5   2   71.69    5.90
   9  -5   2   14.60    3.10
   9  -5   2   12.80    2.80
   9  -5   2   17.20    4.60
  10  -5   2    5.10    2.00
  10  -5   2    2.60    1.50
  10  -5   2   -0.60    1.70
  11  -5   2   -0.70    1.60
  11  -5   2   -0.30    2.10
  11  -5   2   -1.40    0.70
  11  -5   2   -0.30    0.80
  11   4  -2   18.10    4.50
  11   4  -2   13.60    3.60
  11   4  -2   10.60    5.60
  11   4  -2   13.40    4.90
  10   4  -2   29.20    8.60
  10   4  -2   22.50    4.30
  10   4  -2   28.30    5.30
  10   4  -2   22.30    6.60
   9   4  -2   63.29    7.50
   9   4  -2   62.69   11.40
   9   4  -2   56.29    7.30
   8   4  -2  106.39    9.20
   8   4  -2  115.79   16.30
   8   4  -2  133.59    9.80
   7   4  -2  122.19   13.70
   7   4  -2  156.48   11.30
   7   4  -2  140.69   10.40
   6   4  -2    1.50    1.30
   6   4  -2    6.50    3.60
   6   4  -2    3.30    1.50
   5   4  -2  274.17   21.20
   5   4  -2  281.57   17.80
   5   4  -2  300.17   18.20
  -5  -4   2  308.57   22.80
   4   4  -2  143.39   12.60
   4   4  -2  153.58   10.20
   4   4  -2  159.48   10.50
  -4  -4   2  146.19    8.70
  -4  -4   2  143.89   13.30
  -4  -4   2  142.49    9.20
   3   4  -2  207.78   12.90
   3   4  -2  220.58   15.30
   3   4  -2  185.88   12.80
  -3  -4   2  189.68   12.80
  -3  -4   2  210.58   15.80
  -3  -4   2  205.48   12.00
   2   4  -2    4.70    1.90
   2   4  -2    7.30    1.80
   2   4  -2    3.30    1.30
  -2  -4   2    4.50    1.30
  -2  -4   2    1.90    1.20
  -2  -4   2    4.30    1.90
   1   4  -2   19.40    3.70
   1   4  -2   24.60    4.00
   1   4  -2   16.00    2.70
   1   4  -2   17.60    2.80
  -1  -4   2   21.40    2.90
  -1  -4   2   27.30    3.50
  -1  -4   2   25.40    4.00
   0   4  -2    1.20    1.00
   0   4  -2    0.20    1.00
   0   4  -2    0.50    0.60
   0   4  -2    1.00    0.90
   0  -4   2    0.70    0.80
   0  -4   2    1.00    0.90
   0  -4   2   -0.20    1.10
   0  -4   2    0.20    0.80
  -1   4  -2  824.62   47.20
  -2   4  -2   79.79    5.70
  -2   4  -2   72.59    6.10
  -2   4  -2   95.09    8.10
   2  -4   2   84.19    6.20
   2  -4   2   73.69    6.50
   2  -4   2   84.79    7.50
   2  -4   2   78.99    5.80
  -3   4  -2   23.00    2.90
  -3   4  -2   28.50    5.20
   3  -4   2   30.60    2.90
   3  -4   2   24.80    3.40
   3  -4   2   24.60    4.30
  -4   4  -2  425.96   23.30
  -4   4  -2  426.96   23.30
  -4   4  -2  404.66   27.20
   4  -4   2  436.86   27.00
   4  -4   2  433.06   24.60
   4  -4   2  424.36   24.20
  -5   4  -2  210.88   15.60
   5  -4   2  209.88   12.70
   5  -4   2  187.08   14.90
   5  -4   2  191.48   12.30
  -6   4  -2   11.10    3.40
   6  -4   2   15.10    2.50
   6  -4   2   12.60    2.40
   7  -4   2    0.00    0.90
   7  -4   2   -1.70    0.80
   7  -4   2   -0.40    0.60
   8  -4   2   34.50    4.40
   8  -4   2   39.20    7.00
   8  -4   2   41.40    4.00
   9  -4   2    1.50    1.20
   9  -4   2   -0.70    0.60
   9  -4   2   -1.20    1.10
  10  -4   2    0.20    2.30
  10  -4   2    0.10    1.70
  10  -4   2    2.90    1.50
  10  -4   2   -0.70    0.90
  11  -4   2   -0.10    0.70
  11  -4   2    0.70    3.20
  11  -4   2    4.40    2.60
  11  -4   2   -0.70    0.90
  12   3  -2    3.20    4.00
  12   3  -2    1.00    2.00
  11   3  -2   -0.70    2.20
  11   3  -2    0.30    1.80
  11   3  -2    0.00    2.30
  11   3  -2   -0.50    1.30
  10   3  -2    3.30    3.00
  10   3  -2   -0.40    1.50
  10   3  -2   -0.20    1.30
  10   3  -2    0.50    1.40
   9   3  -2   68.69    6.70
   9   3  -2   84.89   11.80
   9   3  -2   65.99    6.80
   8   3  -2    7.00    2.40
   8   3  -2   13.10    5.20
   7   3  -2    6.50    3.00
   7   3  -2    4.60    2.00
   7   3  -2    9.80    2.60
   6   3  -2   47.40    4.90
   6   3  -2   55.89    5.00
   6   3  -2   62.39   10.00
   5   3  -2    9.70    2.30
   5   3  -2   13.20    4.60
   5   3  -2   10.00    2.40
   4   3  -2  180.78   11.20
   4   3  -2  158.78   13.40
   4   3  -2  158.98   10.70
  -4  -3   2  151.68   13.70
   3   3  -2    0.00    0.80
   3   3  -2    0.60    0.90
   3   3  -2    0.10    1.10
  -3  -3   2    0.10    1.20
  -3  -3   2    0.60    0.60
  -3  -3   2   -0.50    0.60
   2   3  -2   38.20    3.50
   2   3  -2   36.10    3.50
   2   3  -2   28.00    4.10
   2   3  -2   34.20    4.70
  -2  -3   2   31.60    4.90
  -2  -3   2   35.00    3.00
   1   3  -2  529.35   29.90
   1   3  -2  513.65   29.20
  -1  -3   2  512.25   29.90
   0   3  -2    1.00    1.10
   0   3  -2    0.70    0.80
   0   3  -2    2.60    1.80
   0   3  -2    1.00    0.80
   0  -3   2    1.30    1.00
   0  -3   2    0.80    0.80
   0  -3   2    0.90    1.10
  -2   3  -2 1469.05   83.49
  -2   3  -2 1344.07  103.79
   2  -3   2 1347.47   80.99
   2  -3   2 1651.93  104.59
  -3   3  -2  255.37   14.90
  -3   3  -2  267.27   14.80
   3  -3   2  274.67   15.70
   3  -3   2  281.27   18.00
   3  -3   2  251.27   15.50
  -4   3  -2  370.26   23.30
   4  -3   2  348.27   20.40
   4  -3   2  364.76   23.20
   4  -3   2  337.57   20.20
  -5   3  -2 1411.56   80.19
   5  -3   2 1432.16   80.19
  -6   3  -2  188.48   15.30
   6  -3   2  209.48   12.30
   6  -3   2  199.18   12.20
   7  -3   2  113.19    7.60
   7  -3   2  109.29    7.50
   7  -3   2  108.39   10.80
   8  -3   2    8.70    1.80
   8  -3   2   10.40    3.50
   8  -3   2    7.10    1.70
   9  -3   2   13.50    2.50
   9  -3   2   10.30    5.50
   9  -3   2    9.90    4.20
   9  -3   2   13.70    2.30
  10  -3   2    2.30    2.50
  10  -3   2    2.10    3.20
  10  -3   2    0.00    0.70
  10  -3   2    1.30    1.10
  11  -3   2    3.20    1.60
  11  -3   2    6.80    3.50
  11  -3   2    9.80    5.60
  11  -3   2    4.40    1.60
  12   2  -2    6.10    2.80
  12   2  -2    2.90    2.90
  12   2  -2    3.40    2.30
  12   2  -2    1.20    3.20
  12   2  -2    2.50    2.40
  11   2  -2   -0.50    1.10
  11   2  -2   -1.70    1.50
  11   2  -2   -1.10    1.10
  11   2  -2    1.20    1.90
  10   2  -2   -1.00    2.20
  10   2  -2    0.90    1.50
  10   2  -2    5.30    3.10
  10   2  -2    0.40    1.30
   9   2  -2    6.80    4.50
   9   2  -2   11.60    3.00
   9   2  -2    8.70    2.80
   9   2  -2   12.70    4.10
   8   2  -2  452.25   28.30
   8   2  -2  478.75   34.80
   8   2  -2  474.55   31.10
   8   2  -2  496.95   28.50
   7   2  -2   61.49    5.50
   7   2  -2   53.79    5.30
   7   2  -2   65.49   11.10
   6   2  -2   11.10    2.40
   6   2  -2   17.70    3.00
   6   2  -2   12.90    4.40
   5   2  -2   17.40    3.00
   5   2  -2   16.10    2.80
   5   2  -2   26.20    6.10
   4   2  -2    2.30    2.20
   4   2  -2    4.90    1.50
   3   2  -2  133.99   10.80
   3   2  -2  131.29    8.60
   3   2  -2  140.09    8.90
  -3  -2   2  121.49    8.10
  -3  -2   2  142.39   11.20
  -3  -2   2  130.79    7.70
   2   2  -2  144.69   10.80
   2   2  -2  145.79    9.50
   2   2  -2  149.29    9.40
   2   2  -2  162.28   10.10
  -2  -2   2  135.69    9.30
  -2  -2   2  153.08    9.00
  -2  -2   2  142.69   10.90
   1   2  -2  288.37   16.90
   1   2  -2  312.27   17.60
   1   2  -2  276.07   17.30
  -1  -2   2  303.57   16.90
  -1  -2   2  288.67   17.60
  -1  -2   2  287.97   17.30
  -1  -2   2  269.97   16.60
   0   2  -2 2475.85  134.69
   0   2  -2 2658.63  159.68
   0  -2   2 2302.87  134.59
   0  -2   2 2529.85  156.68
  -1   2  -2   79.99    5.00
  -1   2  -2   79.89    5.50
  -1   2  -2   76.29    6.70
  -1   2  -2   76.89    5.60
   1  -2   2   81.89    5.70
   1  -2   2   80.89    5.20
   1  -2   2   81.99    6.80
  -2   2  -2 4658.53  273.07
   2  -2   2 4796.62  269.37
  -3   2  -2  169.68   12.80
   3  -2   2  173.88    9.90
   3  -2   2  174.48   12.80
   3  -2   2  175.28   10.40
  -4   2  -2    0.00    0.90
   4  -2   2    0.40    0.70
   4  -2   2    3.80    2.00
   4  -2   2    0.10    0.40
  -5   2  -2   15.50    4.00
   5  -2   2   23.90    4.80
   5  -2   2   21.00    2.00
   5  -2   2   14.30    1.80
   6  -2   2   58.49    4.10
   6  -2   2   53.19    9.20
   6  -2   2   54.99    4.00
   7  -2   2    4.90    1.20
   7  -2   2    7.00    3.10
   7  -2   2    5.30    1.30
   8  -2   2    0.90    2.10
   8  -2   2   -0.40    1.90
   8  -2   2    0.80    1.20
   8  -2   2    2.10    0.80
   9  -2   2    2.60    1.10
   9  -2   2    3.30    3.00
   9  -2   2    1.20    0.80
   9  -2   2    0.80    2.70
  10  -2   2    0.70    0.80
  10  -2   2    1.50    2.40
  10  -2   2   -1.00    1.60
  10  -2   2   -0.30    0.60
  11  -2   2    4.20    3.50
  11  -2   2    0.90    1.30
  11  -2   2   -1.50    1.70
  11  -2   2   -0.60    0.60
  12   1  -2   10.80    5.90
  12   1  -2    3.70    2.40
  12   1  -2    9.50    3.50
  12   1  -2    5.60    2.40
  11   1  -2    0.70    1.60
  11   1  -2    2.60    2.10
  11   1  -2    2.60    2.00
  11   1  -2    2.20    2.30
  11   1  -2    2.20    3.70
  10   1  -2    1.70    1.70
  10   1  -2    1.50    2.80
  10   1  -2    0.90    1.60
  10   1  -2    2.90    2.50
   9   1  -2   54.59   11.70
   9   1  -2   44.60    6.00
   9   1  -2   56.49   12.20
   9   1  -2   51.59    6.70
   8   1  -2    3.70    1.70
   8   1  -2    3.70    1.70
   8   1  -2    2.50    3.10
   8   1  -2    3.20    2.10
   7   1  -2   -0.20    1.60
   7   1  -2    0.20    0.90
   7   1  -2    0.10    1.10
   7   1  -2    1.10    1.30
   6   1  -2   83.79   11.70
   6   1  -2   78.29    6.20
   6   1  -2   66.19    5.80
   5   1  -2   33.60    6.90
   5   1  -2   21.50    3.20
   4   1  -2   12.60    2.30
   4   1  -2   12.30    4.00
   4   1  -2   17.30    2.60
   3   1  -2    1.50    0.90
   3   1  -2    2.50    1.10
   3   1  -2    0.10    1.10
  -3  -1   2    2.20    0.70
  -3  -1   2    2.60    0.70
   2   1  -2 2512.45  145.29
   2   1  -2 2786.42  172.58
  -2  -1   2 2783.72  171.58
   1   1  -2   47.90    3.90
   1   1  -2   48.50    4.10
   1   1  -2   51.09    4.40
   1   1  -2   45.80    3.90
  -1  -1   2   49.00    4.40
  -1  -1   2   52.29    4.10
  -1  -1   2   46.80    3.90
  -1  -1   2   56.79    4.10
   0   1  -2   45.10    3.30
   0   1  -2   48.50    3.60
   0   1  -2   33.70    3.70
   0   1  -2   42.10    3.00
   0  -1   2   45.60    3.30
   0  -1   2   38.10    3.80
   0  -1   2   43.20    3.50
   0  -1   2   40.40    3.00
  -1   1  -2  176.58   10.10
  -1   1  -2  159.78   11.50
   1  -1   2  169.18    9.80
   1  -1   2  180.38   10.30
   1  -1   2  182.28   11.80
  -2   1  -2 1634.04   84.29
  -2   1  -2 1524.25   98.69
   2  -1   2 1462.45   84.59
   2  -1   2 1577.64   96.19
  -3   1  -2   23.50    4.30
   3  -1   2   15.50    3.50
   4  -1   2  385.16   25.10
   5  -1   2  506.75   32.30
   6  -1   2  353.06   24.80
   6  -1   2  355.76   24.80
   7  -1   2  180.18   15.30
   7  -1   2  158.88   15.10
   8  -1   2    3.20    3.10
   8  -1   2    8.80    3.80
   9  -1   2   20.00    1.80
   9  -1   2   14.40    2.20
   9  -1   2   25.30    6.60
   9  -1   2   24.20    6.80
  10  -1   2   -0.30    0.70
  10  -1   2   -0.20    1.80
  10  -1   2   -0.50    1.80
  11  -1   2    0.30    2.00
  11  -1   2    2.30    1.10
  11  -1   2    3.70    1.50
  11  -1   2   -0.40    2.00
  12   0  -2    4.10    2.70
  12   0  -2    5.00    2.70
  12   0  -2    3.90    4.60
  11   0  -2    3.20    2.10
  11   0  -2    3.20    2.30
  11   0  -2    5.80    2.10
  11   0  -2    2.20    3.50
  11   0  -2    5.90    2.40
  10   0  -2    2.50    1.90
  10   0  -2    3.30    2.10
  10   0  -2    4.30    3.80
  10   0  -2    0.90    1.50
   9   0  -2   65.49    6.40
   9   0  -2   52.29   11.20
   9   0  -2   72.59    7.10
   9   0  -2   67.09    7.90
   8   0  -2    7.80    4.30
   8   0  -2    3.90    1.90
   8   0  -2    4.50    2.10
   8   0  -2    7.40    2.20
   7   0  -2  120.29    9.40
   7   0  -2  133.69   10.00
   7   0  -2  114.39   15.10
   7   0  -2  124.19    9.00
   6   0  -2   55.09    9.30
   6   0  -2   70.79    5.70
   6   0  -2   70.99    6.00
   6   0  -2   73.59    6.30
   5   0  -2    8.40    3.20
   5   0  -2    8.40    1.90
   5   0  -2    5.40    1.60
   4   0  -2  127.49    9.00
   4   0  -2  139.39    8.80
   3   0  -2  239.18   14.00
   3   0  -2  222.08   13.50
   3   0  -2  230.28   12.90
  -3   0   2  217.78   13.10
  -3   0   2  233.38   12.80
   2   0  -2  360.56   21.00
  -2   0   2  370.36   20.80
   1   0  -2  159.28   10.00
   1   0  -2  156.58    9.70
  -1   0   2  156.68    9.70
  -1   0   2  166.18   10.00
  -1   0   2  162.38    9.70
   0   0  -2  728.33   41.80
   0   0   2  714.03   41.70
   0   0   2  641.34   55.99
  -1   0  -2   65.49    5.80
  -1   0  -2   66.09    3.90
  -1   0  -2   67.49    3.90
   1   0   2   65.29    4.00
   1   0   2   68.89    4.20
   1   0   2   65.29    4.20
   1   0   2   68.19    5.90
  -2   0  -2 8394.56  427.86
   2   0   2 7325.57  425.16
   3   0   2  132.59   10.60
   3   0   2  123.89    9.30
   4   0   2  314.37   21.50
   4   0   2  312.77   20.50
   6   0   2  279.87   20.60
   6   0   2  275.87   20.90
   7   0   2   24.40    6.20
   7   0   2   26.50    6.00
   8   0   2   -1.00    1.20
   8   0   2   -1.10    1.50
   9   0   2   10.40    4.60
   9   0   2    5.40    3.60
  10   0   2   32.50    8.80
  10   0   2   23.80    6.70
  11   0   2   24.70    3.00
  11   0   2   13.60    5.50
  11   0   2   21.20    7.30
  11   0   2   22.50    3.00
  12  -1  -2   -1.40    1.60
  12  -1  -2   -0.10    1.40
  12  -1  -2    0.90    1.80
  11  -1  -2   20.30    4.50
  11  -1  -2   11.20    6.40
  11  -1  -2   15.70    4.00
  10  -1  -2    3.10    3.40
  10  -1  -2    6.60    2.70
  10  -1  -2    2.40    1.90
  10  -1  -2    1.70    1.20
  10  -1  -2    4.70    1.40
   9  -1  -2   13.90    3.10
   9  -1  -2   12.00    2.60
   9  -1  -2   14.90    3.50
   9  -1  -2   13.70    5.60
   8  -1  -2   85.89    7.00
   8  -1  -2   97.79    8.10
   8  -1  -2   69.09   12.50
   7  -1  -2   43.70    5.20
   7  -1  -2   38.10    5.30
   7  -1  -2   44.40    4.20
   6  -1  -2   12.50    2.10
   6  -1  -2    9.70    2.50
   6  -1  -2    7.40    1.90
   5  -1  -2  446.26   24.70
   5  -1  -2  439.16   26.10
   5  -1  -2  444.36   25.40
   4  -1  -2   47.90    4.90
   4  -1  -2   57.59    4.70
  -4   1   2   59.99    3.60
  -4   1   2   57.79    3.90
   3  -1  -2   -0.70    0.50
   3  -1  -2    0.50    0.70
  -3   1   2    0.70    0.70
  -3   1   2   -0.20    0.40
   2  -1  -2   31.50    3.00
   2  -1  -2   33.30    3.30
  -2   1   2   28.80    2.20
  -2   1   2   28.40    2.70
  -2   1   2   36.90    3.40
   1  -1  -2  425.06   24.00
   0  -1  -2  758.32   46.10
   0   1   2  943.11   64.59
  -1  -1  -2 1135.79   62.99
   1   1   2 1133.19   77.19
  -2  -1  -2  528.65   30.10
   2   1   2  534.45   29.80
   3   1   2  222.68   16.60
   3   1   2  246.68   15.40
   4   1   2   28.90    4.60
   4   1   2   26.00    5.20
   5   1   2   26.50    5.20
   5   1   2   18.20    4.40
   6   1   2   29.50    6.60
   6   1   2   15.40    4.20
   7   1   2    3.20    2.70
   7   1   2   -0.60    1.00
   8   1   2    1.20    2.20
   8   1   2   -0.20    1.80
   9   1   2   56.89   10.50
   9   1   2   81.19   12.90
  10   1   2    8.20    4.80
  10   1   2    4.50    3.60
  11   1   2   -0.80    2.00
  11   1   2    1.80    3.10
  12  -2  -2   16.50    4.10
  12  -2  -2   34.60   10.60
  12  -2  -2   32.00    6.10
  11  -2  -2   34.50    5.80
  11  -2  -2   32.70    9.70
  11  -2  -2   32.50    5.80
  10  -2  -2   10.20    3.10
  10  -2  -2    1.30    2.70
  10  -2  -2    2.80    2.00
   9  -2  -2   47.60   10.80
   9  -2  -2   54.89    6.80
   9  -2  -2   58.39    7.20
   8  -2  -2   86.39    7.70
   8  -2  -2   77.99    7.10
   7  -2  -2   85.29    7.60
   6  -2  -2  125.59    9.90
   6  -2  -2  138.99    9.50
   5  -2  -2  233.38   14.00
   5  -2  -2  208.88   14.50
   4  -2  -2  263.47   16.40
   4  -2  -2  269.47   15.80
  -4   2   2  259.97   14.80
  -4   2   2  249.68   15.60
   3  -2  -2  230.18   14.20
   3  -2  -2  215.88   13.60
  -3   2   2  241.38   14.20
  -3   2   2  215.08   12.30
   2  -2  -2  291.97   17.70
  -2   2   2  284.57   17.80
  -2   2   2  321.07   18.10
   1  -2  -2    4.30    1.30
  -1   2   2    7.10    1.70
   0  -2  -2  926.21   50.99
   0  -2  -2  872.21   71.09
   0   2   2  878.51   70.59
   0   2   2  816.22   50.69
  -1  -2  -2   -0.10    0.50
  -1  -2  -2    0.10    0.50
  -1  -2  -2    1.00    0.50
   1   2   2    0.40    0.50
   1   2   2   -0.10    0.30
   1   2   2    0.00    0.50
  -2  -2  -2  139.09   11.30
   2   2   2  171.78    9.70
   2   2   2  177.48   11.00
   2   2   2  175.78   10.10
  -3  -2  -2  470.05   28.10
   3   2   2  457.05   27.40
  -4  -2  -2   25.60    5.10
   4   2   2   26.40    2.00
   4   2   2   21.60    4.20
   4   2   2   26.90    2.10
   5   2   2   15.70    3.80
   6   2   2   10.80    3.70
   6   2   2   22.60    5.50
   7   2   2   30.70    7.40
   7   2   2   25.20    6.00
   8   2   2   53.09    9.50
   8   2   2   62.29   11.40
   9   2   2   24.00    6.50
   9   2   2   19.10    6.30
  10   2   2    4.00    1.30
  10   2   2   10.50    5.20
  10   2   2    3.90    5.00
  10   2   2    5.20    1.40
  11   2   2    2.50    3.40
  11   2   2    0.00    2.70
  12  -3  -2   31.10   10.00
  12  -3  -2   19.60    4.90
  11  -3  -2    2.00    2.10
  11  -3  -2    4.30    2.40
  11  -3  -2    0.60    3.10
  10  -3  -2    2.70    3.60
  10  -3  -2    9.10    2.90
  10  -3  -2   10.50    3.10
   9  -3  -2    3.00    1.90
   8  -3  -2    1.90    1.50
   8  -3  -2   -0.60    0.90
   7  -3  -2  138.99   10.00
   7  -3  -2  122.79   10.10
   6  -3  -2  129.69    9.90
   6  -3  -2  125.59    9.40
   5  -3  -2   10.20    2.50
   5  -3  -2    9.90    2.30
  -5   3   2    9.30    2.00
  -5   3   2    9.90    1.60
   4  -3  -2  680.93   39.50
  -4   3   2  711.03   39.50
   3  -3  -2   30.00    4.00
   3  -3  -2   24.20    3.50
  -3   3   2   29.50    2.90
  -3   3   2   31.90    2.90
  -3   3   2   29.60    4.40
   2  -3  -2   20.90    3.10
   2  -3  -2   18.00    2.90
  -2   3   2   25.30    3.70
  -2   3   2   14.50    2.30
   1  -3  -2   17.70    2.60
   1  -3  -2   21.70    3.10
   1  -3  -2   17.10    2.90
  -1   3   2   30.40    3.50
  -1   3   2   16.40    2.80
   0  -3  -2  257.67   16.40
   0  -3  -2  276.87   16.40
   0  -3  -2  285.57   15.90
   0   3   2  274.77   16.00
   0   3   2  269.97   16.10
   0   3   2  263.87   16.60
  -1  -3  -2   -0.40    0.40
  -1  -3  -2    0.20    0.50
  -1  -3  -2    0.60    0.70
   1   3   2    0.70    0.70
   1   3   2    0.20    0.60
   1   3   2    0.30    0.50
  -2  -3  -2    0.60    1.00
  -2  -3  -2    0.30    0.60
   2   3   2   -0.10    0.70
   2   3   2    0.10    0.50
  -3  -3  -2   92.99    8.40
   3   3   2   98.19    7.90
   3   3   2   91.39    6.40
   3   3   2   94.99    6.10
  -4  -3  -2   29.90    5.70
   4   3   2   17.80    2.20
   4   3   2   15.20    2.20
   4   3   2   30.80    6.50
  -5  -3  -2   19.20    4.80
   5   3   2   22.20    2.20
   5   3   2   22.60    4.90
   6   3   2  232.88   13.10
   6   3   2  221.58   13.10
   6   3   2  214.08   17.20
   7   3   2    8.10    1.40
   7   3   2   13.60    4.80
   7   3   2    9.10    3.70
   7   3   2    7.80    1.50
   8   3   2   99.59    6.50
   8   3   2   89.79    6.90
   8   3   2  111.39   14.10
   8   3   2  105.49   15.40
   9   3   2   11.70    1.90
   9   3   2   11.40    4.70
   9   3   2    7.70    4.50
  10   3   2   16.90    2.60
  10   3   2   27.70    8.60
  10   3   2   16.20    6.00
  11   3   2    0.50    1.20
  11   3   2   -0.90    2.20
  11   3   2    0.00    0.70
  11   3   2    1.00    2.90
  12  -4  -2   -1.40    0.90
  12  -4  -2    0.40    1.40
  12  -4  -2   -2.10    1.50
  11  -4  -2   39.20    6.80
  11  -4  -2   42.30    6.60
  11  -4  -2   36.80   10.50
  10  -4  -2    7.50    2.90
  10  -4  -2    5.50    2.60
   9  -4  -2   35.30    5.70
   9  -4  -2   38.60    6.00
   8  -4  -2   12.70    3.40
   8  -4  -2   24.00    4.30
   7  -4  -2   -0.50    0.90
   7  -4  -2   -0.10    1.10
   6  -4  -2   44.00    5.90
   6  -4  -2   49.90    6.10
  -6   4   2   49.10    4.00
  -6   4   2   40.90    3.50
   5  -4  -2    5.30    1.90
   5  -4  -2    3.90    1.80
  -5   4   2    2.20    1.00
  -5   4   2    3.60    1.70
  -5   4   2    1.40    1.00
   4  -4  -2  109.69    8.70
   4  -4  -2  117.89    8.70
  -4   4   2  121.49    9.20
  -4   4   2  118.39    8.00
  -4   4   2  110.79    8.00
   3  -4  -2   28.30    4.10
   3  -4  -2   18.60    3.80
  -3   4   2   42.50    5.40
  -3   4   2   26.60    3.80
  -3   4   2   26.10    3.60
   2  -4  -2   77.29    6.20
   2  -4  -2   74.49    6.10
  -2   4   2   78.89    6.00
  -2   4   2   75.79    6.50
   1  -4  -2   11.70    2.40
   1  -4  -2   17.20    3.30
   1  -4  -2   13.80    2.40
  -1   4   2   14.40    2.50
   0  -4  -2   23.70    3.30
   0  -4  -2   24.20    3.10
   0  -4  -2   17.20    3.00
   0   4   2   22.60    3.10
   0   4   2   19.90    3.70
   0   4   2   20.60    3.00
  -1  -4  -2  167.18   10.60
  -1  -4  -2  177.68   12.00
  -1  -4  -2  168.28   11.30
   1   4   2  176.28   11.00
   1   4   2  177.98   11.20
   1   4   2  169.98   11.80
  -2  -4  -2   32.20    5.20
  -2  -4  -2   24.80    3.40
   2   4   2   26.80    3.60
   2   4   2   26.60    4.30
   2   4   2   26.90    3.20
  -3  -4  -2  667.13   39.80
  -4  -4  -2  310.47   22.50
   4   4   2  360.56   21.90
   4   4   2  324.87   18.90
   4   4   2  319.17   19.00
  -5  -4  -2   12.50    3.80
   5   4   2   16.00    3.90
   5   4   2   12.30    2.10
   5   4   2   13.00    2.10
  -6  -4  -2   68.49   10.80
   6   4   2   58.39    4.60
   6   4   2   62.79    4.70
   6   4   2   49.80    8.30
   7   4   2  333.27   24.20
   7   4   2  325.77   18.90
   8   4   2   35.80    8.80
   8   4   2   26.50    6.60
   8   4   2   46.50    4.00
   8   4   2   55.09    4.20
   9   4   2    7.00    1.70
   9   4   2   15.20    5.20
   9   4   2   10.10    5.30
   9   4   2    7.20    1.80
  10   4   2   28.90    3.90
  10   4   2   31.10   10.50
  10   4   2   28.00    7.30
  11   4   2   86.49   15.60
  11   4   2   83.99    6.20
  11   4   2   81.49    7.00
  11   4   2   82.89   13.60
  12  -5  -2   14.30    7.50
  12  -5  -2    6.10    2.90
  12  -5  -2   -0.10    2.10
  11  -5  -2   43.10    6.70
  11  -5  -2   36.20    6.80
  10  -5  -2   30.90    5.60
  10  -5  -2   27.60    5.60
   9  -5  -2   86.99    8.70
   9  -5  -2   94.69    8.60
   8  -5  -2   28.00    4.90
   8  -5  -2   23.20    4.60
   7  -5  -2  221.28   14.90
   7  -5  -2  195.48   14.50
   6  -5  -2   80.49    7.40
   6  -5  -2   86.99    7.70
  -6   5   2   90.59    7.20
  -6   5   2   90.59    6.50
  -6   5   2   79.79    6.30
   5  -5  -2   86.09    7.70
   5  -5  -2  100.39    8.00
  -5   5   2   89.09    7.20
  -5   5   2   93.39    8.00
  -5   5   2   89.49    6.90
   4  -5  -2    2.10    1.40
   4  -5  -2    2.70    1.60
  -4   5   2    2.00    1.30
  -4   5   2    1.00    1.70
  -4   5   2    0.10    1.20
   3  -5  -2 1397.96  133.79
   3  -5  -2 1722.13   94.99
  -3   5   2 1688.83  134.39
  -3   5   2 1522.25   94.99
   2  -5  -2   60.59    5.80
   2  -5  -2   79.29    6.60
   2  -5  -2   73.29    7.20
  -2   5   2   76.29    6.10
  -2   5   2   74.49    6.50
   1  -5  -2   29.60    4.30
   1  -5  -2   17.80    2.80
   1  -5  -2   16.10    3.40
  -1   5   2   24.30    3.50
  -1   5   2   21.80    3.60
   0  -5  -2  799.32   42.10
   0  -5  -2  792.92   43.60
   0   5   2  650.23   45.50
  -1  -5  -2    4.50    1.80
  -1  -5  -2    6.70    2.20
  -1  -5  -2    5.20    1.50
   1   5   2   11.10    4.50
   1   5   2    4.30    1.50
  -2  -5  -2   62.59    5.60
  -2  -5  -2   70.69    5.30
  -2  -5  -2   65.99    6.80
   2   5   2   63.89    5.50
   2   5   2   63.29    5.50
   2   5   2   78.49    7.10
  -3  -5  -2  225.28   13.70
  -3  -5  -2  207.98   16.50
   3   5   2  240.98   16.20
   3   5   2  233.38   14.20
   3   5   2  239.38   14.50
  -4  -5  -2   -1.00    0.90
   4   5   2    0.90    0.80
   4   5   2   -0.70    0.60
   4   5   2   -0.90    0.50
  -5  -5  -2   54.89    9.20
   5   5   2   55.19    4.60
   5   5   2   46.60    4.40
   5   5   2   50.89    7.80
  -6  -5  -2    9.10    4.20
   6   5   2   15.50    2.60
   6   5   2   11.90    3.40
   6   5   2   18.40    4.90
   7   5   2   18.70    2.80
   7   5   2   13.90    2.90
   7   5   2   20.40    5.20
   8   5   2   58.79    4.90
   8   5   2   53.49    4.90
   8   5   2   61.29   10.10
   9   5   2    1.60    1.20
   9   5   2    3.60    1.60
  10   5   2  120.79    8.80
  10   5   2  118.99   16.20
  10   5   2  131.99    9.50
  10   5   2  129.19   20.40
  11  -6  -2   72.19    9.30
  11  -6  -2   88.09   11.10
  10  -6  -2    0.20    1.50
  10  -6  -2   -0.10    1.20
   9  -6  -2   11.90    3.70
   8  -6  -2    0.20    1.40
   8  -6  -2    1.90    1.80
   7  -6  -2   72.29    8.60
   7  -6  -2   81.19    7.60
  -7   6   2   71.59    5.80
  -7   6   2   73.99    5.70
  -7   6   2   72.89    6.10
   6  -6  -2    4.40    2.00
   6  -6  -2    6.60    2.30
  -6   6   2   11.50    4.30
  -6   6   2    7.40    2.10
   5  -6  -2   45.90    6.30
   5  -6  -2   41.70    5.80
  -5   6   2   52.89    5.40
  -5   6   2   52.49    5.00
  -5   6   2   42.40    6.40
   4  -6  -2   68.89    6.40
   4  -6  -2   64.89    6.20
  -4   6   2   59.49    7.70
  -4   6   2   57.09    5.60
  -4   6   2   65.59    6.50
   3  -6  -2  127.09    9.60
   3  -6  -2  136.39   11.60
   3  -6  -2  117.99    9.70
  -3   6   2  124.19   10.10
  -3   6   2  128.09   10.30
  -3   6   2  133.69    9.50
   2  -6  -2  185.78   13.10
   2  -6  -2  185.38   14.30
   2  -6  -2  180.68   12.60
  -2   6   2  186.88   13.10
  -2   6   2  194.78   12.70
   1  -6  -2  219.98   13.90
   1  -6  -2  218.18   13.40
   1  -6  -2  174.28   14.10
  -1   6   2  200.58   13.60
  -1   6   2  180.08   13.00
   0  -6  -2   -0.10    0.80
   0  -6  -2    0.00    1.30
   0  -6  -2    2.00    1.60
   0   6   2    0.50    1.20
   0   6   2    0.50    1.00
   0   6   2    1.20    1.40
  -1  -6  -2    0.00    1.10
  -1  -6  -2    0.40    1.10
  -1  -6  -2    0.40    0.90
   1   6   2   -0.30    0.90
   1   6   2   -0.60    0.50
   1   6   2    0.20    0.80
  -2  -6  -2   51.39    5.40
  -2  -6  -2   74.59    7.20
  -2  -6  -2   62.49    5.20
   2   6   2   59.49    5.40
   2   6   2   68.69    8.70
   2   6   2   58.49    5.40
  -3  -6  -2   10.90    2.30
  -3  -6  -2   10.20    2.10
  -3  -6  -2    9.00    3.10
   3   6   2    6.90    1.90
   3   6   2    8.60    3.00
   3   6   2   12.90    2.80
  -4  -6  -2   74.69   10.50
   4   6   2   66.29    5.90
   4   6   2   75.89    7.90
   4   6   2   68.09    5.80
  -5  -6  -2    5.20    3.20
   5   6   2    1.80    1.30
   5   6   2    6.40    3.10
   5   6   2    3.70    1.70
  -6  -6  -2   66.99   11.30
   6   6   2   94.99    9.80
   6   6   2   92.09    6.90
   6   6   2   78.69    6.70
  -7  -6  -2    0.40    2.00
   7   6   2    3.70    1.60
   7   6   2   13.40    4.40
   8   6   2   16.20    5.10
   8   6   2   17.10    3.10
   8   6   2   21.30    3.70
   9   6   2   22.40    7.70
   9   6   2   47.90    4.60
   9   6   2   44.70    5.70
   9   6   2   43.50    9.00
  10   6   2   -0.30    2.30
  10   6   2    1.80    1.90
  10   6   2    3.00    1.70
  10   6   2   -1.70    1.00
  11  -7  -2    4.30    2.90
  11  -7  -2    3.00    2.30
  10  -7  -2   14.70    4.50
  10  -7  -2   16.50    4.20
   9  -7  -2   30.20    6.10
   9  -7  -2   34.50    6.20
   8  -7  -2   53.09    7.40
   8  -7  -2   43.20    6.90
   7  -7  -2   78.69    9.40
   7  -7  -2   70.09    8.70
  -7   7   2   79.69    6.70
  -7   7   2   63.09    9.70
  -7   7   2   83.29    7.40
   6  -7  -2  566.34   32.90
   6  -7  -2  543.75   33.20
  -6   7   2  519.15   31.60
  -6   7   2  523.75   32.50
  -6   7   2  556.34   33.30
   5  -7  -2    2.00    1.80
   5  -7  -2    1.40    1.30
  -5   7   2    1.20    1.50
  -5   7   2    7.40    2.60
  -5   7   2    3.20    1.80
   4  -7  -2  102.29    8.80
   4  -7  -2   94.29    8.20
   4  -7  -2  102.49   10.40
  -4   7   2   95.79    8.10
  -4   7   2   86.19    8.60
  -4   7   2  101.59    9.10
   3  -7  -2    1.00    1.10
   3  -7  -2   -0.70    0.70
   3  -7  -2    0.90    1.40
  -3   7   2    0.20    1.00
  -3   7   2    0.70    1.50
  -3   7   2   -0.60    0.90
   2  -7  -2   11.20    3.50
   2  -7  -2   18.50    4.00
   2  -7  -2   23.90    3.80
  -2   7   2   18.70    3.70
  -2   7   2   11.50    3.10
   1  -7  -2   17.60    3.70
   1  -7  -2   28.20    5.20
   1  -7  -2   19.90    3.40
  -1   7   2   19.30    3.60
  -1   7   2   11.20    2.70
   0  -7  -2  511.75   31.40
   0  -7  -2  511.15   33.40
   0  -7  -2  597.44   32.80
   0   7   2  528.65   32.10
   0   7   2  559.34   34.10
   0   7   2  562.04   32.00
  -1  -7  -2  304.77   19.00
  -1  -7  -2  309.27   21.20
  -1  -7  -2  302.57   19.90
   1   7   2  312.47   21.40
   1   7   2  310.87   19.60
   1   7   2  320.77   19.70
  -2  -7  -2   61.89    8.30
  -2  -7  -2   58.49    5.80
  -2  -7  -2   70.39    5.60
   2   7   2   49.60    7.40
   2   7   2   55.89    5.50
   2   7   2   48.20    6.10
  -3  -7  -2   26.20    4.20
  -3  -7  -2   27.70    6.20
  -3  -7  -2   23.90    3.70
   3   7   2   24.00    3.80
   3   7   2   24.10    5.10
   3   7   2   20.70    3.60
  -4  -7  -2    0.30    0.80
  -4  -7  -2    2.80    2.90
   4   7   2    0.20    0.90
   4   7   2    0.80    1.10
   4   7   2   -0.50    1.20
  -5  -7  -2   13.90    4.90
   5   7   2   12.00    3.60
   5   7   2   12.80    2.80
   5   7   2   17.40    3.20
  -6  -7  -2    1.20    2.90
   6   7   2    0.60    1.10
   6   7   2   -0.70    1.10
   6   7   2    0.30    1.20
  -7  -7  -2    0.10    2.60
   7   7   2    1.80    1.60
   7   7   2    1.40    1.30
   7   7   2    1.10    2.10
   8   7   2    5.30    2.30
   8   7   2    7.40    2.20
   8   7   2    2.50    3.40
   9   7   2    0.60    1.10
   9   7   2    2.00    1.70
   9   7   2   -0.20    1.60
  10   7   2    0.80    2.50
  10   7   2    0.60    1.60
  10   7   2    0.10    2.70
  10   7   2    0.40    1.10
  11  -8  -2   62.99    9.10
  11  -8  -2   73.49   10.80
  10  -8  -2   -0.30    1.60
  10  -8  -2    1.10    2.00
   9  -8  -2   70.89    9.80
   9  -8  -2   55.89    7.90
   8  -8  -2   20.70    4.60
   8  -8  -2   19.70    5.00
  -8   8   2   16.00    2.90
  -8   8   2   21.70    3.70
   7  -8  -2   52.49    7.60
   7  -8  -2   32.70    6.00
  -7   8   2   46.50    6.70
  -7   8   2   47.90    7.10
  -7   8   2   37.70    5.50
   6  -8  -2   15.20    4.00
  -6   8   2   12.40    3.30
  -6   8   2   36.00    6.40
  -6   8   2   12.10    3.60
   5  -8  -2   56.99    7.60
   5  -8  -2   65.89   10.30
   5  -8  -2   55.59    7.10
  -5   8   2   57.89    8.30
  -5   8   2   70.19    7.40
  -5   8   2   49.40    6.70
   4  -8  -2    1.20    2.10
   4  -8  -2    0.50    1.40
   4  -8  -2    0.30    1.10
  -4   8   2    1.70    1.70
  -4   8   2    2.90    2.20
  -4   8   2    0.50    1.30
   3  -8  -2  461.75   29.00
   3  -8  -2  472.85   28.40
   3  -8  -2  465.35   31.00
  -3   8   2  469.85   30.10
  -3   8   2  478.65   29.40
  -3   8   2  441.86   28.10
   2  -8  -2  232.78   16.40
   2  -8  -2  247.28   18.10
   2  -8  -2  228.38   15.70
  -2   8   2  220.58   16.30
  -2   8   2  238.08   16.00
   1  -8  -2   79.59    7.10
   1  -8  -2   90.39    8.00
   1  -8  -2   62.99    8.80
  -1   8   2   80.69    7.40
  -1   8   2   93.89    8.10
   0  -8  -2   11.90    3.60
   0  -8  -2   13.00    3.20
   0  -8  -2   19.90    3.60
   0   8   2   14.70    4.00
   0   8   2   19.50    3.60
   0   8   2   13.80    3.10
  -1  -8  -2   16.20    3.70
  -1  -8  -2   11.30    3.50
  -1  -8  -2   22.10    3.80
   1   8   2    8.80    2.70
   1   8   2   10.30    3.40
   1   8   2   11.90    3.00
  -2  -8  -2   57.99    7.10
  -2  -8  -2   67.99    9.50
  -2  -8  -2   59.79    5.70
   2   8   2   59.29    7.10
   2   8   2   44.30    6.10
   2   8   2   71.39    9.70
  -3  -8  -2   42.50    7.80
  -3  -8  -2   62.99    5.70
  -3  -8  -2   64.49    6.10
   3   8   2   59.89    9.00
   3   8   2   47.40    6.30
   3   8   2   55.39    6.80
  -4  -8  -2  381.66   22.90
  -4  -8  -2  411.36   28.50
  -4  -8  -2  381.66   23.20
   4   8   2  408.26   24.20
   4   8   2  368.56   26.80
   4   8   2  386.26   24.10
  -5  -8  -2   51.59    9.60
   5   8   2   39.60    5.60
   5   8   2   36.70    5.30
   5   8   2   53.19    8.70
  -6  -8  -2   57.99   11.20
   6   8   2   56.49    6.90
   6   8   2   56.29    6.80
   6   8   2   58.39    9.50
  -7  -8  -2    7.20    5.20
   7   8   2   13.00    4.60
   7   8   2    7.00    2.40
   7   8   2    1.90    1.90
   8   8   2   25.90    6.60
   8   8   2   31.30    4.80
   8   8   2   36.00    5.40
   9   8   2   26.10    4.70
   9   8   2   33.30    8.20
  11  -9  -2   -1.70    1.10
  10  -9  -2   12.40    3.90
  10  -9  -2   15.30    4.70
   9  -9  -2   -0.50    1.40
   9  -9  -2    4.40    2.80
   8  -9  -2    3.40    2.50
  -8   9   2    4.00    2.10
  -8   9   2    3.60    2.30
  -8   9   2    2.00    1.80
   7  -9  -2    1.80    1.80
   7  -9  -2    4.50    2.70
  -7   9   2    3.30    2.20
  -7   9   2   -0.50    1.30
  -7   9   2   -0.20    1.50
   6  -9  -2  302.17   20.20
   6  -9  -2  300.57   23.80
   6  -9  -2  280.37   20.60
  -6   9   2  277.67   20.70
  -6   9   2  289.37   21.00
  -6   9   2  294.47   19.50
   5  -9  -2    9.10    2.90
   5  -9  -2   12.80    4.50
  -5   9   2   11.20    3.80
  -5   9   2   14.80    3.50
  -5   9   2   14.40    4.20
   4  -9  -2    1.10    1.90
   4  -9  -2    1.00    1.80
   4  -9  -2   -0.50    1.00
  -4   9   2   -0.70    1.20
  -4   9   2    0.70    1.90
  -4   9   2    0.80    1.60
   3  -9  -2  160.98   14.50
   3  -9  -2  173.08   13.20
   3  -9  -2  159.88   12.40
  -3   9   2  168.78   12.50
  -3   9   2  135.09   12.50
  -3   9   2  156.28   13.90
   2  -9  -2    0.20    1.20
   2  -9  -2    1.70    1.90
   2  -9  -2   -0.50    1.00
  -2   9   2    0.20    1.20
  -2   9   2    3.90    2.40
   1  -9  -2   54.79    7.30
   1  -9  -2   33.60    5.20
   1  -9  -2   42.80    7.40
  -1   9   2   52.69    6.70
  -1   9   2   47.60    6.80
   0  -9  -2    4.50    2.20
   0  -9  -2   10.80    3.70
   0  -9  -2    3.00    2.20
   0   9   2    8.40    2.80
   0   9   2    6.30    3.10
   0   9   2    3.60    2.00
  -1  -9  -2   58.49    7.90
  -1  -9  -2   56.59    7.10
  -1  -9  -2   72.49    9.80
   1   9   2   71.69    7.10
   1   9   2   73.89    7.10
   1   9   2   88.99   11.50
  -2  -9  -2   10.60    2.80
  -2  -9  -2   12.20    3.30
  -2  -9  -2    7.60    3.10
   2   9   2   10.20    4.20
   2   9   2   11.20    3.00
   2   9   2    4.80    2.30
  -3  -9  -2  134.39   13.60
  -3  -9  -2  123.49   10.30
  -3  -9  -2  153.58   10.40
   3   9   2  114.79   10.10
   3   9   2  115.89   11.90
   3   9   2  117.99   10.10
  -4  -9  -2   24.10    6.20
  -4  -9  -2   19.50    3.60
   4   9   2   13.30    3.50
   4   9   2   19.50    4.10
   4   9   2   19.70    5.40
  -5  -9  -2  152.38   19.00
   5   9   2  131.29   13.50
   5   9   2  155.18   11.60
   5   9   2  136.39   11.20
  -6  -9  -2   65.49   12.00
   6   9   2   81.79    7.50
   6   9   2   62.79   11.00
   7   9   2   20.10    4.10
   7   9   2   16.00    5.00
   7   9   2   19.00    4.30
  -8  -9  -2    1.30    2.50
   8   9   2   -1.90    1.00
   8   9   2   -0.80    0.80
   8   9   2    0.00    1.40
   9   9   2    5.40    2.80
   9   9   2    4.90    2.50
   9   9   2    0.60    2.00
  10 -10  -2   -0.60    1.60
   9 -10  -2    8.90    3.60
   9 -10  -2    2.20    2.50
   9 -10  -2    4.00    3.60
  -9  10   2    8.60    3.70
  -9  10   2    9.20    2.10
   8 -10  -2   58.79   11.80
   8 -10  -2   55.89    9.30
   8 -10  -2   59.69    8.70
  -8  10   2   65.69    8.90
  -8  10   2   58.29    7.40
  -8  10   2   79.19    9.60
   7 -10  -2    6.90    3.60
   7 -10  -2    0.70    1.90
   7 -10  -2    1.70    1.80
  -7  10   2    1.50    2.10
  -7  10   2   -0.30    1.50
  -7  10   2    6.60    2.70
   6 -10  -2   20.20    5.50
   6 -10  -2   21.70    6.30
   6 -10  -2   22.70    4.90
  -6  10   2   16.40    4.00
  -6  10   2   16.10    4.80
  -6  10   2   19.90    5.00
   5 -10  -2    5.50    2.40
   5 -10  -2    6.60    3.40
   5 -10  -2   10.70    3.60
  -5  10   2   10.20    3.70
  -5  10   2    3.10    3.00
  -5  10   2   12.20    4.30
   4 -10  -2    4.20    2.50
   4 -10  -2    1.10    1.60
   4 -10  -2   -0.90    1.10
  -4  10   2   -1.10    1.00
  -4  10   2    1.50    2.10
   3 -10  -2   53.29    7.40
   3 -10  -2   69.19    9.40
   3 -10  -2   65.49   10.20
  -3  10   2   67.79    8.30
  -3  10   2   71.79    9.60
  -3  10   2   48.50    9.00
   2 -10  -2   40.60    7.60
   2 -10  -2   38.90    5.90
   2 -10  -2   38.10    6.60
  -2  10   2   40.70    7.70
  -2  10   2   43.90    7.10
  -2  10   2   53.49    7.30
   1 -10  -2   30.70    6.50
   1 -10  -2   59.09    8.20
   1 -10  -2   32.20    6.20
  -1  10   2   38.40    6.70
  -1  10   2   38.80    6.00
   0 -10  -2    7.90    2.80
   0 -10  -2    2.50    1.80
   0 -10  -2    5.00    2.40
   0  10   2    4.70    2.10
   0  10   2    6.60    3.20
   0  10   2    4.50    2.50
  -1 -10  -2  102.99    9.20
  -1 -10  -2  117.49   10.50
  -1 -10  -2  119.69   11.90
   1  10   2  120.39   10.10
   1  10   2   99.89    9.70
   1  10   2  116.49   12.00
  -2 -10  -2  204.18   14.80
  -2 -10  -2  208.58   15.60
  -2 -10  -2  201.18   17.40
   2  10   2  214.28   15.60
   2  10   2  224.58   18.10
   2  10   2  192.18   14.90
  -3 -10  -2  382.46   23.90
  -3 -10  -2  349.96   27.00
  -3 -10  -2  362.36   23.10
   3  10   2  355.56   23.60
   3  10   2  344.57   23.50
   3  10   2  371.46   26.50
  -4 -10  -2    9.40    2.70
  -4 -10  -2   14.30    5.00
  -4 -10  -2   11.20    2.80
   4  10   2    8.60    2.90
   4  10   2    3.70    2.50
   4  10   2    6.30    3.40
  -5 -10  -2   13.60    5.20
  -5 -10  -2   21.30    2.80
   5  10   2   20.30    6.60
   5  10   2   17.70    4.20
   5  10   2   18.50    4.10
   6  10   2   17.40    4.10
   6  10   2   14.50    3.80
   6  10   2   14.80    4.80
  -7 -10  -2   31.50    9.50
   7  10   2   26.30    5.20
   7  10   2   26.00    6.60
   7  10   2   15.50    3.90
   8  10   2   18.60    4.70
   8  10   2   14.30    4.40
   8  10   2   17.50    5.70
  10 -11  -2    7.00    3.80
  10 -11  -2    2.20    3.10
   9 -11  -2   -1.60    1.20
   9 -11  -2   -1.20    1.50
   9 -11  -2    0.10    1.80
  -9  11   2    2.10    1.90
  -9  11   2    0.30    1.50
  -9  11   2    1.90    2.00
   8 -11  -2    0.30    1.70
   8 -11  -2    0.90    2.30
   8 -11  -2    2.40    2.70
  -8  11   2    0.30    1.70
  -8  11   2   -1.30    1.30
  -8  11   2   -0.20    1.50
   7 -11  -2    5.40    3.80
   7 -11  -2    1.90    2.30
   7 -11  -2    0.40    1.70
  -7  11   2    2.00    2.40
  -7  11   2    5.30    2.90
  -7  11   2   -0.40    1.80
   6 -11  -2   24.10    5.70
   6 -11  -2   20.10    6.20
   6 -11  -2   27.60    5.80
  -6  11   2   14.50    4.60
  -6  11   2   21.90    5.60
  -6  11   2   11.70    3.70
   5 -11  -2   93.29   11.60
   5 -11  -2   80.49   10.00
   5 -11  -2   79.39   12.60
  -5  11   2  109.79   13.20
  -5  11   2   90.79   12.30
  -5  11   2   81.29   10.20
   4 -11  -2  175.48   13.90
   4 -11  -2  254.57   28.60
  -4  11   2  147.29   15.10
  -4  11   2  174.38   14.00
  -4  11   2  169.48   14.80
   3 -11  -2    1.00    1.70
   3 -11  -2    4.10    2.70
  -3  11   2    5.30    2.90
  -3  11   2    6.20    3.00
  -3  11   2    6.20    3.60
   2 -11  -2   79.89   11.70
   2 -11  -2  111.49   10.40
   2 -11  -2  100.89    9.40
  -2  11   2  116.99   10.80
  -2  11   2   95.49    9.60
   1 -11  -2    7.20    3.70
   1 -11  -2   14.00    3.70
   1 -11  -2   12.00    3.80
  -1  11   2   17.80    4.10
  -1  11   2   17.70    4.50
   0 -11  -2   12.40    3.90
   0 -11  -2   14.70    4.30
   0 -11  -2   14.30    3.50
   0  11   2   21.00    6.10
   0  11   2   12.60    3.60
   0  11   2   13.70    3.70
  -1 -11  -2    7.10    3.80
  -1 -11  -2    6.10    2.50
  -1 -11  -2    3.40    2.40
   1  11   2    4.30    2.40
   1  11   2    2.20    2.10
   1  11   2    7.20    3.70
  -2 -11  -2   14.80    5.00
  -2 -11  -2   10.40    3.20
  -2 -11  -2   13.30    4.00
   2  11   2   14.90    4.60
   2  11   2   24.70    5.20
   2  11   2   12.70    3.80
  -3 -11  -2   32.10    5.30
  -3 -11  -2   31.30    5.70
  -3 -11  -2   30.20    7.90
   3  11   2   19.30    4.50
   3  11   2   27.40    6.40
   3  11   2   29.20    5.40
  -4 -11  -2  336.97   27.40
  -4 -11  -2  349.87   22.20
  -4 -11  -2  343.27   22.60
   4  11   2  339.17   26.30
   4  11   2  338.07   23.20
   4  11   2  336.67   23.10
  -5 -11  -2   28.20    3.90
  -5 -11  -2   34.40    4.40
   5  11   2   33.00    5.90
   5  11   2   36.60    8.50
  -6 -11  -2    5.20    4.60
   6  11   2    3.20    2.50
   6  11   2    5.20    3.70
   6  11   2    0.80    1.60
  -7 -11  -2    5.50    6.30
   7  11   2   23.30    5.10
   7  11   2   15.60    4.50
   7  11   2   19.70    6.40
  -8 -11  -2   27.60    9.40
   8  11   2   44.10    9.70
   8  11   2   27.50    5.70
   8  11   2   34.40    6.40
   9 -12  -2    0.30    1.80
   9 -12  -2    0.40    2.10
  -9  12   2   -1.60    0.80
  -9  12   2   -0.40    1.40
  -9  12   2   -0.10    1.50
   8 -12  -2   -0.90    1.60
   8 -12  -2    0.80    2.10
   8 -12  -2    2.60    2.90
  -8  12   2    4.00    3.10
  -8  12   2   -0.50    1.50
  -8  12   2   -1.50    1.50
   7 -12  -2    3.70    3.70
   7 -12  -2    1.20    2.10
   7 -12  -2    0.20    1.90
  -7  12   2   -0.40    1.70
  -7  12   2   -1.00    1.50
  -7  12   2   -0.40    1.60
   6 -12  -2   16.50    5.00
   6 -12  -2    5.60    4.00
   6 -12  -2    5.30    3.20
  -6  12   2   16.00    5.40
  -6  12   2   20.30    5.80
  -6  12   2   20.40    4.90
   5 -12  -2   30.30    8.10
   5 -12  -2   32.00    6.10
   5 -12  -2   40.90    7.40
  -5  12   2   33.90    7.30
  -5  12   2   48.80    8.10
  -5  12   2   56.99   10.30
   4 -12  -2   45.80    7.90
  -4  12   2   45.80    8.90
  -4  12   2   46.60    7.40
   3 -12  -2   26.80    5.70
  -3  12   2   23.80    5.60
  -3  12   2   20.20    7.00
  -3  12   2   38.20    8.90
   2 -12  -2   14.20    5.10
   2 -12  -2    8.00    2.90
  -2  12   2    6.50    3.80
  -2  12   2    7.90    3.10
  -2  12   2    5.30    3.40
   1 -12  -2    0.00    1.80
   1 -12  -2    1.70    2.10
   1 -12  -2    0.20    1.60
  -1  12   2   11.90    5.20
  -1  12   2   -0.10    1.20
   0 -12  -2   56.89   10.00
   0 -12  -2   47.60    7.10
   0 -12  -2   50.19    8.10
   0  12   2   48.40    7.70
   0  12   2   62.79    9.20
  -1 -12  -2   35.40    6.90
  -1 -12  -2   46.70    6.80
  -1 -12  -2   30.10    7.60
   1  12   2   40.60    6.90
   1  12   2   35.80    8.80
   1  12   2   42.90    7.40
  -2 -12  -2  147.29   12.80
  -2 -12  -2  151.98   15.20
   2  12   2  129.49   12.10
   2  12   2  106.29   15.60
   2  12   2  160.38   13.10
  -3 -12  -2   50.29    8.10
  -3 -12  -2   63.69    8.90
   3  12   2   51.39    8.10
   3  12   2   52.39    7.90
   3  12   2   46.90    9.70
  -4 -12  -2   17.60    4.30
  -4 -12  -2   19.10    8.00
  -4 -12  -2   17.20    4.30
   4  12   2   17.90    5.00
   4  12   2   18.30    4.90
   4  12   2   20.00    6.10
  -5 -12  -2    1.50    2.80
  -5 -12  -2    3.10    1.70
   5  12   2    2.90    2.50
   5  12   2    2.70    2.10
   5  12   2   14.20    5.30
   6  12   2   44.70    9.50
   6  12   2   56.19    8.70
   6  12   2   74.09    9.60
  -7 -12  -2   73.29   14.60
   7  12   2   74.99   10.50
   7  12   2   86.19   10.90
   7  12   2  104.19   16.00
   8 -13  -2    0.10    2.30
  -8  13   2    2.00    2.40
  -8  13   2    1.70    2.70
  -8  13   2    2.30    3.00
   7 -13  -2   27.20    6.00
   7 -13  -2   23.60    6.70
   7 -13  -2   23.90    7.20
  -7  13   2   31.80    6.60
  -7  13   2   12.30    4.90
   6 -13  -2   15.90    6.10
   6 -13  -2   18.00    5.60
   6 -13  -2    7.50    3.40
  -6  13   2   17.20    5.90
  -6  13   2   30.50    7.60
   5 -13  -2   18.60    5.00
   5 -13  -2   12.40    4.50
   5 -13  -2   15.90    6.00
  -5  13   2    4.60    3.30
  -5  13   2    8.30    4.40
   4 -13  -2   -0.90    0.60
   4 -13  -2   -2.60    0.80
  -4  13   2   -2.70    1.20
  -4  13   2   -1.00    1.40
   3 -13  -2   23.20    6.00
  -3  13   2   43.20    9.40
  -3  13   2   41.90    8.40
   2 -13  -2   10.00    4.10
  -2  13   2   10.20    3.80
  -2  13   2   27.00    7.40
   1 -13  -2    3.20    2.60
  -1  13   2   -0.10    1.60
  -1  13   2    1.50    3.20
   0 -13  -2    2.00    1.90
   0 -13  -2   -0.90    1.70
   0  13   2   -0.70    1.00
   0  13   2    0.00    0.50
   0  13   2   -0.70    1.40
  -1 -13  -2    0.40    1.70
  -1 -13  -2   -1.20    0.70
   1  13   2   -0.90    1.10
   1  13   2    1.50    2.10
   1  13   2    0.50    1.70
  -2 -13  -2   63.59   11.80
  -2 -13  -2   40.50    6.80
  -2 -13  -2   43.40    8.20
   2  13   2   51.29   10.70
   2  13   2   47.60    8.30
   2  13   2   50.19    8.30
  -3 -13  -2   30.30    6.00
  -3 -13  -2   43.70    7.40
  -3 -13  -2   17.20    6.60
   3  13   2   25.60    5.70
   3  13   2   24.80    5.70
   3  13   2   32.00    8.20
  -4 -13  -2    0.30    1.80
  -4 -13  -2   -3.10    1.20
  -4 -13  -2   -1.50    0.90
   4  13   2   -0.50    1.40
   4  13   2   -1.60    1.10
   4  13   2    0.80    2.40
  -5 -13  -2    4.20    2.20
  -5 -13  -2    1.90    1.70
  -5 -13  -2    6.90    5.10
   5  13   2    2.00    2.70
   5  13   2    8.20    5.00
   5  13   2    5.20    3.10
  -6 -13  -2   34.10   10.30
   6  13   2   26.10    6.10
   6  13   2   38.50    7.10
   6  13   2   32.70    8.10
   8 -14  -2    8.70    4.70
  -8  14   2    7.60    4.60
  -8  14   2    7.00    4.10
   7 -14  -2   -0.90    2.10
  -7  14   2   -0.60    2.00
  -7  14   2   -1.10    1.60
  -7  14   2    1.10    2.60
   6 -14  -2    5.30    4.10
   6 -14  -2    9.10    3.90
   6 -14  -2    7.60    3.60
  -6  14   2   15.10    4.90
  -6  14   2   12.00    5.00
  -6  14   2    6.30    4.50
   5 -14  -2   20.10    6.20
   5 -14  -2   21.40    5.30
   5 -14  -2    7.10    4.50
  -5  14   2    5.90    4.40
  -5  14   2   19.10    5.60
  -5  14   2   12.80    4.80
   4 -14  -2   42.20    7.60
   4 -14  -2   31.60    7.40
   4 -14  -2   31.90    7.90
  -4  14   2   39.70    8.30
  -4  14   2   31.90    8.40
  -4  14   2   49.50    8.40
   3 -14  -2    1.70    2.90
   3 -14  -2    8.50    5.50
  -3  14   2    3.00    2.90
  -3  14   2    4.60    3.50
   2 -14  -2   71.19   10.00
   2 -14  -2   78.49   11.10
   2 -14  -2   68.99   12.00
  -2  14   2   86.19   11.30
  -2  14   2   70.99   10.90
   1 -14  -2   19.10    5.10
   1 -14  -2   17.40    6.20
   1 -14  -2   12.10    4.50
  -1  14   2   14.00    4.80
  -1  14   2   18.60    6.10
  -1  14   2   21.50    5.40
   0 -14  -2   16.80    5.90
   0 -14  -2    8.60    3.40
   0 -14  -2   12.10    4.40
   0  14   2   15.40    4.70
   0  14   2   14.70    4.80
   0  14   2   12.40    6.30
  -1 -14  -2   48.90    9.80
  -1 -14  -2   46.30    8.60
   1  14   2   36.60    8.30
   1  14   2   34.10    7.30
   1  14   2   34.70    8.70
  -2 -14  -2   23.20    6.00
  -2 -14  -2   18.70    4.90
  -2 -14  -2   28.40   12.80
   2  14   2   19.00    6.60
   2  14   2   25.00    5.80
  -3 -14  -2    1.90    2.50
  -3 -14  -2   -0.40    2.00
  -3 -14  -2    1.50    2.50
   3  14   2    0.60    2.20
   3  14   2    1.90    1.90
   3  14   2    0.20    1.50
  -4 -14  -2   25.10    5.50
  -4 -14  -2   11.90    5.40
  -4 -14  -2   21.40    5.00
   4  14   2   19.10    5.10
   4  14   2   26.00    6.30
   4  14   2   28.30    7.70
  -5 -14  -2   22.80    4.50
  -5 -14  -2    4.20    4.20
  -5 -14  -2    5.30    2.60
   5  14   2    9.30    4.80
   5  14   2    7.90    3.30
   5  14   2   17.50    5.20
   6 -15  -2   14.20    5.60
  -6  15   2   17.00    6.20
  -6  15   2   11.00    5.10
   5 -15  -2    7.90    4.10
  -5  15   2   12.50    4.80
  -5  15   2    7.60    4.20
   4 -15  -2   10.50    4.00
   4 -15  -2    2.30    2.70
   4 -15  -2    2.50    2.80
  -4  15   2    5.50    3.90
  -4  15   2    7.50    4.30
  -4  15   2    2.20    3.30
   3 -15  -2   33.60    7.90
   3 -15  -2   34.30    7.00
   3 -15  -2   30.30    8.40
  -3  15   2   24.00    6.50
  -3  15   2   27.20    8.00
  -3  15   2   22.00    6.20
   2 -15  -2    5.90    3.90
   2 -15  -2    3.60    3.10
   2 -15  -2    2.90    2.60
  -2  15   2    4.90    4.20
  -2  15   2    2.20    2.90
  -2  15   2    1.70    2.40
   1 -15  -2   35.60    8.00
   1 -15  -2   28.00    6.40
   1 -15  -2   36.60    9.60
  -1  15   2   34.30    8.00
  -1  15   2   40.70   15.60
  -1  15   2   34.80    7.30
   0 -15  -2    0.20    2.30
   0 -15  -2    5.40    3.30
   0 -15  -2    4.30    3.30
   0  15   2    1.60    3.80
   0  15   2    7.50    3.70
   0  15   2    6.50    4.00
  -1 -15  -2   16.40    6.00
  -1 -15  -2   11.70    4.20
  -1 -15  -2   19.80    5.60
   1  15   2   27.20    8.70
   1  15   2   15.50    5.40
   1  15   2   15.20    6.20
   1  15   2   28.50    6.80
  -2 -15  -2    5.70    3.80
  -2 -15  -2   -1.00    1.90
  -2 -15  -2   -0.80    2.10
   2  15   2    0.90    2.40
   2  15   2    1.40    3.00
   2  15   2   -1.40    1.50
  -3 -15  -2    8.50    5.50
  -3 -15  -2    8.40    4.30
   3  15   2   19.20    6.90
   3  15   2   13.60    4.70
  -4 -15  -2    0.50    2.00
  -4 -15  -2    9.10    3.80
   4  15   2    5.90    4.50
   4  15   2   10.20    4.20
   5 -16  -2   -1.60    1.60
  -5  16   2   -0.30    2.80
  -5  16   2   -0.40    2.10
   4 -16  -2   -3.20    0.90
  -4  16   2   -1.60    1.20
   3 -16  -2    0.30    2.30
  -3  16   2    0.90    3.10
  -3  16   2    3.60    3.70
   2 -16  -2   10.80    4.90
  -2  16   2   28.70    8.60
  -2  16   2   22.20    6.70
   1 -16  -2    4.80    4.00
   1 -16  -2    6.10    3.20
  -1  16   2    4.70    4.70
  -1  16   2    0.80    3.10
   0 -16  -2    1.60    2.50
   0 -16  -2    1.20    2.50
   0  16   2   -2.10    1.90
   0  16   2   10.50    5.20
  -1 -16  -2   -0.50    2.40
  -2 -16  -2    8.40    4.40
  -2 -16  -2   23.70    6.90
   2  16   2   21.80    6.10
  -3 -16  -2   -0.80    2.10
  -3 -16  -2   -1.00    1.70
   3  16   2    2.90    3.20
   3  16   2   -1.10    1.20
   2 -17  -2   -2.60    1.00
  -2  17   2   -0.40    1.80
   1 -17  -2   13.60    9.10
  -1  17   2    2.40    2.90
   0 -17  -2   14.20    5.40
   0  17   2   26.00    7.70
   3  17  -3   14.70    5.80
   3  17  -3    8.60    4.30
  -3 -17   3   25.60    6.90
  -3 -17   3   17.50    5.40
   2  17  -3    2.70    2.50
   2  17  -3    2.30    2.80
  -2 -17   3   -1.90    1.20
  -2 -17   3   -0.10    1.90
   1  17  -3    3.30    3.10
   1  17  -3   -1.10    1.40
  -1 -17   3    5.70    3.70
  -1 -17   3    4.30    3.70
   0 -17   3   -0.60    1.50
  -1  17  -3    6.60    3.30
   1 -17   3    9.80    4.40
  -2  17  -3   21.70    6.10
  -2  17  -3   29.90   11.70
  -3  17  -3    5.00    3.70
  -3  17  -3   -0.70    3.00
   3 -17   3   -0.80    2.20
  -4  17  -3    1.50    2.80
  -4  17  -3   -1.30    1.70
   4 -17   3   -1.50    1.90
   4  16  -3   40.80    9.90
  -4 -16   3   24.40    5.70
  -4 -16   3   36.80    7.90
   3  16  -3    0.80    2.30
   3  16  -3   -1.10    0.90
  -3 -16   3    0.40    2.10
  -3 -16   3    0.00    1.80
   2  16  -3  124.59   14.70
   2  16  -3  101.19   16.70
  -2 -16   3  131.19   12.70
   1  16  -3    0.20    2.00
   1  16  -3    1.50    2.40
   1  16  -3    5.30    4.60
   1  16  -3    1.20    2.60
  -1 -16   3   -1.90    1.30
  -1 -16   3   -0.10    1.90
  -1 -16   3   -0.50    1.70
   0  16  -3    0.80    2.50
   0  16  -3    0.30    1.80
   0  16  -3   -2.00    0.80
   0  16  -3    0.10    3.00
   0 -16   3    2.80    3.10
   0 -16   3    1.10    2.30
   0 -16   3    1.00    2.50
  -1  16  -3   59.69    9.70
  -1  16  -3   53.69   10.40
  -1  16  -3   97.29   18.20
   1 -16   3   95.29   14.50
   1 -16   3   55.69    9.80
   1 -16   3   51.09    8.90
  -2  16  -3   -0.90    2.00
  -2  16  -3   -0.90    2.00
  -2  16  -3   -1.10    1.00
   2 -16   3   -2.60    1.00
   2 -16   3   -0.70    1.30
   2 -16   3   -1.90    1.20
  -3  16  -3   31.60    9.90
  -3  16  -3   23.10    7.00
  -3  16  -3   38.30    7.90
   3 -16   3   29.80    7.90
   3 -16   3   30.20    7.00
   3 -16   3   37.00    8.50
  -4  16  -3   36.60    8.30
  -4  16  -3   44.80    8.60
  -4  16  -3   47.30   13.40
   4 -16   3   38.80   10.10
   4 -16   3   40.00    8.30
  -5  16  -3    2.30    3.70
  -5  16  -3   -2.30    1.10
  -5  16  -3   10.70    8.80
   5 -16   3   -0.40    2.40
  -6  16  -3   -0.80    1.60
  -6  16  -3    1.00    2.70
   6 -16   3   -1.80    1.10
   6  15  -3   13.60    6.40
  -6 -15   3   20.40    4.60
  -6 -15   3   14.30    4.50
   5  15  -3   18.70    8.90
   5  15  -3    9.20    3.70
  -5 -15   3    9.20    3.40
  -5 -15   3    5.90    3.60
   4  15  -3    3.10    3.20
   4  15  -3    1.40    2.40
   4  15  -3    2.20    3.00
   4  15  -3    4.40    6.30
  -4 -15   3   -1.60    2.00
  -4 -15   3    3.80    2.90
   3  15  -3   11.20    5.90
   3  15  -3   17.40    5.10
   3  15  -3    8.20    5.20
   3  15  -3   13.00    5.00
  -3 -15   3   17.20    6.90
  -3 -15   3   15.50    4.50
   2  15  -3   28.00    7.10
   2  15  -3   16.70    4.60
   2  15  -3   14.10    5.80
   2  15  -3   19.10    7.20
  -2 -15   3   26.70    6.20
  -2 -15   3   20.60    5.40
  -2 -15   3    5.90    4.30
   1  15  -3   32.90    6.70
   1  15  -3   13.20    8.50
   1  15  -3   35.50    8.00
   1  15  -3   30.40    7.70
  -1 -15   3   12.70    5.80
  -1 -15   3   21.80    5.60
  -1 -15   3   21.80    5.90
   0  15  -3    8.60    4.80
   0  15  -3   10.80    6.50
   0  15  -3    4.10    2.90
   0 -15   3    0.70    1.90
   0 -15   3   -0.20    1.90
  -1  15  -3   10.60    5.30
  -1  15  -3   19.10    6.50
  -1  15  -3   27.90    6.10
  -1  15  -3   14.70    6.90
   1 -15   3   39.50   10.60
   1 -15   3   21.60    5.50
  -2  15  -3   41.90    8.00
  -2  15  -3   31.20    7.40
  -2  15  -3   39.10   10.20
   2 -15   3   64.19   17.00
   2 -15   3   45.10    8.30
   2 -15   3   34.60    8.10
  -3  15  -3   14.80    5.50
  -3  15  -3   12.90    4.30
  -3  15  -3   11.70    6.70
   3 -15   3    7.30    5.60
   3 -15   3    8.60    3.80
   3 -15   3   21.00    5.60
  -4  15  -3   22.20    7.70
  -4  15  -3   24.90    6.50
  -4  15  -3   26.10    6.50
   4 -15   3   22.00    5.80
   4 -15   3   19.70    7.00
   4 -15   3   19.30    5.50
  -5  15  -3    4.70    3.20
  -5  15  -3   -1.00    2.10
  -5  15  -3    2.60    2.70
   5 -15   3    1.90    2.00
   5 -15   3    2.60    3.10
  -6  15  -3    2.40    3.30
  -6  15  -3    0.30    1.90
   6 -15   3   -0.80    1.40
   6 -15   3    2.00    2.50
  -7  15  -3    8.30    4.20
  -7  15  -3    5.80    4.70
   7 -15   3    6.70    3.50
   7  14  -3   24.40    7.70
   7  14  -3   14.90    4.70
   7  14  -3   18.80    6.90
   6  14  -3    6.60    4.00
   6  14  -3   10.40    5.10
   6  14  -3    5.20    3.30
  -6 -14   3    7.10    2.80
  -6 -14   3    9.80    3.40
   5  14  -3    2.10    2.80
   5  14  -3    0.70    1.50
   5  14  -3    0.70    2.40
   5  14  -3    4.00    4.50
  -5 -14   3    0.00    2.10
  -5 -14   3    0.50    2.90
  -5 -14   3   -2.00    0.80
   4  14  -3   -1.10    2.10
   4  14  -3   -1.30    1.20
   4  14  -3    0.90    1.80
  -4 -14   3    1.80    2.50
  -4 -14   3   -1.10    1.10
  -4 -14   3   -0.90    1.70
   3  14  -3   21.50    5.60
   3  14  -3   16.30    6.00
   3  14  -3   23.10    6.40
   3  14  -3   18.00    7.90
  -3 -14   3   36.20   11.80
  -3 -14   3   26.60    8.80
  -3 -14   3   28.00    6.50
   2  14  -3   10.40    4.50
   2  14  -3    3.60    3.20
   2  14  -3    7.90    3.40
  -2 -14   3    7.80    3.10
   1  14  -3   34.90    7.00
   1  14  -3   48.80   11.80
   1  14  -3   41.40    9.80
  -1 -14   3   34.00    6.40
   0  14  -3   60.89    9.10
   0  14  -3   47.00   10.00
   0  14  -3   63.29   12.70
   0 -14   3   49.20    9.90
   0 -14   3   72.09    9.60
  -1  14  -3   24.50    7.50
  -1  14  -3   35.80    7.60
  -1  14  -3   22.30    5.50
   1 -14   3   26.00    5.70
   1 -14   3   22.60    6.90
   1 -14   3   30.50    6.40
  -2  14  -3   -1.10    2.50
  -2  14  -3   -1.10    1.00
   2 -14   3    1.80    2.70
   2 -14   3    0.80    2.10
  -3  14  -3   43.40    7.70
   3 -14   3   34.00    6.70
   3 -14   3   49.40    9.90
   3 -14   3   30.80    6.60
  -4  14  -3   22.30    5.60
   4 -14   3   17.10    4.70
   4 -14   3   16.30    4.70
   4 -14   3   15.60    5.50
  -5  14  -3   14.90    4.60
   5 -14   3   13.90    5.40
   5 -14   3   18.60    5.30
   5 -14   3   19.20    5.80
  -6  14  -3    8.90    4.00
  -6  14  -3    8.20    3.80
   6 -14   3   11.80    4.30
   6 -14   3    7.20    3.90
   6 -14   3    4.60    3.70
  -7  14  -3    0.10    1.60
  -7  14  -3    1.10    2.20
   7 -14   3   -0.10    1.70
   7 -14   3    3.20    2.80
   7 -14   3    7.00    3.80
  -8  14  -3   -0.40    1.50
  -8  14  -3    0.70    1.50
   8 -14   3   -1.70    0.80
   7  13  -3    4.80    4.80
   7  13  -3    1.40    3.50
   7  13  -3    4.00    2.90
   7  13  -3    7.40    4.60
   6  13  -3   29.10    7.30
   6  13  -3   28.70    6.20
   6  13  -3   24.20    7.60
   6  13  -3   53.19   11.90
  -6 -13   3   36.10    5.90
  -6 -13   3   21.50    7.90
  -6 -13   3   32.20    5.10
   5  13  -3    2.20    2.90
   5  13  -3   -0.40    1.90
   5  13  -3    2.60    2.30
  -5 -13   3    2.10    2.10
  -5 -13   3    0.00    3.20
  -5 -13   3    5.60    3.60
   4  13  -3   -1.40    0.90
   4  13  -3   -1.20    1.00
   4  13  -3    0.20    2.20
   4  13  -3   -2.10    1.20
  -4 -13   3    0.70    1.90
  -4 -13   3   -0.90    1.10
  -4 -13   3   -2.30    1.10
   3  13  -3    4.20    2.40
   3  13  -3    2.60    3.10
   3  13  -3    0.20    1.80
  -3 -13   3    3.00    2.10
  -3 -13   3   -1.80    1.20
   2  13  -3   48.30    7.80
   2  13  -3   35.50    7.20
   2  13  -3   53.19   10.50
  -2 -13   3   37.40    6.40
  -2 -13   3   31.60    6.30
   1  13  -3    3.50    2.80
   1  13  -3   10.00    3.30
  -1 -13   3    7.00    3.40
  -1 -13   3    1.90    2.20
   0  13  -3    9.50    4.90
   0  13  -3   15.30    6.10
   0  13  -3   24.10    5.10
   0 -13   3   13.00    4.30
   0 -13   3   11.90    4.60
   0 -13   3   12.20    3.60
  -1  13  -3    4.10    3.20
  -1  13  -3    0.80    2.50
  -1  13  -3    6.80    5.00
  -1  13  -3    7.60    2.90
   1 -13   3    4.40    2.20
   1 -13   3    7.00    3.50
  -2  13  -3  113.29   10.90
  -2  13  -3   92.79   15.40
  -2  13  -3   96.29   12.90
   2 -13   3   99.59   10.30
   2 -13   3  130.89   13.10
  -3  13  -3   -0.20    2.20
  -3  13  -3   -2.00    1.70
   3 -13   3    2.00    1.80
   3 -13   3    2.80    2.60
   3 -13   3    0.40    1.80
  -4  13  -3   27.50    6.50
  -4  13  -3   18.10    6.30
  -4  13  -3   29.90    6.10
   4 -13   3   26.70    5.60
   4 -13   3   39.20    8.40
   4 -13   3   28.70    6.10
  -5  13  -3    3.20    3.00
  -5  13  -3   -0.40    1.70
  -5  13  -3    2.00    2.60
   5 -13   3    1.10    1.90
   5 -13   3    3.70    2.90
   5 -13   3   -0.60    1.30
  -6  13  -3   -1.70    1.20
  -6  13  -3    2.60    2.80
  -6  13  -3    1.10    2.10
   6 -13   3   -0.10    1.70
   6 -13   3    0.30    1.80
   6 -13   3    0.40    2.00
  -7  13  -3   19.30    5.10
  -7  13  -3   13.90    6.20
  -7  13  -3    8.10    3.40
   7 -13   3   13.60    4.00
  -8  13  -3   -0.10    3.00
  -8  13  -3    2.40    2.00
  -8  13  -3    1.30    1.70
   8 -13   3    1.00    2.80
   8 -13   3   -0.70    1.20
   8 -13   3    0.30    1.90
   8  12  -3    3.00    3.60
   8  12  -3   -0.50    1.50
   8  12  -3   -2.00    1.40
   8  12  -3   -0.60    2.10
   7  12  -3   17.10    5.20
   7  12  -3   15.50    5.80
   7  12  -3   13.30    3.80
   7  12  -3    7.90    5.40
  -7 -12   3   16.60    7.00
   6  12  -3    9.00    4.40
   6  12  -3    4.80    4.40
   6  12  -3    1.90    2.80
   6  12  -3    5.80    2.70
  -6 -12   3    5.50    2.20
  -6 -12   3    0.80    1.50
   5  12  -3    1.00    2.60
   5  12  -3    2.50    2.90
   5  12  -3    0.20    2.10
   5  12  -3   -0.90    1.10
  -5 -12   3    0.30    1.50
  -5 -12   3    4.70    3.90
  -5 -12   3    4.70    2.90
   4  12  -3   19.40    6.80
   4  12  -3   10.30    4.20
   4  12  -3    7.20    3.70
   4  12  -3    6.80    3.00
  -4 -12   3    9.80    3.20
   3  12  -3  138.49   13.30
   3  12  -3  141.99   15.00
   3  12  -3  141.49   18.70
  -3 -12   3  136.99   12.90
  -3 -12   3  166.88   12.50
   2  12  -3   13.10    3.80
   2  12  -3   13.70    4.60
  -2 -12   3   18.90    4.40
  -2 -12   3   13.50    4.40
   1  12  -3  437.06   31.00
   1  12  -3  496.55   36.30
   1  12  -3  519.35   35.10
   1  12  -3  505.65   33.10
  -1 -12   3  523.85   32.40
  -1 -12   3  514.75   35.20
   0  12  -3  149.39   19.40
   0  12  -3  152.48   13.50
   0  12  -3  119.09   11.30
   0  12  -3  142.49   14.40
   0 -12   3  140.89   11.80
   0 -12   3  130.29   13.70
  -1  12  -3    1.00    2.10
  -1  12  -3    0.80    2.50
  -1  12  -3   -1.60    1.60
  -1  12  -3    0.50    1.50
   1 -12   3    0.50    1.90
   1 -12   3   -0.10    1.40
   1 -12   3    1.20    1.80
  -2  12  -3    2.70    3.60
  -2  12  -3   -0.80    1.70
  -2  12  -3    1.50    1.80
   2 -12   3    1.90    2.10
   2 -12   3    3.50    2.90
   2 -12   3    0.90    2.60
  -3  12  -3   35.90    7.30
  -3  12  -3   16.30    4.30
  -3  12  -3   34.80    8.60
   3 -12   3   32.60    6.20
   3 -12   3   29.40    7.20
  -4  12  -3    0.00    2.80
  -4  12  -3    0.90    1.80
  -4  12  -3    3.20    2.90
   4 -12   3    0.00    1.60
   4 -12   3    0.60    2.20
   4 -12   3    5.10    2.40
  -5  12  -3   26.60    5.40
  -5  12  -3   23.50    5.80
  -5  12  -3   40.90    9.30
   5 -12   3   15.40    5.00
   5 -12   3   20.30    4.70
   5 -12   3   17.60    4.50
  -6  12  -3   -0.40    1.30
  -6  12  -3    1.60    2.70
  -6  12  -3    0.30    2.00
   6 -12   3   -1.60    0.90
   6 -12   3    1.40    2.50
   6 -12   3    1.60    1.90
  -7  12  -3    1.90    2.10
  -7  12  -3    4.30    2.40
  -7  12  -3    7.50    5.00
   7 -12   3    6.70    3.20
   7 -12   3    1.80    2.60
   7 -12   3    5.70    3.20
  -8  12  -3   10.90    5.20
  -8  12  -3   10.80    2.40
   8 -12   3   13.40    4.20
   8 -12   3    9.00    5.10
   8 -12   3   16.20    4.70
  -9  12  -3    1.80    2.80
   9 -12   3    5.10    2.90
   9 -12   3    5.50    4.00
   9 -12   3    0.90    1.80
   9  11  -3   11.30    8.40
   9  11  -3   13.40    4.20
   9  11  -3    9.00    4.30
   9  11  -3   12.00    6.70
   8  11  -3   26.70    6.50
   8  11  -3   24.00    5.20
   8  11  -3   20.00    7.00
  -8 -11   3   42.10   11.80
   7  11  -3    0.00    1.80
   7  11  -3   -0.60    1.30
   7  11  -3    1.50    3.00
   7  11  -3   -1.90    0.60
   6  11  -3   22.10    6.40
   6  11  -3   22.00    5.60
   6  11  -3   10.90    5.40
  -6 -11   3   22.00    8.50
  -6 -11   3   20.80    4.00
  -6 -11   3   33.10    5.40
   5  11  -3    0.00    1.30
   5  11  -3    6.30    3.50
   5  11  -3    4.80    3.90
   5  11  -3    3.80    3.10
  -5 -11   3    3.50    2.30
  -5 -11   3    1.00    1.50
   4  11  -3   -0.80    0.80
   4  11  -3   -0.10    1.20
   4  11  -3   -1.10    1.50
   4  11  -3   -1.40    1.60
  -4 -11   3   -0.50    0.90
  -4 -11   3   -0.10    2.40
  -4 -11   3    0.00    1.70
   3  11  -3   96.89    8.60
   3  11  -3   82.59   10.60
   3  11  -3   49.80   10.10
   3  11  -3   73.89   11.10
  -3 -11   3   89.59    7.90
  -3 -11   3   73.19   12.60
  -3 -11   3   77.09    9.90
   2  11  -3  217.78   16.90
   2  11  -3  201.78   19.20
   2  11  -3  204.88   17.90
  -2 -11   3  203.38   18.60
   1  11  -3   33.40    6.10
   1  11  -3   64.89    9.20
   1  11  -3   60.49   11.10
   1  11  -3   45.20    8.00
  -1 -11   3   37.30    6.00
  -1 -11   3   40.40    7.80
  -1 -11   3   40.80    6.80
   0  11  -3  133.69   14.00
   0  11  -3  106.09   10.70
   0  11  -3  103.09    9.60
   0  11  -3  104.39   14.10
   0 -11   3  100.79    9.50
   0 -11   3   98.69   13.10
   0 -11   3  129.89   10.70
  -1  11  -3    3.70    2.90
  -1  11  -3   11.50    5.10
  -1  11  -3   12.50    3.60
  -1  11  -3   13.70    4.30
   1 -11   3   15.40    4.50
   1 -11   3   14.60    3.70
   1 -11   3   15.30    3.90
  -2  11  -3   81.09    8.10
  -2  11  -3   92.39   11.30
  -2  11  -3   86.69   15.90
   2 -11   3   69.49   10.20
   2 -11   3   85.49   10.10
   2 -11   3   81.89    8.20
  -3  11  -3   41.00    7.20
  -3  11  -3   33.60    5.60
   3 -11   3   35.40    5.90
   3 -11   3   30.70    5.50
   3 -11   3   29.10    6.80
  -4  11  -3   52.09    9.20
  -4  11  -3   53.79   15.30
  -4  11  -3   42.60    7.00
   4 -11   3   51.79    8.70
   4 -11   3   53.59    7.40
   4 -11   3   75.39    9.00
  -5  11  -3    4.90    2.60
  -5  11  -3    4.80    3.00
   5 -11   3    5.30    2.60
   5 -11   3    5.10    2.90
   5 -11   3    9.10    3.10
  -6  11  -3    1.80    1.80
  -6  11  -3    4.10    2.50
   6 -11   3    6.70    2.60
   6 -11   3    1.20    2.00
  -7  11  -3   -1.20    0.80
  -7  11  -3   -0.70    1.20
   7 -11   3    0.60    1.70
   7 -11   3    1.10    1.90
   7 -11   3    1.00    1.80
  -8  11  -3   21.30    8.80
   8 -11   3   27.40    7.30
   8 -11   3   20.10    4.60
   8 -11   3   19.10    4.70
   9 -11   3    3.80    2.30
   9 -11   3    1.20    1.70
   9  10  -3    3.20    3.00
   9  10  -3    5.80    2.80
   9  10  -3    0.60    3.10
  -9 -10   3    5.80    5.90
   8  10  -3    1.10    2.50
   8  10  -3   -1.40    1.20
   8  10  -3   -0.90    2.40
   8  10  -3    0.20    2.80
  -8 -10   3    2.00    3.80
   7  10  -3   -3.00    1.20
   7  10  -3   -1.70    1.20
   7  10  -3    0.10    2.40
   7  10  -3   -0.60    1.20
  -7 -10   3   -2.60    1.70
   6  10  -3   17.60    5.90
   6  10  -3   16.00    4.90
   6  10  -3   25.10    5.00
   6  10  -3   34.50    7.90
  -6 -10   3   25.50    3.60
  -6 -10   3   17.80    3.40
   5  10  -3   51.09    7.30
   5  10  -3   79.69    9.90
   5  10  -3   58.99   10.80
  -5 -10   3   47.70   11.20
  -5 -10   3   53.29    5.60
  -5 -10   3   73.49    8.50
   4  10  -3  163.98   13.50
   4  10  -3  122.89   11.50
   4  10  -3  169.78   16.50
   4  10  -3  160.78   14.80
  -4 -10   3  153.88   12.70
  -4 -10   3  158.08   11.60
  -4 -10   3  164.38   16.60
   3  10  -3  388.66   28.80
   3  10  -3  461.85   28.20
   3  10  -3  460.25   31.20
   3  10  -3  443.66   32.50
  -3 -10   3  470.05   27.60
  -3 -10   3  439.26   32.30
  -3 -10   3  453.95   28.90
   2  10  -3  138.29   13.60
   2  10  -3  137.19   11.60
   2  10  -3  157.18   15.70
  -2 -10   3  156.28   12.60
  -2 -10   3  148.99   14.80
  -2 -10   3  171.18   12.00
   1  10  -3  205.08   16.20
   1  10  -3  171.08   13.50
   1  10  -3  191.38   14.90
   1  10  -3  172.88   16.90
  -1 -10   3  201.48   14.50
  -1 -10   3  183.78   13.60
  -1 -10   3  166.48   15.60
   0  10  -3   12.70    4.00
   0  10  -3    8.70    3.10
   0  10  -3    8.30    2.60
   0  10  -3    4.00    3.50
   0 -10   3    9.90    2.80
   0 -10   3    8.70    3.60
   0 -10   3    6.50    2.50
  -1  10  -3  126.29   13.80
  -1  10  -3  141.39   13.10
  -1  10  -3  131.79   11.80
  -1  10  -3  147.99   11.20
   1 -10   3  137.59   12.50
   1 -10   3  126.09   10.80
   1 -10   3  132.39   11.10
  -2  10  -3   10.20    4.30
  -2  10  -3    9.90    2.90
  -2  10  -3    7.80    3.20
  -2  10  -3   13.50    4.60
   2 -10   3   10.10    3.50
   2 -10   3    5.00    2.40
   2 -10   3    9.30    3.20
  -3  10  -3   31.60    5.40
  -3  10  -3   29.80    5.90
  -3  10  -3   27.80    6.70
   3 -10   3   36.00    7.10
   3 -10   3   32.10    6.10
   3 -10   3   27.00    5.00
  -4  10  -3   15.90    5.60
  -4  10  -3    9.90    3.30
  -4  10  -3   14.40    3.60
   4 -10   3   14.80    5.30
   4 -10   3    7.60    2.60
   4 -10   3   10.40    2.90
  -5  10  -3    0.60    1.90
  -5  10  -3   -1.00    1.20
  -5  10  -3   -1.10    0.70
   5 -10   3   -1.10    0.80
   5 -10   3    0.90    1.80
   5 -10   3   -1.30    1.00
  -6  10  -3   16.70    5.40
  -6  10  -3   13.60    3.60
  -6  10  -3   11.10    3.10
   6 -10   3   14.30    3.80
   6 -10   3    4.40    3.00
   6 -10   3   12.30    3.30
  -7  10  -3   32.20    4.60
  -7  10  -3   17.00    5.70
  -7  10  -3   33.50    4.70
   7 -10   3   31.50    5.50
   7 -10   3   31.90    7.40
   7 -10   3   39.20    6.50
  -8  10  -3    9.70    4.80
   8 -10   3    1.70    3.50
   8 -10   3   11.70    3.60
   8 -10   3   11.60    4.50
  -9  10  -3   -0.50    1.50
   9 -10   3   -0.10    1.30
   9 -10   3   -0.50    1.30
   9 -10   3    0.60    1.80
 -10  10  -3   27.80    6.70
  10 -10   3   15.10    5.60
  10 -10   3   17.00    4.50
  10 -10   3   19.10    4.70
  10   9  -3   21.30    4.70
  10   9  -3   11.60    4.60
  10   9  -3   13.70    5.80
  10   9  -3   25.40    9.10
   9   9  -3   22.10    4.60
   9   9  -3   10.10    4.30
   9   9  -3   17.90    7.00
   9   9  -3    0.80    2.80
   8   9  -3    4.90    4.40
   8   9  -3    0.80    2.50
   8   9  -3    2.60    2.00
  -8  -9   3    3.70    4.20
   7   9  -3  218.38   20.10
   7   9  -3  213.18   15.80
   7   9  -3  233.08   17.30
   7   9  -3  199.28   19.00
   6   9  -3   49.99    6.90
   6   9  -3   51.99    9.70
  -6  -9   3   47.00    4.30
  -6  -9   3   50.39   11.30
  -6  -9   3   60.29    5.00
   5   9  -3    5.80    3.80
   5   9  -3    8.00    2.60
   5   9  -3   11.90    4.50
   5   9  -3    4.50    2.90
  -5  -9   3    7.30    2.10
  -5  -9   3    4.10    4.30
  -5  -9   3   11.60    3.20
   4   9  -3   75.19    9.60
   4   9  -3   92.29   14.50
   4   9  -3   96.69    8.40
   4   9  -3  111.29   13.30
  -4  -9   3   78.59   13.00
  -4  -9   3   88.39    7.40
  -4  -9   3   82.39    8.40
   3   9  -3  275.47   18.40
   3   9  -3  259.47   20.40
   3   9  -3  241.38   21.40
   3   9  -3  286.27   19.50
  -3  -9   3  265.27   18.90
  -3  -9   3  298.57   18.00
  -3  -9   3  276.37   22.40
   2   9  -3   34.60    5.90
   2   9  -3   36.90    8.10
   2   9  -3   34.10    6.50
   2   9  -3   36.00    5.50
  -2  -9   3   52.79    9.10
  -2  -9   3   41.10    6.40
  -2  -9   3   32.50    4.90
   1   9  -3  181.58   13.50
   1   9  -3  179.98   15.30
   1   9  -3  168.88   14.10
   1   9  -3  184.98   16.60
  -1  -9   3  204.38   13.60
  -1  -9   3  192.88   15.80
  -1  -9   3  203.78   14.30
   0   9  -3   68.09    9.20
   0   9  -3   57.49    9.40
   0   9  -3   76.49    7.00
   0   9  -3   83.39    8.00
   0  -9   3   78.59    7.50
   0  -9   3   53.39    8.30
   0  -9   3   81.99    7.20
  -1   9  -3    0.90    2.30
  -1   9  -3    0.70    1.40
  -1   9  -3   -0.20    1.40
  -1   9  -3    1.50    1.40
   1  -9   3    0.90    1.30
   1  -9   3   -0.60    1.00
   1  -9   3   -1.30    0.80
  -2   9  -3  123.79    9.60
  -2   9  -3  128.79   12.90
  -2   9  -3   91.29   10.40
  -2   9  -3  102.49    9.80
   2  -9   3  115.49    9.60
   2  -9   3  127.49   11.20
   2  -9   3  118.59    9.70
  -3   9  -3  119.89   10.70
  -3   9  -3  117.09    9.90
  -3   9  -3  135.89   13.30
   3  -9   3  129.69   10.40
   3  -9   3  127.09   11.70
   3  -9   3  136.89   10.40
  -4   9  -3   77.49    7.10
  -4   9  -3   66.39    8.60
  -4   9  -3   52.69    9.50
   4  -9   3   89.29   11.60
   4  -9   3   86.29   10.90
   4  -9   3   60.09    7.70
   4  -9   3   76.69    7.10
  -5   9  -3   -1.40    1.00
  -5   9  -3   -1.00    0.70
  -5   9  -3    0.90    2.30
   5  -9   3    0.60    1.30
   5  -9   3    1.80    1.70
   5  -9   3   -1.60    1.50
   5  -9   3    0.70    1.60
  -6   9  -3   24.70    6.20
  -6   9  -3   23.20    6.10
  -6   9  -3   28.60    4.70
   6  -9   3   20.20    5.50
   6  -9   3   31.40    7.00
   6  -9   3   19.70    4.00
  -7   9  -3   41.00    8.70
   7  -9   3   25.80    4.80
   7  -9   3   27.80    5.10
   7  -9   3   22.70    6.10
   7  -9   3   33.20    6.70
  -8   9  -3   51.59    9.70
   8  -9   3   44.10    6.30
   8  -9   3   46.40    9.20
   8  -9   3   31.90    6.80
   8  -9   3   46.20    6.60
  -9   9  -3    5.80    3.50
   9  -9   3    9.70    3.10
   9  -9   3   13.80    5.20
   9  -9   3    6.40    3.00
   9  -9   3    9.70    3.80
  10  -9   3   28.80    8.10
  10  -9   3   16.70    4.10
  10  -9   3   19.00    4.60
  10   8  -3   -1.20    0.90
  10   8  -3   -1.00    1.40
  10   8  -3    0.50    2.80
  10   8  -3    0.20    1.70
   9   8  -3   -2.00    0.90
   9   8  -3    3.00    3.10
   9   8  -3   -0.20    1.20
   9   8  -3    1.50    2.10
   8   8  -3   19.20    6.00
   8   8  -3   13.80    3.70
   8   8  -3    7.70    4.50
  -8  -8   3    7.90    5.60
   7   8  -3   40.40    8.60
   7   8  -3   21.80    5.10
   7   8  -3   26.00    4.90
   7   8  -3   23.20    6.20
  -7  -8   3   37.10    9.60
   6   8  -3   39.90    8.30
   6   8  -3   53.09    6.90
   6   8  -3   42.50    8.20
   6   8  -3   30.90    5.90
  -6  -8   3   31.00    8.40
  -6  -8   3   33.30    3.20
  -6  -8   3   42.30    3.20
   5   8  -3   -0.40    2.00
   5   8  -3    6.50    3.50
   5   8  -3   11.90    3.60
   5   8  -3    1.50    1.60
  -5  -8   3    6.90    2.20
  -5  -8   3    6.80    2.30
  -5  -8   3   14.60    5.40
   4   8  -3    2.00    2.20
   4   8  -3    4.90    2.20
   4   8  -3    7.90    4.10
   4   8  -3    3.90    2.30
  -4  -8   3    1.20    2.20
  -4  -8   3    5.90    1.80
  -4  -8   3    2.10    1.80
   3   8  -3   78.39   10.20
   3   8  -3   57.59    7.60
   3   8  -3   69.59    6.50
   3   8  -3   66.99   10.30
  -3  -8   3   57.19    9.40
  -3  -8   3   72.99    8.40
  -3  -8   3   58.89    5.80
   2   8  -3   41.90    7.90
   2   8  -3   56.19    7.90
   2   8  -3   78.49    8.80
   2   8  -3   60.49    7.10
  -2  -8   3   68.39   10.10
  -2  -8   3   67.29    6.70
  -2  -8   3   62.99    5.90
   1   8  -3   33.10    6.70
   1   8  -3   42.60    5.80
   1   8  -3   41.90    6.50
   1   8  -3   68.19    9.00
  -1  -8   3   35.50    5.50
  -1  -8   3   59.19    8.50
  -1  -8   3   38.60    5.30
   0   8  -3   38.90    6.50
   0   8  -3   39.90    6.20
   0   8  -3   27.70    6.00
   0   8  -3   29.60    4.50
   0  -8   3   25.70    5.10
   0  -8   3   28.40    4.80
   0  -8   3   25.40    4.30
  -1   8  -3   16.60    4.30
  -1   8  -3   16.30    3.20
  -1   8  -3   20.50    5.40
  -1   8  -3   14.40    3.60
   1  -8   3   14.70    3.20
   1  -8   3   11.70    2.90
   1  -8   3   16.80    3.80
  -2   8  -3   62.09    7.90
  -2   8  -3   65.99    6.10
  -2   8  -3   55.99    9.30
   2  -8   3   63.99    6.30
   2  -8   3   48.00    7.40
   2  -8   3   66.59    6.40
   2  -8   3   85.09    8.90
  -3   8  -3   28.60    4.90
  -3   8  -3   25.00    5.90
  -3   8  -3   20.00    3.70
   3  -8   3   11.50    4.10
   3  -8   3   20.40    3.90
   3  -8   3   38.20    6.30
   3  -8   3   19.10    3.60
  -4   8  -3    0.10    1.50
  -4   8  -3   -0.40    0.80
  -4   8  -3    0.40    2.20
   4  -8   3    0.20    1.20
   4  -8   3    1.00    1.30
   4  -8   3   -0.40    1.60
   4  -8   3    1.40    1.40
  -5   8  -3  122.89   15.20
  -5   8  -3   91.79    8.50
  -5   8  -3  102.29    8.30
   5  -8   3  114.49    8.90
   5  -8   3  105.39   10.50
   5  -8   3  108.49   10.80
   5  -8   3   92.69    8.50
  -6   8  -3   42.80    4.40
  -6   8  -3   42.10    8.00
  -6   8  -3   48.80    4.80
   6  -8   3   56.39    6.50
   6  -8   3   54.99    8.70
   6  -8   3   36.90    7.00
  -7   8  -3    1.20    2.40
   7  -8   3    4.30    2.80
   7  -8   3    0.70    1.40
   7  -8   3   -1.40    1.70
   7  -8   3    3.20    2.00
  -8   8  -3   42.10    8.60
   8  -8   3   63.49    9.60
   8  -8   3   53.99    9.90
   8  -8   3   62.79    9.30
   8  -8   3   62.49    7.60
  -9   8  -3   -1.60    1.00
   9  -8   3   -2.20    1.30
   9  -8   3    0.20    1.40
   9  -8   3    0.10    1.20
  10  -8   3    2.10    2.40
  10  -8   3   -0.80    1.00
  10  -8   3    0.50    1.50
  11   7  -3    1.70    3.00
  11   7  -3   -1.20    1.50
  10   7  -3   44.30    7.80
  10   7  -3   26.20    8.10
  10   7  -3   31.20    7.90
  10   7  -3   35.10    6.00
   9   7  -3    7.80    3.40
   9   7  -3    3.20    3.20
   9   7  -3   12.40    3.20
   9   7  -3    7.20    4.00
   8   7  -3   11.30    5.10
   8   7  -3    6.10    2.90
   8   7  -3    3.90    2.00
   7   7  -3    1.10    2.10
   7   7  -3    1.80    1.70
   7   7  -3    3.00    2.40
  -7  -7   3    3.50    3.60
   6   7  -3   44.70    8.80
   6   7  -3   40.90    6.30
  -6  -7   3   24.70    6.90
   5   7  -3   13.70    3.50
   5   7  -3    7.60    2.50
   5   7  -3   12.90    4.30
  -5  -7   3    3.60    3.30
  -5  -7   3   12.70    2.30
   4   7  -3  344.97   23.70
   4   7  -3  416.46   26.70
   4   7  -3  357.96   23.40
   4   7  -3  356.86   26.30
  -4  -7   3  398.26   22.50
  -4  -7   3  391.46   23.70
  -4  -7   3  371.76   27.70
   3   7  -3   -0.50    0.80
   3   7  -3    0.60    1.40
   3   7  -3    1.60    1.70
   3   7  -3   -0.10    1.90
  -3  -7   3    2.80    1.90
  -3  -7   3    1.10    1.10
  -3  -7   3   -0.60    1.50
   2   7  -3   24.50    4.50
   2   7  -3   29.80    6.30
   2   7  -3   21.30    3.60
   2   7  -3   10.60    3.20
  -2  -7   3   12.90    2.80
  -2  -7   3   16.50    3.60
  -2  -7   3   27.00    5.60
   1   7  -3  185.98   13.10
   1   7  -3  186.98   14.60
   1   7  -3  186.68   13.90
   1   7  -3  220.48   16.50
  -1  -7   3  203.28   13.90
  -1  -7   3  180.88   14.80
  -1  -7   3  208.98   13.40
   0   7  -3   64.99    7.20
   0   7  -3   73.89    7.30
   0   7  -3   77.39    6.60
   0   7  -3  100.19   11.90
   0  -7   3   72.49    6.80
   0  -7   3   74.29    6.80
   0  -7   3   82.39    7.90
  -1   7  -3    0.00    2.00
  -1   7  -3    0.10    0.80
  -1   7  -3    2.30    1.90
  -1   7  -3   -0.40    0.80
   1  -7   3   -0.30    0.90
   1  -7   3   -0.40    1.10
   1  -7   3   -0.60    0.80
   1  -7   3   -2.40    1.20
  -2   7  -3  109.09   11.50
  -2   7  -3  106.69    9.50
  -2   7  -3  135.99    9.20
   2  -7   3  128.19    9.30
   2  -7   3  125.49    9.60
   2  -7   3  106.99    9.80
   2  -7   3  123.69   11.40
  -3   7  -3  320.87   21.00
  -3   7  -3  317.97   20.00
  -3   7  -3  323.37   23.70
   3  -7   3  309.77   21.60
   3  -7   3  344.57   23.20
   3  -7   3  330.77   20.30
   3  -7   3  342.67   20.80
  -4   7  -3    0.60    1.10
  -4   7  -3    1.00    1.60
  -4   7  -3    0.20    1.90
   4  -7   3    0.40    1.30
   4  -7   3    0.20    1.80
   4  -7   3    0.50    1.20
   4  -7   3    1.20    1.30
  -5   7  -3   19.30    3.40
  -5   7  -3   20.90    3.30
  -5   7  -3   15.40    5.00
   5  -7   3   24.30    5.10
   5  -7   3   18.80    5.00
   5  -7   3   15.70    3.10
   5  -7   3   22.80    4.00
  -6   7  -3   37.00    7.30
   6  -7   3   42.00    5.70
   6  -7   3   41.20    5.70
   6  -7   3   44.80    7.60
   6  -7   3   55.69    8.70
  -7   7  -3  159.48   15.60
   7  -7   3  191.88   15.70
   7  -7   3  177.38   12.80
   7  -7   3  188.98   12.90
  -8   7  -3   18.90    5.40
   8  -7   3   21.50    3.80
   8  -7   3   16.20    4.80
   8  -7   3   14.40    3.20
   9  -7   3    2.10    1.70
   9  -7   3    3.60    2.10
   9  -7   3    2.50    2.60
  10  -7   3    1.80    2.20
  10  -7   3    0.50    1.20
  11  -7   3    0.60    2.00
  11  -7   3    1.30    1.50
  11  -7   3    6.30    2.70
  11   6  -3    0.50    2.30
  11   6  -3    3.00    2.20
  11   6  -3    1.80    3.20
  11   6  -3    2.90    3.40
  11   6  -3    5.40    3.30
  10   6  -3    4.40    4.00
  10   6  -3   15.10    5.30
  10   6  -3   10.90    3.90
  10   6  -3   18.10    4.30
   9   6  -3    1.50    2.20
   9   6  -3   -1.90    1.30
   9   6  -3    2.90    2.00
   9   6  -3    0.90    2.20
   8   6  -3   18.90    6.30
   8   6  -3   17.80    3.80
   8   6  -3   21.20    4.50
   7   6  -3  101.99    9.50
   7   6  -3  126.19   16.40
   7   6  -3  110.19    9.30
  -7  -6   3  109.09   16.80
   6   6  -3   61.29    7.60
   6   6  -3   34.30    7.60
   6   6  -3   60.59    6.00
  -6  -6   3   52.09   10.80
   5   6  -3   29.90    5.00
   5   6  -3   22.60    4.10
   5   6  -3   28.60    6.20
  -5  -6   3   33.80    4.00
  -5  -6   3   23.30    2.90
  -5  -6   3   26.30    6.50
   4   6  -3   21.70    4.20
   4   6  -3   20.90    5.20
   4   6  -3   20.60    3.80
   4   6  -3   29.90    5.90
  -4  -6   3   18.20    3.50
  -4  -6   3   21.80    5.90
  -4  -6   3   23.30    3.20
   3   6  -3   47.20    7.60
   3   6  -3   61.19    6.90
   3   6  -3   40.60    6.00
   3   6  -3   62.39    8.30
  -3  -6   3   49.80    6.30
  -3  -6   3   52.99    8.40
   2   6  -3  771.12   44.20
   2   6  -3  793.02   45.50
   2   6  -3  772.72   46.20
  -2  -6   3  776.82   44.10
  -2  -6   3  733.23   46.10
   1   6  -3    7.50    2.60
   1   6  -3    7.50    2.10
   1   6  -3    5.50    2.90
   1   6  -3    7.30    2.40
  -1  -6   3    8.50    2.40
  -1  -6   3    5.30    1.90
  -1  -6   3    8.00    2.80
   0   6  -3   43.90    7.10
   0   6  -3   43.70    5.90
   0   6  -3   43.70    6.20
   0   6  -3   47.30    4.50
   0  -6   3   39.50    5.00
   0  -6   3   28.60    5.50
   0  -6   3   31.70    5.20
  -1   6  -3  518.65   32.10
  -1   6  -3  523.85   32.80
  -1   6  -3  526.75   31.20
  -1   6  -3  544.25   34.40
   1  -6   3  586.14   34.20
   1  -6   3  538.95   31.50
   1  -6   3  574.24   32.70
   1  -6   3  564.34   31.90
  -2   6  -3   23.80    3.50
  -2   6  -3   27.30    4.40
  -2   6  -3   39.00    6.70
   2  -6   3   26.30    4.20
   2  -6   3   33.00    4.80
   2  -6   3   29.70    5.30
   2  -6   3   30.00    4.10
  -3   6  -3  183.38   13.10
  -3   6  -3  180.38   12.20
  -3   6  -3  171.78   15.10
   3  -6   3  187.18   13.80
   3  -6   3  195.38   12.60
   3  -6   3  200.38   15.30
   3  -6   3  205.68   13.10
  -4   6  -3  197.78   16.80
  -4   6  -3  227.68   14.40
   4  -6   3  222.28   15.70
   4  -6   3  222.08   13.90
   4  -6   3  195.18   14.10
   4  -6   3  213.28   16.60
  -5   6  -3  138.09    8.90
  -5   6  -3  132.49    8.70
  -5   6  -3  153.28   13.40
   5  -6   3  132.69   11.70
   5  -6   3  144.39   10.10
   5  -6   3  125.89   12.00
   5  -6   3  128.79    9.50
  -6   6  -3   83.49   11.40
   6  -6   3   90.29   11.30
   6  -6   3   77.79    6.60
   6  -6   3   75.19    6.80
  -7   6  -3  261.37   20.70
   7  -6   3  276.27   16.90
   7  -6   3  251.47   19.80
   7  -6   3  255.27   16.80
  -8   6  -3  105.99   11.20
   8  -6   3   91.49   10.20
   8  -6   3   96.59    7.90
   8  -6   3   97.19    8.00
   9  -6   3    7.00    2.10
   9  -6   3    5.90    2.00
   9  -6   3    1.10    2.30
  10  -6   3    1.00    1.40
  10  -6   3   -0.30    0.90
  10  -6   3    0.30    2.10
  11  -6   3   -0.30    0.90
  11  -6   3   -0.50    1.00
  11  -6   3    0.70    2.20
  11   5  -3   29.60    5.40
  11   5  -3   12.30    6.30
  11   5  -3   20.20    5.70
  11   5  -3   42.70    9.60
  11   5  -3   38.10    6.80
  10   5  -3   -0.40    1.40
  10   5  -3    0.30    1.60
  10   5  -3    2.30    3.00
  10   5  -3   -2.00    2.10
   9   5  -3   -1.80    1.10
   9   5  -3    3.00    3.20
   9   5  -3    0.90    1.80
   9   5  -3   -0.70    1.10
   8   5  -3    3.80    3.30
   8   5  -3    7.90    2.70
   8   5  -3    8.30    2.70
   7   5  -3    2.20    1.80
   7   5  -3    9.10    4.20
   7   5  -3    2.00    2.00
   6   5  -3   19.50    3.80
   6   5  -3   26.70    4.70
   6   5  -3   24.90    6.40
  -6  -5   3   22.70    6.50
   5   5  -3    2.50    1.70
   5   5  -3    0.50    1.60
   5   5  -3    1.50    1.30
  -5  -5   3    2.00    0.80
  -5  -5   3    5.20    3.50
  -5  -5   3    2.50    1.00
   4   5  -3  352.16   21.60
   4   5  -3  352.16   23.50
   4   5  -3  346.07   21.70
   4   5  -3  372.06   24.50
  -4  -5   3  351.86   21.10
  -4  -5   3  336.97   25.20
  -4  -5   3  335.57   20.00
   3   5  -3    1.00    1.80
   3   5  -3    1.20    1.50
   3   5  -3    1.90    1.40
   3   5  -3    1.40    1.80
  -3  -5   3   -0.10    1.70
  -3  -5   3    0.90    1.30
  -3  -5   3   -0.10    0.80
   2   5  -3  467.15   28.70
   2   5  -3  462.35   27.10
   2   5  -3  426.76   27.90
  -2  -5   3  469.05   26.30
  -2  -5   3  418.76   26.80
  -2  -5   3  483.25   29.20
   1   5  -3   38.10    5.10
   1   5  -3   27.50    4.50
   1   5  -3   22.10    4.50
   1   5  -3   29.90    4.50
  -1  -5   3   33.30    4.50
  -1  -5   3   39.60    5.80
  -1  -5   3   27.30    3.70
   0   5  -3   55.09    5.40
   0   5  -3   62.39    5.70
   0   5  -3   49.10    7.10
   0   5  -3   57.69    4.90
   0  -5   3   48.90    5.30
   0  -5   3   50.89    4.90
   0  -5   3   53.29    7.00
   0  -5   3   55.89    5.10
  -1   5  -3   27.00    5.00
  -1   5  -3   34.30    3.30
  -1   5  -3   32.00    4.60
  -1   5  -3   29.00    4.30
   1  -5   3   31.20    5.50
   1  -5   3   28.70    4.00
   1  -5   3   30.80    4.30
   1  -5   3   29.60    3.80
  -2   5  -3   -0.60    0.50
  -2   5  -3    1.50    2.10
  -2   5  -3   -0.30    1.10
   2  -5   3    0.60    0.80
   2  -5   3   -0.10    1.60
   2  -5   3    0.20    0.90
   2  -5   3    5.60    1.70
  -3   5  -3  484.45   28.90
  -3   5  -3  462.65   31.60
  -3   5  -3  505.95   28.00
   3  -5   3  489.95   29.10
   3  -5   3  511.65   28.30
   3  -5   3  503.05   29.80
  -4   5  -3  278.17   20.50
  -4   5  -3  285.97   16.40
  -4   5  -3  278.57   17.90
   4  -5   3  276.17   16.80
   4  -5   3  267.77   19.80
  -5   5  -3   12.20    4.00
   5  -5   3    8.30    2.00
   5  -5   3    7.60    3.20
   5  -5   3   13.10    2.60
  -6   5  -3    3.60    2.70
   6  -5   3   -0.20    1.00
   6  -5   3    2.80    2.10
  -7   5  -3  194.58   16.80
   7  -5   3  190.68   16.40
   7  -5   3  212.18   13.30
   7  -5   3  208.38   13.50
   8  -5   3   51.49    5.10
   8  -5   3   75.49   10.50
   8  -5   3   58.79    5.30
   9  -5   3    1.40    2.50
   9  -5   3    4.00    1.70
   9  -5   3    5.10    1.80
  10  -5   3   22.10    3.70
  10  -5   3   30.50    6.40
  10  -5   3   19.80    3.40
  11  -5   3    0.30    1.00
  11  -5   3   -0.70    1.20
  11  -5   3    0.70    1.20
  11  -5   3    1.60    2.60
  11   4  -3   65.19    8.40
  11   4  -3   67.69   11.30
  11   4  -3   67.29    9.30
  11   4  -3   44.30    7.90
  11   4  -3   64.59   13.20
  10   4  -3   91.49    9.10
  10   4  -3   96.49   13.40
  10   4  -3   89.89    9.80
  10   4  -3   84.89    8.40
  10   4  -3   83.59   14.50
   9   4  -3   34.10    5.90
   9   4  -3   43.60    6.30
   9   4  -3   29.10    8.10
   8   4  -3   12.50    5.20
   8   4  -3   24.50    4.70
   8   4  -3   24.40    4.50
   7   4  -3   35.20    8.10
   7   4  -3   35.60    5.40
   7   4  -3   51.39    6.40
   6   4  -3   28.10    4.50
   6   4  -3   34.90    5.10
   6   4  -3   29.00    6.70
   5   4  -3  115.19    9.20
   5   4  -3  105.19   11.50
  -5  -4   3  122.59    7.10
  -5  -4   3  141.69   13.40
   4   4  -3    8.10    2.40
   4   4  -3    3.00    2.30
   4   4  -3    2.10    1.90
   4   4  -3    6.00    2.00
  -4  -4   3    3.60    1.10
  -4  -4   3    6.80    1.80
  -4  -4   3    2.50    2.40
   3   4  -3  202.08   13.10
   3   4  -3  199.78   14.90
   3   4  -3  198.08   13.00
   3   4  -3  187.78   14.10
  -3  -4   3  205.38   13.10
  -3  -4   3  190.08   12.00
  -3  -4   3  171.58   14.90
   2   4  -3  286.17   19.50
   2   4  -3  289.57   19.50
   2   4  -3  303.17   18.50
   2   4  -3  280.77   18.10
  -2  -4   3  302.57   20.20
  -2  -4   3  321.67   18.70
  -2  -4   3  301.17   17.80
   1   4  -3   43.90    6.20
   1   4  -3   57.69    5.50
   1   4  -3   61.99    5.50
   1   4  -3   60.89    5.10
  -1  -4   3   57.49    5.10
  -1  -4   3   68.09    6.40
  -1  -4   3   64.49    5.40
  -1  -4   3   60.39    5.90
   0   4  -3   37.20    4.70
   0   4  -3   34.10    3.30
   0   4  -3   33.40    5.20
   0   4  -3   39.10    4.80
   0  -4   3   36.50    3.90
   0  -4   3   25.00    3.60
   0  -4   3   28.10    3.90
   0  -4   3   54.59    6.40
  -1   4  -3 1030.30   95.99
  -1   4  -3 1134.49   65.69
   1  -4   3 1168.98   94.99
   1  -4   3 1049.99   69.59
  -2   4  -3  368.36   21.00
  -2   4  -3  340.97   23.00
   2  -4   3  327.87   22.60
   2  -4   3  329.17   20.00
   2  -4   3  357.86   20.90
   2  -4   3  359.96   21.00
  -3   4  -3  278.77   16.20
  -3   4  -3  282.47   17.00
  -3   4  -3  267.67   19.70
   3  -4   3  291.17   17.40
   3  -4   3  296.37   19.90
   3  -4   3  279.87   16.60
  -4   4  -3   17.30    4.40
   4  -4   3   16.60    2.40
   4  -4   3   13.60    2.70
   4  -4   3   10.20    3.90
  -5   4  -3   22.60    5.10
   5  -4   3   32.90    3.10
   5  -4   3   29.10    5.90
   5  -4   3   33.70    4.20
  -6   4  -3   -0.70    1.10
   6  -4   3    1.10    2.10
   6  -4   3    2.10    1.40
   6  -4   3    3.20    1.20
  -7   4  -3   52.39    8.80
   7  -4   3   56.69    4.90
   7  -4   3   56.99    9.00
   7  -4   3   51.29    4.50
   8  -4   3   53.89    4.70
   8  -4   3   52.69    9.00
   9  -4   3   45.70    4.30
   9  -4   3   42.40    4.20
   9  -4   3   52.29    9.10
  10  -4   3   -0.80    1.20
  10  -4   3    0.00    0.90
  10  -4   3    0.30    0.90
  10  -4   3    2.90    3.50
  11  -4   3    2.20    1.50
  11  -4   3    3.70    3.10
  11  -4   3    9.20    5.50
  11  -4   3    5.80    1.90
  12   3  -3   32.10   10.50
  12   3  -3   33.60    6.10
  12   3  -3   29.80    5.90
  12   3  -3   30.70    6.70
  12   3  -3   25.60    6.10
  11   3  -3   17.50    4.20
  11   3  -3    8.60    3.30
  11   3  -3   10.10    4.40
  11   3  -3   11.70    4.00
  11   3  -3   13.00    6.80
  10   3  -3    0.10    1.60
  10   3  -3    3.70    2.80
  10   3  -3    1.10    2.00
  10   3  -3    0.40    1.70
  10   3  -3    2.70    3.30
   9   3  -3    3.20    2.30
   9   3  -3    5.70    4.10
   9   3  -3    4.40    2.30
   9   3  -3    0.30    1.60
   8   3  -3   61.09   11.10
   8   3  -3   64.19    7.90
   8   3  -3   66.99    6.80
   7   3  -3   24.60    4.50
   7   3  -3   37.70    5.30
   7   3  -3   35.40    7.70
   6   3  -3   33.80    7.30
   6   3  -3   29.80    4.60
   6   3  -3   34.80    5.10
   5   3  -3   37.90    4.90
   5   3  -3   35.20    4.90
   5   3  -3   30.30    6.40
   4   3  -3  121.59    9.10
   4   3  -3  111.59    9.50
   4   3  -3  137.39    9.30
   4   3  -3  100.69   10.70
  -4  -3   3  121.39    7.50
  -4  -3   3  118.19   11.70
  -4  -3   3  128.59    8.20
   3   3  -3  477.45   28.10
   3   3  -3  488.35   27.40
   3   3  -3  479.45   27.40
  -3  -3   3  464.25   29.90
  -3  -3   3  434.46   26.90
  -2  -3   3 1080.49   61.09
   1   3  -3  316.57   20.70
   1   3  -3  335.67   20.30
   1   3  -3  336.77   20.10
   1   3  -3  311.97   19.50
  -1  -3   3  330.97   19.80
  -1  -3   3  347.97   20.70
  -1  -3   3  338.17   20.70
  -1  -3   3  350.06   19.80
   0   3  -3  829.82   45.70
   0  -3   3  762.62   45.20
  -2   3  -3  165.38    9.90
  -2   3  -3  170.78   10.80
  -2   3  -3  177.08   13.00
   2  -3   3  149.99   12.40
   2  -3   3  160.48   10.10
   2  -3   3  177.78   11.00
   2  -3   3  165.98   10.70
  -3   3  -3   53.19    3.30
  -3   3  -3   52.39    3.40
  -3   3  -3   49.20    7.10
   3  -3   3   51.09    5.10
   3  -3   3   41.80    4.30
   3  -3   3   53.69    7.30
  -4   3  -3  559.24   34.90
   4  -3   3  560.84   31.20
   4  -3   3  540.65   34.80
  -5   3  -3   12.40    3.70
   5  -3   3   11.90    3.90
   5  -3   3    6.70    1.80
  -6   3  -3  217.28   17.10
   6  -3   3  211.98   17.20
   6  -3   3  206.68   12.60
   6  -3   3  213.28   13.00
   7  -3   3  494.35   26.90
   7  -3   3  497.45   32.60
   7  -3   3  446.16   26.50
   8  -3   3    0.70    0.90
   8  -3   3    0.60    0.80
   8  -3   3   -0.40    1.90
   9  -3   3   35.60    8.20
   9  -3   3   30.80    3.20
   9  -3   3   33.50    3.30
   9  -3   3   44.30    8.50
  10  -3   3   11.60    5.00
  10  -3   3    2.60    1.20
  10  -3   3    4.40    3.40
  11  -3   3    3.00    1.30
  11  -3   3    2.20    1.40
  11  -3   3    1.50    2.50
  11  -3   3    3.10    3.40
  12   2  -3    3.10    2.50
  12   2  -3    1.20    2.20
  12   2  -3    1.80    4.10
  12   2  -3    0.70    1.60
  11   2  -3   16.10    3.90
  11   2  -3   15.90    6.80
  11   2  -3    9.50    3.60
  11   2  -3   18.90    5.00
  11   2  -3   10.20    3.60
  10   2  -3    2.00    2.00
  10   2  -3    0.70    1.60
  10   2  -3    0.40    1.70
  10   2  -3    2.80    3.70
  10   2  -3    1.60    1.70
   9   2  -3   82.29    8.00
   9   2  -3   88.39    9.00
   9   2  -3   68.49    8.70
   9   2  -3   94.99    8.30
   8   2  -3    0.80    1.40
   8   2  -3    0.60    1.50
   8   2  -3    2.70    3.00
   7   2  -3   97.29   11.60
   7   2  -3   96.69    8.10
   7   2  -3   73.29   11.80
   6   2  -3  222.18   18.90
   5   2  -3  251.77   19.60
   5   2  -3  248.88   16.00
   5   2  -3  244.48   15.90
   5   2  -3  253.37   16.30
   4   2  -3    9.90    3.60
   4   2  -3   10.00    2.60
   4   2  -3    6.20    2.10
   4   2  -3    9.50    2.40
  -4  -2   3   10.40    1.80
  -4  -2   3   11.60    1.60
   3   2  -3   49.20    7.00
   3   2  -3   54.89    5.00
   3   2  -3   51.39    5.00
  -3  -2   3   53.79    5.30
  -3  -2   3   63.79    4.60
   2   2  -3   11.40    2.50
   2   2  -3   11.80    3.00
   2   2  -3   15.60    2.70
   2   2  -3    9.80    2.20
  -2  -2   3   14.10    2.80
  -2  -2   3   13.50    3.40
  -2  -2   3   14.20    2.50
  -2  -2   3   13.40    2.20
   1   2  -3  808.32   48.90
   1   2  -3  796.82   75.49
  -1  -2   3  769.62   48.90
  -1  -2   3  761.02   73.49
   0   2  -3  416.96   23.70
   0  -2   3  418.36   23.70
   0  -2   3  421.46   23.20
   0  -2   3  399.16   23.30
   0  -2   3  383.56   24.50
  -1   2  -3   24.80    3.20
  -1   2  -3   19.40    2.00
  -1   2  -3   29.10    5.00
  -1   2  -3   23.60    2.10
   1  -2   3   24.30    2.20
   1  -2   3   18.80    2.40
   1  -2   3   28.80    4.90
   1  -2   3   20.40    2.90
  -2   2  -3   84.99    8.10
  -2   2  -3   90.19    5.30
  -2   2  -3   93.59    5.80
   2  -2   3   88.09    6.40
   2  -2   3   83.69    5.70
   2  -2   3   93.69    8.30
  -3   2  -3    1.70    1.50
   3  -2   3    1.50    1.40
   3  -2   3    0.10    0.50
   3  -2   3    1.70    1.00
  -4   2  -3   13.60    3.90
   4  -2   3   13.50    3.80
   4  -2   3   22.00    1.80
   4  -2   3   20.50    2.50
  -5   2  -3    2.30    2.10
   5  -2   3    1.80    0.60
   5  -2   3    1.90    0.90
   5  -2   3    1.60    1.80
   6  -2   3   -1.00    1.30
   6  -2   3    0.90    0.60
   6  -2   3   -0.10    0.60
   7  -2   3   35.10    2.80
   7  -2   3   32.20    2.90
   7  -2   3   42.80    8.10
   7  -2   3   36.60    7.10
   8  -2   3   68.39    4.80
   8  -2   3   76.29   12.10
   8  -2   3   70.29    5.00
   8  -2   3   80.19   11.60
   9  -2   3    1.80    0.90
   9  -2   3   -0.50    1.80
   9  -2   3    1.20    2.40
   9  -2   3    1.10    1.30
  10  -2   3    0.90    0.80
  10  -2   3    3.00    3.10
  10  -2   3    2.50    3.30
  10  -2   3    3.00    1.10
  11  -2   3    8.00    4.60
  11  -2   3   12.30    2.30
  11  -2   3   16.80    2.40
  11  -2   3   13.50    5.60
  12   1  -3    0.80    3.60
  12   1  -3   -0.90    1.30
  12   1  -3    1.40    2.20
  11   1  -3   70.59   14.90
  11   1  -3   51.59    7.80
  11   1  -3   65.39    8.50
  11   1  -3   49.90    5.20
  11   1  -3   47.00    6.30
  10   1  -3    2.40    2.00
  10   1  -3    2.10    1.80
  10   1  -3    2.90    2.20
  10   1  -3    3.20    1.90
  10   1  -3   10.70    5.20
   9   1  -3    1.80    1.70
   9   1  -3   -1.30    0.90
   9   1  -3    2.60    1.60
   9   1  -3    4.30    4.50
   8   1  -3    0.80    1.50
   8   1  -3   -0.80    1.10
   8   1  -3    0.40    1.20
   8   1  -3    0.30    1.10
   7   1  -3  131.89   10.40
   7   1  -3  126.59   17.30
   7   1  -3  137.39   10.30
   6   1  -3   52.29    5.50
   6   1  -3   75.89   11.20
   6   1  -3   62.99    6.00
   6   1  -3   67.99    5.70
   5   1  -3  571.44   33.20
   5   1  -3  573.34   33.50
   5   1  -3  571.34   32.70
   5   1  -3  604.64   37.80
   4   1  -3    0.00    1.00
   4   1  -3   -0.30    1.40
   4   1  -3    0.80    1.10
   4   1  -3    0.00    0.90
  -4  -1   3    0.50    0.70
  -4  -1   3    0.50    0.60
   3   1  -3  204.98   12.60
   3   1  -3  191.58   14.20
   3   1  -3  174.88   11.80
   3   1  -3  183.28   12.20
  -3  -1   3  202.08   11.80
  -3  -1   3  181.28   11.60
   2   1  -3  342.77   19.20
   2   1  -3  322.97   19.00
   2   1  -3  309.07   20.20
  -2  -1   3  315.97   18.70
  -2  -1   3  328.37   19.00
  -2  -1   3  305.07   19.00
   1   1  -3  353.46   21.60
   1   1  -3  367.76   21.50
   1   1  -3  378.76   21.20
   1   1  -3  364.66   21.30
  -1  -1   3  346.87   21.00
  -1  -1   3  359.86   21.20
  -1  -1   3  371.76   21.50
   0   1  -3    9.60    1.50
   0   1  -3    7.70    2.00
   0   1  -3    9.10    2.00
   0   1  -3    6.60    1.60
   0  -1   3   10.10    2.10
   0  -1   3    9.50    1.90
   0  -1   3    7.50    1.40
   0  -1   3    6.80    2.00
  -1   1  -3   51.89    5.90
  -1   1  -3   62.69    4.10
  -1   1  -3   52.49    4.30
   1  -1   3   60.29    3.50
   1  -1   3   66.49    4.90
   1  -1   3   63.39    6.20
   1  -1   3   62.79    4.40
  -2   1  -3   49.20    6.90
   2  -1   3   59.19    3.90
   2  -1   3   61.99    4.40
  -3   1  -3  178.68   14.40
   3  -1   3  194.48   10.70
   3  -1   3  206.58   11.10
   3  -1   3  187.58   14.80
   4  -1   3   47.70    7.80
   5  -1   3  856.51   51.39
   5  -1   3  836.92   49.50
   6  -1   3   33.90    6.50
   6  -1   3   40.50    7.70
   7  -1   3    1.30    1.90
   7  -1   3   -0.50    1.30
   8  -1   3    8.70    4.00
   8  -1   3   13.20    4.80
   9  -1   3    1.30    2.70
   9  -1   3    0.60    2.30
  10  -1   3    2.10    2.60
  10  -1   3    2.30    2.80
  11  -1   3    1.80    0.80
  11  -1   3    6.30    3.90
  11  -1   3    0.50    0.80
  11  -1   3    1.60    2.50
  12   0  -3   -0.20    1.60
  12   0  -3    3.00    4.40
  12   0  -3    2.80    2.50
  11   0  -3    1.80    1.90
  11   0  -3    2.00    2.00
  11   0  -3   -2.20    1.10
  10   0  -3   72.29    8.80
  10   0  -3   64.79    5.30
  10   0  -3   67.49   13.60
  10   0  -3   51.09    7.90
   9   0  -3   17.40    3.20
   9   0  -3   18.10    4.10
   9   0  -3   20.40    4.00
   9   0  -3   29.40    9.10
   9   0  -3   21.60    3.20
   8   0  -3   59.99    5.10
   8   0  -3   55.89   10.90
   8   0  -3   61.99    5.60
   8   0  -3   55.09    7.40
   8   0  -3   68.59    6.50
   7   0  -3    5.40    1.70
   7   0  -3    6.70    2.90
   7   0  -3    5.70    2.30
   7   0  -3    1.70    2.40
   7   0  -3    7.60    1.80
   6   0  -3  500.75   31.10
   6   0  -3  529.65   29.80
   6   0  -3  564.64   36.40
   6   0  -3  521.25   29.30
   6   0  -3  527.95   30.80
   5   0  -3   25.20    2.70
   5   0  -3   32.70    4.60
   5   0  -3   32.60    4.30
   4   0  -3  248.78   15.00
   4   0  -3  241.68   13.60
   4   0  -3  218.28   15.10
  -4   0   3  241.38   14.00
  -4   0   3  227.18   13.50
   3   0  -3  175.68   12.10
   3   0  -3  180.38   10.80
   3   0  -3  188.98   11.90
  -3   0   3  171.28   11.30
  -3   0   3  195.98   11.80
   2   0  -3  342.17   19.20
   2   0  -3  339.07   19.70
   2   0  -3  318.87   21.00
  -2   0   3  338.97   19.00
  -2   0   3  321.07   19.70
  -2   0   3  327.27   20.40
   1   0  -3  457.85   32.00
   1   0  -3  536.35   57.29
  -1   0   3  450.65   53.69
  -1   0   3  495.55   32.60
   0   0  -3 1701.53   98.59
   0   0  -3 1928.91  128.19
   0   0   3 1685.23  124.29
   0   0   3 1756.52   98.89
  -1   0  -3 2003.60  113.29
  -1   0  -3 1997.50  136.89
   1   0   3 2088.29  113.59
   1   0   3 2093.89  137.59
  -2   0  -3 6848.41  352.36
  -2   0  -3 5588.74  329.27
   2   0   3 6530.25  350.16
   2   0   3 5850.51  328.07
   3   0   3    0.20    1.40
   3   0   3   -0.10    0.80
   4   0   3   19.40    3.70
   4   0   3   13.80    4.50
   5   0   3  368.16   24.20
   5   0   3  373.66   26.30
   6   0   3  212.08   16.50
   7   0   3    5.60    3.00
   7   0   3    4.00    2.80
   8   0   3   27.20    7.20
   8   0   3   17.50    5.00
   9   0   3   13.20    5.50
   9   0   3   15.20    5.30
  10   0   3    6.60    3.50
  10   0   3   10.50    4.70
  11   0   3   -1.30    1.20
  11   0   3   -2.10    1.20
  12  -1  -3   -2.20    1.30
  12  -1  -3   -1.10    1.20
  12  -1  -3   -1.80    1.00
  11  -1  -3    1.40    3.40
  11  -1  -3   -0.20    1.80
  11  -1  -3    0.90    1.70
  10  -1  -3    0.30    2.50
  10  -1  -3   -1.00    1.10
  10  -1  -3    1.00    1.60
   9  -1  -3  113.39   10.10
   9  -1  -3   92.99   15.80
   9  -1  -3  122.69   10.10
   8  -1  -3   77.79    7.70
   8  -1  -3   72.39   12.40
   8  -1  -3   77.79    7.30
   7  -1  -3   55.19    6.60
   7  -1  -3   49.70    6.70
   6  -1  -3   88.69    7.40
   6  -1  -3   93.49    8.00
   5  -1  -3  232.78   15.00
   5  -1  -3  234.88   14.40
  -5   1   3  210.38   12.60
  -5   1   3  209.18   12.20
   4  -1  -3  426.86   25.80
   4  -1  -3  423.36   25.20
  -4   1   3  440.76   24.90
   3  -1  -3   12.70    2.50
   3  -1  -3   14.50    2.90
  -3   1   3   11.80    2.00
  -3   1   3   10.30    2.30
   2  -1  -3  236.08   13.80
   2  -1  -3  216.58   13.90
  -2   1   3  209.58   12.90
  -2   1   3  213.08   13.30
  -2   1   3  209.18   13.80
   1  -1  -3 2342.37  129.69
  -1   1   3 2216.98  160.98
   0  -1  -3  257.57   15.70
   0  -1  -3  263.97   16.00
   0   1   3  255.87   16.00
   0   1   3  274.27   17.20
   0   1   3  290.57   16.10
  -1  -1  -3   43.70    3.10
  -1  -1  -3   39.70    3.10
  -1  -1  -3   46.60    3.60
   1   1   3   49.70    6.30
   1   1   3   40.20    3.60
   1   1   3   38.40    3.40
   1   1   3   43.10    3.10
  -2  -1  -3 3472.05  187.88
  -2  -1  -3 3538.95  189.88
   2   1   3 3426.16  206.38
   2   1   3 3568.04  214.98
  -3  -1  -3    1.70    1.60
   3   1   3    3.30    0.60
   3   1   3    4.20    1.50
   3   1   3    2.00    0.70
   3   1   3    3.20    2.50
   4   1   3   45.80    6.20
   4   1   3   34.70    6.30
   5   1   3    0.90    1.40
   5   1   3    0.10    1.30
   6   1   3  117.89   15.20
   6   1   3  109.19   10.40
   7   1   3    3.30    3.00
   7   1   3    4.60    2.80
   8   1   3   37.30    7.80
   8   1   3   36.10    8.30
   9   1   3   -0.50    1.80
   9   1   3    0.20    2.20
  10   1   3    3.30    3.50
  10   1   3   -0.30    1.50
  11   1   3   10.70    6.00
  11   1   3   25.30    7.70
  12  -2  -3    0.50    2.30
  12  -2  -3    1.20    2.30
  12  -2  -3    3.20    4.70
  11  -2  -3    5.80    2.90
  11  -2  -3   14.30    6.60
  11  -2  -3   10.60    3.80
  10  -2  -3    0.70    3.30
  10  -2  -3    1.60    1.80
  10  -2  -3    2.50    2.00
   9  -2  -3   45.70    6.60
   9  -2  -3   44.30    6.80
   8  -2  -3   59.59    7.80
   8  -2  -3   65.19    7.90
   7  -2  -3   11.00    3.10
   7  -2  -3    3.70    1.90
   6  -2  -3    3.10    1.60
   6  -2  -3    2.90    1.70
   5  -2  -3  323.77   21.80
   5  -2  -3  375.56   21.60
  -5   2   3  351.66   20.60
   4  -2  -3    2.00    1.60
   4  -2  -3    2.00    1.30
  -4   2   3    1.90    1.10
  -4   2   3    2.50    1.50
   3  -2  -3   15.10    2.90
   3  -2  -3   32.70    4.30
  -3   2   3   17.60    2.70
  -3   2   3   26.10    4.00
  -3   2   3   22.20    2.10
   2  -2  -3  314.17   19.30
   2  -2  -3  348.67   19.50
  -2   2   3  323.87   18.90
  -2   2   3  289.17   19.40
   1  -2  -3   31.40    3.90
   1  -2  -3   29.30    3.70
  -1   2   3   36.10    4.10
  -1   2   3   39.70    4.50
   0  -2  -3  544.45   57.19
   0  -2  -3  577.94   35.10
   0   2   3  542.35   56.79
   0   2   3  516.55   34.70
  -1  -2  -3   98.39    6.10
  -1  -2  -3   96.19    6.60
  -1  -2  -3   98.59    6.80
   1   2   3   95.99    6.50
   1   2   3   88.79    6.50
  -2  -2  -3  337.97   18.80
  -2  -2  -3  346.47   20.50
   2   2   3  344.67   20.00
   2   2   3  352.06   20.10
  -3  -2  -3  157.78   11.50
   3   2   3  144.29   10.60
   3   2   3  155.68    9.70
   3   2   3  162.78    9.20
  -4  -2  -3   63.49    8.00
   4   2   3   47.80    3.20
   4   2   3   49.99    5.30
   4   2   3   43.40    3.50
   4   2   3   31.90    6.60
   5   2   3   83.69    5.20
   5   2   3  102.79   13.50
   5   2   3   86.19    8.30
   5   2   3   93.09    5.70
   6   2   3    5.20    2.50
   6   2   3    2.60    2.70
   7   2   3   53.79    9.90
   7   2   3   67.09    9.80
   8   2   3   -0.60    1.40
   8   2   3    1.70    3.10
   9   2   3    2.50    2.80
   9   2   3   12.60    5.20
  10   2   3    1.40    2.90
  10   2   3   -1.60    1.00
  11   2   3    5.40    4.60
  11   2   3   15.40    5.80
  12  -3  -3    2.00    2.20
  12  -3  -3    3.40    2.50
  12  -3  -3   -0.20    3.10
  11  -3  -3   26.90    9.60
  11  -3  -3   42.50    7.20
  11  -3  -3   26.80    5.60
  10  -3  -3    1.50    1.70
  10  -3  -3    0.80    1.70
   9  -3  -3    2.30    2.00
   9  -3  -3    3.00    2.10
   8  -3  -3    3.40    2.10
   8  -3  -3    7.10    2.60
   7  -3  -3   29.50    5.10
   7  -3  -3   29.00    5.00
   6  -3  -3    0.60    1.30
   6  -3  -3    0.60    1.10
  -6   3   3   -0.60    0.50
  -6   3   3   -0.10    0.70
   5  -3  -3    9.40    2.70
   5  -3  -3    7.00    2.20
  -5   3   3    8.40    1.80
  -5   3   3   11.80    2.60
   4  -3  -3   78.69    6.80
  -4   3   3   70.29    6.60
  -4   3   3   71.09    4.60
  -4   3   3   69.69    5.50
   3  -3  -3  291.57   18.30
   3  -3  -3  291.77   18.40
  -3   3   3  300.67   18.80
  -3   3   3  287.87   17.50
   2  -3  -3    1.90    1.20
   2  -3  -3    3.60    1.40
  -2   3   3    3.40    1.30
  -2   3   3    3.50    1.70
   1  -3  -3  869.31   50.89
   1  -3  -3  756.72   80.49
  -1   3   3  791.52   77.59
  -1   3   3  777.72   50.59
   0  -3  -3    0.40    0.60
   0  -3  -3    0.20    0.50
   0  -3  -3    0.00    0.60
   0   3   3   -0.60    0.50
   0   3   3   -0.30    0.60
  -1  -3  -3   92.59    7.10
  -1  -3  -3   90.89    6.20
  -1  -3  -3  103.19    7.20
   1   3   3   90.99    6.60
   1   3   3   90.89    6.90
   1   3   3   94.69    7.10
  -2  -3  -3    1.00    1.20
  -2  -3  -3    0.20    0.80
  -2  -3  -3    1.50    0.70
   2   3   3    2.00    0.90
   2   3   3    1.60    1.10
   2   3   3    2.10    1.20
  -3  -3  -3  230.58   16.10
   3   3   3  238.08   13.80
   3   3   3  234.68   14.30
  -4  -3  -3   19.00    4.30
   4   3   3   24.30    2.20
   4   3   3   12.30    3.50
  -5  -3  -3  380.36   26.60
   5   3   3  421.56   25.90
   5   3   3  388.66   22.50
   6   3   3  138.29    8.80
   6   3   3  137.49   14.50
   6   3   3  138.69    8.40
   6   3   3  136.19   12.00
   7   3   3  104.29    6.70
   7   3   3   97.09   14.90
   7   3   3  112.49   10.90
   7   3   3  103.89    6.90
   8   3   3   48.80    3.60
   8   3   3   27.50    6.90
   8   3   3   49.10   10.80
   9   3   3    4.80    1.40
   9   3   3    2.90    2.90
   9   3   3    1.90    3.40
   9   3   3    4.60    1.20
  10   3   3   39.10   10.30
  10   3   3   37.10    3.20
  10   3   3   48.20    3.70
  10   3   3   58.59   13.90
  11   3   3   -0.40    1.80
  11   3   3    0.60    0.70
  11   3   3   -0.30    1.90
  11   3   3   -0.10    0.80
  12  -4  -3   47.50   12.70
  12  -4  -3   57.49    9.40
  12  -4  -3   67.19    9.10
  11  -4  -3   10.90    3.90
  10  -4  -3    1.40    1.70
  10  -4  -3    0.40    1.70
   9  -4  -3   33.60    6.10
   9  -4  -3   30.90    5.60
   8  -4  -3   15.00    3.70
   8  -4  -3   32.90    5.50
   7  -4  -3   21.40    4.30
   6  -4  -3   -0.60    1.00
   6  -4  -3   -0.20    1.10
  -6   4   3    0.50    1.10
  -6   4   3    0.00    0.70
   5  -4  -3   40.30    5.70
   5  -4  -3   41.30    5.70
  -5   4   3   38.40    3.00
  -5   4   3   34.90    3.70
  -5   4   3   45.60    6.10
   4  -4  -3  201.18   13.90
   4  -4  -3  199.68   13.90
  -4   4   3  197.88   12.80
  -4   4   3  203.58   15.10
  -4   4   3  204.18   12.50
   3  -4  -3    7.20    2.10
   3  -4  -3   12.70    2.80
  -3   4   3    6.80    2.00
   2  -4  -3   12.20    2.70
   2  -4  -3    8.90    2.10
  -2   4   3   11.50    2.50
   1  -4  -3    6.60    2.10
   1  -4  -3    1.80    1.40
   1  -4  -3    8.20    1.90
  -1   4   3    4.50    1.60
  -1   4   3   10.40    2.40
   0  -4  -3  190.38   13.10
   0  -4  -3  195.58   13.20
   0  -4  -3  198.88   12.40
   0   4   3  210.48   13.00
   0   4   3  184.18   13.30
   0   4   3  198.88   12.80
  -1  -4  -3   10.20    1.90
  -1  -4  -3    9.30    2.40
  -1  -4  -3   15.30    3.00
   1   4   3   18.10    2.80
   1   4   3    9.80    2.20
   1   4   3    9.10    2.20
  -2  -4  -3  245.88   15.30
  -2  -4  -3  244.08   16.40
  -2  -4  -3  247.08   14.50
   2   4   3  244.18   16.20
   2   4   3  261.57   15.50
   2   4   3  241.98   15.00
  -3  -4  -3   63.59    6.90
   3   4   3   72.89    5.50
   3   4   3   78.39    6.00
   3   4   3   74.19    7.00
  -4  -4  -3  119.19   10.70
   4   4   3  103.39    9.40
   4   4   3  122.39    7.80
   4   4   3  111.39    8.00
  -5  -4  -3   -0.40    1.20
   5   4   3   -0.10    0.50
   5   4   3   -0.30    0.90
   5   4   3    0.70    1.00
  -6  -4  -3   25.30    6.10
   6   4   3   12.80    3.70
   6   4   3   13.10    2.30
   6   4   3   13.40    2.30
   7   4   3   64.79    9.90
   7   4   3   63.99    5.10
   7   4   3   65.29    5.00
   7   4   3   90.99   14.80
   8   4   3   62.89    9.90
   8   4   3   64.89    5.20
   8   4   3   80.49   14.30
   8   4   3   71.89    5.20
   9   4   3   -0.40    0.50
   9   4   3   -0.70    1.30
   9   4   3    0.10    0.80
   9   4   3   -1.80    1.00
  10   4   3   -0.70    2.40
  10   4   3    1.00    1.00
  10   4   3    0.60    2.30
  10   4   3   -0.90    0.60
  12  -5  -3   42.30    7.30
  12  -5  -3   44.40    8.20
  11  -5  -3   31.40    6.70
  11  -5  -3   29.80    5.70
  10  -5  -3   29.50    6.10
  10  -5  -3   30.70    5.60
   9  -5  -3   69.59    9.10
   9  -5  -3   67.49    9.10
   8  -5  -3    1.40    1.80
   8  -5  -3    0.90    1.70
   7  -5  -3   19.20    4.10
   7  -5  -3   25.90    4.80
  -7   5   3   19.60    3.20
  -7   5   3   20.80    2.90
   6  -5  -3  111.19    9.60
   6  -5  -3  111.89    9.60
  -6   5   3  106.89    9.20
  -6   5   3  115.99    8.20
   5  -5  -3   18.10    3.60
   5  -5  -3   21.40    4.20
  -5   5   3   17.80    2.90
  -5   5   3   19.10    3.30
  -5   5   3   12.70    3.30
   4  -5  -3   90.69    7.90
   4  -5  -3   78.39    7.70
  -4   5   3   95.89    7.40
  -4   5   3   98.59    8.60
  -4   5   3  107.09    8.30
   3  -5  -3  126.39    9.50
   3  -5  -3  137.79   10.00
  -3   5   3  109.79    8.80
  -3   5   3  117.89    9.90
   2  -5  -3   50.09    5.10
   2  -5  -3   68.09    8.00
   2  -5  -3   58.09    5.80
  -2   5   3   46.50    4.90
  -2   5   3   54.59    7.00
   1  -5  -3  103.39    8.90
   1  -5  -3  112.99    8.70
   1  -5  -3   95.39    7.70
  -1   5   3  112.89    8.50
  -1   5   3   96.19    7.90
   0  -5  -3  954.60   53.79
   0   5   3  944.91   52.89
  -1  -5  -3  202.88   14.00
  -1  -5  -3  201.28   12.60
  -1  -5  -3  203.18   13.70
   1   5   3  197.28   13.10
   1   5   3  203.08   13.30
  -2  -5  -3  340.97   21.80
  -2  -5  -3  325.67   20.60
  -2  -5  -3  349.17   19.70
   2   5   3  334.87   20.50
   2   5   3  318.27   21.50
   2   5   3  353.46   20.40
  -3  -5  -3  406.76   26.20
  -3  -5  -3  398.56   23.10
  -3  -5  -3  406.46   22.70
   3   5   3  408.86   23.80
   3   5   3  402.56   25.40
   3   5   3  393.56   23.80
  -4  -5  -3    9.10    3.50
   4   5   3    8.90    2.20
   4   5   3   13.90    3.80
   4   5   3   20.60    4.50
  -5  -5  -3   28.10    6.10
   5   5   3   31.60    4.10
   5   5   3   25.30    5.00
   5   5   3   27.60    4.70
  -6  -5  -3   75.79   11.60
   6   5   3   84.99    6.40
   6   5   3   77.59    6.30
   6   5   3   87.89    9.00
   7   5   3   -0.40    0.60
   7   5   3    0.20    0.70
   7   5   3    1.70    2.10
   8   5   3    9.50    5.60
   8   5   3    5.40    1.60
   8   5   3    5.30    3.20
   8   5   3    5.90    1.70
   9   5   3    8.60    3.70
   9   5   3    7.70    2.10
   9   5   3    8.10    5.20
   9   5   3    7.80    1.90
  10   5   3   -1.40    1.90
  10   5   3    2.70    3.20
  10   5   3   -0.50    0.70
  10   5   3   -0.10    1.00
  11  -6  -3   79.29    9.90
  11  -6  -3   55.49    9.30
  10  -6  -3    1.80    2.00
  10  -6  -3    2.50    2.50
   9  -6  -3   11.20    3.50
   9  -6  -3    6.20    2.80
   8  -6  -3   48.80    7.10
   8  -6  -3   43.40    7.00
   7  -6  -3  106.59   10.10
   7  -6  -3  119.39   10.30
  -7   6   3  123.39    9.60
  -7   6   3  117.79    8.60
   6  -6  -3   16.80    3.70
   6  -6  -3   16.20    4.00
  -6   6   3   17.00    3.00
  -6   6   3   18.20    3.90
  -6   6   3   16.70    3.00
   5  -6  -3   33.40    5.40
   5  -6  -3   44.00    6.10
  -5   6   3   32.40    4.70
  -5   6   3   49.00    7.10
  -5   6   3   52.69    5.00
   4  -6  -3    1.70    1.50
   4  -6  -3    7.20    2.50
  -4   6   3    0.70    1.10
  -4   6   3    1.40    1.30
  -4   6   3    1.30    1.60
   3  -6  -3   10.80    2.60
   3  -6  -3    7.30    2.40
  -3   6   3    8.90    2.30
  -3   6   3   10.60    2.80
   2  -6  -3    3.60    2.10
   2  -6  -3    6.50    2.00
  -2   6   3    6.70    2.10
  -2   6   3    4.40    2.00
   1  -6  -3 1710.73  159.48
   1  -6  -3 2051.09  112.59
  -1   6   3 1782.02  112.49
  -1   6   3 2034.50  159.08
   0  -6  -3   54.39    6.90
   0  -6  -3   45.10    6.50
   0  -6  -3   60.69    5.30
   0   6   3   60.89    8.10
   0   6   3   58.69    5.60
   0   6   3   52.69    6.30
  -1  -6  -3  170.38   11.60
  -1  -6  -3  193.18   13.00
  -1  -6  -3  170.78   13.20
   1   6   3  174.48   12.30
   1   6   3  201.38   14.00
   1   6   3  166.48   12.10
  -2  -6  -3   36.00    3.50
  -2  -6  -3   39.00    6.10
  -2  -6  -3   26.50    4.20
   2   6   3   29.90    4.50
   2   6   3   28.30    5.10
   2   6   3   21.70    3.70
  -3  -6  -3    8.10    2.80
  -3  -6  -3    6.10    1.60
  -3  -6  -3    8.00    2.00
   3   6   3    6.30    1.80
   3   6   3    7.60    2.20
   3   6   3    8.30    2.70
  -4  -6  -3   14.10    4.10
   4   6   3   18.80    3.40
   4   6   3   12.30    3.90
   4   6   3   17.50    3.20
  -5  -6  -3  120.99   12.30
   5   6   3  111.79    8.60
   5   6   3  118.59   11.00
   5   6   3  120.79    8.80
  -6  -6  -3   14.20    5.00
   6   6   3   24.10    3.70
   6   6   3   24.60    3.70
   6   6   3   31.40    6.30
  -7  -6  -3  111.99   15.50
   7   6   3  112.29    8.40
   7   6   3  111.49    8.40
   7   6   3  105.59   13.60
   8   6   3   88.69   15.40
   8   6   3   70.49   10.70
   8   6   3   72.49    6.30
   8   6   3   72.59    6.20
   9   6   3   -0.50    1.60
   9   6   3   -0.60    0.80
   9   6   3    0.20    0.90
   9   6   3   -1.40    2.10
  10   6   3    2.80    3.70
  10   6   3    0.80    1.20
  10   6   3    1.70    2.50
  10   6   3    1.70    1.70
  11  -7  -3  106.79   10.30
  11  -7  -3   81.69   11.70
  10  -7  -3   55.39   10.00
  10  -7  -3   44.30    7.40
   9  -7  -3    0.80    2.00
   9  -7  -3   -0.90    0.90
   8  -7  -3   98.19   10.00
   8  -7  -3  105.89    9.70
  -8   7   3  116.29    8.30
  -8   7   3   88.89    7.20
   7  -7  -3   29.10    5.60
  -7   7   3   38.70    4.00
  -7   7   3   36.60    5.00
  -7   7   3   48.10    6.80
   6  -7  -3   30.50    5.50
   6  -7  -3   31.90    5.40
  -6   7   3   34.80    6.30
  -6   7   3   34.70    5.00
  -6   7   3   40.90    5.40
   5  -7  -3   -1.30    0.50
   5  -7  -3    0.90    1.40
  -5   7   3    0.10    1.20
  -5   7   3    4.60    2.20
  -5   7   3    1.10    1.50
   4  -7  -3   52.99    6.90
   4  -7  -3   57.79    8.00
  -4   7   3   50.79    6.30
  -4   7   3   55.59    7.20
  -4   7   3   41.80    6.90
   3  -7  -3   -0.90    0.40
   3  -7  -3    0.00    1.00
   3  -7  -3   -1.10    1.10
  -3   7   3   -0.30    0.80
  -3   7   3    1.10    1.50
   2  -7  -3   77.99    8.20
   2  -7  -3   72.59    6.70
   2  -7  -3   57.89    7.60
  -2   7   3   76.29    6.90
  -2   7   3   79.99    7.50
   1  -7  -3   68.49    6.50
   1  -7  -3   85.09    7.80
   1  -7  -3   77.49    7.90
  -1   7   3   80.09    7.40
  -1   7   3   73.59    6.90
   0  -7  -3  579.94   33.90
   0  -7  -3  611.64   35.40
   0  -7  -3  557.74   35.80
   0   7   3  587.24   36.50
   0   7   3  587.24   34.80
   0   7   3  597.94   34.50
  -1  -7  -3  133.19   10.80
  -1  -7  -3  119.79   11.10
   1   7   3  138.29   10.50
   1   7   3  142.09   11.90
   1   7   3  143.29   10.40
  -2  -7  -3    4.80    2.60
  -2  -7  -3    6.80    2.30
  -2  -7  -3    1.70    1.20
   2   7   3    2.60    1.80
   2   7   3    1.50    1.30
   2   7   3    4.20    1.90
  -3  -7  -3    6.20    2.00
  -3  -7  -3    3.40    2.00
  -3  -7  -3    2.40    1.40
   3   7   3    0.60    1.40
   3   7   3    3.70    1.80
   3   7   3    1.80    1.40
  -4  -7  -3   55.19    8.80
  -4  -7  -3   50.59    4.00
  -4  -7  -3   53.69    4.10
   4   7   3   46.50    5.90
   4   7   3   49.00    6.10
   4   7   3   52.59    8.40
  -5  -7  -3  124.39   13.00
   5   7   3  115.89   11.30
   5   7   3  129.19    9.50
   5   7   3  111.89    9.10
  -6  -7  -3   15.20    7.00
   6   7   3   13.10    2.90
   6   7   3   11.10    2.70
   6   7   3   15.10    4.60
  -7  -7  -3    2.00    3.40
   7   7   3   11.00    2.70
   7   7   3   14.30    3.00
   7   7   3   13.80    4.60
   8   7   3    8.20    2.30
   9   7   3    3.20    3.40
   9   7   3   10.20    2.70
   9   7   3    7.60    2.50
   9   7   3    9.40    5.40
  10   7   3   23.80    4.20
  10   7   3   24.10    4.50
  10   7   3   34.90   10.60
  10   7   3   25.20    7.40
  11  -8  -3   22.80    5.30
  11  -8  -3   28.00    6.80
  10  -8  -3   39.80    7.70
  10  -8  -3   32.70    6.20
   9  -8  -3   -0.10    1.60
   9  -8  -3   -0.10    1.90
   8  -8  -3    4.50    2.60
   8  -8  -3    0.50    1.80
  -8   8   3    2.10    1.70
  -8   8   3    5.50    2.50
   7  -8  -3   11.00    3.60
   7  -8  -3    9.50    3.00
  -7   8   3    9.10    3.20
  -7   8   3   14.10    3.40
  -7   8   3   10.00    2.80
   6  -8  -3   65.29    8.90
   6  -8  -3   60.29    7.90
  -6   8   3   60.09    7.10
  -6   8   3   35.90    6.90
  -6   8   3   59.89    7.80
   5  -8  -3   18.10    4.50
  -5   8   3    6.80    3.10
  -5   8   3   11.70    3.10
  -5   8   3    7.80    3.10
   4  -8  -3    3.60    2.40
   4  -8  -3    3.00    2.10
   4  -8  -3    3.40    1.90
  -4   8   3    0.20    1.30
  -4   8   3    1.50    1.60
   3  -8  -3   23.50    4.90
   3  -8  -3   18.70    4.70
  -3   8   3   20.50    4.00
  -3   8   3   24.90    5.00
   2  -8  -3   84.69    8.30
   2  -8  -3   74.39   10.10
   2  -8  -3   98.79    8.00
  -2   8   3   91.29    8.40
  -2   8   3   67.89    7.10
   1  -8  -3  268.77   16.80
   1  -8  -3  252.77   17.70
   1  -8  -3  234.68   18.10
  -1   8   3  248.18   16.70
  -1   8   3  225.28   17.00
   0  -8  -3   66.89    8.30
   0  -8  -3   80.79    8.20
   0  -8  -3   64.79    6.20
   0   8   3   52.79    8.60
   0   8   3   66.19    7.80
   0   8   3   66.99    6.80
  -1  -8  -3   73.29    6.60
  -1  -8  -3   77.99   10.20
  -1  -8  -3   78.19    7.70
   1   8   3   73.89    7.10
   1   8   3   62.39    9.20
   1   8   3   86.19    7.60
  -2  -8  -3   40.50    7.30
  -2  -8  -3   32.70    4.70
  -2  -8  -3   39.40    5.90
   2   8   3   31.10    4.90
   2   8   3   31.20    5.90
   2   8   3   26.50    4.80
  -3  -8  -3  365.96   23.00
  -3  -8  -3  375.96   23.90
  -3  -8  -3  371.36   26.70
   3   8   3  377.56   23.80
   3   8   3  436.56   26.80
   3   8   3  375.06   24.00
  -4  -8  -3  156.18   10.80
  -4  -8  -3  169.78   10.70
  -4  -8  -3  171.58   15.40
   4   8   3  158.68   14.10
   4   8   3  150.18   11.80
   4   8   3  159.68   11.90
  -5  -8  -3    4.50    3.80
   5   8   3    9.10    2.70
   5   8   3   10.20    3.70
  -6  -8  -3    3.20    3.00
   6   8   3    3.30    1.80
   6   8   3    6.00    2.20
   6   8   3    1.50    1.90
  -7  -8  -3    3.50    3.60
   7   8   3    7.30    2.50
   7   8   3    5.20    2.30
   7   8   3    4.70    3.00
   8   8   3    2.10    2.40
   8   8   3    3.60    2.10
   8   8   3    2.70    1.80
   9   8   3    3.40    2.10
   9   8   3    1.80    1.70
   9   8   3    1.40    4.20
   9   8   3    2.70    2.70
  10  -9  -3    2.00    1.90
  10  -9  -3   -1.10    1.40
   9  -9  -3   38.90    7.10
   9  -9  -3   29.60    7.00
  -9   9   3   42.00    5.20
  -9   9   3   38.50    4.60
   8  -9  -3   20.90    5.30
   8  -9  -3   13.80    4.30
  -8   9   3    7.10    3.10
  -8   9   3   24.10    4.10
  -8   9   3   14.80    3.40
   7  -9  -3   71.79   10.20
   7  -9  -3   89.89   10.50
  -7   9   3   79.99   10.40
  -7   9   3   76.19    9.50
  -7   9   3   77.09    7.60
   6  -9  -3    2.20    2.40
   6  -9  -3    0.80    1.40
   6  -9  -3   -0.20    1.60
  -6   9   3   -2.00    1.10
  -6   9   3   -0.90    1.20
  -6   9   3    0.30    1.50
   5  -9  -3   19.70    5.40
   5  -9  -3   14.00    3.90
   5  -9  -3   14.60    4.00
  -5   9   3   18.70    4.90
  -5   9   3   12.00    3.90
  -5   9   3   23.90    4.60
   4  -9  -3   -0.90    1.00
   4  -9  -3   -1.20    1.20
   4  -9  -3   -1.30    0.60
  -4   9   3   -0.30    1.00
  -4   9   3   -1.60    1.00
  -4   9   3   -0.10    1.40
   3  -9  -3   11.70    3.20
   3  -9  -3   23.30    5.10
   3  -9  -3   16.80    5.50
  -3   9   3   16.60    3.70
  -3   9   3   16.90    4.30
  -3   9   3   14.20    4.00
   2  -9  -3   59.39    8.10
   2  -9  -3   50.29    8.40
   2  -9  -3   59.99    7.40
  -2   9   3   47.80    6.60
  -2   9   3   57.39    8.00
   1  -9  -3   19.70    3.70
   1  -9  -3    9.20    3.30
   1  -9  -3   17.10    4.10
  -1   9   3   19.40    3.90
  -1   9   3   10.30    3.30
   0  -9  -3    9.60    3.20
   0  -9  -3    5.40    2.60
   0  -9  -3    7.50    2.30
   0   9   3    6.60    2.60
   0   9   3    3.70    2.10
  -1  -9  -3   18.90    3.60
  -1  -9  -3   17.60    4.50
   1   9   3   19.10    4.90
   1   9   3   13.70    3.30
   1   9   3   20.70    4.20
  -2  -9  -3  165.48   13.30
  -2  -9  -3  166.78   12.30
  -2  -9  -3  167.28   14.80
   2   9   3  191.38   15.60
   2   9   3  185.58   13.50
   2   9   3  164.88   12.80
  -3  -9  -3   -0.50    1.10
  -3  -9  -3    0.90    1.70
  -3  -9  -3    1.00    2.50
   3   9   3   -0.70    0.90
   3   9   3    1.00    1.40
   3   9   3    1.00    1.70
  -4  -9  -3   26.40    4.20
  -4  -9  -3   22.50    3.60
  -4  -9  -3   22.00    5.80
   4   9   3   21.30    5.50
   4   9   3   18.10    4.00
   4   9   3   20.10    4.00
  -5  -9  -3   60.09   10.90
   5   9   3   58.09    7.50
   5   9   3   53.39    9.10
  -6  -9  -3    0.80    2.60
   6   9   3    1.30    1.50
   6   9   3    2.60    2.60
   6   9   3    1.80    1.60
   7   9   3   -0.60    0.80
   7   9   3    2.40    2.60
   7   9   3    0.80    1.30
  -8  -9  -3    3.50    3.60
   8   9   3    2.20    1.90
   8   9   3   10.90    3.30
   8   9   3    6.20    3.90
   9   9   3   11.00    4.90
   9   9   3    2.60    2.20
   9   9   3    7.80    3.40
  10 -10  -3    8.80    3.90
  10 -10  -3    0.90    2.30
   9 -10  -3    0.10    1.60
   9 -10  -3    0.20    2.50
  -9  10   3    0.50    1.10
  -9  10   3    0.30    1.40
   8 -10  -3    0.80    1.50
   8 -10  -3    1.20    2.00
   8 -10  -3    0.30    2.70
  -8  10   3    1.70    1.90
  -8  10   3   -0.50    1.30
  -8  10   3    0.40    1.40
   7 -10  -3   23.30    6.90
   7 -10  -3   25.90    6.20
   7 -10  -3   14.30    4.00
  -7  10   3   11.10    4.20
  -7  10   3   18.00    4.80
  -7  10   3   19.60    4.60
   6 -10  -3    5.40    3.90
   6 -10  -3    7.80    3.20
   6 -10  -3   11.10    3.40
  -6  10   3    6.20    3.40
  -6  10   3    8.60    3.40
  -6  10   3   15.80    4.00
   5 -10  -3   -0.90    0.80
   5 -10  -3   -0.40    1.30
  -5  10   3    1.30    2.00
  -5  10   3    0.40    1.70
  -5  10   3   -0.80    1.30
   4 -10  -3  209.88   18.20
   4 -10  -3  198.98   16.30
   4 -10  -3  184.08   15.00
  -4  10   3  208.18   15.50
  -4  10   3  220.08   17.30
  -4  10   3  203.18   16.70
   3 -10  -3   15.70    4.50
   3 -10  -3   16.10    4.80
   3 -10  -3   20.30    4.40
  -3  10   3   13.10    4.10
  -3  10   3   22.60    4.50
  -3  10   3   20.80    5.40
   2 -10  -3    4.90    2.70
   2 -10  -3   10.90    4.10
   2 -10  -3    3.50    2.00
  -2  10   3    4.70    2.70
  -2  10   3   15.60    4.40
   1 -10  -3   38.90    7.40
   1 -10  -3   30.90    5.20
   1 -10  -3   34.60    6.10
  -1  10   3   25.40    5.00
  -1  10   3   38.60    6.70
   0 -10  -3   21.70    5.60
   0 -10  -3   14.40    3.80
   0  10   3   17.50    4.00
   0  10   3   12.80    3.70
   0  10   3   16.90    4.90
  -1 -10  -3   -0.30    1.40
  -1 -10  -3    0.90    1.80
  -1 -10  -3    0.80    1.40
   1  10   3    4.20    3.00
   1  10   3   -1.00    0.80
   1  10   3   -0.90    0.60
  -2 -10  -3   10.80    3.40
  -2 -10  -3    8.10    2.60
  -2 -10  -3    9.90    3.90
   2  10   3   10.50    3.30
   2  10   3   13.80    4.50
   2  10   3    5.10    2.70
  -3 -10  -3  228.78   15.00
  -3 -10  -3  189.78   18.00
  -3 -10  -3  215.68   15.70
   3  10   3  219.18   15.60
   3  10   3  201.68   15.60
   3  10   3  185.88   17.30
  -4 -10  -3   -0.30    1.10
  -4 -10  -3   -1.60    1.20
  -4 -10  -3    0.60    1.30
   4  10   3   -0.40    1.50
   4  10   3   -0.80    1.10
   4  10   3   -1.00    1.00
  -5 -10  -3  557.14   37.70
   5  10   3  465.15   37.90
   5  10   3  491.15   31.40
   5  10   3  502.05   31.30
   6  10   3    1.00    1.60
   6  10   3    6.00    3.50
   6  10   3    0.40    1.20
  -7 -10  -3   18.60    6.90
   7  10   3   36.20    8.30
   7  10   3   30.20    5.60
   8  10   3   85.39   13.30
   8  10   3   91.99    9.20
   8  10   3   84.49    8.60
  10 -11  -3   18.80    6.10
  10 -11  -3    6.40    3.90
   9 -11  -3   32.20    6.50
   9 -11  -3   30.40    7.70
  -9  11   3   33.30    6.10
  -9  11   3   31.50    5.20
  -9  11   3   34.00    7.10
   8 -11  -3    0.10    2.00
   8 -11  -3    0.60    2.70
   8 -11  -3   -0.10    1.60
  -8  11   3    1.10    1.70
  -8  11   3    2.90    2.70
   7 -11  -3    2.00    3.10
   7 -11  -3    0.70    2.20
   7 -11  -3    1.80    2.30
  -7  11   3    2.40    2.20
  -7  11   3    0.10    2.00
  -7  11   3    3.80    2.30
   6 -11  -3   32.40    8.40
   6 -11  -3   23.90    5.20
   6 -11  -3   18.60    5.40
  -6  11   3   20.00    5.40
  -6  11   3   16.70    4.40
  -6  11   3   22.10    5.50
   5 -11  -3   16.70    4.50
   5 -11  -3   23.50    5.80
  -5  11   3   22.90    5.40
  -5  11   3   32.40    7.00
  -5  11   3   29.80    6.70
   4 -11  -3    4.70    3.20
   4 -11  -3    1.30    1.50
  -4  11   3   -2.00    1.60
  -4  11   3   -0.70    1.20
  -4  11   3    0.20    1.80
   3 -11  -3   16.10    4.50
   3 -11  -3   10.30    5.00
  -3  11   3    9.60    3.50
  -3  11   3   26.90    6.10
  -3  11   3   13.10    3.80
   2 -11  -3   13.80    3.70
   2 -11  -3   15.90    4.70
   2 -11  -3   16.80    5.30
  -2  11   3   19.50    5.00
  -2  11   3   19.30    4.60
   1 -11  -3   24.10    5.70
   1 -11  -3   38.50    8.00
   1 -11  -3   35.80    5.90
  -1  11   3   36.70    6.30
  -1  11   3   33.40    6.30
   0 -11  -3   10.60    4.00
   0 -11  -3    5.20    2.40
   0 -11  -3   12.20    3.70
   0  11   3    3.30    2.40
   0  11   3    7.50    2.90
   0  11   3    5.90    3.20
  -1 -11  -3    0.50    1.50
  -1 -11  -3    0.00    1.40
   1  11   3    0.30    1.40
   1  11   3   -0.70    1.20
   1  11   3   -1.40    0.50
  -2 -11  -3   17.90    5.60
  -2 -11  -3   25.90    5.50
  -2 -11  -3   36.60    5.90
   2  11   3   25.00    6.30
   2  11   3   24.70    5.00
   2  11   3   21.00    4.70
  -3 -11  -3   20.90    6.40
  -3 -11  -3   20.40    4.60
  -3 -11  -3   17.00    4.10
   3  11   3   14.50    4.40
   3  11   3   15.70    4.00
   3  11   3   22.00    6.20
  -4 -11  -3    8.70    3.00
  -4 -11  -3    8.90    4.10
  -4 -11  -3    2.80    1.90
   4  11   3    1.90    2.00
   4  11   3    8.20    3.20
  -5 -11  -3   63.79    4.90
   5  11   3   74.29    9.40
   5  11   3   68.99    9.00
   5  11   3   61.39   10.50
  -6 -11  -3    8.90    5.30
   6  11   3    5.50    4.00
   6  11   3   14.20    4.10
   6  11   3    8.80    3.40
  -7 -11  -3    4.40    7.20
   7  11   3   -0.50    1.40
   7  11   3   -1.60    0.60
   7  11   3   -0.90    1.20
   9 -12  -3   15.40    5.70
  -9  12   3   24.40    5.20
  -9  12   3   14.60    4.50
  -9  12   3   18.30    4.20
   8 -12  -3   44.30   11.50
   8 -12  -3   40.30    9.00
   8 -12  -3   30.20    6.70
  -8  12   3   21.00    5.10
  -8  12   3   27.00    6.40
  -8  12   3   35.60    7.70
   7 -12  -3    3.50    3.30
   7 -12  -3    5.30    4.20
  -7  12   3   -2.10    1.10
  -7  12   3   -0.70    1.80
  -7  12   3    1.10    2.10
   6 -12  -3    3.10    2.60
   6 -12  -3    6.20    3.30
   6 -12  -3   10.70    5.10
  -6  12   3    3.80    3.40
  -6  12   3    4.90    3.60
  -6  12   3    6.60    3.20
   5 -12  -3   19.20    4.90
   5 -12  -3   11.00    4.20
  -5  12   3   22.40    6.10
  -5  12   3   20.40    6.70
  -5  12   3   13.80    4.10
   4 -12  -3   -0.10    1.80
  -4  12   3    0.60    1.70
  -4  12   3   -0.30    2.20
  -4  12   3    2.80    2.70
   3 -12  -3   16.20    4.90
  -3  12   3    7.70    3.70
  -3  12   3    6.60    4.10
  -3  12   3   19.70    5.60
   2 -12  -3   29.40    5.50
   2 -12  -3   30.60    6.40
   2 -12  -3   22.90    6.50
  -2  12   3   39.20    7.40
  -2  12   3   37.90    8.30
  -2  12   3   35.60    8.10
   1 -12  -3    5.20    3.30
   1 -12  -3    1.50    1.60
  -1  12   3    5.90    3.20
   0 -12  -3   22.70    5.60
   0 -12  -3   30.40    7.30
   0 -12  -3   20.30    4.70
   0  12   3   20.60    4.70
   0  12   3   13.30    4.10
  -1 -12  -3   32.40    5.60
  -1 -12  -3   38.60    8.40
  -1 -12  -3   41.60    7.80
   1  12   3   30.40    6.40
   1  12   3   33.10    8.50
   1  12   3   34.90    6.30
  -2 -12  -3   10.50    6.00
  -2 -12  -3   27.90    5.70
  -2 -12  -3   15.40    3.80
   2  12   3   18.30    5.90
   2  12   3   12.40    3.80
   2  12   3   11.30    3.70
  -3 -12  -3   33.40    6.40
  -3 -12  -3   23.90    5.30
   3  12   3   35.70    6.40
   3  12   3   31.00    6.30
   3  12   3   23.30    6.40
  -4 -12  -3   63.29   12.00
  -4 -12  -3   41.00    6.80
  -4 -12  -3   65.19    7.90
   4  12   3   45.20    9.20
   4  12   3   67.29    9.20
   4  12   3   50.69    8.50
  -5 -12  -3   67.09    5.30
  -5 -12  -3   56.99    5.10
  -5 -12  -3   54.49   12.40
   5  12   3   52.39   10.80
   5  12   3   51.69    8.50
   5  12   3   48.70    8.10
   6  12   3    2.20    2.00
   6  12   3    1.10    2.30
   6  12   3    1.10    2.50
  -7 -12  -3   33.30   10.10
   7  12   3   20.90    5.30
   7  12   3   27.60    8.00
   7  12   3   20.00    6.20
   8 -13  -3    0.80    2.60
  -8  13   3   -1.30    1.00
  -8  13   3   -1.00    1.70
  -8  13   3    0.60    4.20
   7 -13  -3   19.70    4.90
   7 -13  -3   22.80    8.60
   7 -13  -3   14.90    5.30
  -7  13   3   17.00    5.40
  -7  13   3   26.50    7.10
   6 -13  -3    4.10    3.00
   6 -13  -3   11.20    5.40
   6 -13  -3    2.20    3.00
  -6  13   3    3.60    2.50
  -6  13   3   14.60    5.60
  -6  13   3    1.90    2.60
   5 -13  -3    7.50    4.70
   5 -13  -3    6.00    3.70
  -5  13   3   15.90    4.70
  -5  13   3    6.70    3.60
  -5  13   3    2.90    3.10
   4 -13  -3   52.69   12.10
   4 -13  -3   59.19    9.90
  -4  13   3   76.79   11.50
  -4  13   3   57.49    8.90
  -4  13   3   61.49   11.20
   3 -13  -3   53.69   12.90
   3 -13  -3   74.09   11.10
  -3  13   3   81.09   11.90
  -3  13   3   63.39    9.60
  -3  13   3   66.09   11.50
   2 -13  -3    5.20    3.40
   2 -13  -3    7.90    4.30
   2 -13  -3   10.60    3.90
  -2  13   3   18.80    5.20
  -2  13   3   15.40    5.10
  -2  13   3   23.90    6.30
   1 -13  -3   58.49    9.60
   1 -13  -3   55.49   10.00
  -1  13   3   56.09    9.50
   0 -13  -3    1.70    2.50
   0 -13  -3    0.00    1.90
   0  13   3    2.30    2.30
   0  13   3    0.70    2.00
  -1 -13  -3    2.90    2.30
  -1 -13  -3    2.60    2.80
   1  13   3    3.50    3.30
   1  13   3    5.30    3.10
   1  13   3    2.20    2.30
  -2 -13  -3    1.10    2.10
  -2 -13  -3    2.10    2.70
   2  13   3    0.30    1.40
   2  13   3    1.20    1.70
   2  13   3    2.40    2.40
  -3 -13  -3   33.00    6.70
  -3 -13  -3   39.90    9.80
  -3 -13  -3   37.10    6.50
   3  13   3   37.20    9.10
   3  13   3   32.70    6.60
   3  13   3   35.30    6.90
  -4 -13  -3    1.30    1.80
  -4 -13  -3   -0.30    1.30
  -4 -13  -3    4.20    3.80
   4  13   3   -1.70    0.90
   4  13   3    0.60    2.30
   4  13   3   -1.20    1.30
  -5 -13  -3  111.99    8.50
  -5 -13  -3   99.29   16.50
   5  13   3  122.19   15.70
   5  13   3  102.79   15.30
   5  13   3  114.19   11.60
  -6 -13  -3   -1.40    1.40
   6  13   3    2.20    2.20
   6  13   3    1.00    1.80
   6  13   3    3.00    3.30
   7 -14  -3   -3.00    1.50
  -7  14   3    1.00    2.30
  -7  14   3    0.10    2.40
  -7  14   3   -0.60    1.80
   6 -14  -3   -0.80    1.90
  -6  14   3    7.10    3.80
  -6  14   3   -0.90    1.90
  -6  14   3    3.00    3.20
   5 -14  -3    2.00    2.40
   5 -14  -3    1.80    2.50
  -5  14   3   -0.60    1.60
  -5  14   3    0.40    2.50
  -5  14   3    0.20    2.30
   4 -14  -3    2.10    3.20
   4 -14  -3    2.00    2.90
   4 -14  -3   10.70    3.60
  -4  14   3    3.70    3.10
  -4  14   3    2.40    2.50
   3 -14  -3    3.50    3.40
   3 -14  -3    5.70    3.30
   3 -14  -3   11.80    4.90
  -3  14   3   17.00    5.50
   2 -14  -3    0.40    1.30
   2 -14  -3   -1.50    1.80
  -2  14   3   -0.10    2.60
  -2  14   3   -2.20    0.70
   1 -14  -3   -0.60    1.50
   1 -14  -3   -0.20    1.70
   1 -14  -3    1.70    2.30
  -1  14   3   -0.50    1.50
  -1  14   3    0.50    2.60
   0 -14  -3   22.90    5.60
   0 -14  -3   10.10    4.70
   0 -14  -3   28.90    6.90
   0  14   3   21.70    6.80
   0  14   3   20.10    5.60
  -1 -14  -3   -1.60    1.30
  -1 -14  -3    0.90    2.30
   1  14   3   -1.10    1.60
   1  14   3   -0.60    1.50
   1  14   3    0.20    1.60
  -2 -14  -3   18.90    8.80
  -2 -14  -3   14.70    4.60
  -2 -14  -3   10.70    5.50
   2  14   3    9.50    4.20
   2  14   3   25.60    7.80
   2  14   3   22.00    5.70
  -3 -14  -3   -0.70    1.50
  -3 -14  -3   -0.60    1.60
  -3 -14  -3   -0.50    1.50
   3  14   3   -1.40    1.40
   3  14   3   -0.20    1.50
   3  14   3    6.40    4.30
  -4 -14  -3    0.40    1.70
  -4 -14  -3    2.00    3.70
   4  14   3    2.60    2.50
   4  14   3   -0.40    1.70
   4  14   3   -0.60    1.70
  -5 -14  -3    8.90    2.60
   5  14   3    1.70    2.90
   5  14   3    9.30    3.90
   5  14   3   19.00    5.90
   6 -15  -3   16.70    6.20
  -6  15   3    9.20    4.90
  -6  15   3   26.90    6.50
  -5  15   3    0.90    2.50
  -5  15   3    5.40    3.80
   4 -15  -3   22.80    6.20
  -4  15   3   17.30    6.80
  -4  15   3   11.50    5.50
  -4  15   3   18.60    5.30
   3 -15  -3   28.40    7.20
   3 -15  -3   28.70    6.00
   3 -15  -3   29.00    8.00
  -3  15   3   38.30    7.80
  -3  15   3   29.60    8.80
  -3  15   3   26.30    7.10
   2 -15  -3   -0.30    1.60
   2 -15  -3   -0.40    1.90
   2 -15  -3    0.90    2.40
  -2  15   3   -0.70    1.70
  -2  15   3    1.10    2.30
  -2  15   3   -2.30    2.10
   1 -15  -3    4.00    3.50
   1 -15  -3    5.30    3.90
   1 -15  -3    0.30    2.00
  -1  15   3    0.50    1.90
  -1  15   3    5.00    3.50
  -1  15   3    5.80    4.40
   0 -15  -3   22.20    6.60
   0 -15  -3   22.50    6.90
   0  15   3   13.60    5.00
   0  15   3   24.50    6.00
   0  15   3   15.80    7.00
  -1 -15  -3    3.80    3.20
  -1 -15  -3    1.50    2.40
  -1 -15  -3    1.30    2.50
   1  15   3    2.00    1.90
   1  15   3    3.30    3.10
  -2 -15  -3    2.60    2.70
  -2 -15  -3    2.70    2.90
  -2 -15  -3    0.00    2.60
   2  15   3    6.60    5.00
   2  15   3    5.30    3.80
  -3 -15  -3   51.09    8.50
   3  15   3   35.10    9.50
   3  15   3   32.80    7.50
  -4 -15  -3    1.50    2.20
  -4 -15  -3    7.30    3.30
   4  15   3    2.00    4.20
   5 -16  -3   56.09   11.70
  -5  16   3   46.60   10.20
  -5  16   3   45.20   11.50
   4 -16  -3   -1.80    1.80
  -4  16   3   -0.80    2.30
  -4  16   3    1.10    2.70
  -3  16   3    8.70    5.70
   2 -16  -3   -0.60    1.40
  -2  16   3   -1.50    2.10
   1 -16  -3   39.10    8.70
   1 -16  -3   33.20    8.20
  -1  16   3   34.40    9.60
   0 -16  -3    4.40    3.00
   0 -16  -3    4.70    3.80
   0  16   3    6.90    4.40
  -1 -16  -3   29.40    7.60
   1  16   3   17.40    5.90
  -2 -16  -3   26.80    7.00
   2  16   3   43.20   10.70
   2  16   3   22.80    6.80
   3  17  -4   16.90    7.10
   3  17  -4   25.10    6.40
  -3 -17   4   23.50    7.10
  -3 -17   4   26.60    6.40
   2  17  -4    3.70    3.30
   2  17  -4   -0.70    1.40
  -2 -17   4   -0.50    1.60
  -2 -17   4    0.90    2.30
   1  17  -4   13.50    4.80
   1  17  -4   10.00    5.40
  -1 -17   4    6.90    3.80
  -1 -17   4    5.70    4.20
   0 -17   4    4.30    3.10
  -1  17  -4   18.80    5.50
   1 -17   4    5.30    3.50
  -2  17  -4    4.50    3.50
  -3  17  -4   63.29   16.30
  -3  17  -4   54.79    9.50
   3 -17   4   37.40    7.90
  -4  17  -4   45.00   13.10
  -4  17  -4   42.50    8.70
  -4  17  -4   35.60   10.10
   4 -17   4   47.30    8.70
   4  16  -4   -0.60    1.80
   4  16  -4    1.00    3.90
  -4 -16   4    0.70    2.40
  -4 -16   4    1.20    2.20
   3  16  -4   17.30    6.70
   3  16  -4   18.90    5.10
  -3 -16   4   17.00    5.10
  -3 -16   4   14.00    5.30
   2  16  -4    9.30    5.40
   2  16  -4    7.10    3.90
  -2 -16   4    9.90    5.20
  -2 -16   4    5.50    3.30
   1  16  -4    4.70    3.90
   1  16  -4    6.70    4.60
   1  16  -4    8.40    3.60
  -1 -16   4    2.20    3.30
  -1 -16   4    4.70    3.10
  -1 -16   4    4.30    3.40
   0  16  -4    0.10    2.50
   0  16  -4    3.10    2.70
   0  16  -4   -0.60    2.80
   0  16  -4    7.10    4.70
   0 -16   4    0.90    3.20
   0 -16   4    1.10    2.10
   0 -16   4   -0.10    1.70
  -1  16  -4   62.09   10.00
  -1  16  -4   60.89   11.30
  -1  16  -4   62.89   12.80
  -1  16  -4   59.49   13.00
   1 -16   4   54.99    9.70
   1 -16   4   60.29   11.80
   1 -16   4   65.29   10.50
  -2  16  -4   58.59   10.90
  -2  16  -4   76.89   11.30
  -2  16  -4   68.19   14.50
   2 -16   4   68.99   10.80
   2 -16   4   59.69   11.80
  -3  16  -4    3.90    3.90
  -3  16  -4    2.30    2.80
  -3  16  -4    3.10    4.60
   3 -16   4    0.60    1.40
   3 -16   4   -0.60    2.40
   3 -16   4    5.60    3.50
  -4  16  -4   -0.80    2.40
  -4  16  -4    5.00    3.20
  -4  16  -4    0.00    2.50
   4 -16   4    4.20    3.30
   4 -16   4    1.20    2.40
  -5  16  -4    7.80    5.60
  -5  16  -4   12.90    4.90
   5 -16   4   11.20    4.40
   6  15  -4   58.49   12.30
  -6 -15   4   57.39    7.80
  -6 -15   4   57.09    8.80
   5  15  -4    1.60    2.00
  -5 -15   4    1.20    2.10
  -5 -15   4    1.50    2.40
   4  15  -4   -0.10    2.60
   4  15  -4    4.30    3.00
   4  15  -4    0.60    3.30
   4  15  -4   10.40    4.80
  -4 -15   4   -0.40    2.70
  -4 -15   4    4.60    2.80
   3  15  -4   28.50    9.00
   3  15  -4   26.70    6.10
   3  15  -4   18.30    6.60
   3  15  -4   37.10    8.70
  -3 -15   4   24.90    5.70
  -3 -15   4   26.40    6.50
  -3 -15   4   30.30    9.40
   2  15  -4   14.20    4.50
   2  15  -4   16.80    6.10
   2  15  -4   13.70    5.20
   2  15  -4   12.90    6.70
  -2 -15   4   16.20    6.40
  -2 -15   4    4.40    3.50
  -2 -15   4   19.70    5.10
   1  15  -4   -0.60    3.00
   1  15  -4   10.30    4.50
   1  15  -4    5.60    4.10
   1  15  -4    1.30    2.00
  -1 -15   4    1.40    2.30
  -1 -15   4    3.20    2.60
  -1 -15   4    8.50    6.20
   0  15  -4   41.40   10.50
   0  15  -4   35.70    6.70
   0  15  -4   42.10    9.80
   0 -15   4   38.70    7.90
   0 -15   4   56.99   12.80
   0 -15   4   34.30    6.80
  -1  15  -4   -0.90    0.80
  -1  15  -4    3.80    5.10
  -1  15  -4   -1.00    1.30
  -1  15  -4    2.80    3.10
   1 -15   4    0.10    1.90
   1 -15   4    2.50    3.30
   1 -15   4    1.20    4.00
  -2  15  -4    5.30    4.00
  -2  15  -4   11.50    4.30
  -2  15  -4    6.00    5.00
   2 -15   4   13.50    5.10
   2 -15   4   16.70    5.90
   2 -15   4    7.70    3.30
  -3  15  -4   14.20    7.00
  -3  15  -4   17.30    6.00
  -3  15  -4    8.00    3.50
   3 -15   4   17.00    5.00
  -4  15  -4   -0.50    3.70
  -4  15  -4    1.70    2.10
  -4  15  -4   -0.40    2.00
   4 -15   4   -2.10    0.80
   4 -15   4    0.60    1.80
   4 -15   4    1.40    2.60
  -5  15  -4    1.70    2.80
  -5  15  -4    0.30    2.00
  -5  15  -4   -2.10    1.20
   5 -15   4    2.20    2.50
   5 -15   4   -0.90    1.40
   5 -15   4    3.50    2.80
  -6  15  -4    1.30    2.40
  -6  15  -4    3.10    5.10
   6 -15   4    2.50    2.90
   6 -15   4   -1.20    1.10
  -7  15  -4    1.50    3.30
  -7  15  -4    2.60    3.00
  -7  15  -4    1.50    2.60
   7 -15   4    2.40    3.00
   7  14  -4   47.90   11.30
   7  14  -4   44.00    7.70
   7  14  -4   39.10   13.60
  -7 -14   4   41.90    5.30
  -7 -14   4   37.70    4.70
   6  14  -4    9.60    4.80
   6  14  -4   25.80    7.70
   6  14  -4    7.90    3.40
  -6 -14   4    9.30    3.10
  -6 -14   4   12.60    4.30
   5  14  -4    1.10    2.40
   5  14  -4   -0.60    3.80
   5  14  -4   -0.40    1.40
   5  14  -4   -1.00    1.80
  -5 -14   4   -1.30    1.50
  -5 -14   4   -0.80    1.10
  -5 -14   4   -1.20    2.30
   4  14  -4    9.70    3.50
   4  14  -4   10.60    4.70
   4  14  -4    3.90    4.80
  -4 -14   4    5.90    2.80
  -4 -14   4    4.30    4.40
  -4 -14   4   13.40    4.70
   3  14  -4   63.29   11.40
   3  14  -4   55.29    8.70
   3  14  -4   62.19   12.90
   3  14  -4   53.59    9.90
  -3 -14   4   60.49   13.30
  -3 -14   4   56.39    9.50
  -3 -14   4   52.69    8.20
   2  14  -4   46.80    9.70
   2  14  -4   43.30    7.60
   2  14  -4   51.99    9.40
  -2 -14   4   36.70    6.50
   1  14  -4  104.49   15.50
   1  14  -4   89.69   16.00
   1  14  -4  110.19   10.60
  -1 -14   4   88.29   15.10
  -1 -14   4   91.29   11.10
   0  14  -4   12.00    4.00
   0  14  -4   20.10    6.60
   0  14  -4   14.80    6.70
   0 -14   4   19.50    5.30
   0 -14   4   15.20    5.00
   0 -14   4    9.80    3.30
  -1  14  -4   74.79   11.90
  -1  14  -4   83.09   10.90
  -1  14  -4   90.69   14.40
   1 -14   4   84.69   10.60
   1 -14   4   83.29   11.30
   1 -14   4   61.89   11.00
  -2  14  -4    7.40    3.40
   2 -14   4    5.70    3.90
   2 -14   4    8.90    3.10
  -3  14  -4    1.50    1.90
   3 -14   4    5.60    3.70
   3 -14   4   -1.60    1.40
   3 -14   4    0.90    1.90
  -4  14  -4   14.20    4.50
   4 -14   4   17.40    6.00
   4 -14   4   17.80    4.70
   4 -14   4   25.60    6.00
  -5  14  -4   64.99    9.80
  -5  14  -4   59.89    9.90
   5 -14   4   69.89   11.90
   5 -14   4   54.59    8.70
   5 -14   4   84.09   11.30
  -6  14  -4    1.80    2.40
  -6  14  -4    0.00    1.90
   6 -14   4    6.80    3.70
   6 -14   4    3.70    4.20
   6 -14   4    0.80    2.40
  -7  14  -4   24.20    5.30
  -7  14  -4   18.00    5.20
   7 -14   4   18.80    5.20
   7 -14   4   20.60    5.60
   7 -14   4   23.40    7.40
   8  13  -4   12.60    5.80
   7  13  -4    2.70    2.30
   7  13  -4   12.10    5.80
   7  13  -4    2.90    3.00
   7  13  -4    2.50    3.60
  -7 -13   4    5.90    2.60
  -7 -13   4    5.80    1.70
   6  13  -4    2.80    3.40
   6  13  -4    0.50    2.40
   6  13  -4   -0.40    2.90
   6  13  -4    2.40    2.50
  -6 -13   4    0.60    1.40
  -6 -13   4    1.60    3.90
  -6 -13   4    0.50    1.80
   5  13  -4    3.20    3.90
   5  13  -4   -1.10    1.10
   5  13  -4    1.90    2.50
   5  13  -4   -0.20    1.40
  -5 -13   4    2.70    2.80
  -5 -13   4    1.90    2.00
  -5 -13   4   -2.00    1.80
   4  13  -4    0.10    1.60
   4  13  -4    2.00    2.60
   4  13  -4   -2.30    1.60
   4  13  -4    1.20    2.90
  -4 -13   4    3.10    2.70
  -4 -13   4    0.70    1.50
  -4 -13   4    0.80    2.70
   3  13  -4   53.39   10.30
   3  13  -4   46.30    7.30
   3  13  -4   42.20    8.30
   3  13  -4   23.00    7.70
  -3 -13   4   38.50    6.70
  -3 -13   4   55.59    9.00
   2  13  -4   45.60    7.60
   2  13  -4   56.09   10.60
   2  13  -4   53.39    9.50
  -2 -13   4   47.70    8.50
  -2 -13   4   58.59    8.00
   1  13  -4   11.50    3.70
   1  13  -4   16.80    5.50
  -1 -13   4   29.20    7.40
  -1 -13   4   28.50    6.00
   0  13  -4   38.30    8.90
   0  13  -4   22.60    5.10
   0  13  -4   40.10    9.70
   0 -13   4   43.50    9.10
   0 -13   4   27.80    6.10
   0 -13   4   36.50    6.40
  -1  13  -4    1.60    1.70
  -1  13  -4    1.10    2.00
  -1  13  -4   -2.00    2.00
  -1  13  -4   -0.90    1.60
   1 -13   4    0.80    1.70
   1 -13   4    2.20    2.60
  -2  13  -4   69.19   12.80
  -2  13  -4   69.79   10.80
  -2  13  -4   58.89   10.20
   2 -13   4   53.99    8.00
   2 -13   4   58.79    9.80
  -3  13  -4    0.50    2.50
  -3  13  -4    8.10    3.50
  -3  13  -4    3.40    3.20
   3 -13   4    5.70    3.20
   3 -13   4    9.10    3.60
   3 -13   4    2.70    2.60
  -4  13  -4   17.80    4.60
  -4  13  -4   23.50    5.70
  -4  13  -4   15.40    6.60
   4 -13   4   10.90    3.70
   4 -13   4   16.30    4.00
   4 -13   4    6.50    3.70
  -5  13  -4    4.80    4.20
  -5  13  -4   16.40    5.10
  -5  13  -4   11.50    4.00
   5 -13   4    4.50    3.60
   5 -13   4   16.50    4.70
   5 -13   4    8.30    3.80
  -6  13  -4   29.50    8.80
  -6  13  -4   16.50    4.30
  -6  13  -4    5.60    3.50
   6 -13   4   16.30    4.50
   6 -13   4   13.20    5.00
   6 -13   4   14.50    4.30
  -7  13  -4   11.40    3.90
  -7  13  -4    5.20    2.60
  -7  13  -4    7.70    5.20
   7 -13   4    9.10    4.10
   7 -13   4    4.30    3.30
   7 -13   4    8.60    3.40
  -8  13  -4    0.20    1.10
  -8  13  -4   -1.30    0.70
  -8  13  -4    0.30    1.60
   8 -13   4   -0.40    1.70
   8 -13   4   -1.00    1.40
   8 -13   4   -1.20    1.30
   8  12  -4   28.30    9.60
   8  12  -4   28.00    9.30
   8  12  -4   28.60    6.00
   8  12  -4   47.50   11.80
   7  12  -4   18.30    6.30
   7  12  -4    2.80    3.00
   7  12  -4   10.70    3.70
   7  12  -4    7.50    5.50
  -7 -12   4    2.50    4.10
   6  12  -4   16.20    4.50
   6  12  -4   12.20    5.00
   6  12  -4   12.70    5.30
   6  12  -4   13.30    6.40
  -6 -12   4   16.50    4.00
  -6 -12   4   15.20    3.40
   5  12  -4   31.20    6.00
   5  12  -4   25.70    6.20
   5  12  -4   14.90    5.10
   5  12  -4   37.80    8.90
  -5 -12   4   33.10    6.40
  -5 -12   4   21.20    4.30
  -5 -12   4   20.50    7.60
   4  12  -4    0.20    1.20
   4  12  -4   -2.00    2.40
   4  12  -4   -1.40    1.50
   4  12  -4   -2.00    1.00
  -4 -12   4   -0.40    1.00
  -4 -12   4    0.70    1.90
   3  12  -4   13.20    5.30
   3  12  -4   12.90    4.80
   3  12  -4   15.40    4.80
   3  12  -4    7.70    4.00
  -3 -12   4    8.30    3.30
  -3 -12   4   18.10    4.10
   2  12  -4   48.10    8.00
   2  12  -4   45.20    8.10
  -2 -12   4   62.69    8.90
   1  12  -4  412.06   27.80
   1  12  -4  418.16   36.40
   1  12  -4  422.46   32.00
   1  12  -4  466.35   31.50
  -1 -12   4  451.85   31.90
  -1 -12   4  423.16   28.80
  -1 -12   4  433.86   28.00
   0  12  -4   24.20    5.80
   0  12  -4   18.20    5.90
   0  12  -4   17.50    6.20
   0  12  -4   23.10    5.10
   0 -12   4   10.40    3.70
   0 -12   4   21.40    4.70
   0 -12   4   29.80    7.40
  -1  12  -4  219.88   21.50
  -1  12  -4  242.88   17.80
  -1  12  -4  240.78   20.30
  -1  12  -4  254.47   19.40
   1 -12   4  232.58   21.50
   1 -12   4  248.18   17.90
   1 -12   4  244.58   20.00
  -2  12  -4   33.40    8.50
  -2  12  -4   55.89    7.80
  -2  12  -4   59.99    9.20
   2 -12   4   54.79    9.10
   2 -12   4   57.69    8.00
   2 -12   4   58.99    8.30
  -3  12  -4  172.58   13.90
  -3  12  -4  177.38   15.30
  -3  12  -4  170.88   17.80
   3 -12   4  169.28   15.70
   3 -12   4  173.58   14.20
  -4  12  -4    4.30    2.50
  -4  12  -4    1.50    2.50
  -4  12  -4    7.90    4.60
   4 -12   4    1.60    2.10
   4 -12   4    2.30    2.30
   4 -12   4    1.00    2.00
  -5  12  -4    1.80    2.80
  -5  12  -4    9.40    4.00
  -5  12  -4    1.90    1.90
   5 -12   4    4.40    3.40
   5 -12   4    2.50    2.30
   5 -12   4    7.70    3.00
  -6  12  -4   24.60    5.40
  -6  12  -4   13.10    4.20
  -6  12  -4    5.90    4.70
   6 -12   4   17.40    4.60
   6 -12   4   24.90    5.60
   6 -12   4   30.50    7.10
  -7  12  -4    0.10    1.30
  -7  12  -4    0.30    1.60
  -7  12  -4    1.30    3.00
   7 -12   4   -0.80    1.10
   7 -12   4    1.00    1.90
   7 -12   4   -0.90    1.10
  -8  12  -4   36.50    9.40
   8 -12   4   27.70    5.80
   8 -12   4   25.90    5.90
   8 -12   4   18.30    6.20
  -9  12  -4    2.90    3.20
   9 -12   4   -1.30    1.40
   9 -12   4    1.90    3.00
   9 -12   4    1.40    2.20
   9  11  -4   47.90   11.40
   9  11  -4   33.20    7.70
   9  11  -4   46.60   11.40
   9  11  -4   41.20    7.20
   8  11  -4   12.20    4.90
   8  11  -4    9.60    5.40
   8  11  -4   10.30    3.50
   8  11  -4    3.30    3.70
  -8 -11   4   12.60    7.80
   7  11  -4   25.80    7.90
   7  11  -4   22.70    6.50
   7  11  -4   25.20    6.40
   7  11  -4   23.40    5.00
  -7 -11   4   19.30    8.80
   6  11  -4   13.40    5.50
   6  11  -4   10.10    4.40
   6  11  -4   20.50    4.70
   6  11  -4   13.70    5.30
  -6 -11   4   14.80    3.60
  -6 -11   4   18.00    7.20
  -6 -11   4   12.60    2.80
   5  11  -4   71.49   10.20
   5  11  -4   74.69    9.30
   5  11  -4   51.39    9.90
   5  11  -4   58.29   11.20
  -5 -11   4   68.39    8.90
  -5 -11   4   62.79    7.60
   4  11  -4   29.10    7.10
   4  11  -4   16.50    5.80
   4  11  -4   21.50    5.50
   4  11  -4   20.50    4.60
  -4 -11   4   21.80    5.10
  -4 -11   4   16.60    3.60
   3  11  -4    5.00    3.00
   3  11  -4    1.50    2.40
   3  11  -4    5.40    2.70
   3  11  -4    4.40    4.20
  -3 -11   4    3.20    3.60
  -3 -11   4    4.30    2.50
  -3 -11   4    1.70    2.50
   2  11  -4   56.99    9.00
   2  11  -4   67.69   10.90
   2  11  -4   72.79    9.00
   2  11  -4   92.09   13.90
  -2 -11   4   70.69   11.30
  -2 -11   4   60.59    7.90
  -2 -11   4   78.09   10.10
   1  11  -4  912.01   53.99
   1  11  -4 1011.90   57.49
   1  11  -4  901.81   55.69
   1  11  -4  943.81   59.59
  -1 -11   4  972.60   57.99
  -1 -11   4  906.11   54.89
  -1 -11   4  896.31   53.69
   0  11  -4  140.09   12.60
   0  11  -4  105.09   11.90
   0  11  -4  128.69   10.80
   0  11  -4  127.69   16.90
   0 -11   4  111.29   12.00
   0 -11   4  141.19   11.20
   0 -11   4  127.19   11.30
  -1  11  -4  459.45   31.80
  -1  11  -4  455.05   28.90
  -1  11  -4  478.05   34.00
  -1  11  -4  457.75   30.50
   1 -11   4  417.96   30.70
   1 -11   4  477.65   29.10
   1 -11   4  453.35   29.40
  -2  11  -4   -0.20    1.60
  -2  11  -4    0.40    1.80
  -2  11  -4    1.50    3.50
  -2  11  -4    2.40    2.00
   2 -11   4    1.40    1.90
   2 -11   4   -0.30    1.20
   2 -11   4   -0.40    1.20
  -3  11  -4   16.60    3.90
  -3  11  -4   18.70    5.70
  -3  11  -4   17.40    5.90
   3 -11   4   23.00    4.80
   3 -11   4   39.30    7.70
   3 -11   4   21.00    4.50
  -4  11  -4  128.79   11.60
  -4  11  -4  103.29    9.80
  -4  11  -4  121.59   17.00
   4 -11   4  128.99   10.80
   4 -11   4  101.49   10.00
   4 -11   4  110.09   11.70
  -5  11  -4  102.79    9.60
  -5  11  -4  104.99   10.50
  -5  11  -4  107.49   15.60
   5 -11   4  108.49   10.20
   5 -11   4  104.29    9.90
   5 -11   4  113.69   11.80
  -6  11  -4   13.80    4.10
  -6  11  -4    7.70    4.80
  -6  11  -4    8.60    3.00
   6 -11   4   12.80    4.60
   6 -11   4    6.00    4.40
   6 -11   4   12.20    3.60
  -7  11  -4   -0.70    1.70
  -7  11  -4    2.80    1.90
   7 -11   4   -0.70    1.20
   7 -11   4    3.50    2.50
   7 -11   4    0.20    1.50
  -8  11  -4   10.80    5.00
   8 -11   4   13.30    3.80
   8 -11   4   14.50    4.10
   8 -11   4    5.20    3.40
  -9  11  -4   14.30    5.50
   9 -11   4    5.00    3.70
   9 -11   4    1.00    2.00
   9 -11   4    0.80    1.90
   9  10  -4    0.10    2.60
   9  10  -4   -0.30    1.10
   9  10  -4    0.20    2.30
   9  10  -4    4.20    4.30
   8  10  -4    2.20    2.90
   8  10  -4    1.50    3.10
   8  10  -4    2.70    2.10
   8  10  -4    0.90    2.20
  -8 -10   4    0.80    2.80
   7  10  -4    3.50    2.60
   7  10  -4    4.00    4.00
   7  10  -4    4.60    3.60
  -7 -10   4    7.40    5.70
   6  10  -4   -0.10    1.40
   6  10  -4   -0.50    1.90
   6  10  -4    1.70    2.70
   6  10  -4   -1.20    2.00
  -6 -10   4    0.50    1.20
  -6 -10   4    3.60    2.00
   5  10  -4   19.90    5.90
   5  10  -4   29.80    6.50
   5  10  -4   34.50    5.70
  -5 -10   4   24.90    4.30
  -5 -10   4   41.50    6.40
  -5 -10   4   34.80    9.40
   4  10  -4   15.80    5.00
   4  10  -4    9.20    5.00
   4  10  -4   27.30    5.80
   4  10  -4   19.20    4.40
  -4 -10   4   37.40    6.30
  -4 -10   4   24.10    4.10
  -4 -10   4   18.70    6.30
   3  10  -4   13.40    4.30
   3  10  -4    8.40    2.90
   3  10  -4    4.40    2.80
   3  10  -4   14.60    5.40
  -3 -10   4    7.40    3.10
  -3 -10   4   11.70    3.10
  -3 -10   4   16.10    5.50
   2  10  -4   79.09   11.60
   2  10  -4   76.89   11.90
   2  10  -4   83.29   11.10
   2  10  -4   72.19    7.40
  -2 -10   4   72.99    9.50
  -2 -10   4   66.29    8.10
  -2 -10   4   75.19   11.60
   1  10  -4    5.00    2.50
   1  10  -4    0.20    1.20
   1  10  -4    2.90    3.50
  -1 -10   4    4.80    2.80
  -1 -10   4    0.10    1.20
  -1 -10   4    6.40    2.50
   0  10  -4    9.10    2.70
   0  10  -4    7.60    4.40
   0  10  -4   10.50    3.70
   0  10  -4    6.90    3.40
   0 -10   4    6.50    3.00
   0 -10   4    9.00    2.90
   0 -10   4   11.70    4.20
  -1  10  -4   24.30    5.40
  -1  10  -4   13.50    3.20
  -1  10  -4   20.20    5.40
  -1  10  -4   26.70    7.30
   1 -10   4   26.90    6.00
   1 -10   4   30.60    5.50
   1 -10   4   21.30    4.10
  -2  10  -4   41.50    8.60
  -2  10  -4   47.40    7.30
  -2  10  -4   41.30    7.50
   2 -10   4   28.40    5.10
   2 -10   4   32.60    6.40
  -3  10  -4   62.09   11.20
  -3  10  -4   51.09    8.00
  -3  10  -4   50.39    6.70
   3 -10   4   43.80    6.60
   3 -10   4   53.59    9.60
   3 -10   4   55.69    7.40
   3 -10   4   50.89    8.10
  -4  10  -4   -0.80    1.90
  -4  10  -4   -0.40    1.50
  -4  10  -4   -0.50    1.10
   4 -10   4    0.70    1.40
   4 -10   4   -1.60    1.00
   4 -10   4   -2.40    1.20
   4 -10   4   -0.70    1.30
  -5  10  -4  234.58   16.60
  -5  10  -4  233.38   17.40
  -5  10  -4  220.68   21.00
   5 -10   4  239.28   18.90
   5 -10   4  247.08   17.10
   5 -10   4  234.98   19.90
   5 -10   4  247.88   17.40
  -6  10  -4   10.00    3.00
  -6  10  -4    5.60    2.40
  -6  10  -4    3.50    3.30
   6 -10   4    7.10    3.00
   6 -10   4    7.60    4.20
   6 -10   4   12.90    3.50
   6 -10   4   10.30    3.90
  -7  10  -4   33.10    3.30
   7 -10   4   33.20    5.90
   7 -10   4   59.89   10.20
   7 -10   4   35.30    6.20
   7 -10   4   56.99    9.90
  -8  10  -4   42.40    9.80
   8 -10   4   29.90    6.50
   8 -10   4   17.40    5.70
   8 -10   4   29.60    5.70
   8 -10   4   45.00    8.40
  -9  10  -4   15.50    5.70
   9 -10   4    2.40    2.20
   9 -10   4    5.60    2.80
   9 -10   4    4.20    3.30
   9 -10   4    6.30    3.50
 -10  10  -4   22.40    6.70
  10 -10   4   30.40    5.80
  10 -10   4   16.20    4.10
  10 -10   4   20.10    5.40
  10   9  -4    9.00    5.30
  10   9  -4    4.90    3.50
  10   9  -4    7.90    3.30
   9   9  -4   -0.70    1.70
   9   9  -4   -0.20    1.90
   9   9  -4   -0.40    1.70
   8   9  -4   14.00    3.70
   8   9  -4    7.70    3.70
   8   9  -4   15.40    5.70
   8   9  -4   14.90    5.70
  -8  -9   4    9.40    6.50
   7   9  -4   39.90    7.20
   7   9  -4   29.90    7.40
   7   9  -4   33.30    5.90
   7   9  -4   29.00    7.60
   6   9  -4   14.60    3.70
   6   9  -4   11.20    4.60
   6   9  -4   14.70    4.50
   6   9  -4   18.70    6.00
  -6  -9   4   19.90    6.80
  -6  -9   4   17.20    3.00
  -6  -9   4   15.10    3.20
   5   9  -4   25.10    6.70
   5   9  -4   16.00    5.00
   5   9  -4   23.80    6.80
   5   9  -4   31.70    5.60
  -5  -9   4   29.40    5.40
  -5  -9   4   21.50    3.70
  -5  -9   4   16.80    6.30
   4   9  -4   22.20    8.00
   4   9  -4   51.59    9.00
   4   9  -4   24.00    5.30
   4   9  -4   42.50    6.40
  -4  -9   4   35.30    5.00
  -4  -9   4   36.90    6.20
  -4  -9   4   56.29   11.20
   3   9  -4   60.39   10.40
   3   9  -4   67.49    9.00
   3   9  -4   46.60    8.00
   3   9  -4   49.60    6.70
  -3  -9   4   55.39    7.50
  -3  -9   4   38.50    5.60
  -3  -9   4   49.00   10.20
   2   9  -4  275.67   19.00
   2   9  -4  271.17   17.60
   2   9  -4  232.98   19.00
   2   9  -4  254.47   20.80
  -2  -9   4  277.97   20.90
  -2  -9   4  236.38   16.80
  -2  -9   4  244.98   18.00
   1   9  -4   -0.20    1.90
   1   9  -4    3.10    2.10
   1   9  -4    2.00    1.50
   1   9  -4    0.30    1.50
  -1  -9   4    2.30    2.30
  -1  -9   4    0.90    1.50
  -1  -9   4    0.20    1.30
   0   9  -4   47.40    7.40
   0   9  -4   45.60    9.00
   0   9  -4   56.69    8.30
   0   9  -4   53.79    6.90
   0  -9   4   53.99    8.00
   0  -9   4   54.99    6.70
   0  -9   4   53.89    7.60
  -1   9  -4    0.80    1.30
  -1   9  -4    3.20    2.10
  -1   9  -4    3.50    2.90
  -1   9  -4    4.40    2.40
   1  -9   4    2.80    2.00
   1  -9   4    2.50    2.10
   1  -9   4    0.60    1.50
  -2   9  -4  134.89   12.40
  -2   9  -4  125.19   11.40
  -2   9  -4  142.89   14.30
  -2   9  -4  128.69   10.30
   2  -9   4  129.09   10.90
   2  -9   4  145.19   12.10
   2  -9   4  144.89   11.00
   2  -9   4  122.59   12.80
  -3   9  -4  269.27   22.40
  -3   9  -4  248.98   19.20
  -3   9  -4  286.67   18.30
   3  -9   4  277.47   18.90
   3  -9   4  294.67   22.00
   3  -9   4  281.17   18.70
  -4   9  -4    6.10    2.10
  -4   9  -4    2.70    2.30
  -4   9  -4    2.00    2.90
   4  -9   4    5.60    2.10
   4  -9   4    4.20    3.00
   4  -9   4    4.20    2.20
   4  -9   4   -0.30    1.20
  -5   9  -4   50.39   10.10
  -5   9  -4   51.49    6.20
  -5   9  -4   51.49    7.00
   5  -9   4   43.50    6.30
   5  -9   4   38.00    7.40
   5  -9   4   36.90    7.00
   5  -9   4   33.60    5.40
  -6   9  -4    7.50    4.00
  -6   9  -4    4.60    2.00
  -6   9  -4   11.40    2.90
   6  -9   4    4.50    3.40
   6  -9   4    8.10    3.70
   6  -9   4   10.60    3.20
  -7   9  -4   -0.80    1.70
   7  -9   4    0.90    2.20
   7  -9   4   -0.60    1.20
   7  -9   4   -0.20    1.00
   7  -9   4   -0.50    1.30
  -8   9  -4   -2.40    1.40
   8  -9   4   -0.40    1.20
   8  -9   4    1.40    2.00
   8  -9   4    1.10    1.60
   8  -9   4   -1.50    2.10
  -9   9  -4   62.09   11.60
   9  -9   4   68.79   10.30
   9  -9   4   55.59    7.50
   9  -9   4   41.00    8.80
   9  -9   4   64.69    8.20
  10  -9   4    0.80    2.60
  10  -9   4    3.30    2.40
  10  -9   4   -0.90    1.50
  10  -9   4    2.10    2.00
  10   8  -4   20.40    6.70
  10   8  -4   20.00    5.70
  10   8  -4   31.90    9.20
   9   8  -4   19.70    4.30
   9   8  -4   17.40    5.00
   9   8  -4   20.80    6.80
   9   8  -4    6.80    4.50
   8   8  -4   -1.40    1.70
   8   8  -4   -1.50    1.20
   8   8  -4    2.30    1.90
   8   8  -4   -2.30    1.10
  -8  -8   4   -2.70    1.00
   7   8  -4    5.00    2.50
   7   8  -4    4.20    3.30
   7   8  -4    5.70    3.90
   7   8  -4    3.20    2.70
  -7  -8   4    9.50    5.30
   6   8  -4   12.50    4.90
   6   8  -4   19.40    4.70
   6   8  -4    9.70    4.10
  -6  -8   4   14.70    2.40
  -6  -8   4   15.40    2.90
  -6  -8   4   23.70    7.40
   5   8  -4   33.70    5.60
   5   8  -4   35.40    8.10
   5   8  -4   47.30    8.50
   5   8  -4   46.60    7.20
  -5  -8   4   43.50    9.10
  -5  -8   4   44.90    4.40
  -5  -8   4   53.49    6.80
   4   8  -4    9.20    2.70
   4   8  -4   15.00    4.70
   4   8  -4   16.10    4.80
   4   8  -4   11.70    3.40
  -4  -8   4    9.70    3.10
  -4  -8   4   16.10    3.10
  -4  -8   4    7.30    4.30
   3   8  -4   25.10    6.20
   3   8  -4    7.40    2.90
   3   8  -4   16.30    3.70
   3   8  -4    8.40    3.20
  -3  -8   4    9.60    2.50
  -3  -8   4   19.40    5.60
  -3  -8   4   10.00    3.20
   2   8  -4  214.08   15.90
   2   8  -4  210.98   14.90
   2   8  -4  185.98   17.10
   2   8  -4  221.98   16.70
  -2  -8   4  224.88   15.80
  -2  -8   4  224.78   14.70
  -2  -8   4  208.08   17.40
   1   8  -4  309.37   20.80
   1   8  -4  306.07   22.30
   1   8  -4  294.47   18.70
   1   8  -4  292.77   19.80
  -1  -8   4  259.47   18.90
  -1  -8   4  293.47   21.00
  -1  -8   4  262.77   18.40
   0   8  -4  131.09   11.20
   0   8  -4  125.39    9.90
   0   8  -4  121.69   12.60
   0   8  -4  139.39   11.20
   0  -8   4  125.99   10.40
   0  -8   4  135.79   10.40
   0  -8   4  114.09   10.80
  -1   8  -4   14.70    3.90
  -1   8  -4    7.80    2.80
  -1   8  -4   14.70    4.70
  -1   8  -4   18.60    3.50
   1  -8   4   15.30    3.40
   1  -8   4   13.40    4.30
   1  -8   4   12.30    3.20
   1  -8   4   14.70    3.70
  -2   8  -4  476.65   28.30
  -2   8  -4  478.35   32.60
  -2   8  -4  446.06   30.20
  -2   8  -4  474.15   29.70
   2  -8   4  438.86   29.60
   2  -8   4  483.15   31.70
   2  -8   4  475.55   28.60
   2  -8   4  503.05   29.10
  -3   8  -4    1.30    2.30
  -3   8  -4    5.60    1.90
  -3   8  -4    2.40    2.00
   3  -8   4    3.40    2.20
   3  -8   4    2.70    2.50
   3  -8   4    3.50    2.00
   3  -8   4    5.40    2.00
  -4   8  -4   50.19    9.50
  -4   8  -4   49.00    6.00
  -4   8  -4   41.40    6.40
   4  -8   4   38.90    5.90
   4  -8   4   57.69    5.70
   4  -8   4   60.39    8.30
   4  -8   4   62.19    9.30
  -5   8  -4    6.80    2.30
  -5   8  -4    8.20    3.90
   5  -8   4    3.50    1.90
   5  -8   4    7.70    3.20
   5  -8   4    2.80    2.80
   5  -8   4    4.90    2.40
  -6   8  -4   24.30    3.00
  -6   8  -4   17.00    5.70
   6  -8   4   19.20    5.60
   6  -8   4   21.40    5.20
   6  -8   4   31.70    5.20
   6  -8   4   20.00    4.00
  -7   8  -4   51.09   10.10
   7  -8   4   48.60    8.60
   7  -8   4   46.80    6.30
   7  -8   4   51.39    6.60
   7  -8   4   53.69    8.50
  -8   8  -4  102.59   14.50
   8  -8   4  106.29   11.50
   8  -8   4   94.59    8.70
   8  -8   4  110.39   13.90
   8  -8   4   88.99   13.50
  -9   8  -4   10.10    4.80
   9  -8   4   14.20    5.00
   9  -8   4    8.10    4.20
   9  -8   4    6.50    2.50
   9  -8   4    4.30    2.30
  10  -8   4  107.29   11.50
  10  -8   4   98.09    9.10
  10  -8   4  112.99    9.50
  10  -8   4   81.19   13.10
  11   7  -4   28.50    7.10
  11   7  -4   36.60    8.70
  11   7  -4   29.20   10.90
  10   7  -4   27.10    7.10
  10   7  -4   25.80    5.10
  10   7  -4   34.70    7.20
  10   7  -4   17.20    6.70
   9   7  -4    2.30    3.00
   9   7  -4    3.50    4.00
   9   7  -4    7.30    2.80
   9   7  -4    9.60    4.60
   8   7  -4   44.10    6.90
   8   7  -4   40.20    9.40
   8   7  -4   38.50    6.90
   8   7  -4   46.60    8.50
   7   7  -4   86.59    8.20
   7   7  -4   75.69   12.30
   7   7  -4   64.69   10.50
   7   7  -4   88.19   10.60
  -7  -7   4   76.39   14.10
   6   7  -4   51.29    9.10
   6   7  -4   66.59   11.10
   6   7  -4   46.40    6.90
   6   7  -4   81.79    9.60
  -6  -7   4   56.79    4.40
  -6  -7   4   58.79    5.70
  -6  -7   4   53.69   11.40
   5   7  -4   11.20    3.90
   5   7  -4    7.00    3.30
   5   7  -4    8.80    2.90
   5   7  -4    8.60    2.60
  -5  -7   4    9.90    3.20
  -5  -7   4   13.50    3.00
   4   7  -4    0.80    2.00
   4   7  -4    7.80    2.50
   4   7  -4    7.40    2.80
   4   7  -4    6.40    2.90
  -4  -7   4    4.00    3.10
  -4  -7   4    5.60    1.80
  -4  -7   4    5.60    2.30
   3   7  -4   32.90    6.00
   3   7  -4   22.40    5.30
   3   7  -4   28.50    5.10
   3   7  -4   29.00    4.90
  -3  -7   4   30.70    5.20
  -3  -7   4   24.00    3.80
  -3  -7   4   32.10    6.60
   2   7  -4   -0.40    1.00
   2   7  -4   -1.40    1.50
   2   7  -4   -1.20    0.60
   2   7  -4    1.20    1.60
  -2  -7   4    1.40    1.60
  -2  -7   4    3.20    2.40
  -2  -7   4    0.00    1.20
   1   7  -4  190.48   16.70
   1   7  -4  196.18   14.10
   1   7  -4  200.68   15.10
   1   7  -4  227.38   15.90
  -1  -7   4  224.58   16.40
  -1  -7   4  232.48   15.30
  -1  -7   4  213.08   14.40
   0   7  -4   15.00    3.70
   0   7  -4   20.70    4.10
   0   7  -4   26.10    4.20
   0   7  -4   19.20    5.20
   0  -7   4   26.60    5.00
   0  -7   4   17.60    3.50
   0  -7   4   16.60    3.80
   0  -7   4   25.00    5.50
  -1   7  -4    4.50    2.40
  -1   7  -4    0.00    0.90
  -1   7  -4   -0.70    1.80
  -1   7  -4    0.30    1.00
   1  -7   4    1.50    2.50
   1  -7   4   -0.60    1.00
   1  -7   4    1.40    1.40
   1  -7   4    0.90    1.40
  -2   7  -4  217.28   18.00
  -2   7  -4  197.18   14.10
  -2   7  -4  221.28   15.60
  -2   7  -4  255.87   16.60
   2  -7   4  206.58   14.50
   2  -7   4  226.28   15.70
   2  -7   4  226.68   15.20
   2  -7   4  209.88   17.00
  -3   7  -4   13.40    3.00
  -3   7  -4    5.10    3.20
  -3   7  -4   11.50    3.20
   3  -7   4   15.90    3.50
   3  -7   4   14.10    4.10
   3  -7   4   11.20    2.70
   3  -7   4   18.20    4.00
  -4   7  -4   14.20    3.10
  -4   7  -4   11.90    4.50
   4  -7   4    7.90    2.20
   4  -7   4   12.70    3.20
   4  -7   4    8.30    2.70
   4  -7   4    4.40    3.00
  -5   7  -4    2.70    1.30
  -5   7  -4    2.10    2.50
  -5   7  -4    4.70    1.90
   5  -7   4    0.40    1.30
   5  -7   4    0.00    1.30
   5  -7   4    2.60    2.90
   5  -7   4    4.50    1.70
  -6   7  -4    4.30    3.30
   6  -7   4    1.90    1.70
   6  -7   4    0.90    2.30
   6  -7   4    3.40    2.00
   6  -7   4    4.30    1.70
  -7   7  -4   67.59   11.20
   7  -7   4   61.19   10.20
   7  -7   4   62.19    6.00
   7  -7   4   50.69    8.50
   7  -7   4   66.39    6.40
  -8   7  -4   12.70    4.80
   8  -7   4   15.80    3.40
   8  -7   4   19.30    5.80
   8  -7   4   18.90    3.90
  -9   7  -4  100.79   13.90
   9  -7   4  103.99   13.40
   9  -7   4  100.09    8.60
   9  -7   4  107.09    8.80
  10  -7   4    2.00    2.50
  10  -7   4    1.10    1.40
  11  -7   4   48.10    8.50
  11  -7   4   39.70    5.90
  11  -7   4   45.30    6.40
  11   6  -4    1.20    3.40
  11   6  -4    7.60    4.10
  11   6  -4   14.40    4.90
  11   6  -4   12.20    3.70
  10   6  -4   -1.20    1.60
  10   6  -4    3.70    3.20
  10   6  -4    2.40    2.30
   9   6  -4    2.10    3.10
   9   6  -4    2.10    2.20
   9   6  -4   -0.30    2.50
   9   6  -4    3.70    2.40
   8   6  -4   20.60    4.70
   8   6  -4   30.60    7.80
   8   6  -4   15.40    4.60
   8   6  -4   32.40    5.60
   7   6  -4  101.69   10.20
   7   6  -4   90.19   13.70
   7   6  -4  154.18   13.30
   7   6  -4  128.09   10.40
   6   6  -4   19.00    5.30
   6   6  -4   13.00    3.30
   6   6  -4   21.90    4.70
   6   6  -4   11.00    3.80
  -6  -6   4   15.80    5.80
  -6  -6   4   14.60    2.00
  -6  -6   4   16.60    1.90
   5   6  -4  205.28   15.00
   5   6  -4  185.58   16.80
   5   6  -4  197.88   14.50
   5   6  -4  183.78   16.20
  -5  -6   4  223.08   19.20
  -5  -6   4  211.98   13.90
  -5  -6   4  213.98   12.70
   4   6  -4    7.40    2.40
   4   6  -4    8.90    3.40
   4   6  -4    4.60    2.30
   4   6  -4    4.60    3.00
  -4  -6   4    6.40    2.30
  -4  -6   4    2.90    2.90
   3   6  -4  240.28   17.90
   3   6  -4  261.87   17.00
   3   6  -4  216.38   17.80
   3   6  -4  254.37   16.20
  -3  -6   4  222.78   18.70
  -3  -6   4  240.68   15.40
  -3  -6   4  240.38   16.50
   2   6  -4    7.50    3.30
   2   6  -4    9.60    2.90
   2   6  -4    5.40    2.40
  -2  -6   4    0.60    1.80
  -2  -6   4    8.10    2.70
  -2  -6   4    3.50    1.80
   1   6  -4   14.30    3.40
   1   6  -4   16.40    3.60
   1   6  -4   11.80    2.80
   1   6  -4    4.20    2.80
  -1  -6   4    9.80    3.60
  -1  -6   4    9.40    2.60
  -1  -6   4   17.50    4.10
  -1  -6   4   17.90    3.50
   0   6  -4   14.20    4.00
   0   6  -4   24.50    4.40
   0   6  -4   24.90    3.80
   0   6  -4   32.20    5.20
   0  -6   4   22.40    4.00
   0  -6   4   28.90    5.80
   0  -6   4   34.30    4.90
   0  -6   4   35.00    5.40
  -1   6  -4   28.00    3.90
  -1   6  -4   19.50    4.10
  -1   6  -4   23.60    5.90
  -1   6  -4   10.60    3.80
   1  -6   4   23.90    4.10
   1  -6   4   18.40    3.60
   1  -6   4   20.70    4.60
   1  -6   4   26.20    4.50
  -2   6  -4   -0.20    1.00
  -2   6  -4    2.40    2.60
  -2   6  -4    0.00    0.80
  -2   6  -4    0.10    1.40
   2  -6   4    0.90    1.00
   2  -6   4   -0.60    0.80
   2  -6   4    2.10    1.60
   2  -6   4    0.60    2.00
  -3   6  -4  208.38   13.10
  -3   6  -4  174.38   16.40
  -3   6  -4  225.18   14.50
   3  -6   4  196.78   14.40
   3  -6   4  201.88   14.10
   3  -6   4  188.78   13.30
   3  -6   4  256.87   17.60
  -4   6  -4  337.77   19.70
  -4   6  -4  343.77   24.70
  -4   6  -4  332.17   20.60
   4  -6   4  331.87   20.30
   4  -6   4  322.47   20.90
   4  -6   4  338.17   22.00
   4  -6   4  339.37   24.00
  -5   6  -4   26.50    6.30
  -5   6  -4   28.60    2.40
   5  -6   4   37.70    7.30
   5  -6   4   33.30    5.60
   5  -6   4   28.90    4.10
   5  -6   4   18.50    3.70
  -6   6  -4    2.40    2.60
   6  -6   4   -1.30    0.90
   6  -6   4    0.50    2.20
   6  -6   4    0.80    1.10
  -7   6  -4   85.39   12.40
   7  -6   4   91.69    7.60
   7  -6   4   90.79   12.30
   7  -6   4   85.19    7.20
  -8   6  -4   19.50    5.70
   8  -6   4    9.90    4.10
   8  -6   4   20.70    3.70
   8  -6   4   27.10    4.10
   9  -6   4   52.79    9.20
   9  -6   4   59.49    5.60
   9  -6   4   54.19    5.50
  10  -6   4    0.20    1.10
  10  -6   4    3.50    3.10
  10  -6   4   -1.10    0.80
  11  -6   4    2.40    1.70
  11  -6   4    1.80    3.30
  11  -6   4   -1.20    1.70
  11  -6   4    1.70    1.60
  11   5  -4   31.40    7.00
  11   5  -4   38.50    8.40
  11   5  -4   37.50    6.50
  11   5  -4   25.70    6.10
  11   5  -4   37.40    9.80
  10   5  -4  167.28   14.90
  10   5  -4  158.78   14.00
  10   5  -4  159.08   21.40
  10   5  -4  154.98   13.00
   9   5  -4   43.40   10.70
   9   5  -4   45.80    7.50
   9   5  -4   50.09    7.20
   9   5  -4   37.60    7.30
   8   5  -4    1.00    1.60
   8   5  -4    0.40    2.00
   8   5  -4    1.10    2.00
   7   5  -4    2.50    2.00
   7   5  -4    0.70    2.00
   7   5  -4    3.50    2.40
   7   5  -4    0.40    2.00
   6   5  -4  142.49   14.60
   6   5  -4  157.18   13.60
   6   5  -4  183.68   12.90
   6   5  -4  148.19   11.90
  -6  -5   4  154.08   16.00
   5   5  -4   21.70    4.40
   5   5  -4   21.90    4.10
   5   5  -4   23.30    5.80
   5   5  -4   26.90    5.60
  -5  -5   4   19.20    3.30
  -5  -5   4   22.80    6.10
  -5  -5   4   26.10    3.00
   4   5  -4   31.90    6.00
   4   5  -4   44.10    5.90
   4   5  -4   44.20    6.20
   4   5  -4   47.30    7.40
  -4  -5   4   43.10    5.50
  -4  -5   4   42.70    8.00
  -4  -5   4   39.50    3.90
   3   5  -4  102.79    8.60
   3   5  -4  106.09    9.10
   3   5  -4  115.09   10.30
   3   5  -4  108.49   10.00
  -3  -5   4  118.49    8.30
  -3  -5   4  104.99    8.80
  -3  -5   4   78.59   11.20
   2   5  -4   10.50    2.90
   2   5  -4   18.90    4.60
   2   5  -4   16.30    3.70
   2   5  -4   14.30    3.20
  -2  -5   4   11.50    3.70
  -2  -5   4    8.10    2.60
   1   5  -4  452.05   28.20
   1   5  -4  392.26   26.90
   1   5  -4  442.96   26.60
  -1  -5   4  433.36   27.10
  -1  -5   4  482.95   28.30
  -1  -5   4  422.16   26.10
  -1  -5   4  420.56   26.00
   0   5  -4  778.32   44.10
   0   5  -4  718.33   44.10
   0   5  -4  831.22   46.70
   0  -5   4  747.63   43.70
   0  -5   4  799.12   44.30
   0  -5   4  780.02   46.10
   0  -5   4  767.52   44.10
  -1   5  -4    7.10    1.90
  -1   5  -4   12.50    2.70
  -1   5  -4    9.40    3.30
  -1   5  -4    7.80    2.60
   1  -5   4    8.40    2.20
   1  -5   4    6.60    3.10
   1  -5   4    5.00    2.40
  -2   5  -4    6.50    1.70
  -2   5  -4   11.40    4.00
  -2   5  -4    4.80    2.20
   2  -5   4    5.90    1.90
   2  -5   4    3.40    2.10
   2  -5   4    8.60    3.20
   2  -5   4    5.20    1.90
  -3   5  -4   30.30    4.50
  -3   5  -4   24.90    5.60
  -3   5  -4   33.60    3.20
   3  -5   4   35.00    5.00
   3  -5   4   36.80    6.60
   3  -5   4   31.20    4.10
   3  -5   4   27.70    5.00
  -4   5  -4  134.39   12.60
  -4   5  -4  122.69    8.00
  -4   5  -4  141.19    8.60
   4  -5   4  130.69   12.10
   4  -5   4  106.19    9.60
   4  -5   4  124.79    9.60
   4  -5   4  124.39    8.80
  -5   5  -4   14.20    4.50
   5  -5   4   20.20    3.60
   5  -5   4   34.70    4.00
   5  -5   4   23.10    5.40
  -6   5  -4   27.50    6.50
   6  -5   4   23.70    5.80
   6  -5   4   16.10    2.80
   6  -5   4   16.00    3.10
  -7   5  -4   29.70    6.80
   7  -5   4   25.50    4.00
   7  -5   4   26.70    3.70
   8  -5   4   16.70    5.30
   8  -5   4   20.10    3.30
   8  -5   4   18.30    3.20
   9  -5   4   51.89    4.90
   9  -5   4   48.80    9.20
   9  -5   4   45.70    4.80
  10  -5   4   31.70    8.50
  10  -5   4   31.90    7.50
  10  -5   4   42.10    5.10
  10  -5   4   34.00    4.60
  11  -5   4    2.90    3.30
  11  -5   4    3.00    1.80
  11  -5   4   -1.30    1.40
  11  -5   4    1.40    1.30
  11   4  -4   -2.30    2.20
  11   4  -4    0.90    1.80
  11   4  -4   -1.90    0.90
  11   4  -4   -0.90    1.40
  11   4  -4   -0.60    1.30
  10   4  -4   59.09    9.00
  10   4  -4   67.59    9.70
  10   4  -4   73.19    9.40
  10   4  -4   66.09   13.30
   9   4  -4   28.20    5.70
   9   4  -4   25.40    5.40
   9   4  -4   22.80    6.80
   9   4  -4   19.60    4.40
   8   4  -4  262.67   20.30
   8   4  -4  268.37   24.00
   8   4  -4  307.57   20.30
   8   4  -4  303.07   19.80
   7   4  -4   26.10    6.80
   7   4  -4   17.30    3.90
   7   4  -4   20.30    4.30
   7   4  -4    9.80    3.40
   6   4  -4   47.20    8.80
   6   4  -4   35.60    5.70
   6   4  -4   41.20    5.80
   6   4  -4   44.00    6.70
   5   4  -4  244.38   19.40
   5   4  -4  242.58   16.40
   5   4  -4  251.87   16.70
   5   4  -4  234.38   17.20
  -5  -4   4  245.68   14.10
  -5  -4   4  234.68   19.90
  -5  -4   4  236.48   14.90
   4   4  -4  139.09   12.80
   4   4  -4  138.19   10.80
   4   4  -4  147.89   10.90
   4   4  -4  137.39   11.60
  -4  -4   4  129.59   10.10
  -4  -4   4  152.58    9.60
  -4  -4   4  158.48   13.90
   3   4  -4 1109.79   64.79
  -3  -4   4 1189.88   66.89
   2   4  -4   50.69    6.10
   2   4  -4   30.50    5.40
   2   4  -4   53.29    4.90
  -2  -4   4   44.40    4.50
  -2  -4   4   54.49    6.40
  -2  -4   4   37.20    5.60
  -2  -4   4   34.50    5.90
   1   4  -4  114.49    8.70
   1   4  -4  120.29    8.30
   1   4  -4  100.69    9.30
   1   4  -4  104.49    8.30
  -1  -4   4  109.49    9.30
  -1  -4   4  116.69    8.50
  -1  -4   4  103.99    8.80
  -1  -4   4   85.79    7.80
   0   4  -4   91.59    7.00
   0   4  -4   88.79    7.10
   0   4  -4   84.49    8.70
   0  -4   4   99.79    7.50
   0  -4   4   98.79    7.60
   0  -4   4  107.59    9.10
   0  -4   4   87.89    7.40
  -1   4  -4   63.19    4.80
  -1   4  -4   58.29    8.00
  -1   4  -4   51.39    5.40
  -1   4  -4   60.39    5.00
   1  -4   4   52.89    4.90
   1  -4   4   57.79    8.00
   1  -4   4   49.10    4.70
   1  -4   4   49.60    5.20
  -2   4  -4   67.69    9.10
  -2   4  -4   76.39    6.30
  -2   4  -4   65.69    5.00
   2  -4   4   65.19    6.00
   2  -4   4   52.89    8.60
   2  -4   4   68.79    5.50
   2  -4   4   67.39    5.50
  -3   4  -4   92.39   11.50
  -3   4  -4   86.99    6.50
  -3   4  -4   76.29    5.30
   3  -4   4   57.39    8.60
   3  -4   4   73.19    5.80
   3  -4   4   79.59    6.60
   3  -4   4   83.09    6.80
  -4   4  -4  273.77   21.30
   4  -4   4  275.87   17.10
   4  -4   4  333.37   18.50
   4  -4   4  275.67   21.10
  -5   4  -4  156.58   15.00
   5  -4   4  175.48   11.30
   5  -4   4  211.38   16.30
   5  -4   4  183.88   12.10
  -6   4  -4   11.00    4.00
   6  -4   4   13.20    2.30
   6  -4   4   19.80    5.30
   6  -4   4   18.30    3.00
  -7   4  -4    4.30    3.20
   7  -4   4    9.20    2.30
   7  -4   4    4.50    3.30
   7  -4   4    3.40    1.40
   8  -4   4   82.99   12.40
   8  -4   4   66.99    5.50
   8  -4   4   80.49    9.80
   9  -4   4   10.10    4.50
   9  -4   4   23.60    3.30
   9  -4   4   27.60    6.90
   9  -4   4   24.70    3.60
  10  -4   4   27.40    3.70
  10  -4   4   19.20    6.10
  10  -4   4   19.50    3.20
  10  -4   4   25.10    7.20
  11  -4   4    2.50    3.30
  11  -4   4    4.80    1.80
  11  -4   4   -0.70    1.70
  11  -4   4    3.50    1.60
  12   3  -4   -1.20    1.40
  12   3  -4   -0.40    1.60
  12   3  -4    1.00    2.00
  12   3  -4   -0.60    1.40
  11   3  -4   38.60    7.20
  11   3  -4   32.60    6.10
  11   3  -4   36.20    7.00
  11   3  -4   36.10    6.60
  11   3  -4   49.70   12.50
  10   3  -4   58.29    8.00
  10   3  -4   53.69    7.80
  10   3  -4   44.60    7.50
  10   3  -4   63.29   12.80
  10   3  -4   49.90    8.20
   9   3  -4   40.00    6.40
   9   3  -4   46.10    7.30
   9   3  -4   40.70    6.50
   9   3  -4   59.49   12.20
   8   3  -4    7.60    2.70
   8   3  -4    4.30    2.50
   8   3  -4    6.70    2.80
   8   3  -4    4.60    3.80
   7   3  -4  163.18   12.80
   7   3  -4  165.48   12.90
   7   3  -4  174.28   12.90
   7   3  -4  160.48   16.30
   6   3  -4   95.39    8.60
   6   3  -4  104.99    8.80
   6   3  -4   96.49    8.80
   6   3  -4  101.49   14.20
   5   3  -4   91.59    7.80
   5   3  -4   83.79   10.20
   5   3  -4   83.69    7.80
   5   3  -4   78.59   11.50
  -5  -3   4   83.69    6.30
  -5  -3   4   78.59    5.50
   4   3  -4   48.00    8.20
   4   3  -4   75.09    7.20
   4   3  -4   69.49    6.70
   4   3  -4   74.39    6.70
  -4  -3   4   79.19    6.30
  -4  -3   4   72.49    5.60
  -4  -3   4   70.09   10.10
   3   3  -4  620.64   36.50
   3   3  -4  679.73   38.70
   3   3  -4  601.64   36.80
   3   3  -4  642.14   36.40
  -3  -3   4  612.74   38.70
  -3  -3   4  636.94   35.60
  -3  -3   4  615.94   36.10
   2   3  -4  376.06   22.40
   2   3  -4  352.36   23.10
   2   3  -4  375.66   22.70
   2   3  -4  385.26   23.60
  -2  -3   4  342.77   22.00
  -2  -3   4  394.46   24.20
  -2  -3   4  364.76   22.90
  -2  -3   4  377.46   22.60
   1   3  -4    1.50    1.10
   1   3  -4    6.20    2.00
   1   3  -4    0.60    1.20
   1   3  -4    2.80    1.60
  -1  -3   4    1.30    1.40
  -1  -3   4    0.90    1.20
  -1  -3   4    0.40    1.00
  -1  -3   4    2.90    1.50
   0   3  -4    6.50    1.70
   0   3  -4    9.50    2.50
   0   3  -4    8.50    2.90
   0   3  -4    6.80    1.70
   0  -3   4    6.50    1.90
   0  -3   4    3.60    1.90
   0  -3   4    5.10    1.70
   0  -3   4    4.50    1.40
  -1   3  -4  456.15   26.00
  -1   3  -4  454.05   28.20
   1  -3   4  414.16   25.20
   1  -3   4  437.56   27.90
   1  -3   4  444.66   26.00
  -2   3  -4  165.18   11.50
  -2   3  -4  160.28   13.30
  -2   3  -4  163.48    9.70
   2  -3   4  162.68   11.10
   2  -3   4  152.48   13.00
   2  -3   4  164.48   10.20
   2  -3   4  157.88   10.30
  -3   3  -4  647.54   39.30
   3  -3   4  615.24   35.60
  -4   3  -4   29.50    6.20
   4  -3   4   29.50    6.10
   4  -3   4   22.50    3.40
   4  -3   4   26.60    2.60
  -5   3  -4   -0.70    1.00
   5  -3   4    1.00    1.10
   5  -3   4    0.40    0.60
   5  -3   4    0.30    1.60
  -6   3  -4   83.59   11.40
   6  -3   4   92.49    6.90
   6  -3   4   92.79    6.20
   6  -3   4   82.29   11.70
   7  -3   4  101.69   13.50
   7  -3   4   99.39    6.80
   7  -3   4  106.69    7.40
   8  -3   4   17.10    2.50
   8  -3   4   21.00    6.00
   8  -3   4   20.30    6.10
   8  -3   4   14.30    2.60
   9  -3   4    3.80    3.50
   9  -3   4    8.80    1.70
   9  -3   4    6.10    1.60
   9  -3   4   11.70    4.70
  10  -3   4    4.00    3.20
  10  -3   4    4.10    1.30
  10  -3   4    5.50    1.60
  10  -3   4    2.70    3.20
  11  -3   4    7.00    1.70
  11  -3   4    9.70    5.60
  11  -3   4    8.30    4.70
  11  -3   4    5.90    1.60
  12   2  -4   73.89   15.60
  12   2  -4   68.29    9.70
  11   2  -4    0.40    2.00
  11   2  -4   -1.60    0.80
  11   2  -4    0.20    2.00
  11   2  -4   -1.70    1.50
  11   2  -4    1.30    1.50
  10   2  -4   71.39   13.40
  10   2  -4   67.29    6.80
  10   2  -4   48.50    7.70
  10   2  -4   67.49    9.00
  10   2  -4   72.29    9.20
   9   2  -4   43.00   10.70
   9   2  -4   48.50    7.30
   9   2  -4   56.39    6.00
   9   2  -4   55.99    8.10
   9   2  -4   62.59    8.20
   8   2  -4   21.20    4.40
   8   2  -4   15.80    3.50
   8   2  -4   21.20    4.60
   8   2  -4   30.30    7.80
   7   2  -4   38.50    8.30
   7   2  -4   56.99    7.40
   7   2  -4   50.39    5.60
   7   2  -4   70.29    7.90
   6   2  -4   41.60    6.10
   6   2  -4   44.60    8.30
   6   2  -4   38.70    5.70
   6   2  -4   52.29    6.30
   5   2  -4    9.10    2.70
   5   2  -4   10.60    2.80
   5   2  -4   11.80    4.50
   5   2  -4    7.40    2.40
  -5  -2   4    6.40    1.30
  -5  -2   4    5.40    1.40
   4   2  -4  138.79   10.20
   4   2  -4  129.79   10.00
   4   2  -4  125.59   12.00
   4   2  -4  143.99   10.40
  -4  -2   4  127.59    9.20
  -4  -2   4  137.49    9.10
   3   2  -4    0.60    1.60
   3   2  -4    0.40    1.20
   3   2  -4    0.90    1.30
   3   2  -4    4.90    1.80
  -3  -2   4    2.10    1.30
  -3  -2   4    2.30    1.40
  -3  -2   4    3.10    1.50
   2   2  -4   12.00    2.80
   2   2  -4    8.10    2.40
   2   2  -4    7.70    2.60
   2   2  -4    9.80    2.30
  -2  -2   4    6.40    2.30
  -2  -2   4    7.40    2.00
  -2  -2   4    7.70    2.10
  -2  -2   4    6.60    1.90
   1   2  -4  133.69    9.20
   1   2  -4  124.59    9.20
   1   2  -4  119.59    9.80
  -1  -2   4  121.39    9.10
  -1  -2   4  138.39   10.00
  -1  -2   4  132.79    9.40
   0   2  -4 1426.26   80.09
   0   2  -4 1316.77  112.69
   0  -2   4 1320.37   79.99
   0  -2   4 1253.47  109.19
  -1   2  -4  968.20   55.79
  -2   2  -4  537.15   34.00
   2  -2   4  557.44   31.20
   2  -2   4  544.15   34.00
  -3   2  -4  463.35   29.30
   3  -2   4  448.86   25.40
   3  -2   4  407.56   30.80
   3  -2   4  438.16   24.50
   4  -2   4  760.32   42.10
   4  -2   4  769.92   47.10
  -5   2  -4    0.60    1.70
   5  -2   4   -0.50    0.60
   5  -2   4    1.40    0.60
   5  -2   4   -0.50    1.10
   6  -2   4    8.20    3.20
   6  -2   4    1.60    2.20
   6  -2   4    6.90    1.10
   7  -2   4    0.80    0.60
   7  -2   4    1.10    1.80
   7  -2   4    1.40    1.00
   7  -2   4    3.20    2.50
   8  -2   4  161.18   14.80
   8  -2   4  147.39    9.50
   8  -2   4  153.18    9.10
   8  -2   4  149.39   15.40
   9  -2   4   45.40    3.70
   9  -2   4   36.90    8.40
   9  -2   4   41.50    8.70
  10  -2   4   11.70    4.80
  10  -2   4    4.80    1.20
  10  -2   4    5.60    1.30
  10  -2   4    7.50    4.40
  11  -2   4    2.50    1.00
  11  -2   4   -1.90    1.30
  11  -2   4    0.30    2.40
  11  -2   4    1.10    0.90
  12   1  -4    1.70    3.30
  12   1  -4   -0.10    1.80
  11   1  -4   26.30    8.30
  11   1  -4   38.40    6.70
  11   1  -4   29.40    6.10
  10   1  -4   -0.30    2.30
  10   1  -4    0.30    1.50
  10   1  -4    0.00    1.60
  10   1  -4    0.10    0.90
   9   1  -4   51.89    7.50
   9   1  -4   51.79   11.30
   9   1  -4   55.99    7.20
   9   1  -4   50.59    7.60
   9   1  -4   61.59    5.80
   8   1  -4   -1.70    1.10
   8   1  -4    0.40    1.40
   8   1  -4   -0.40    1.00
   8   1  -4   -0.60    1.10
   8   1  -4    2.70    1.50
   7   1  -4  640.04   37.40
   7   1  -4  627.84   42.90
   7   1  -4  623.04   37.70
   6   1  -4   37.00    4.00
   6   1  -4   48.90    9.90
   6   1  -4   31.10    5.30
   6   1  -4   48.10    6.70
   5   1  -4  634.54   41.60
   5   1  -4  633.54   38.10
   5   1  -4  658.93   36.80
   5   1  -4  678.73   38.00
   4   1  -4   80.59    7.30
   4   1  -4   83.69    7.60
   4   1  -4   90.29    7.00
   4   1  -4   98.29    9.80
  -4  -1   4   88.99    6.80
  -4  -1   4   91.59    6.70
   3   1  -4  245.88   17.30
   3   1  -4  233.48   15.70
   3   1  -4  241.88   15.10
   3   1  -4  240.78   15.50
  -3  -1   4  218.58   14.90
  -3  -1   4  250.97   15.30
  -3  -1   4  239.48   14.60
   2   1  -4  441.56   25.80
   2   1  -4  416.06   26.30
   2   1  -4  438.76   25.50
  -2  -1   4  417.86   25.20
  -2  -1   4  440.56   25.30
  -2  -1   4  424.66   25.40
   1   1  -4 1086.69   99.99
   1   1  -4 1082.09   66.59
  -1  -1   4 1053.99   66.59
  -1  -1   4 1268.37  103.89
   0   1  -4 1182.08   71.49
   0   1  -4 1282.67  104.89
   0  -1   4 1215.88   71.99
   0  -1   4 1127.09  100.59
  -1   1  -4 4103.39  217.08
   1  -1   4 3782.62  217.48
   1  -1   4 4090.89  250.07
  -2   1  -4   92.49    5.30
  -2   1  -4   86.59    5.40
  -2   1  -4   88.29    8.90
   2  -1   4   94.79    6.70
   2  -1   4   86.99    8.90
   2  -1   4   89.89    6.20
   2  -1   4   99.09    5.80
  -3   1  -4  247.98   18.70
   3  -1   4  255.87   14.60
   3  -1   4  258.87   15.60
   3  -1   4  258.47   15.10
  -4   1  -4 1029.80   60.99
   4  -1   4 1034.40   57.69
   5  -1   4  476.85   32.90
   5  -1   4  491.35   26.50
   5  -1   4  479.35   29.90
   6  -1   4   49.70    9.00
   6  -1   4   49.50    7.60
   7  -1   4   -0.40    1.60
   7  -1   4    1.50    2.30
   8  -1   4  110.89   11.60
   8  -1   4   97.79   15.00
   9  -1   4    0.10    1.80
   9  -1   4   -0.10    1.90
  10  -1   4    2.20    3.20
  10  -1   4    0.10    2.00
  11  -1   4    2.40    2.80
  11  -1   4    0.50    2.60
  12   0  -4   19.50    8.10
  12   0  -4   14.00    4.60
  12   0  -4   22.50    5.80
  11   0  -4    7.40    3.40
  11   0  -4    4.40    4.70
  11   0  -4    0.90    1.90
  10   0  -4    2.30    2.30
  10   0  -4    4.90    4.30
  10   0  -4    7.50    2.90
   9   0  -4   26.00    5.40
   9   0  -4   23.80    4.90
   9   0  -4   10.80    6.40
   8   0  -4   23.50    4.70
   8   0  -4   27.50    5.20
   7   0  -4    4.60    2.00
   7   0  -4    1.10    2.30
   7   0  -4    1.50    1.80
   6   0  -4    1.00    0.70
   6   0  -4    3.40    2.00
   6   0  -4    2.00    0.90
   6   0  -4    3.10    1.80
   5   0  -4   19.60    3.80
   5   0  -4   12.90    3.10
   5   0  -4   19.40    2.40
  -5   0   4   18.40    2.80
   4   0  -4  117.19    9.60
   4   0  -4  145.39   10.60
   4   0  -4  133.89    8.50
  -4   0   4  129.29    9.40
  -4   0   4  134.09    9.00
   3   0  -4  214.98   12.90
   3   0  -4  200.08   13.60
   3   0  -4  210.08   14.10
  -3   0   4  218.68   13.80
  -3   0   4  193.58   12.40
  -3   0   4  199.38   13.10
   2   0  -4  486.95   28.40
   2   0  -4  487.95   28.70
   2   0  -4  488.65   28.20
  -2   0   4  485.05   28.30
  -2   0   4  477.65   28.10
  -2   0   4  491.25   28.60
   1   0  -4   23.10    3.50
   1   0  -4   23.40    3.60
   1   0  -4   19.50    3.30
  -1   0   4   26.60    4.10
  -1   0   4   25.00    3.80
  -1   0   4   17.00    2.90
   0   0  -4  120.59    8.30
   0   0  -4  118.09    8.40
   0   0  -4  120.59    9.70
   0   0   4  119.79    9.70
   0   0   4  112.39    8.30
   0   0   4  113.29    8.50
  -1   0  -4 1015.60   60.99
  -1   0  -4  934.11   87.99
   1   0   4 1065.79   90.99
  -2   0  -4    1.40    1.60
   2   0   4    0.20    1.50
   2   0   4    1.00    0.80
   2   0   4    1.20    0.50
   2   0   4    2.20    1.00
   3   0   4   31.10    6.40
   3   0   4   30.90    3.70
   3   0   4   27.00    2.50
   3   0   4   27.70    2.50
   4   0   4   11.10    3.80
   4   0   4   14.80    1.40
   4   0   4   12.30    1.50
   4   0   4   15.50    3.00
   5   0   4   76.09   11.10
   5   0   4   87.19    7.90
   6   0   4   14.20    4.90
   6   0   4   19.10    4.30
   7   0   4   96.49   14.10
   7   0   4   77.69   10.60
   8   0   4    3.60    3.10
   8   0   4    4.40    3.00
   9   0   4    3.70    3.50
   9   0   4    3.40    2.60
  10   0   4   15.10    5.90
  10   0   4   13.90    5.30
  11   0   4   -0.70    1.60
  12  -1  -4   -2.80    1.60
  12  -1  -4    1.70    2.30
  12  -1  -4   -0.70    1.50
  11  -1  -4    2.90    3.90
  11  -1  -4    9.90    3.80
  11  -1  -4    6.00    3.10
  10  -1  -4    4.80    2.50
  10  -1  -4    0.00    2.20
  10  -1  -4    2.00    2.20
   9  -1  -4   14.80    3.80
   9  -1  -4   15.40    4.20
   9  -1  -4    9.20    5.50
   8  -1  -4   -0.90    1.10
   8  -1  -4    2.80    3.30
   8  -1  -4    2.40    1.90
   7  -1  -4   15.00    3.50
   7  -1  -4   12.30    3.40
   6  -1  -4   26.30    4.90
   6  -1  -4   26.60    4.60
  -6   1   4   25.00    2.10
  -6   1   4   26.70    2.50
   5  -1  -4   20.50    4.60
   5  -1  -4   19.00    4.00
  -5   1   4   20.30    3.40
  -5   1   4   24.50    2.90
   4  -1  -4   18.10    3.80
   4  -1  -4   16.10    3.40
  -4   1   4   23.30    3.20
  -4   1   4   17.40    3.50
   3  -1  -4   -1.30    0.50
   3  -1  -4    0.40    1.10
  -3   1   4    0.30    0.80
  -3   1   4    0.10    0.60
  -3   1   4   -0.50    0.90
   2  -1  -4  152.28   10.80
   2  -1  -4  166.38   10.50
   2  -1  -4  160.48   11.00
  -2   1   4  136.89   10.20
  -2   1   4  154.08   10.40
  -2   1   4  134.09   10.60
   1  -1  -4   12.20    2.60
   1  -1  -4   13.60    2.80
  -1   1   4   15.00    3.00
  -1   1   4   16.30    3.40
  -1   1   4   14.70    2.90
   0  -1  -4    1.80    1.10
   0  -1  -4    2.20    1.30
   0   1   4    2.00    1.20
   0   1   4    1.60    1.10
   0   1   4    2.00    1.50
  -1  -1  -4  186.98   11.00
  -1  -1  -4  207.38   12.10
  -1  -1  -4  179.88   11.30
   1   1   4  179.78   12.20
   1   1   4  196.28   14.50
   1   1   4  205.18   12.20
  -2  -1  -4   54.49    4.30
  -2  -1  -4   53.09    3.30
  -2  -1  -4   51.39    3.10
   2   1   4   50.39    3.80
   2   1   4   58.79    8.50
   2   1   4   61.59    4.70
   2   1   4   40.10    3.90
  -3  -1  -4  318.27   20.20
   3   1   4  350.96   24.10
   3   1   4  342.17   19.30
   3   1   4  341.87   19.70
   3   1   4  328.07   18.80
   4   1   4   23.00    2.40
   4   1   4   28.50    6.10
   4   1   4   26.30    4.20
   4   1   4   29.10    2.20
   5   1   4    2.10    2.40
   5   1   4    4.00    0.90
   5   1   4    2.80    1.70
   6   1   4  100.99   14.40
   6   1   4   91.39    8.90
   7   1   4   20.90    6.70
   7   1   4   21.90    5.00
   8   1   4   50.19    8.90
   8   1   4   59.09   11.20
   9   1   4   -0.80    1.10
   9   1   4    1.60    1.80
  10   1   4   -1.40    1.40
  10   1   4   -0.30    1.90
  11   1   4    9.90    4.80
  11   1   4    0.20    3.00
  12  -2  -4    7.70    5.90
  12  -2  -4    7.10    3.00
  12  -2  -4    9.40    3.90
  11  -2  -4    4.70    3.20
  11  -2  -4    0.40    2.70
  10  -2  -4    2.70    3.80
  10  -2  -4   -1.50    0.80
  10  -2  -4   -0.70    1.30
   9  -2  -4  370.76   25.20
   9  -2  -4  384.76   25.20
   8  -2  -4    0.70    1.60
   8  -2  -4   -0.50    1.20
   7  -2  -4    8.50    3.00
   7  -2  -4    3.80    2.30
   6  -2  -4  230.08   15.10
   6  -2  -4  207.78   15.20
  -6   2   4  198.08   12.30
  -6   2   4  207.98   13.10
   5  -2  -4  366.66   23.20
   5  -2  -4  378.06   22.90
  -5   2   4  353.16   20.80
  -5   2   4  351.46   22.10
   4  -2  -4  167.88   12.50
   4  -2  -4  170.38   12.70
  -4   2   4  171.08   11.30
  -4   2   4  189.58   12.80
   3  -2  -4   34.30    4.70
   3  -2  -4   16.80    3.60
  -3   2   4   29.40    3.60
  -3   2   4   22.70    4.20
  -3   2   4   34.50    4.20
   2  -2  -4  341.07   22.20
   2  -2  -4  355.06   22.30
  -2   2   4  372.06   22.00
  -2   2   4  368.26   22.70
  -2   2   4  391.26   22.30
   1  -2  -4   98.79    7.80
   1  -2  -4   93.59    7.30
  -1   2   4   94.79    7.30
  -1   2   4   85.59    7.40
  -1   2   4   97.29    8.10
   0  -2  -4   43.70    4.10
   0  -2  -4   43.10    4.10
   0  -2  -4   54.59    4.90
   0   2   4   60.59    5.00
   0   2   4   45.80    4.60
  -1  -2  -4  152.68   10.20
  -1  -2  -4  150.58    9.40
  -1  -2  -4  147.29    9.50
   1   2   4  152.48    9.70
   1   2   4  156.38   10.10
   1   2   4  148.49   10.30
  -2  -2  -4   55.79    4.60
  -2  -2  -4   66.69    5.50
  -2  -2  -4   67.09    4.30
   2   2   4   86.19   10.80
   2   2   4   72.29    5.20
   2   2   4   79.49    5.80
  -3  -2  -4    4.80    1.90
   3   2   4    3.40    2.50
   3   2   4    5.40    1.20
   3   2   4    5.40    1.60
  -4  -2  -4  237.58   16.70
   4   2   4  242.38   15.80
   4   2   4  217.78   19.00
   4   2   4  248.68   13.90
   4   2   4  241.48   14.50
   5   2   4   29.30    2.90
   5   2   4   27.80    6.90
   5   2   4   30.50    2.50
   6   2   4  138.49   17.80
   6   2   4  128.09    7.90
   6   2   4  138.59    8.60
   6   2   4  140.89   11.60
   7   2   4    5.40    3.50
   7   2   4    8.30    1.50
   7   2   4    1.30    1.60
   7   2   4    7.10    1.10
   8   2   4    2.50    2.80
   8   2   4    1.10    0.80
   8   2   4    2.40    2.20
   8   2   4    0.30    0.50
   9   2   4   -1.90    1.60
   9   2   4    0.50    1.90
  10   2   4    3.70    4.10
  10   2   4    3.20    3.00
  11   2   4    5.60    4.70
  11   2   4    1.80    2.90
  12  -3  -4   14.90    5.20
  12  -3  -4   13.50    4.40
  12  -3  -4    7.60    6.50
  11  -3  -4   48.50   12.20
  11  -3  -4   45.50    8.00
  11  -3  -4   54.09    8.40
  10  -3  -4   99.89   11.70
  10  -3  -4   81.59   10.60
   9  -3  -4    8.40    3.30
   9  -3  -4    4.80    2.70
   8  -3  -4    2.60    2.20
   8  -3  -4    2.40    2.10
   7  -3  -4   28.00    5.20
   7  -3  -4   36.70    5.80
  -7   3   4   29.90    2.80
  -7   3   4   30.60    2.50
   6  -3  -4    3.20    1.90
   6  -3  -4    0.40    1.30
  -6   3   4    2.30    1.50
  -6   3   4    1.20    1.00
   5  -3  -4   21.10    4.30
   5  -3  -4   24.30    4.50
  -5   3   4   17.20    3.60
  -5   3   4   20.40    3.10
   4  -3  -4   16.30    3.60
   4  -3  -4   10.80    2.90
  -4   3   4   10.60    2.40
  -4   3   4   12.90    2.10
  -4   3   4    7.90    3.10
   3  -3  -4  197.88   13.80
   3  -3  -4  193.98   13.80
  -3   3   4  201.28   13.00
   2  -3  -4  288.27   17.80
  -2   3   4  286.27   18.50
  -2   3   4  264.77   17.30
   1  -3  -4    1.60    1.10
   1  -3  -4    0.40    1.00
  -1   3   4   -0.20    0.80
  -1   3   4   -1.10    0.50
   0  -3  -4    2.40    1.00
   0  -3  -4    1.10    0.80
   0  -3  -4    2.20    1.40
   0   3   4    0.70    0.90
   0   3   4    2.10    1.20
  -1  -3  -4  577.14   32.90
   1   3   4  575.74   32.80
   1   3   4  561.34   32.60
  -2  -3  -4   37.40    4.80
  -2  -3  -4   42.80    3.20
  -2  -3  -4   37.50    3.70
   2   3   4   40.60    3.80
   2   3   4   40.30    4.90
   2   3   4   39.50    4.00
  -3  -3  -4  355.06   21.80
   3   3   4  341.97   19.80
   3   3   4  327.87   20.70
   3   3   4  340.67   20.40
  -4  -3  -4    1.40    1.60
   4   3   4    1.90    1.40
   4   3   4    2.40    0.90
   4   3   4    2.60    1.20
  -5  -3  -4  153.68   13.10
   5   3   4  161.68   15.70
   5   3   4  146.39   10.00
   5   3   4  149.88    9.50
   5   3   4  161.38   12.00
   6   3   4   63.59   11.30
   6   3   4   75.89    5.30
   6   3   4   71.09    7.80
   6   3   4   82.09    5.90
   7   3   4   -0.20    0.70
   7   3   4   -0.40    0.50
   7   3   4    0.40    1.70
   7   3   4   -1.50    1.20
   8   3   4   50.29    8.80
   8   3   4   47.10   11.20
   8   3   4   47.10    3.70
   8   3   4   43.40    3.80
   9   3   4  102.79    7.00
   9   3   4  110.69   11.80
   9   3   4  114.19    7.10
  10   3   4   66.79   11.10
  10   3   4   72.99    5.10
  10   3   4   69.59    5.00
  10   3   4   69.59   14.60
  12  -4  -4   29.10    6.80
  12  -4  -4   25.80    5.90
  11  -4  -4    1.30    2.40
  11  -4  -4    3.80    2.60
  10  -4  -4   15.80    4.30
   9  -4  -4   25.80    5.30
   9  -4  -4   21.20    4.90
   8  -4  -4   -0.10    1.30
   8  -4  -4    0.50    1.70
   7  -4  -4   17.20    4.00
   7  -4  -4   10.50    3.30
  -7   4   4   12.20    2.10
  -7   4   4   11.20    2.60
   6  -4  -4  177.78   13.70
   6  -4  -4  175.88   13.70
  -6   4   4  183.48   11.80
  -6   4   4  187.78   13.50
   5  -4  -4  695.73   39.70
   5  -4  -4  647.74   39.40
  -5   4   4  660.43   37.50
  -5   4   4  663.63   39.60
   4  -4  -4  104.09    9.00
   4  -4  -4  101.79    8.90
  -4   4   4  103.99    7.90
  -4   4   4  112.79    9.50
   3  -4  -4    8.70    2.60
  -3   4   4   10.50    3.10
   2  -4  -4   91.09    8.20
   2  -4  -4   96.49    7.80
  -2   4   4   92.29    7.50
  -2   4   4   94.59    8.40
   1  -4  -4    1.40    1.10
   1  -4  -4    0.30    1.20
   1  -4  -4   -0.60    0.50
  -1   4   4    0.00    1.00
  -1   4   4    1.30    1.40
   0  -4  -4   22.00    3.90
   0  -4  -4   19.00    3.10
   0  -4  -4   29.20    4.30
   0   4   4   27.30    4.30
   0   4   4   18.30    3.30
  -1  -4  -4  667.23   38.40
  -1  -4  -4  640.04   38.00
   1   4   4  681.73   38.20
   1   4   4  678.53   38.50
  -2  -4  -4  604.64   35.40
  -2  -4  -4  601.44   33.50
  -2  -4  -4  599.24   34.50
   2   4   4  588.84   34.80
   2   4   4  608.74   35.20
   2   4   4  639.24   34.60
  -3  -4  -4    4.20    0.90
  -3  -4  -4    4.50    0.90
  -3  -4  -4    7.60    2.50
   3   4   4    3.90    1.80
   3   4   4    5.40    1.90
   3   4   4    7.50    1.80
  -4  -4  -4   32.70    5.90
   4   4   4   34.90    3.50
   4   4   4   33.50    4.40
   4   4   4   38.90    5.90
  -5  -4  -4   12.00    3.90
   5   4   4   13.90    3.70
   5   4   4   17.90    3.00
   5   4   4   21.30    2.90
   6   4   4   12.20    5.00
   6   4   4   16.50    2.80
   6   4   4   15.20    2.50
   6   4   4   13.00    3.60
   7   4   4  101.69    7.80
   7   4   4  130.09    8.00
   7   4   4  120.59   18.20
   7   4   4  105.09   10.60
   8   4   4   25.00    5.90
   8   4   4   11.10    2.10
   8   4   4   11.50    5.50
   8   4   4   15.00    2.50
   9   4   4   -0.60    1.30
   9   4   4    0.00    2.10
   9   4   4    1.00    1.00
   9   4   4    0.40    0.80
  10   4   4   41.10   11.90
  10   4   4   39.30    3.80
  10   4   4   40.70    8.20
  12  -5  -4   38.50    8.30
  12  -5  -4   46.90    8.00
  11  -5  -4  151.08   13.30
  10  -5  -4    0.00    1.70
  10  -5  -4    4.70    2.80
   9  -5  -4   -0.10    1.20
   9  -5  -4   -2.20    0.90
   8  -5  -4  147.19   12.70
   8  -5  -4  164.78   12.90
  -8   5   4  144.49    8.80
  -8   5   4  148.49    9.10
   7  -5  -4    1.20    1.80
   7  -5  -4    1.40    1.70
  -7   5   4    2.00    1.70
  -7   5   4    5.10    1.70
   6  -5  -4   28.00    5.30
   6  -5  -4   29.30    5.40
  -6   5   4   27.10    3.90
  -6   5   4   26.50    5.00
   5  -5  -4  455.25   27.80
   5  -5  -4  442.26   28.00
  -5   5   4  435.36   28.10
  -5   5   4  420.06   26.00
  -5   5   4  456.35   25.60
   4  -5  -4   16.30    3.90
   4  -5  -4   19.20    3.80
  -4   5   4    7.80    2.90
  -4   5   4   12.70    2.90
   3  -5  -4   -0.40    0.80
   3  -5  -4    1.60    1.60
  -3   5   4   -0.50    0.90
  -3   5   4   -1.00    0.80
   2  -5  -4  137.59   10.70
   2  -5  -4  114.49    9.60
   2  -5  -4  119.79   10.80
  -2   5   4  153.08   11.00
  -2   5   4  138.79    9.90
   1  -5  -4  855.81   47.10
   1  -5  -4  826.22   48.10
   1  -5  -4  845.02   48.50
  -1   5   4  841.62   47.40
  -1   5   4  815.32   47.90
   0  -5  -4 1548.45   85.39
  -1  -5  -4   20.90    3.90
  -1  -5  -4   27.30    3.60
   1   5   4   26.10    4.00
   1   5   4   27.10    4.70
   1   5   4   32.20    4.60
  -2  -5  -4  157.98   12.40
  -2  -5  -4  162.08   10.70
  -2  -5  -4  174.88   12.00
   2   5   4  167.58   11.80
   2   5   4  170.58   12.60
   2   5   4  185.78   11.90
  -3  -5  -4   67.49    6.10
  -3  -5  -4   78.49    5.70
  -3  -5  -4   75.09    9.30
   3   5   4   73.79    6.10
   3   5   4   62.29    6.80
   3   5   4   78.89    6.50
  -4  -5  -4   27.60    5.60
   4   5   4   23.00    3.80
   4   5   4   25.90    4.80
   4   5   4   28.00    3.90
  -5  -5  -4    7.50    3.40
   5   5   4    4.80    1.70
   5   5   4    7.00    2.80
   5   5   4    8.80    2.10
  -6  -5  -4  296.97   22.70
   6   5   4  281.17   17.40
   6   5   4  279.57   20.40
   6   5   4  284.77   17.60
   7   5   4    1.90    3.10
   7   5   4   17.10    4.70
   7   5   4   10.50    2.30
   7   5   4    4.90    1.50
   8   5   4   11.10    5.50
   8   5   4   10.50    4.10
   8   5   4   15.70    2.90
   8   5   4   20.70    3.20
   9   5   4   15.10    2.80
   9   5   4   16.60    2.90
   9   5   4   23.40    6.00
   9   5   4   23.60    8.40
  10   5   4   57.89    5.40
  10   5   4   69.99   14.70
  10   5   4   58.49    5.30
  10   5   4   79.29   12.20
  11  -6  -4   59.59    9.80
  11  -6  -4   62.69    9.10
  10  -6  -4   -0.60    1.20
  10  -6  -4    0.40    1.80
   9  -6  -4   70.79   10.10
   9  -6  -4   78.99   10.10
   8  -6  -4  215.78   16.50
   8  -6  -4  212.88   17.10
  -8   6   4  229.38   14.60
  -8   6   4  216.98   13.70
   7  -6  -4  114.99   10.60
   7  -6  -4  116.19   10.30
  -7   6   4  118.89   10.10
  -7   6   4  100.69    8.30
   6  -6  -4    0.70    1.50
   6  -6  -4    1.30    1.70
  -6   6   4    1.10    1.40
  -6   6   4    1.90    1.30
  -6   6   4    0.90    1.70
   5  -6  -4   54.69    7.50
   5  -6  -4   46.60    6.80
  -5   6   4   54.89    5.30
  -5   6   4   49.80    6.00
  -5   6   4   54.59    8.20
   4  -6  -4    0.40    1.00
   4  -6  -4    1.30    1.50
  -4   6   4    3.00    1.70
  -4   6   4    0.30    1.30
   3  -6  -4   19.40    4.10
   3  -6  -4   17.70    3.60
  -3   6   4   15.00    3.10
  -3   6   4   16.30    4.00
   2  -6  -4    4.00    1.60
   2  -6  -4    2.10    1.70
   2  -6  -4    6.00    2.50
  -2   6   4    2.20    1.70
  -2   6   4    2.20    1.80
   1  -6  -4    9.30    2.90
   1  -6  -4    7.50    2.70
   1  -6  -4    8.90    2.40
  -1   6   4   13.70    3.10
  -1   6   4   10.60    2.90
   0  -6  -4   45.70    6.60
   0  -6  -4   29.70    4.40
   0  -6  -4   28.00    4.90
   0   6   4   44.10    5.50
   0   6   4   32.70    5.10
  -1  -6  -4  135.39    9.40
  -1  -6  -4  118.99   10.40
  -1  -6  -4  141.09   10.80
   1   6   4  137.59   10.20
[truncated: 896,002 more chars]
