# Supplementary material for: Donor–Acceptor Viologens with Through‐Space Conjugation for Enhanced Visible‐Light‐Driven Photocatalysis
Source: Adv Sci (Weinh). 2024 Nov 21;12(2):2409925. doi: 10.1002/advs.202409925 (PMC11727243; doi:10.1002/advs.202409925)
Supplement: Supplementary file 2 — Supporting cif [file ADVS-12-2409925-s002.zip › 3.cif]

data_qy4
_audit_creation_date               2023-12-10
_audit_creation_method
;
Olex2 1.5
(compiled 2022.04.07 svn.rca3783a0 for OlexSys, GUI svn.r6498)
;
_shelx_SHELXL_version_number       '2018/3'
_audit_contact_author_address      ?
_audit_contact_author_email        ?
_audit_contact_author_name         ''
_audit_contact_author_phone        ?
_publ_contact_author_id_orcid      ?
_publ_section_references
;
Bourhis, L.J., Dolomanov, O.V., Gildea, R.J., Howard, J.A.K., Puschmann, H.
 (2015). Acta Cryst. A71, 59-75.

Dolomanov, O.V., Bourhis, L.J., Gildea, R.J, Howard, J.A.K. & Puschmann, H.
 (2009), J. Appl. Cryst. 42, 339-341.

Sheldrick, G.M. (2008). Acta Cryst. A64, 112-122.
;
_chemical_name_common              ?
_chemical_name_systematic          ?
_chemical_formula_moiety           'C28 H24 N2 S, 2(C F3 O3 S)'
_chemical_formula_sum              'C30 H24 F6 N2 O6 S3'
_chemical_formula_weight           718.69
_chemical_melting_point            ?
loop_
  _atom_type_symbol
  _atom_type_description
  _atom_type_scat_dispersion_real
  _atom_type_scat_dispersion_imag
  _atom_type_scat_source
 'C' 'C' 0.0181 0.0091 'International Tables Vol C Tables 4.2.6.8 and 6.1.1.4'
 'H' 'H' 0.0000 0.0000 'International Tables Vol C Tables 4.2.6.8 and 6.1.1.4'
 'F' 'F' 0.0727 0.0534 'International Tables Vol C Tables 4.2.6.8 and 6.1.1.4'
 'N' 'N' 0.0311 0.0180 'International Tables Vol C Tables 4.2.6.8 and 6.1.1.4'
 'O' 'O' 0.0492 0.0322 'International Tables Vol C Tables 4.2.6.8 and 6.1.1.4'
 'S' 'S' 0.3331 0.5567 'International Tables Vol C Tables 4.2.6.8 and 6.1.1.4'

_shelx_space_group_comment
;
The symmetry employed for this shelxl refinement is uniquely defined
by the following loop, which should always be used as a source of
symmetry information in preference to the above space-group names.
They are only intended as comments.
;
_space_group_crystal_system        'triclinic'
_space_group_IT_number             2
_space_group_name_H-M_alt          'P -1'
_space_group_name_Hall             '-P 1'
loop_
  _space_group_symop_operation_xyz
 'x, y, z'
 '-x, -y, -z'

_cell_length_a                     10.3901(2)
_cell_length_b                     12.4184(3)
_cell_length_c                     13.5201(3)
_cell_angle_alpha                  68.6420(10)
_cell_angle_beta                   82.9270(10)
_cell_angle_gamma                  69.4790(10)
_cell_volume                       1521.56(6)
_cell_formula_units_Z              2
_cell_measurement_reflns_used      9923
_cell_measurement_temperature      100.00
_cell_measurement_theta_max        70.049
_cell_measurement_theta_min        4.051
_shelx_estimated_absorpt_T_max     0.715
_shelx_estimated_absorpt_T_min     0.662
_exptl_absorpt_coefficient_mu      2.994
_exptl_absorpt_correction_T_max    0.7533
_exptl_absorpt_correction_T_min    0.6567
_exptl_absorpt_correction_type     multi-scan
_exptl_absorpt_process_details
;
SADABS-2016/2 (Bruker,2016/2) was used for absorption correction.
wR2(int) was 0.1037 before and 0.0652 after correction.
The Ratio of minimum to maximum transmission is 0.8718.
The \l/2 correction factor is Not present.
;
_exptl_absorpt_special_details     ?
_exptl_crystal_colour              ?
_exptl_crystal_density_diffrn      1.569
_exptl_crystal_density_meas        ?
_exptl_crystal_density_method      ?
_exptl_crystal_description         block
_exptl_crystal_F_000               736
_exptl_crystal_size_max            0.15
_exptl_crystal_size_mid            0.13
_exptl_crystal_size_min            0.12
_exptl_transmission_factor_max     ?
_exptl_transmission_factor_min     ?
_diffrn_reflns_av_R_equivalents    0.0671
_diffrn_reflns_av_unetI/netI       0.0394
_diffrn_reflns_Laue_measured_fraction_full  0.997
_diffrn_reflns_Laue_measured_fraction_max  0.996
_diffrn_reflns_limit_h_max         12
_diffrn_reflns_limit_h_min         -12
_diffrn_reflns_limit_k_max         15
_diffrn_reflns_limit_k_min         -15
_diffrn_reflns_limit_l_max         16
_diffrn_reflns_limit_l_min         -16
_diffrn_reflns_number              40774
_diffrn_reflns_point_group_measured_fraction_full  0.997
_diffrn_reflns_point_group_measured_fraction_max  0.996
_diffrn_reflns_theta_full          67.679
_diffrn_reflns_theta_max           70.282
_diffrn_reflns_theta_min           3.510
_diffrn_ambient_temperature        100.00
_diffrn_detector                   'Bruker PHOTON II area detector'
_diffrn_detector_area_resol_mean   7.9
_diffrn_detector_type              'CMOS area detector'
_diffrn_measured_fraction_theta_full  0.997
_diffrn_measured_fraction_theta_max  0.996
_diffrn_measurement_device         'three-circle diffractometer'
_diffrn_measurement_device_type    'Bruker APEX-II CCD'
_diffrn_measurement_method         '\w and \f scans'
_diffrn_radiation_monochromator    'mirror optics'
_diffrn_radiation_probe            x-ray
_diffrn_radiation_type             CuK\a
_diffrn_radiation_wavelength       1.54178
_diffrn_source                     'microfocus sealed X-ray tube'
_diffrn_source_current             1.1
_diffrn_source_power               0.05500000000000001
_diffrn_source_type                'Incoatec I\ms'
_diffrn_source_voltage             50.0
_diffrn_standards_number           0
_reflns_Friedel_coverage           0.000
_reflns_Friedel_fraction_full      .
_reflns_Friedel_fraction_max       .
_reflns_number_gt                  4978
_reflns_number_total               5766
_reflns_special_details
;
 Reflections were merged by SHELXL according to the crystal
 class for the calculation of statistics and refinement.
 
 _reflns_Friedel_fraction is defined as the number of unique
 Friedel pairs measured divided by the number that would be
 possible theoretically, ignoring centric projections and
 systematic absences.
;
_reflns_threshold_expression       'I > 2\s(I)'
_computing_cell_refinement         'SAINT V8.40A (Bruker, 2019)'
_computing_data_collection         'Apex3 (Bruker 2018)'
_computing_data_reduction          'SAINT V8.40A (Bruker, 2019)'
_computing_molecular_graphics      'Olex2 1.5 (Dolomanov et al., 2009)'
_computing_publication_material    'Olex2 1.5 (Dolomanov et al., 2009)'
_computing_structure_refinement    'XL  (Sheldrick, 2008)'
_computing_structure_solution      'ShelXT 2014'
_refine_diff_density_max           1.085
_refine_diff_density_min           -0.504
_refine_diff_density_rms           0.069
_refine_ls_extinction_coef         .
_refine_ls_extinction_method       none
_refine_ls_goodness_of_fit_ref     1.071
_refine_ls_hydrogen_treatment      constr
_refine_ls_matrix_type             full
_refine_ls_number_parameters       426
_refine_ls_number_reflns           5766
_refine_ls_number_restraints       0
_refine_ls_R_factor_all            0.0499
_refine_ls_R_factor_gt             0.0431
_refine_ls_restrained_S_all        1.071
_refine_ls_shift/su_max            0.000
_refine_ls_shift/su_mean           0.000
_refine_ls_structure_factor_coef   Fsqd
_refine_ls_weighting_details      
 'w=1/[\s^2^(Fo^2^)+(0.0459P)^2^+1.7033P] where P=(Fo^2^+2Fc^2^)/3'
_refine_ls_weighting_scheme        calc
_refine_ls_wR_factor_gt            0.1056
_refine_ls_wR_factor_ref           0.1094
_refine_special_details            ?
_olex2_refinement_description
;
1. Fixed Uiso
 At 1.2 times of:
  All C(H) groups
 At 1.5 times of:
  All C(H,H,H) groups
2.a Aromatic/amide H refined with riding coordinates:
 C1(H1), C2(H2), C4(H4), C5(H5), C8(H8), C9(H9), C10(H10), C11(H11), C14(H14),
 C15(H15), C18(H18), C19(H19), C20(H20), C21(H21), C24(H24), C25(H25), C26(H26),
  C27(H27)
2.b Idealised Me refined as rotating group:
 C6(H6A,H6B,H6C), C28(H28A,H28B,H28C)
;
_atom_sites_solution_hydrogens     geom
_atom_sites_solution_primary       iterative
_atom_sites_solution_secondary     ?
loop_
  _atom_site_label
  _atom_site_type_symbol
  _atom_site_fract_x
  _atom_site_fract_y
  _atom_site_fract_z
  _atom_site_U_iso_or_equiv
  _atom_site_adp_type
  _atom_site_occupancy
  _atom_site_site_symmetry_order
  _atom_site_calc_flag
  _atom_site_refinement_flags_posn
  _atom_site_refinement_flags_adp
  _atom_site_refinement_flags_occupancy
  _atom_site_disorder_assembly
  _atom_site_disorder_group
 S1 S 0.93529(6) 0.33199(6) 0.56769(5) 0.02769(16) Uani 1 1 d . . . . .
 S2 S 0.12230(6) 0.37072(5) 0.21635(4) 0.01789(14) Uani 1 1 d . . . . .
 S02 S 0.36543(6) 0.79292(5) 0.03429(4) 0.02180(15) Uani 1 1 d . . . . .
 F1 F 0.14012(17) 0.97579(14) -0.03740(13) 0.0407(4) Uani 1 1 d . . . . .
 F2 F 0.12035(15) 0.79858(15) -0.00467(12) 0.0350(4) Uani 1 1 d . . . . .
 F3 F 0.12720(16) 0.85773(15) 0.12514(12) 0.0364(4) Uani 1 1 d . . . . .
 F4 F 0.0014(2) 0.59556(15) 0.09265(17) 0.0560(5) Uani 1 1 d . . . . .
 F5 F 0.13268(18) 0.58043(15) 0.21143(15) 0.0443(4) Uani 1 1 d . . . . .
 F6 F -0.06386(19) 0.5559(2) 0.2552(2) 0.0643(6) Uani 1 1 d . . . . .
 O1 O 0.39025(19) 0.67279(16) 0.11316(15) 0.0317(4) Uani 1 1 d . . . . .
 O2 O 0.40056(18) 0.79398(17) -0.07224(14) 0.0278(4) Uani 1 1 d . . . . .
 O3 O 0.40531(18) 0.87716(15) 0.06350(13) 0.0258(4) Uani 1 1 d . . . . .
 O4 O 0.16428(18) 0.31921(18) 0.32617(14) 0.0318(4) Uani 1 1 d . . . . .
 O5 O 0.23460(18) 0.36615(16) 0.14227(13) 0.0268(4) Uani 1 1 d . . . . .
 O6 O 0.01206(19) 0.33864(16) 0.19316(14) 0.0283(4) Uani 1 1 d . . . . .
 N1 N 0.61555(19) 0.43887(16) 0.17862(14) 0.0172(4) Uani 1 1 d . . . . .
 N2 N 0.7250(2) -0.09817(17) 0.84521(15) 0.0207(4) Uani 1 1 d . . . . .
 C1 C 0.6545(2) 0.4750(2) 0.24954(18) 0.0183(5) Uani 1 1 d . . . . .
 H1 H 0.714506 0.522084 0.227989 0.022 Uiso 1 1 calc R U . . .
 C2 C 0.6089(2) 0.44462(19) 0.35196(17) 0.0161(4) Uani 1 1 d . . . . .
 H2 H 0.636056 0.471963 0.400591 0.019 Uiso 1 1 calc R U . . .
 C3 C 0.5226(2) 0.37362(19) 0.38552(17) 0.0148(4) Uani 1 1 d . . . . .
 C4 C 0.4760(2) 0.3458(2) 0.30806(17) 0.0168(4) Uani 1 1 d . . . . .
 H4 H 0.410739 0.304011 0.326062 0.020 Uiso 1 1 calc R U . . .
 C5 C 0.5244(2) 0.3790(2) 0.20589(18) 0.0186(5) Uani 1 1 d . . . . .
 H5 H 0.492716 0.359127 0.153919 0.022 Uiso 1 1 calc R U . . .
 C6 C 0.6737(3) 0.4696(2) 0.06991(18) 0.0245(5) Uani 1 1 d . . . . .
 H6A H 0.650726 0.425126 0.031643 0.037 Uiso 1 1 calc R U . . .
 H6B H 0.773799 0.445997 0.074445 0.037 Uiso 1 1 calc R U . . .
 H6C H 0.634920 0.557934 0.031893 0.037 Uiso 1 1 calc R U . . .
 C7 C 0.4802(2) 0.32823(19) 0.49805(17) 0.0144(4) Uani 1 1 d . . . . .
 C8 C 0.3445(2) 0.3291(2) 0.51999(18) 0.0176(5) Uani 1 1 d . . . . .
 H8 H 0.282513 0.356258 0.463003 0.021 Uiso 1 1 calc R U . . .
 C9 C 0.2994(2) 0.2908(2) 0.62406(19) 0.0202(5) Uani 1 1 d . . . . .
 H9 H 0.206782 0.293044 0.637909 0.024 Uiso 1 1 calc R U . . .
 C10 C 0.3896(2) 0.2495(2) 0.70747(18) 0.0206(5) Uani 1 1 d . . . . .
 H10 H 0.358760 0.223485 0.778628 0.025 Uiso 1 1 calc R U . . .
 C11 C 0.5249(2) 0.2458(2) 0.68731(17) 0.0172(5) Uani 1 1 d . . . . .
 H11 H 0.586267 0.216557 0.745109 0.021 Uiso 1 1 calc R U . . .
 C12 C 0.5724(2) 0.28451(19) 0.58357(17) 0.0139(4) Uani 1 1 d . . . . .
 C13 C 0.7185(2) 0.27920(19) 0.56771(17) 0.0154(4) Uani 1 1 d . . . . .
 C14 C 0.7714(2) 0.3392(2) 0.60994(19) 0.0210(5) Uani 1 1 d . . . . .
 H14 H 0.722885 0.380270 0.657314 0.025 Uiso 1 1 calc R U . . .
 C15 C 0.9370(2) 0.2443(2) 0.49461(19) 0.0219(5) Uani 1 1 d . . . . .
 H15 H 1.012777 0.215739 0.453032 0.026 Uiso 1 1 calc R U . . .
 C16 C 0.8169(2) 0.22022(19) 0.50296(17) 0.0157(4) Uani 1 1 d . . . . .
 C17 C 0.7944(2) 0.1415(2) 0.45116(17) 0.0153(4) Uani 1 1 d . . . . .
 C18 C 0.8204(2) 0.1654(2) 0.34285(18) 0.0185(5) Uani 1 1 d . . . . .
 H18 H 0.857292 0.228872 0.304358 0.022 Uiso 1 1 calc R U . . .
 C19 C 0.7935(2) 0.0984(2) 0.29050(19) 0.0219(5) Uani 1 1 d . . . . .
 H19 H 0.811256 0.116467 0.216616 0.026 Uiso 1 1 calc R U . . .
 C20 C 0.7406(2) 0.0048(2) 0.34567(19) 0.0229(5) Uani 1 1 d . . . . .
 H20 H 0.719734 -0.039731 0.309329 0.028 Uiso 1 1 calc R U . . .
 C21 C 0.7182(2) -0.0235(2) 0.45394(19) 0.0208(5) Uani 1 1 d . . . . .
 H21 H 0.683843 -0.088727 0.491753 0.025 Uiso 1 1 calc R U . . .
 C22 C 0.7457(2) 0.0429(2) 0.50841(18) 0.0167(4) Uani 1 1 d . . . . .
 C23 C 0.7345(2) -0.00017(19) 0.62588(18) 0.0174(5) Uani 1 1 d . . . . .
 C24 C 0.8375(2) -0.0112(2) 0.68975(18) 0.0185(5) Uani 1 1 d . . . . .
 H24 H 0.912381 0.016138 0.657827 0.022 Uiso 1 1 calc R U . . .
 C25 C 0.8315(2) -0.0611(2) 0.79814(19) 0.0208(5) Uani 1 1 d . . . . .
 H25 H 0.903301 -0.069627 0.840541 0.025 Uiso 1 1 calc R U . . .
 C26 C 0.6221(2) -0.0867(2) 0.78669(19) 0.0224(5) Uani 1 1 d . . . . .
 H26 H 0.546727 -0.112005 0.820924 0.027 Uiso 1 1 calc R U . . .
 C27 C 0.6251(2) -0.0387(2) 0.67759(19) 0.0203(5) Uani 1 1 d . . . . .
 H27 H 0.552176 -0.031602 0.637083 0.024 Uiso 1 1 calc R U . . .
 C28 C 0.7243(3) -0.1585(2) 0.96202(19) 0.0270(5) Uani 1 1 d . . . . .
 H28A H 0.746966 -0.246906 0.979457 0.040 Uiso 1 1 calc R U . . .
 H28B H 0.632901 -0.125216 0.989513 0.040 Uiso 1 1 calc R U . . .
 H28C H 0.792537 -0.143255 0.994350 0.040 Uiso 1 1 calc R U . . .
 C29 C 0.1785(3) 0.8589(2) 0.0292(2) 0.0268(5) Uani 1 1 d . . . . .
 C30 C 0.0445(3) 0.5339(3) 0.1930(2) 0.0318(6) Uani 1 1 d . . . . .

loop_
  _atom_site_aniso_label
  _atom_site_aniso_U_11
  _atom_site_aniso_U_22
  _atom_site_aniso_U_33
  _atom_site_aniso_U_23
  _atom_site_aniso_U_13
  _atom_site_aniso_U_12
 S1 0.0177(3) 0.0299(3) 0.0420(4) -0.0161(3) -0.0032(2) -0.0106(2)
 S2 0.0177(3) 0.0188(3) 0.0173(3) -0.0055(2) 0.0018(2) -0.0073(2)
 S02 0.0233(3) 0.0225(3) 0.0197(3) -0.0086(2) 0.0000(2) -0.0064(2)
 F1 0.0354(9) 0.0261(8) 0.0415(10) 0.0033(7) -0.0090(7) -0.0004(7)
 F2 0.0283(8) 0.0481(10) 0.0346(9) -0.0164(7) -0.0003(6) -0.0172(7)
 F3 0.0327(8) 0.0450(9) 0.0282(8) -0.0176(7) 0.0096(6) -0.0070(7)
 F4 0.0600(12) 0.0242(9) 0.0713(14) 0.0008(9) -0.0340(10) -0.0059(8)
 F5 0.0436(10) 0.0377(9) 0.0691(12) -0.0304(9) -0.0012(9) -0.0209(8)
 F6 0.0319(10) 0.0699(13) 0.1157(18) -0.0711(14) 0.0252(11) -0.0131(9)
 O1 0.0319(10) 0.0202(9) 0.0340(10) -0.0025(8) -0.0071(8) -0.0026(8)
 O2 0.0299(9) 0.0392(10) 0.0236(9) -0.0185(8) 0.0080(7) -0.0168(8)
 O3 0.0338(10) 0.0254(9) 0.0213(9) -0.0089(7) -0.0025(7) -0.0117(8)
 O4 0.0242(9) 0.0477(11) 0.0194(9) -0.0014(8) -0.0007(7) -0.0175(8)
 O5 0.0280(9) 0.0274(9) 0.0247(9) -0.0112(7) 0.0101(7) -0.0098(7)
 O6 0.0317(10) 0.0284(9) 0.0313(10) -0.0091(8) -0.0005(8) -0.0187(8)
 N1 0.0194(9) 0.0151(9) 0.0142(9) -0.0040(7) -0.0003(7) -0.0035(8)
 N2 0.0250(10) 0.0152(9) 0.0186(10) -0.0050(8) 0.0024(8) -0.0046(8)
 C1 0.0214(11) 0.0132(10) 0.0180(11) -0.0025(9) -0.0006(9) -0.0057(9)
 C2 0.0168(10) 0.0128(10) 0.0174(11) -0.0052(8) -0.0033(8) -0.0025(8)
 C3 0.0124(10) 0.0123(10) 0.0162(11) -0.0051(8) -0.0017(8) 0.0009(8)
 C4 0.0139(10) 0.0191(11) 0.0170(11) -0.0065(9) -0.0010(8) -0.0042(9)
 C5 0.0182(11) 0.0191(11) 0.0178(11) -0.0072(9) -0.0033(9) -0.0036(9)
 C6 0.0266(13) 0.0295(13) 0.0147(11) -0.0057(10) 0.0041(9) -0.0094(11)
 C7 0.0161(10) 0.0118(10) 0.0158(11) -0.0067(8) 0.0004(8) -0.0035(8)
 C8 0.0143(10) 0.0204(11) 0.0198(11) -0.0095(9) -0.0013(8) -0.0046(9)
 C9 0.0168(11) 0.0219(11) 0.0257(12) -0.0117(10) 0.0066(9) -0.0091(9)
 C10 0.0252(12) 0.0211(11) 0.0180(11) -0.0100(9) 0.0079(9) -0.0098(10)
 C11 0.0189(11) 0.0161(11) 0.0163(11) -0.0064(9) -0.0020(9) -0.0038(9)
 C12 0.0147(10) 0.0108(10) 0.0174(11) -0.0061(8) -0.0001(8) -0.0042(8)
 C13 0.0166(11) 0.0130(10) 0.0130(10) -0.0009(8) -0.0027(8) -0.0034(8)
 C14 0.0184(11) 0.0206(11) 0.0245(12) -0.0085(10) -0.0046(9) -0.0047(9)
 C15 0.0161(11) 0.0220(12) 0.0269(12) -0.0071(10) 0.0007(9) -0.0072(9)
 C16 0.0134(10) 0.0140(10) 0.0156(10) -0.0018(8) -0.0010(8) -0.0029(8)
 C17 0.0086(9) 0.0158(10) 0.0187(11) -0.0056(9) -0.0009(8) -0.0010(8)
 C18 0.0120(10) 0.0186(11) 0.0192(11) -0.0046(9) 0.0007(8) -0.0005(9)
 C19 0.0166(11) 0.0259(12) 0.0185(11) -0.0095(10) -0.0007(9) 0.0008(9)
 C20 0.0191(11) 0.0251(12) 0.0274(13) -0.0142(10) -0.0034(9) -0.0040(10)
 C21 0.0176(11) 0.0190(11) 0.0258(12) -0.0075(10) -0.0024(9) -0.0055(9)
 C22 0.0112(10) 0.0170(11) 0.0194(11) -0.0059(9) -0.0003(8) -0.0020(8)
 C23 0.0176(11) 0.0112(10) 0.0218(11) -0.0065(9) 0.0014(9) -0.0024(9)
 C24 0.0160(11) 0.0155(11) 0.0209(11) -0.0043(9) 0.0001(9) -0.0035(9)
 C25 0.0192(11) 0.0165(11) 0.0243(12) -0.0062(9) -0.0022(9) -0.0032(9)
 C26 0.0208(12) 0.0189(11) 0.0274(13) -0.0080(10) 0.0044(10) -0.0079(10)
 C27 0.0183(11) 0.0187(11) 0.0236(12) -0.0059(9) -0.0006(9) -0.0071(9)
 C28 0.0385(15) 0.0224(12) 0.0181(12) -0.0048(10) 0.0023(10) -0.0108(11)
 C29 0.0277(13) 0.0261(13) 0.0225(12) -0.0070(10) -0.0012(10) -0.0050(11)
 C30 0.0242(13) 0.0306(14) 0.0483(17) -0.0227(13) -0.0017(12) -0.0081(11)

_geom_special_details
;
 All esds (except the esd in the dihedral angle between two l.s. planes)
 are estimated using the full covariance matrix.  The cell esds are taken
 into account individually in the estimation of esds in distances, angles
 and torsion angles; correlations between esds in cell parameters are only
 used when they are defined by crystal symmetry.  An approximate (isotropic)
 treatment of cell esds is used for estimating esds involving l.s. planes.
;
loop_
  _geom_bond_atom_site_label_1
  _geom_bond_atom_site_label_2
  _geom_bond_distance
  _geom_bond_site_symmetry_2
  _geom_bond_publ_flag
 S1 C14 1.710(2) . ?
 S1 C15 1.711(2) . ?
 S2 O4 1.4408(18) . ?
 S2 O5 1.4405(17) . ?
 S2 O6 1.4382(18) . ?
 S2 C30 1.819(3) . ?
 S02 O1 1.4382(18) . ?
 S02 O2 1.4380(17) . ?
 S02 O3 1.4377(17) . ?
 S02 C29 1.823(3) . ?
 F1 C29 1.344(3) . ?
 F2 C29 1.332(3) . ?
 F3 C29 1.337(3) . ?
 F4 C30 1.334(3) . ?
 F5 C30 1.330(3) . ?
 F6 C30 1.330(3) . ?
 N1 C1 1.349(3) . ?
 N1 C5 1.340(3) . ?
 N1 C6 1.485(3) . ?
 N2 C25 1.346(3) . ?
 N2 C26 1.345(3) . ?
 N2 C28 1.481(3) . ?
 C1 H1 0.9500 . ?
 C1 C2 1.367(3) . ?
 C2 H2 0.9500 . ?
 C2 C3 1.397(3) . ?
 C3 C4 1.398(3) . ?
 C3 C7 1.487(3) . ?
 C4 H4 0.9500 . ?
 C4 C5 1.375(3) . ?
 C5 H5 0.9500 . ?
 C6 H6A 0.9800 . ?
 C6 H6B 0.9800 . ?
 C6 H6C 0.9800 . ?
 C7 C8 1.402(3) . ?
 C7 C12 1.414(3) . ?
 C8 H8 0.9500 . ?
 C8 C9 1.390(3) . ?
 C9 H9 0.9500 . ?
 C9 C10 1.384(3) . ?
 C10 H10 0.9500 . ?
 C10 C11 1.387(3) . ?
 C11 H11 0.9500 . ?
 C11 C12 1.395(3) . ?
 C12 C13 1.488(3) . ?
 C13 C14 1.363(3) . ?
 C13 C16 1.439(3) . ?
 C14 H14 0.9500 . ?
 C15 H15 0.9500 . ?
 C15 C16 1.364(3) . ?
 C16 C17 1.483(3) . ?
 C17 C18 1.396(3) . ?
 C17 C22 1.415(3) . ?
 C18 H18 0.9500 . ?
 C18 C19 1.383(3) . ?
 C19 H19 0.9500 . ?
 C19 C20 1.387(4) . ?
 C20 H20 0.9500 . ?
 C20 C21 1.385(3) . ?
 C21 H21 0.9500 . ?
 C21 C22 1.401(3) . ?
 C22 C23 1.484(3) . ?
 C23 C24 1.396(3) . ?
 C23 C27 1.397(3) . ?
 C24 H24 0.9500 . ?
 C24 C25 1.371(3) . ?
 C25 H25 0.9500 . ?
 C26 H26 0.9500 . ?
 C26 C27 1.376(3) . ?
 C27 H27 0.9500 . ?
 C28 H28A 0.9800 . ?
 C28 H28B 0.9800 . ?
 C28 H28C 0.9800 . ?

loop_
  _geom_angle_atom_site_label_1
  _geom_angle_atom_site_label_2
  _geom_angle_atom_site_label_3
  _geom_angle
  _geom_angle_site_symmetry_1
  _geom_angle_site_symmetry_3
  _geom_angle_publ_flag
 C14 S1 C15 91.80(11) . . ?
 O4 S2 C30 103.74(13) . . ?
 O5 S2 O4 114.18(11) . . ?
 O5 S2 C30 102.69(12) . . ?
 O6 S2 O4 115.22(11) . . ?
 O6 S2 O5 115.50(11) . . ?
 O6 S2 C30 103.09(12) . . ?
 O1 S02 C29 103.42(11) . . ?
 O2 S02 O1 114.61(11) . . ?
 O2 S02 C29 103.07(11) . . ?
 O3 S02 O1 115.68(11) . . ?
 O3 S02 O2 114.90(10) . . ?
 O3 S02 C29 102.63(11) . . ?
 C1 N1 C6 118.41(19) . . ?
 C5 N1 C1 120.27(19) . . ?
 C5 N1 C6 121.31(19) . . ?
 C25 N2 C28 119.9(2) . . ?
 C26 N2 C25 120.6(2) . . ?
 C26 N2 C28 119.4(2) . . ?
 N1 C1 H1 119.6 . . ?
 N1 C1 C2 120.9(2) . . ?
 C2 C1 H1 119.6 . . ?
 C1 C2 H2 119.8 . . ?
 C1 C2 C3 120.3(2) . . ?
 C3 C2 H2 119.8 . . ?
 C2 C3 C4 117.1(2) . . ?
 C2 C3 C7 122.66(19) . . ?
 C4 C3 C7 120.2(2) . . ?
 C3 C4 H4 119.9 . . ?
 C5 C4 C3 120.1(2) . . ?
 C5 C4 H4 119.9 . . ?
 N1 C5 C4 120.9(2) . . ?
 N1 C5 H5 119.5 . . ?
 C4 C5 H5 119.5 . . ?
 N1 C6 H6A 109.5 . . ?
 N1 C6 H6B 109.5 . . ?
 N1 C6 H6C 109.5 . . ?
 H6A C6 H6B 109.5 . . ?
 H6A C6 H6C 109.5 . . ?
 H6B C6 H6C 109.5 . . ?
 C8 C7 C3 118.90(19) . . ?
 C8 C7 C12 119.02(19) . . ?
 C12 C7 C3 122.08(19) . . ?
 C7 C8 H8 119.6 . . ?
 C9 C8 C7 120.8(2) . . ?
 C9 C8 H8 119.6 . . ?
 C8 C9 H9 120.0 . . ?
 C10 C9 C8 119.9(2) . . ?
 C10 C9 H9 120.0 . . ?
 C9 C10 H10 120.0 . . ?
 C9 C10 C11 120.1(2) . . ?
 C11 C10 H10 120.0 . . ?
 C10 C11 H11 119.4 . . ?
 C10 C11 C12 121.1(2) . . ?
 C12 C11 H11 119.4 . . ?
 C7 C12 C13 122.68(19) . . ?
 C11 C12 C7 119.03(19) . . ?
 C11 C12 C13 118.28(19) . . ?
 C14 C13 C12 121.7(2) . . ?
 C14 C13 C16 112.0(2) . . ?
 C16 C13 C12 126.1(2) . . ?
 S1 C14 H14 123.9 . . ?
 C13 C14 S1 112.12(18) . . ?
 C13 C14 H14 123.9 . . ?
 S1 C15 H15 123.9 . . ?
 C16 C15 S1 112.19(18) . . ?
 C16 C15 H15 123.9 . . ?
 C13 C16 C17 125.39(19) . . ?
 C15 C16 C13 111.8(2) . . ?
 C15 C16 C17 122.8(2) . . ?
 C18 C17 C16 119.6(2) . . ?
 C18 C17 C22 118.7(2) . . ?
 C22 C17 C16 121.76(19) . . ?
 C17 C18 H18 119.4 . . ?
 C19 C18 C17 121.2(2) . . ?
 C19 C18 H18 119.4 . . ?
 C18 C19 H19 119.9 . . ?
 C18 C19 C20 120.1(2) . . ?
 C20 C19 H19 119.9 . . ?
 C19 C20 H20 120.1 . . ?
 C21 C20 C19 119.8(2) . . ?
 C21 C20 H20 120.1 . . ?
 C20 C21 H21 119.6 . . ?
 C20 C21 C22 120.9(2) . . ?
 C22 C21 H21 119.6 . . ?
 C17 C22 C23 122.2(2) . . ?
 C21 C22 C17 119.2(2) . . ?
 C21 C22 C23 118.3(2) . . ?
 C24 C23 C22 121.2(2) . . ?
 C24 C23 C27 117.0(2) . . ?
 C27 C23 C22 121.6(2) . . ?
 C23 C24 H24 119.7 . . ?
 C25 C24 C23 120.5(2) . . ?
 C25 C24 H24 119.7 . . ?
 N2 C25 C24 120.8(2) . . ?
 N2 C25 H25 119.6 . . ?
 C24 C25 H25 119.6 . . ?
 N2 C26 H26 119.8 . . ?
 N2 C26 C27 120.5(2) . . ?
 C27 C26 H26 119.8 . . ?
 C23 C27 H27 119.7 . . ?
 C26 C27 C23 120.6(2) . . ?
 C26 C27 H27 119.7 . . ?
 N2 C28 H28A 109.5 . . ?
 N2 C28 H28B 109.5 . . ?
 N2 C28 H28C 109.5 . . ?
 H28A C28 H28B 109.5 . . ?
 H28A C28 H28C 109.5 . . ?
 H28B C28 H28C 109.5 . . ?
 F1 C29 S02 109.98(18) . . ?
 F2 C29 S02 112.37(17) . . ?
 F2 C29 F1 107.7(2) . . ?
 F2 C29 F3 107.5(2) . . ?
 F3 C29 S02 111.00(17) . . ?
 F3 C29 F1 108.2(2) . . ?
 F4 C30 S2 111.04(18) . . ?
 F5 C30 S2 111.73(18) . . ?
 F5 C30 F4 107.5(2) . . ?
 F6 C30 S2 111.1(2) . . ?
 F6 C30 F4 107.4(2) . . ?
 F6 C30 F5 107.8(2) . . ?

loop_
  _geom_torsion_atom_site_label_1
  _geom_torsion_atom_site_label_2
  _geom_torsion_atom_site_label_3
  _geom_torsion_atom_site_label_4
  _geom_torsion
  _geom_torsion_site_symmetry_1
  _geom_torsion_site_symmetry_2
  _geom_torsion_site_symmetry_3
  _geom_torsion_site_symmetry_4
  _geom_torsion_publ_flag
 S1 C15 C16 C13 2.3(2) . . . . ?
 S1 C15 C16 C17 -177.22(17) . . . . ?
 O1 S02 C29 F1 176.09(17) . . . . ?
 O1 S02 C29 F2 -64.00(19) . . . . ?
 O1 S02 C29 F3 56.4(2) . . . . ?
 O2 S02 C29 F1 -64.25(19) . . . . ?
 O2 S02 C29 F2 55.7(2) . . . . ?
 O2 S02 C29 F3 176.07(17) . . . . ?
 O3 S02 C29 F1 55.42(19) . . . . ?
 O3 S02 C29 F2 175.33(17) . . . . ?
 O3 S02 C29 F3 -64.3(2) . . . . ?
 O4 S2 C30 F4 179.13(18) . . . . ?
 O4 S2 C30 F5 59.1(2) . . . . ?
 O4 S2 C30 F6 -61.3(2) . . . . ?
 O5 S2 C30 F4 60.0(2) . . . . ?
 O5 S2 C30 F5 -60.0(2) . . . . ?
 O5 S2 C30 F6 179.51(19) . . . . ?
 O6 S2 C30 F4 -60.4(2) . . . . ?
 O6 S2 C30 F5 179.61(19) . . . . ?
 O6 S2 C30 F6 59.2(2) . . . . ?
 N1 C1 C2 C3 1.1(3) . . . . ?
 N2 C26 C27 C23 -0.5(3) . . . . ?
 C1 N1 C5 C4 -4.5(3) . . . . ?
 C1 C2 C3 C4 -5.8(3) . . . . ?
 C1 C2 C3 C7 174.20(19) . . . . ?
 C2 C3 C4 C5 5.5(3) . . . . ?
 C2 C3 C7 C8 140.1(2) . . . . ?
 C2 C3 C7 C12 -39.8(3) . . . . ?
 C3 C4 C5 N1 -0.5(3) . . . . ?
 C3 C7 C8 C9 -178.2(2) . . . . ?
 C3 C7 C12 C11 178.57(19) . . . . ?
 C3 C7 C12 C13 -0.7(3) . . . . ?
 C4 C3 C7 C8 -39.9(3) . . . . ?
 C4 C3 C7 C12 140.2(2) . . . . ?
 C5 N1 C1 C2 4.2(3) . . . . ?
 C6 N1 C1 C2 -177.2(2) . . . . ?
 C6 N1 C5 C4 176.9(2) . . . . ?
 C7 C3 C4 C5 -174.48(19) . . . . ?
 C7 C8 C9 C10 -1.0(3) . . . . ?
 C7 C12 C13 C14 121.8(2) . . . . ?
 C7 C12 C13 C16 -53.8(3) . . . . ?
 C8 C7 C12 C11 -1.3(3) . . . . ?
 C8 C7 C12 C13 179.44(19) . . . . ?
 C8 C9 C10 C11 -0.2(3) . . . . ?
 C9 C10 C11 C12 0.6(3) . . . . ?
 C10 C11 C12 C7 0.1(3) . . . . ?
 C10 C11 C12 C13 179.47(19) . . . . ?
 C11 C12 C13 C14 -57.5(3) . . . . ?
 C11 C12 C13 C16 126.9(2) . . . . ?
 C12 C7 C8 C9 1.7(3) . . . . ?
 C12 C13 C14 S1 -173.21(16) . . . . ?
 C12 C13 C16 C15 172.5(2) . . . . ?
 C12 C13 C16 C17 -7.9(3) . . . . ?
 C13 C16 C17 C18 128.5(2) . . . . ?
 C13 C16 C17 C22 -50.8(3) . . . . ?
 C14 S1 C15 C16 -0.60(19) . . . . ?
 C14 C13 C16 C15 -3.4(3) . . . . ?
 C14 C13 C16 C17 176.1(2) . . . . ?
 C15 S1 C14 C13 -1.41(19) . . . . ?
 C15 C16 C17 C18 -52.0(3) . . . . ?
 C15 C16 C17 C22 128.7(2) . . . . ?
 C16 C13 C14 S1 3.0(2) . . . . ?
 C16 C17 C18 C19 -176.38(19) . . . . ?
 C16 C17 C22 C21 176.03(19) . . . . ?
 C16 C17 C22 C23 -9.6(3) . . . . ?
 C17 C18 C19 C20 -0.5(3) . . . . ?
 C17 C22 C23 C24 -41.9(3) . . . . ?
 C17 C22 C23 C27 142.1(2) . . . . ?
 C18 C17 C22 C21 -3.3(3) . . . . ?
 C18 C17 C22 C23 171.01(19) . . . . ?
 C18 C19 C20 C21 -1.7(3) . . . . ?
 C19 C20 C21 C22 1.3(3) . . . . ?
 C20 C21 C22 C17 1.2(3) . . . . ?
 C20 C21 C22 C23 -173.3(2) . . . . ?
 C21 C22 C23 C24 132.4(2) . . . . ?
 C21 C22 C23 C27 -43.5(3) . . . . ?
 C22 C17 C18 C19 3.0(3) . . . . ?
 C22 C23 C24 C25 -174.3(2) . . . . ?
 C22 C23 C27 C26 175.2(2) . . . . ?
 C23 C24 C25 N2 -1.3(3) . . . . ?
 C24 C23 C27 C26 -0.9(3) . . . . ?
 C25 N2 C26 C27 1.0(3) . . . . ?
 C26 N2 C25 C24 -0.1(3) . . . . ?
 C27 C23 C24 C25 1.8(3) . . . . ?
 C28 N2 C25 C24 176.4(2) . . . . ?
 C28 N2 C26 C27 -175.5(2) . . . . ?

_shelx_res_file
;
TITL 1_a.res in P-1
    qy4.res
    created by SHELXL-2018/3 at 20:21:06 on 10-Dec-2023
REM Old TITL 1 in P-1
REM SHELXT solution in P-1: R1 0.139, Rweak 0.010, Alpha 0.047
REM <I/s> 0.000 for 0 systematic absences, Orientation as input
REM Formula found by SHELXT: C33 N2 O9 Cl3
CELL 1.54178 10.3901 12.4184 13.5201 68.642 82.927 69.479
ZERR 2 0.0002 0.0003 0.0003 0.001 0.001 0.001
LATT 1
SFAC C H F N O S
UNIT 60 48 12 4 12 6

L.S. 20
PLAN  5
SIZE 0.12 0.13 0.15
TEMP -173.15
CONF
BOND
list 4
MORE -1
BOND $H
fmap 2
acta
REM <olex2.extras>
REM <HklSrc "%.\\QY4.hkl">
REM </olex2.extras>

WGHT    0.045900    1.703300
FVAR       0.55197
S1    6    0.935287    0.331993    0.567694    11.00000    0.01772    0.02994 =
         0.04197   -0.01611   -0.00322   -0.01062
S2    6    0.122303    0.370721    0.216352    11.00000    0.01766    0.01876 =
         0.01727   -0.00555    0.00175   -0.00732
S02   6    0.365431    0.792921    0.034289    11.00000    0.02331    0.02254 =
         0.01971   -0.00863    0.00004   -0.00637
F1    3    0.140116    0.975788   -0.037402    11.00000    0.03537    0.02612 =
         0.04152    0.00332   -0.00900   -0.00038
F2    3    0.120349    0.798581   -0.004669    11.00000    0.02834    0.04806 =
         0.03457   -0.01637   -0.00029   -0.01722
F3    3    0.127202    0.857729    0.125139    11.00000    0.03271    0.04499 =
         0.02823   -0.01757    0.00959   -0.00698
F4    3    0.001396    0.595559    0.092653    11.00000    0.06004    0.02423 =
         0.07130    0.00076   -0.03398   -0.00589
F5    3    0.132676    0.580430    0.211430    11.00000    0.04360    0.03766 =
         0.06907   -0.03043   -0.00120   -0.02087
F6    3   -0.063861    0.555929    0.255207    11.00000    0.03189    0.06986 =
         0.11571   -0.07112    0.02523   -0.01313
O1    5    0.390250    0.672786    0.113161    11.00000    0.03189    0.02021 =
         0.03398   -0.00254   -0.00713   -0.00262
O2    5    0.400565    0.793979   -0.072236    11.00000    0.02985    0.03921 =
         0.02358   -0.01848    0.00804   -0.01684
O3    5    0.405308    0.877157    0.063500    11.00000    0.03377    0.02536 =
         0.02131   -0.00891   -0.00250   -0.01175
O4    5    0.164281    0.319213    0.326167    11.00000    0.02424    0.04770 =
         0.01943   -0.00138   -0.00074   -0.01748
O5    5    0.234596    0.366148    0.142266    11.00000    0.02804    0.02740 =
         0.02469   -0.01117    0.01012   -0.00985
O6    5    0.012062    0.338639    0.193156    11.00000    0.03169    0.02841 =
         0.03131   -0.00907   -0.00050   -0.01875
N1    4    0.615553    0.438867    0.178623    11.00000    0.01938    0.01514 =
         0.01423   -0.00399   -0.00026   -0.00350
N2    4    0.724974   -0.098165    0.845213    11.00000    0.02504    0.01525 =
         0.01856   -0.00501    0.00239   -0.00464
C1    1    0.654534    0.474954    0.249537    11.00000    0.02139    0.01320 =
         0.01797   -0.00251   -0.00060   -0.00567
AFIX  43
H1    2    0.714506    0.522084    0.227989    11.00000   -1.20000
AFIX   0
C2    1    0.608907    0.444620    0.351965    11.00000    0.01683    0.01284 =
         0.01738   -0.00515   -0.00330   -0.00247
AFIX  43
H2    2    0.636056    0.471963    0.400591    11.00000   -1.20000
AFIX   0
C3    1    0.522558    0.373617    0.385515    11.00000    0.01236    0.01227 =
         0.01617   -0.00510   -0.00173    0.00090
C4    1    0.475961    0.345846    0.308061    11.00000    0.01395    0.01909 =
         0.01700   -0.00652   -0.00099   -0.00425
AFIX  43
H4    2    0.410739    0.304011    0.326062    11.00000   -1.20000
AFIX   0
C5    1    0.524363    0.378975    0.205891    11.00000    0.01825    0.01913 =
         0.01778   -0.00722   -0.00333   -0.00358
AFIX  43
H5    2    0.492716    0.359127    0.153919    11.00000   -1.20000
AFIX   0
C6    1    0.673693    0.469593    0.069908    11.00000    0.02662    0.02952 =
         0.01472   -0.00574    0.00410   -0.00936
AFIX 137
H6A   2    0.650726    0.425126    0.031643    11.00000   -1.50000
H6B   2    0.773799    0.445997    0.074445    11.00000   -1.50000
H6C   2    0.634920    0.557934    0.031893    11.00000   -1.50000
AFIX   0
C7    1    0.480208    0.328230    0.498049    11.00000    0.01615    0.01175 =
         0.01582   -0.00665    0.00042   -0.00353
C8    1    0.344467    0.329127    0.519989    11.00000    0.01432    0.02037 =
         0.01977   -0.00951   -0.00128   -0.00459
AFIX  43
H8    2    0.282513    0.356258    0.463003    11.00000   -1.20000
AFIX   0
C9    1    0.299394    0.290821    0.624065    11.00000    0.01678    0.02187 =
         0.02568   -0.01171    0.00665   -0.00912
AFIX  43
H9    2    0.206782    0.293044    0.637909    11.00000   -1.20000
AFIX   0
C10   1    0.389567    0.249450    0.707473    11.00000    0.02523    0.02106 =
         0.01804   -0.00997    0.00787   -0.00977
AFIX  43
H10   2    0.358760    0.223485    0.778628    11.00000   -1.20000
AFIX   0
C11   1    0.524903    0.245845    0.687312    11.00000    0.01892    0.01612 =
         0.01625   -0.00637   -0.00205   -0.00375
AFIX  43
H11   2    0.586267    0.216557    0.745109    11.00000   -1.20000
AFIX   0
C12   1    0.572426    0.284511    0.583574    11.00000    0.01474    0.01077 =
         0.01736   -0.00610   -0.00007   -0.00424
C13   1    0.718515    0.279198    0.567709    11.00000    0.01656    0.01300 =
         0.01296   -0.00085   -0.00273   -0.00337
C14   1    0.771405    0.339215    0.609938    11.00000    0.01837    0.02061 =
         0.02454   -0.00848   -0.00465   -0.00472
AFIX  43
H14   2    0.722885    0.380270    0.657314    11.00000   -1.20000
AFIX   0
C15   1    0.936987    0.244325    0.494613    11.00000    0.01612    0.02201 =
         0.02685   -0.00709    0.00074   -0.00719
AFIX  43
H15   2    1.012777    0.215739    0.453032    11.00000   -1.20000
AFIX   0
C16   1    0.816906    0.220218    0.502961    11.00000    0.01341    0.01404 =
         0.01556   -0.00180   -0.00104   -0.00285
C17   1    0.794442    0.141548    0.451161    11.00000    0.00863    0.01584 =
         0.01871   -0.00562   -0.00086   -0.00103
C18   1    0.820421    0.165411    0.342849    11.00000    0.01198    0.01861 =
         0.01925   -0.00458    0.00068   -0.00050
AFIX  43
H18   2    0.857292    0.228872    0.304358    11.00000   -1.20000
AFIX   0
C19   1    0.793487    0.098386    0.290495    11.00000    0.01657    0.02588 =
         0.01846   -0.00949   -0.00073    0.00083
AFIX  43
H19   2    0.811256    0.116467    0.216616    11.00000   -1.20000
AFIX   0
C20   1    0.740579    0.004814    0.345670    11.00000    0.01909    0.02506 =
         0.02742   -0.01423   -0.00337   -0.00403
AFIX  43
H20   2    0.719734   -0.039731    0.309329    11.00000   -1.20000
AFIX   0
C21   1    0.718242   -0.023450    0.453940    11.00000    0.01756    0.01903 =
         0.02581   -0.00753   -0.00242   -0.00549
AFIX  43
H21   2    0.683843   -0.088727    0.491753    11.00000   -1.20000
AFIX   0
C22   1    0.745701    0.042936    0.508414    11.00000    0.01124    0.01699 =
         0.01943   -0.00588   -0.00030   -0.00203
C23   1    0.734490   -0.000167    0.625884    11.00000    0.01756    0.01117 =
         0.02184   -0.00654    0.00137   -0.00236
C24   1    0.837495   -0.011182    0.689749    11.00000    0.01600    0.01554 =
         0.02085   -0.00434    0.00012   -0.00355
AFIX  43
H24   2    0.912381    0.016138    0.657827    11.00000   -1.20000
AFIX   0
C25   1    0.831471   -0.061096    0.798143    11.00000    0.01919    0.01647 =
         0.02434   -0.00616   -0.00223   -0.00322
AFIX  43
H25   2    0.903301   -0.069627    0.840541    11.00000   -1.20000
AFIX   0
C26   1    0.622050   -0.086724    0.786689    11.00000    0.02075    0.01892 =
         0.02745   -0.00795    0.00443   -0.00794
AFIX  43
H26   2    0.546727   -0.112005    0.820924    11.00000   -1.20000
AFIX   0
C27   1    0.625108   -0.038662    0.677591    11.00000    0.01828    0.01866 =
         0.02363   -0.00588   -0.00061   -0.00707
AFIX  43
H27   2    0.552176   -0.031602    0.637083    11.00000   -1.20000
AFIX   0
C28   1    0.724286   -0.158490    0.962016    11.00000    0.03848    0.02237 =
         0.01812   -0.00481    0.00227   -0.01078
AFIX 137
H28A  2    0.746966   -0.246906    0.979457    11.00000   -1.50000
H28B  2    0.632901   -0.125216    0.989513    11.00000   -1.50000
H28C  2    0.792537   -0.143255    0.994350    11.00000   -1.50000
AFIX   0

C29   1    0.178527    0.858936    0.029228    11.00000    0.02766    0.02610 =
         0.02247   -0.00700   -0.00122   -0.00496
C30   1    0.044473    0.533883    0.192972    11.00000    0.02423    0.03060 =
         0.04833   -0.02271   -0.00172   -0.00807
HKLF 4


REM  1_a.res in P-1
REM wR2 = 0.109434, GooF = S = 1.07087, Restrained GooF = 1.07087 for all data
REM R1 = 0.043071 for 4978 Fo > 4sig(Fo) and 0.049916 for all 5766 data
REM 426 parameters refined using 0 restraints

END

WGHT      0.0459      1.7044

REM Highest difference peak  1.085,  deepest hole -0.504,  1-sigma level  0.069
Q1    1   0.3130  0.8733 -0.0148  11.00000  0.05    1.08
Q2    1   0.2931  0.6656  0.1365  11.00000  0.05    0.61
Q3    1   0.2379  0.9635 -0.0708  11.00000  0.05    0.44
Q4    1  -0.0542  0.6041  0.1458  11.00000  0.05    0.43
Q5    1  -0.0842  0.4941  0.3060  11.00000  0.05    0.41
;
_shelx_res_checksum                68614
_shelx_hkl_file
;
  -1   0   0    6.30    1.00
  -1   0   0    6.30    0.70
   1   0   0    6.50    0.70
   1   0   0    5.90    0.50
   1   0   0    7.30    1.00
  -2   0   0  361.76   15.40
  -2   0   0  356.66   15.00
   2   0   0  362.56   15.50
  -3   0   0   27.20    2.30
  -3   0   0   24.00    2.80
   3   0   0   24.50    2.20
   3   0   0   28.00    1.60
   3   0   0   29.50    3.20
  -4   0   0 1045.00   43.40
  -5   0   0   45.00    4.50
  -6   0   0   -0.20    2.30
  -6   0   0   -0.70    2.20
  -6   0   0    3.20    2.80
   6   0   0   -4.90    9.00
   6   0   0    1.20    6.30
   6   0   0    7.90    7.20
   6   0   0   -0.40    2.70
  -7   0   0    3.00    2.60
  -7   0   0    2.00    2.70
  -7   0   0    5.40    3.10
  -7   0   0    1.50    2.90
   7   0   0    3.30    7.50
   7   0   0   17.40    8.00
   7   0   0    9.00    6.90
   7   0   0    4.80    7.00
   7   0   0    3.70    3.20
   7   0   0    5.20    7.70
  -8   0   0  460.85   22.70
  -8   0   0  435.06   21.60
  -8   0   0  402.36   21.10
   8   0   0  471.45   28.40
   8   0   0  401.96   31.20
   8   0   0  465.85   32.20
   8   0   0  448.46   28.70
   8   0   0  429.86   28.20
   8   0   0  416.46   22.30
   8   0   0  485.55   27.90
  -9   0   0  336.57   19.00
  -9   0   0  354.06   18.50
   9   0   0  357.26   24.40
   9   0   0  350.16   28.70
   9   0   0  375.06   23.70
   9   0   0  323.87   28.40
   9   0   0  354.96   19.20
   9   0   0  374.06   25.50
 -10   0   0    8.70    3.90
 -10   0   0   15.30    4.10
  10   0   0   13.40    4.30
  10   0   0   19.90    6.40
  10   0   0    6.90    8.80
  10   0   0   18.80    7.90
  10   0   0   22.10   10.00
  10   0   0   22.70    6.90
 -11   0   0   11.10    3.30
 -11   0   0    5.70    3.00
  11   0   0    2.00    6.40
  11   0   0    8.80    7.40
  11  -1   0  136.19   13.50
  11  -1   0  148.59   14.60
 -11   1   0  159.68    9.40
 -11   1   0  162.98    9.10
  10  -1   0   91.09   11.50
  10  -1   0   88.39   15.60
  10  -1   0   68.19   12.90
  10  -1   0   64.69    9.00
  10  -1   0   77.59    7.10
 -10   1   0   78.99    7.20
 -10   1   0   78.89    7.20
   9  -1   0   25.70    9.90
   9  -1   0   17.70    8.10
   9  -1   0   19.20    4.80
   9  -1   0   28.00   11.40
   9  -1   0    4.50    8.90
   9  -1   0   20.50    8.40
  -9   1   0   18.10    4.50
  -9   1   0   23.50    4.90
   8  -1   0   10.80    4.30
   8  -1   0    6.80    8.70
   8  -1   0   10.50    8.80
   8  -1   0   16.20    8.10
   8  -1   0   -0.50    8.80
  -8   1   0   14.30    4.20
  -8   1   0   12.80    4.40
  -8   1   0   17.30    3.20
   7  -1   0  225.78   19.50
   7  -1   0  253.47   18.10
   7  -1   0  236.28   13.80
   7  -1   0  223.18   18.80
   7  -1   0  208.18   20.30
  -7   1   0  226.18   12.70
  -7   1   0  234.18   13.20
  -7   1   0  232.28   13.80
   6  -1   0  515.25   26.90
   6  -1   0  451.35   27.50
   6  -1   0  447.86   29.20
   6  -1   0  469.75   22.90
   6  -1   0  454.15   28.70
  -6   1   0  459.35   22.10
  -6   1   0  476.05   22.90
  -6   1   0  496.35   22.20
  -6   1   0  472.25   22.20
   5  -1   0   65.99    5.70
   5  -1   0   61.19    2.80
   5  -1   0   51.69    9.10
   5  -1   0   69.49   10.00
  -5   1   0   52.99    4.80
   4  -1   0  103.99    4.90
   4  -1   0  112.59    5.80
  -4   1   0  110.99    6.60
  -3   1   0 3670.43  187.08
   2  -1   0 4461.85  198.08
  -2   1   0 4273.67  197.38
   1  -1   0 2170.48  100.89
  -1   1   0 2165.58  101.19
   0  -1   0  173.38    7.30
   0   1   0  171.98    7.30
  -1  -1   0  823.42   37.70
   1   1   0  840.12   37.80
  -2  -1   0 4445.66  189.38
   2   1   0 4461.65  189.58
  -3  -1   0  303.67   13.20
  -3  -1   0  319.87   13.90
   3   1   0  318.97   13.10
  -4  -1   0  334.97   15.10
  -4  -1   0  328.07   14.30
   4   1   0  341.27   14.00
  -5  -1   0  114.29    6.70
  -5  -1   0  105.89    5.70
  -6  -1   0  154.88    9.20
   6   1   0  166.98   16.30
   6   1   0  168.58   16.60
   6   1   0  167.18   10.10
   6   1   0  157.68   15.80
  -7  -1   0  134.49    8.80
  -7  -1   0  121.19    8.30
  -7  -1   0  121.59    8.40
  -7  -1   0  109.69    8.20
   7   1   0  129.69   15.70
   7   1   0  124.89   13.50
   7   1   0  141.09   17.90
   7   1   0  137.19    9.30
   7   1   0  129.09   17.60
   7   1   0  135.09   15.70
   7   1   0  127.49   13.20
  -8  -1   0    0.00    2.80
  -8  -1   0    1.10    3.20
  -8  -1   0    3.50    2.80
   8   1   0    7.70    6.40
   8   1   0    2.40    3.40
   8   1   0    2.00    6.40
   8   1   0    1.60    6.20
   8   1   0    5.00    8.60
   8   1   0    9.90    8.50
   8   1   0    0.00    7.60
   8   1   0   -6.30   10.60
   8   1   0   -0.50    7.70
  -9  -1   0  185.68   12.40
  -9  -1   0  191.28   11.90
   9   1   0  196.78   12.70
   9   1   0  198.08   16.90
   9   1   0  242.58   20.90
   9   1   0  221.48   18.20
   9   1   0  179.58   15.80
   9   1   0  169.08   20.40
   9   1   0  180.88   18.70
   9   1   0  182.68   20.70
 -10  -1   0   79.19    7.30
 -10  -1   0   87.19    7.50
  10   1   0   78.49    9.60
  10   1   0   83.19   12.80
  10   1   0   66.79   14.70
  10   1   0   72.49   14.40
  10   1   0   97.19    9.80
  10   1   0   77.39    7.70
 -11  -1   0   66.89    6.30
 -11  -1   0   70.89    6.20
  11   1   0   71.19   11.00
  11   1   0   80.29   14.00
  11   1   0   64.49   11.90
  11   1   0   65.19    6.40
 -12  -1   0    2.00    2.00
 -12  -1   0    1.80    1.60
  12   1   0    3.70    5.00
  12   1   0    1.70    4.20
  11  -2   0   41.80    7.10
 -11   2   0   57.79    4.20
 -11   2   0   48.70    4.60
  10  -2   0  283.67   22.40
  10  -2   0  275.37   14.70
  10  -2   0  258.97   20.40
  10  -2   0  286.27   18.40
  10  -2   0  274.27   17.80
 -10   2   0  272.67   15.20
 -10   2   0  291.47   14.70
   9  -2   0   18.30    9.90
   9  -2   0   12.10    8.30
   9  -2   0    9.80    3.80
   9  -2   0    7.10    8.90
  -9   2   0   16.10    4.30
  -9   2   0   13.10    4.00
   8  -2   0  114.39   15.00
   8  -2   0  110.89   17.60
   8  -2   0  107.09    8.90
   8  -2   0   95.39   16.50
   8  -2   0  100.49   15.40
  -8   2   0  113.89    7.80
  -8   2   0  102.59    9.10
  -8   2   0  107.09    8.80
   7  -2   0  101.79    8.60
   7  -2   0  118.59   14.80
   7  -2   0  102.69   15.90
   7  -2   0  104.69   15.90
  -7   2   0  104.59    8.50
  -7   2   0  115.99    9.20
  -7   2   0  118.89    8.10
  -7   2   0  133.69   15.80
   6  -2   0   24.40    8.80
   6  -2   0   24.30    3.60
   6  -2   0   19.40    7.30
   6  -2   0   29.30    9.60
   6  -2   0   25.40    4.60
  -6   2   0   26.30    4.60
  -6   2   0   21.60    4.40
  -6   2   0   32.10    4.20
  -6   2   0   25.70    4.00
  -6   2   0   33.40    9.10
   5  -2   0  163.68    7.20
   5  -2   0  142.99   15.90
   5  -2   0  182.58    9.40
   5  -2   0  145.39   13.70
   5  -2   0  166.08    7.20
   5  -2   0  162.18    9.90
  -5   2   0  168.38    9.50
  -5   2   0  154.18    9.60
  -5   2   0  159.48   10.20
   4  -2   0  716.63   30.30
   4  -2   0  736.83   31.20
  -4   2   0  745.23   31.70
   3  -2   0   37.60    3.30
  -3   2   0   38.30    3.70
  -2   2   0 3885.31  211.28
  -2   2   0 4893.31  221.48
   1  -2   0   64.19    3.70
   1  -2   0   61.49    3.90
  -1   2   0   62.19    3.80
  -1   2   0   56.39    3.80
   0  -2   0  255.27   10.60
   0  -2   0  246.08   10.70
   0   2   0  242.78   10.60
  -1  -2   0 2051.39   93.19
   1   2   0 2109.89   93.29
  -2  -2   0  251.67   10.70
  -3  -2   0  142.99    7.20
  -3  -2   0  151.78    6.30
  -3  -2   0  148.39    6.60
  -4  -2   0  299.87   12.50
  -4  -2   0  295.97   13.50
  -4  -2   0  288.57   12.40
  -5  -2   0  737.13   31.50
  -5  -2   0  771.92   31.20
  -5  -2   0  773.72   32.80
  -6  -2   0   31.30    4.30
  -6  -2   0   41.20    2.60
   6   2   0   36.10    9.20
   6   2   0   50.19   11.40
   6   2   0   33.40    9.40
   6   2   0   18.80    8.50
   6   2   0   36.80    5.00
   6   2   0   37.70    8.20
  -7  -2   0   60.89    5.40
  -7  -2   0   50.19    5.20
  -7  -2   0   55.49    6.20
   7   2   0   55.69   11.30
   7   2   0   58.19   12.50
   7   2   0   74.69   13.00
   7   2   0   61.99    6.70
   7   2   0   56.89   11.50
   7   2   0   71.29   14.10
   7   2   0   41.60   21.20
   7   2   0   62.09    9.10
   7   2   0   50.29    9.90
   7   2   0   62.29    9.90
   7   2   0   44.00   17.40
  -8  -2   0    1.00    2.70
  -8  -2   0    2.70    3.20
  -8  -2   0    0.00    2.60
   8   2   0   37.30   19.00
   8   2   0   -2.00    7.20
   8   2   0   -0.30    3.10
   8   2   0   14.10    9.50
   8   2   0   -2.70    8.20
   8   2   0    0.70    6.20
   8   2   0    2.20    7.40
   8   2   0    1.70    5.70
   8   2   0    8.90    6.40
  -9  -2   0   17.90    4.10
  -9  -2   0   28.20    5.10
   9   2   0   19.60    4.90
   9   2   0   10.30   10.00
   9   2   0   24.20    7.20
   9   2   0   28.00    8.90
   9   2   0   18.00   15.10
   9   2   0   13.70    9.40
   9   2   0   24.30    7.10
   9   2   0   17.40   11.20
   9   2   0   12.90    9.90
 -10  -2   0   62.49    6.70
 -10  -2   0   66.39    6.50
  10   2   0   72.89   13.30
  10   2   0   70.49    7.30
  10   2   0   71.49   14.70
  10   2   0   61.99   12.30
  10   2   0   87.69   13.10
  10   2   0   62.49   13.60
 -11  -2   0   37.30    5.00
 -11  -2   0   32.30    4.60
  11   2   0   39.80    9.30
  11   2   0   28.50   10.20
  11   2   0   40.10   11.60
  11   2   0   41.30    5.50
 -12  -2   0  128.79    7.70
 -12  -2   0  117.59    7.70
  12   2   0  127.89   13.30
  12   2   0  125.09   13.00
  10  -3   0  102.19    9.90
  10  -3   0  167.58   11.80
  10  -3   0  108.39   13.00
  10  -3   0  128.19   11.30
 -10   3   0  126.39    7.70
 -10   3   0  123.79    8.60
   9  -3   0   -2.10    7.10
   9  -3   0    1.20    7.20
   9  -3   0    2.20    3.10
   9  -3   0    0.70    7.70
  -9   3   0    0.90    3.30
  -9   3   0    0.80    3.30
   8  -3   0   32.80   11.00
   8  -3   0   32.50    5.50
   8  -3   0   42.30   11.90
   8  -3   0   29.60   10.50
  -8   3   0   47.90    6.30
  -8   3   0   32.60    5.70
   7  -3   0   11.80    4.10
   7  -3   0   12.80    2.90
   7  -3   0   17.90    9.50
   7  -3   0    1.20    8.30
   7  -3   0   11.00    7.30
  -7   3   0    9.00    4.10
  -7   3   0   10.00   10.30
  -7   3   0    5.00    3.00
  -7   3   0   18.70    4.90
   6  -3   0   40.30    9.40
   6  -3   0   39.60   11.20
   6  -3   0   41.10    4.80
   6  -3   0   53.59   11.50
   6  -3   0   42.70    5.90
  -6   3   0   42.10    6.00
  -6   3   0   48.50   11.30
  -6   3   0   37.40    5.10
  -6   3   0   48.80    5.60
  -6   3   0   36.30    5.50
   5  -3   0  163.08    9.90
   5  -3   0  157.08   16.60
   5  -3   0  169.68   10.40
   5  -3   0  176.28   15.00
  -5   3   0  157.08   16.70
  -5   3   0  186.98   11.20
  -5   3   0  170.48   10.20
  -5   3   0  174.08   10.00
  -5   3   0  166.98   10.20
   4  -3   0 1332.67   55.89
   4  -3   0 1378.26   54.99
   4  -3   0 1317.27   54.09
   4  -3   0 1256.97   60.09
   4  -3   0 1133.69   61.89
  -4   3   0 1368.16   55.49
  -4   3   0 1405.06   56.89
  -4   3   0 1260.17   55.49
   3  -3   0   27.80    3.10
  -3   3   0   24.10    3.30
   2  -3   0  110.49    5.90
  -2   3   0  106.59    6.20
   1  -3   0  356.96   16.00
   1  -3   0  370.56   15.70
  -1   3   0  362.06   15.90
  -1   3   0  352.86   15.90
   0   3   0 1737.33   98.59
   0   3   0 1982.70  104.99
  -1  -3   0    0.00    0.60
  -1  -3   0    0.20    1.60
  -1  -3   0   -0.50    1.20
   1   3   0    1.70    1.30
  -2  -3   0   27.60    2.40
  -2  -3   0   26.80    2.10
  -2  -3   0   27.50    1.90
  -3  -3   0  715.23   47.90
   3   3   0  667.83   47.00
  -4  -3   0  538.15   23.00
  -4  -3   0  526.95   22.20
  -4  -3   0  525.05   21.70
  -5  -3   0  778.22   32.60
  -5  -3   0  802.02   34.30
  -5  -3   0  818.02   33.10
  -6  -3   0    5.40    2.60
  -6  -3   0    1.30    0.90
  -6  -3   0    3.90    0.70
   6   3   0    8.70    7.50
   6   3   0    6.80    6.90
   6   3   0    2.70    2.60
   6   3   0   -3.70    6.60
   6   3   0   -0.10    5.90
   6   3   0   -0.40    5.90
   6   3   0   -3.20    5.10
   6   3   0   -1.80    7.90
   6   3   0    9.50   39.70
   6   3   0    3.70    6.50
  -7  -3   0  170.18    9.80
  -7  -3   0  171.58   10.10
  -7  -3   0  174.98    9.40
   7   3   0  193.98   16.40
   7   3   0  151.18   16.90
   7   3   0  173.18   10.60
   7   3   0  149.88   18.60
   7   3   0  184.88   20.10
   7   3   0  175.58   17.70
   7   3   0  159.78   17.20
   7   3   0  162.78   12.40
   7   3   0  157.98   17.20
   7   3   0  161.48   15.80
   7   3   0  183.08   13.20
  -8  -3   0   55.79    5.50
  -8  -3   0   52.89    5.60
   8   3   0   49.10   11.90
   8   3   0   88.09   18.10
   8   3   0   29.00   27.80
   8   3   0   67.09   11.80
   8   3   0   63.59    7.00
   8   3   0   27.80   23.90
   8   3   0   57.29    8.10
   8   3   0   67.49   13.70
   8   3   0   70.49   13.40
   8   3   0   63.39    9.00
   8   3   0   39.70   12.70
  -9  -3   0   57.79    5.80
  -9  -3   0   53.39    6.30
   9   3   0   41.70   12.50
   9   3   0   53.29   13.20
   9   3   0   54.99   14.30
   9   3   0   46.50   10.70
   9   3   0   49.60   13.30
   9   3   0   57.89    7.10
   9   3   0   64.19   24.90
 -10  -3   0   -0.20    3.20
 -10  -3   0    0.70    2.80
  10   3   0   -1.30    8.70
  10   3   0   -6.30    8.40
  10   3   0    5.90    8.00
  10   3   0   -2.50   13.50
  10   3   0    3.00    3.70
  10   3   0   -1.00    8.10
 -11  -3   0    5.70    2.90
 -11  -3   0   -0.10    2.90
  11   3   0    8.60    9.50
  11   3   0    7.00    3.40
  11   3   0   -1.90    7.10
  11   3   0    8.10    8.40
  11   3   0    5.30    6.60
  11   3   0    6.30    6.70
 -12  -3   0    1.10    2.20
  12   3   0    1.10    4.60
  12   3   0    6.00    6.70
  12   3   0    7.10    6.40
  10  -4   0  145.29   10.10
  10  -4   0  113.89    9.00
 -10   4   0  150.68    8.70
   9  -4   0   -5.20    6.00
   9  -4   0   -0.40    6.50
   9  -4   0   -1.30    5.70
  -9   4   0    3.10    3.10
  -9   4   0    2.30    3.30
  -9   4   0   -0.10    2.70
   8  -4   0   15.50    8.70
   8  -4   0   16.20    3.90
   8  -4   0   30.20    9.50
   8  -4   0   17.30    9.60
  -8   4   0   30.10   11.00
  -8   4   0   18.70    4.50
  -8   4   0   18.30    4.70
   7  -4   0   15.20    3.40
   7  -4   0   10.00    9.10
   7  -4   0   20.90    4.50
   7  -4   0   21.80    9.70
   7  -4   0    9.70    8.50
  -7   4   0   15.60    4.60
  -7   4   0   17.00    4.30
  -7   4   0    7.70    9.80
  -7   4   0   19.90    3.90
   6  -4   0    5.30    7.50
   6  -4   0    1.60    3.00
   6  -4   0    4.60    2.90
   6  -4   0    0.00    8.50
  -6   4   0    0.20    2.80
  -6   4   0    2.50    3.50
  -6   4   0    5.10    3.60
  -6   4   0    4.70    8.70
   5  -4   0  961.30   39.80
   5  -4   0  847.12   39.50
   5  -4   0  850.41   48.30
  -5   4   0  978.00   41.00
  -5   4   0  819.22   47.60
  -5   4   0  871.11   39.60
  -5   4   0  875.11   40.00
  -5   4   0  904.11   39.40
  -5   4   0  875.11   39.60
   4  -4   0  323.87   17.30
   4  -4   0  383.76   17.90
   4  -4   0  316.27   24.20
   4  -4   0  377.66   17.00
   4  -4   0  381.96   16.00
   4  -4   0  354.86   16.50
  -4   4   0  299.37   23.50
  -4   4   0  373.26   18.50
  -4   4   0  343.87   18.00
  -4   4   0  351.96   17.50
  -4   4   0  368.56   17.30
  -4   4   0  370.06   17.50
   3  -4   0 1187.28   50.89
   3  -4   0 1227.68   50.39
   3  -4   0 1194.98   51.89
   3  -4   0 1159.48   51.39
  -3   4   0 1216.18   52.49
  -3   4   0 1236.78   51.49
  -3   4   0 1261.57   51.19
   2  -4   0  758.82   32.30
  -2   4   0  769.32   32.20
  -2   4   0  749.03   32.70
   1  -4   0  583.24   24.90
  -1   4   0  575.44   25.20
  -1   4   0  586.54   24.40
   0  -4   0  371.86   17.60
   0  -4   0  427.46   17.40
   0   4   0  404.06   17.60
   1   4   0 4454.65  207.38
   1   4   0 4346.77  201.98
  -2  -4   0    5.50    1.90
  -2  -4   0    5.90    1.00
  -2  -4   0    6.10    1.30
   2   4   0    9.20    1.50
  -3  -4   0  107.69    5.80
  -3  -4   0  111.99    5.80
  -3  -4   0  115.19    5.10
  -4  -4   0   55.49    4.30
  -4  -4   0   56.39    3.60
  -6  -4   0   11.00    1.60
  -6  -4   0   13.00    3.00
   6   4   0   11.60    7.10
   6   4   0   11.90    7.90
   6   4   0   13.90    6.60
   6   4   0   16.00    8.30
   6   4   0   18.20    9.90
   6   4   0    1.70    7.00
   6   4   0   28.60   45.60
   6   4   0   13.20    7.30
   6   4   0    5.30    6.20
   6   4   0   10.90    8.30
  -7  -4   0    1.90    2.70
   7   4   0    3.30    7.20
   7   4   0    8.50    7.90
   7   4   0    3.60    8.80
   7   4   0    6.30    3.00
   7   4   0    0.10    7.20
   7   4   0    9.30    7.60
   7   4   0   -7.50   14.20
   7   4   0   10.00    6.70
   7   4   0    5.60    6.80
   7   4   0    1.10    7.50
   7   4   0   19.70    6.00
   7   4   0    4.00    4.20
  -8  -4   0  109.69    7.00
   8   4   0  102.39   15.90
   8   4   0  109.89   15.80
   8   4   0  111.09   18.00
   8   4   0  130.69   18.90
   8   4   0   98.59   15.00
   8   4   0  121.49   21.70
   8   4   0   92.59    7.90
   8   4   0   92.39   15.50
   8   4   0  118.39   16.10
  -9  -4   0  649.24   31.90
  -9  -4   0  664.83   31.90
  -9  -4   0  710.83   32.40
   9   4   0  728.93   42.70
   9   4   0  748.13   33.30
   9   4   0  790.32   48.40
   9   4   0  696.33   40.70
   9   4   0  673.83   42.20
   9   4   0  726.83   44.90
   9   4   0  831.22   51.89
   9   4   0  717.43   43.10
 -10  -4   0   33.60    5.20
 -10  -4   0   47.10    4.70
  10   4   0   30.50    5.20
  10   4   0   23.10    9.70
  10   4   0   28.30   11.20
  10   4   0   20.10    8.70
  10   4   0   34.40   12.20
  10   4   0   51.99   26.10
  10   4   0   49.10   14.40
 -11  -4   0   43.70    5.40
  11   4   0   37.90   11.10
  11   4   0   33.20   10.40
  11   4   0   34.60    9.90
  11   4   0   50.29   12.30
  11   4   0   30.50   10.60
  12   4   0    8.10    7.00
  12   4   0    5.50    6.00
  12   4   0    7.80    5.00
   9  -5   0  113.39   10.10
   9  -5   0  123.89   12.50
  -9   5   0  125.29    8.10
  -9   5   0  102.99    7.80
   8  -5   0  391.46   26.50
   8  -5   0  327.37   24.50
  -8   5   0  400.56   18.40
  -8   5   0  416.36   20.80
  -8   5   0  393.86   30.70
  -8   5   0  410.96   20.60
   7  -5   0   69.49   14.00
   7  -5   0   64.59    5.90
   7  -5   0   68.59    6.60
   7  -5   0   67.49   13.00
  -7   5   0   65.39    6.90
  -7   5   0   81.89    6.80
  -7   5   0   65.99    7.90
  -7   5   0   94.89   16.90
   6  -5   0  246.68   19.50
   6  -5   0  237.18   13.60
   6  -5   0  243.08   23.00
   6  -5   0  227.78   13.30
  -6   5   0  246.38   24.60
  -6   5   0  256.17   15.20
  -6   5   0  232.38   13.40
  -6   5   0  237.98   14.10
   5  -5   0    4.20    3.10
   5  -5   0   11.50    3.50
   5  -5   0   17.30    9.70
  -5   5   0    9.90    3.70
  -5   5   0    7.10    3.60
  -5   5   0   17.70    4.50
  -5   5   0   10.90   10.10
   4  -5   0  127.99    8.00
   4  -5   0  126.69    8.50
   4  -5   0  130.39   16.60
   4  -5   0  138.29    9.10
   4  -5   0  137.19    8.40
  -4   5   0  127.79    8.80
  -4   5   0  143.99   10.00
  -4   5   0  135.69    9.70
  -4   5   0  131.59   16.10
  -4   5   0  142.49    8.30
  -4   5   0  143.99    9.00
   3  -5   0   59.99    5.90
   3  -5   0   67.59   12.30
   3  -5   0   64.89    4.70
   3  -5   0   70.49    5.40
   3  -5   0   68.09    5.50
  -3   5   0   66.39    6.50
  -3   5   0   62.89    5.60
  -3   5   0   49.70   11.30
  -3   5   0   69.79    6.60
  -3   5   0   73.19    9.50
  -3   5   0   73.79    5.80
  -3   5   0   73.29    5.00
   2  -5   0   38.00    4.70
   2  -5   0   35.70    3.80
   2  -5   0   39.60    4.40
   2  -5   0   38.70    3.70
  -2   5   0   42.50    3.20
  -2   5   0   39.70    5.10
  -2   5   0   43.50    5.20
  -2   5   0   33.60    9.20
   1  -5   0   14.00    2.50
   1  -5   0   11.80    2.50
  -1   5   0   14.40    1.50
   0  -5   0  372.86   16.90
   0  -5   0  386.96   16.80
  -1  -5   0  526.35   22.50
  -1  -5   0  535.65   22.90
   1   5   0  521.05   22.80
  -2  -5   0   20.20    2.80
  -2  -5   0   18.00    2.00
   2   5   0   19.60    2.20
  -3  -5   0  331.57   13.80
  -3  -5   0  310.97   14.00
  -3  -5   0  335.17   14.70
  -4  -5   0   96.59    5.80
  -4  -5   0  109.09    5.90
  -4  -5   0  106.39    4.50
  -5  -5   0  110.19    6.10
  -5  -5   0  110.69    7.00
   5   5   0  115.89   12.90
   5   5   0  120.59   16.00
   5   5   0  133.19   15.90
   5   5   0  114.69   14.40
   5   5   0  123.79   15.10
   5   5   0  103.69   13.40
   5   5   0  119.99   15.60
  -6  -5   0  179.68   10.30
  -6  -5   0  177.08    8.80
   6   5   0  212.28   15.70
   6   5   0  163.58   17.40
   6   5   0  193.78   19.40
   6   5   0  179.38   18.30
   6   5   0  166.68   17.10
   6   5   0  170.48   15.30
   6   5   0  188.18   15.50
   6   5   0  186.28   18.10
   6   5   0  193.88   18.70
   6   5   0  179.48   17.20
  -7  -5   0   12.10    3.20
   7   5   0   18.20    9.30
   7   5   0   18.60    7.10
   7   5   0   12.10    7.10
   7   5   0   11.40    3.00
   7   5   0   -1.20    6.70
   7   5   0   15.10    7.60
   7   5   0    9.30    7.90
   7   5   0    3.50    8.10
   7   5   0    9.40   14.90
   7   5   0    4.40    9.40
   7   5   0    5.50    7.40
   7   5   0    6.50    7.70
   8   5   0  589.84   37.40
   8   5   0  661.43   39.70
   8   5   0  611.04   32.80
   8   5   0  606.94   28.10
   8   5   0  592.74   37.20
   8   5   0  529.65   35.50
   8   5   0  597.54   37.40
   8   5   0  784.52   83.89
   8   5   0  579.74   37.40
   8   5   0  581.74   39.50
   8   5   0  638.54   35.20
  -9  -5   0  436.76   21.70
   9   5   0  461.95   31.70
   9   5   0  488.85   22.70
   9   5   0  511.55   47.60
   9   5   0  457.45   32.20
   9   5   0  439.36   40.40
   9   5   0  473.65   32.30
   9   5   0  511.15   35.60
   9   5   0  446.76   34.50
   9   5   0  430.46   31.40
 -10  -5   0   67.79    6.90
  10   5   0   58.39   28.20
  10   5   0   57.49   13.30
  10   5   0   35.90   10.70
  10   5   0   63.19   15.10
  10   5   0   82.49   14.50
  10   5   0   79.09    6.80
  10   5   0   72.79   13.40
  10   5   0   80.09   15.60
 -11  -5   0   68.79    6.30
  11   5   0   37.50   18.10
  11   5   0   69.59   13.80
  11   5   0   62.39   12.90
  11   5   0   59.99   13.00
  11   5   0   56.89   11.80
  11   5   0   48.60   11.30
 -12  -5   0   -1.40    2.00
  12   5   0    7.60    7.20
  12   5   0    2.90    6.20
  12   5   0    1.40    5.60
  12   5   0    2.40    5.30
   8  -6   0    7.70    6.70
  -8   6   0    8.00    3.40
  -8   6   0    6.80    3.10
  -8   6   0    7.90    9.30
   7  -6   0   47.50    9.40
   7  -6   0   46.30   12.10
  -7   6   0   37.20    5.70
  -7   6   0   53.59   13.20
  -7   6   0   43.70    6.10
  -7   6   0   55.19    5.00
   6  -6   0    4.80    2.90
   6  -6   0   -0.90    8.60
   6  -6   0   -2.40    5.60
  -6   6   0   -0.70    3.10
  -6   6   0    6.30   10.50
  -6   6   0    5.70    2.50
  -6   6   0    5.30    3.00
  -6   6   0    0.90    3.60
   5  -6   0   93.49    7.80
   5  -6   0   82.19   16.10
   5  -6   0   95.89    6.80
  -5   6   0   94.89    8.60
  -5   6   0  105.29   17.80
  -5   6   0   86.79    8.50
  -5   6   0   80.19    8.70
  -5   6   0  102.19    7.30
   4  -6   0    3.90    2.60
   4  -6   0    3.70    8.60
   4  -6   0   12.00    2.70
   4  -6   0    4.50    3.00
  -4   6   0    6.30    3.90
  -4   6   0   10.80    3.00
  -4   6   0    4.20    3.40
  -4   6   0   -4.50    7.50
  -4   6   0    3.80    3.70
   3  -6   0    7.00    3.20
   3  -6   0    3.00    7.60
   3  -6   0    9.50    2.80
   3  -6   0    0.30    1.90
   3  -6   0   10.70    3.10
  -3   6   0    8.70    3.90
  -3   6   0   18.90    4.30
  -3   6   0   11.70    8.90
  -3   6   0    4.80    3.30
   2  -6   0   12.20    2.60
   2  -6   0   18.00    7.40
   2  -6   0   12.20    3.20
   2  -6   0   18.40    3.60
   2  -6   0    8.80    2.60
  -2   6   0   16.60    6.20
  -2   6   0   13.80    3.60
  -2   6   0   15.40    3.80
  -2   6   0   13.60    3.80
  -2   6   0   11.00    8.10
   1  -6   0  309.77   14.90
   1  -6   0  267.47   13.90
   1  -6   0  285.17   13.70
   1  -6   0  282.17   13.60
  -1   6   0  264.47   18.90
  -1   6   0  262.27   20.10
  -1   6   0  314.47   16.90
  -1   6   0  280.77   15.50
   0  -6   0  664.13   29.10
   0  -6   0  706.93   29.10
   0   6   0  667.73   35.20
   0   6   0  641.54   35.00
   0   6   0  670.73   31.20
  -1  -6   0    0.80    1.60
  -1  -6   0    5.90    2.30
  -2  -6   0  204.98   10.20
  -2  -6   0  196.18    9.40
  -3  -6   0  116.59    5.90
  -3  -6   0  127.19    7.00
   3   6   0  126.29   16.90
  -4  -6   0  128.89    6.80
  -4  -6   0  136.69    6.20
  -4  -6   0  153.68    7.70
   4   6   0  155.28   16.10
   4   6   0  138.09   13.30
   4   6   0  132.19   16.30
   4   6   0  127.29   14.20
   4   6   0  148.69   16.00
   4   6   0  157.58   15.70
   4   6   0  150.48   15.90
  -5  -6   0   26.80    3.10
   5   6   0   19.40    7.80
   5   6   0   91.19   53.49
   5   6   0   11.60    8.40
   5   6   0   12.10    8.50
   5   6   0   16.80    7.40
   5   6   0   22.90    5.10
   5   6   0   24.40    9.00
   5   6   0   24.60    7.50
   5   6   0   25.70    9.90
   5   6   0   15.30    8.40
   5   6   0   27.70    9.30
  -6  -6   0    4.80    2.80
  -6  -6   0   10.30    2.10
   6   6   0    2.60    6.20
   6   6   0    8.00    8.40
   6   6   0   11.10    9.30
   6   6   0    6.20    6.00
   6   6   0   20.40    9.60
   6   6   0    9.60    8.80
   6   6   0   24.20    6.50
   6   6   0    9.30    7.50
   6   6   0    4.30    8.60
   6   6   0    6.50    4.20
   6   6   0   11.90    8.40
   6   6   0    9.00    7.00
   6   6   0    3.20   14.80
  -7  -6   0    2.60    2.60
   7   6   0    1.50    6.90
   7   6   0   -2.50    6.50
   7   6   0    5.80    9.00
   7   6   0    9.40    9.10
   7   6   0    9.60    7.00
   7   6   0   -3.50   11.30
   7   6   0   -7.50    8.10
   7   6   0    3.80    8.10
   7   6   0    0.70    8.00
   7   6   0    7.50    6.90
   7   6   0    4.30    7.50
   8   6   0   42.10   12.70
   8   6   0   62.59   11.60
   8   6   0   62.29   13.70
   8   6   0   66.39   10.50
   8   6   0   50.09   26.40
   8   6   0   67.99   14.10
   8   6   0   54.49   12.30
   8   6   0   52.19   13.80
   8   6   0   23.80   11.70
   8   6   0   46.80   10.50
  -9  -6   0   16.90    3.00
   9   6   0    6.20   11.20
   9   6   0   12.50    9.60
   9   6   0    1.40    9.70
   9   6   0    6.60    7.00
   9   6   0    8.40   11.30
   9   6   0    4.40   10.50
   9   6   0    8.60    8.70
   9   6   0    1.90   22.00
 -10  -6   0  418.16   20.70
  10   6   0  442.36   31.50
  10   6   0  419.36   30.30
  10   6   0  414.96   32.80
  10   6   0  459.25   43.00
  10   6   0  440.96   30.30
  10   6   0  414.56   28.40
  10   6   0  484.25   48.60
 -11  -6   0   23.10    4.10
  11   6   0   11.10   10.00
  11   6   0    9.00    8.10
  11   6   0   19.80    8.00
  11   6   0   21.60   24.70
  11   6   0   20.20   10.40
  11   6   0   27.70    8.50
 -12  -6   0   36.10    3.90
  12   6   0   39.90    7.30
  12   6   0   54.59   10.80
  12   6   0   26.50    7.30
  12   6   0   46.00    9.40
  12   6   0   29.30    7.20
  -8   7   0   84.89    5.80
  -8   7   0  137.99   14.20
   7  -7   0  522.75   25.90
  -7   7   0  660.13   27.90
  -7   7   0  644.04   37.20
   6  -7   0  111.29    8.00
   6  -7   0  127.99   17.20
  -6   7   0  121.89    9.40
  -6   7   0  106.29    8.30
  -6   7   0  120.99    9.60
  -6   7   0  128.29   20.00
   5  -7   0   48.60   13.60
   5  -7   0   36.10    5.30
  -5   7   0   39.50   13.50
  -5   7   0   44.80    6.10
  -5   7   0   37.40    6.10
  -5   7   0   31.40    5.60
   4  -7   0    6.60    3.30
   4  -7   0    4.80    9.10
   4  -7   0    8.40    3.10
  -4   7   0    8.60    3.90
  -4   7   0   11.80   10.40
  -4   7   0    7.10    4.20
  -4   7   0    7.50    3.90
   3  -7   0   67.19    5.90
   3  -7   0   70.59   14.70
   3  -7   0   64.19    7.00
  -3   7   0   61.29    7.10
  -3   7   0   60.19    7.50
  -3   7   0   83.99   15.50
  -3   7   0   76.79    7.80
   2  -7   0  129.19    8.60
   2  -7   0  125.89    8.20
   2  -7   0  122.79   16.20
   2  -7   0  138.49    9.20
   2  -7   0  120.49    8.00
  -2   7   0  139.19   16.10
  -2   7   0  146.79   14.20
  -2   7   0  145.39   10.10
  -2   7   0  140.49    9.60
  -2   7   0  130.29   10.10
   1  -7   0   90.49   11.80
   1  -7   0   43.80    4.80
   1  -7   0   50.79    5.40
   1  -7   0   52.99    4.70
   1  -7   0   54.59    5.90
  -1   7   0   57.59    6.20
  -1   7   0   60.49   12.30
  -1   7   0   52.59    6.70
  -1   7   0   47.00   26.20
  -1   7   0   44.90   10.20
  -1   7   0   52.09    5.80
  -1   7   0   49.90    9.70
   0  -7   0   68.09    5.80
   0  -7   0   77.09    5.70
   0  -7   0   66.89    5.70
   0  -7   0   65.99    5.00
   0   7   0   63.69   12.00
   0   7   0   74.29   12.50
   0   7   0   80.89    6.80
   0   7   0   69.49    7.70
   0   7   0   77.39   11.30
   0   7   0   79.19    7.40
   0   7   0  143.59   77.79
  -1  -7   0  345.37   17.20
  -1  -7   0  358.56   16.80
  -1  -7   0  348.57   16.80
  -1  -7   0  360.56   16.40
   1   7   0  349.37   24.10
   1   7   0  324.47   26.00
   1   7   0  355.26   22.50
   1   7   0  351.06   23.10
   1   7   0  354.86   25.40
   1   7   0  361.76   19.00
   1   7   0  378.26   19.60
  -2  -7   0  173.68    9.10
  -2  -7   0  159.28    8.20
   2   7   0  154.48   10.70
   2   7   0  167.88   15.90
   2   7   0  155.58   15.80
   2   7   0  172.18   14.00
   2   7   0  157.08   14.70
   2   7   0  164.78   18.40
   2   7   0  161.08   17.30
  -3  -7   0   67.49    5.40
  -3  -7   0   68.09    4.40
   3   7   0  201.38   75.09
   3   7   0   69.49   13.60
   3   7   0   80.79   13.20
   3   7   0   83.29   12.20
   3   7   0   71.79    6.90
   3   7   0   91.09    9.20
   3   7   0   81.99   11.50
   3   7   0   70.09   13.90
   3   7   0   79.39   13.10
   3   7   0   91.59   13.20
   3   7   0   86.79   11.80
  -4  -7   0  328.77   15.20
  -4  -7   0  296.17   13.50
   4   7   0  333.17   23.70
   4   7   0  320.17   24.90
   4   7   0  312.67   23.90
   4   7   0  300.07   21.90
   4   7   0  309.97   21.40
   4   7   0  299.37   24.00
   4   7   0  338.07   22.30
   4   7   0  317.77   26.30
   4   7   0  329.07   17.50
   4   7   0  298.07   24.30
  -5  -7   0   22.40    3.30
   5   7   0   28.30    8.20
   5   7   0   16.00    9.40
   5   7   0   38.00   11.20
   5   7   0   18.20    8.00
   5   7   0   13.20   18.70
   5   7   0   12.80    7.80
   5   7   0   34.80   10.80
   5   7   0   34.40    8.10
   5   7   0   37.80   11.70
   5   7   0   21.80   10.20
   5   7   0   31.90    5.70
   5   7   0   26.20   10.90
  -6  -7   0   19.00    2.70
  -6  -7   0   22.00    4.10
   6   7   0   29.00   10.70
   6   7   0    8.20   16.80
   6   7   0   37.60    7.60
   6   7   0   19.30    8.20
   6   7   0   21.00   10.40
   6   7   0   29.10   10.20
   6   7   0    5.70    8.70
   6   7   0    9.00    7.10
   6   7   0   21.30    9.60
   6   7   0   12.80    9.80
   6   7   0   27.10    8.60
   6   7   0   15.50    5.00
   7   7   0   -9.10    6.20
   7   7   0   -1.30    9.10
   7   7   0    8.10   17.80
   7   7   0   -1.60    6.60
   7   7   0    4.90    9.50
   7   7   0   -2.80    4.80
   7   7   0   10.80    9.90
   7   7   0   -5.20    9.10
   7   7   0    5.60    8.20
   7   7   0    0.00    6.90
   7   7   0    2.30    7.90
   8   7   0  111.99   18.10
   8   7   0  129.19   18.60
   8   7   0  115.89   36.20
   8   7   0  133.89   15.10
   8   7   0  116.49   18.80
   8   7   0  144.09   18.50
   8   7   0  126.79   16.20
   8   7   0  143.69   16.10
   8   7   0  126.69   17.30
   8   7   0  148.69   21.70
   9   7   0   58.19   18.00
   9   7   0   38.20   11.00
   9   7   0   42.60   12.00
   9   7   0   58.09   14.00
   9   7   0   52.09   14.70
   9   7   0   51.79   11.50
   9   7   0   44.80    9.10
   9   7   0   50.59   13.50
 -10  -7   0  106.49    6.90
  10   7   0   84.09   14.20
  10   7   0   84.49   32.90
  10   7   0   73.79   15.60
  10   7   0   88.59   15.40
  10   7   0   84.39   12.80
  10   7   0   72.69   14.10
  10   7   0   57.29   34.30
  10   7   0   57.99   20.40
 -11  -7   0   18.10    3.40
  11   7   0   11.70    7.50
  11   7   0   -4.50    6.40
  11   7   0    6.00   24.70
  11   7   0   24.20   10.90
  11   7   0    5.20    9.70
  11   7   0   28.80    6.40
  12   7   0    5.50    6.80
  12   7   0    9.10    7.80
  12   7   0    0.70    6.00
  12   7   0    2.00    4.90
   7  -8   0   26.10    6.20
  -7   8   0   41.10    3.80
  -7   8   0   57.59   10.30
  -7   8   0   20.50   10.20
  -7   8   0   49.50    6.80
   6  -8   0  179.98    9.90
   6  -8   0  186.88   17.70
  -6   8   0  160.08   10.10
  -6   8   0  192.68   20.20
  -6   8   0  122.59   31.80
  -6   8   0  215.58   10.70
  -6   8   0  160.48    9.80
   5  -8   0  108.69    8.20
   5  -8   0  111.29   17.00
  -5   8   0  106.69    8.50
  -5   8   0  105.89    8.40
  -5   8   0  128.89   20.30
  -5   8   0  102.49    8.10
  -5   8   0  103.19   32.00
   4  -8   0  334.07   17.70
   4  -8   0  324.07   15.90
   4  -8   0  320.47   26.50
  -4   8   0  331.37   27.30
  -4   8   0  350.06   52.39
  -4   8   0  327.97   18.10
  -4   8   0  318.47   18.30
  -4   8   0  321.37   17.80
   3  -8   0   83.79   15.60
   3  -8   0   67.79    6.20
   3  -8   0   64.49    7.20
  -3   8   0   63.99   14.50
  -3   8   0   65.19    8.00
  -3   8   0   70.89   29.90
  -3   8   0   66.49    7.10
  -3   8   0   77.49    7.50
   2  -8   0  248.78   13.30
   2  -8   0  232.78   22.30
   2  -8   0  245.08   14.20
  -2   8   0  253.07   47.30
  -2   8   0  238.48   14.50
  -2   8   0  241.68   13.90
  -2   8   0  256.77   22.90
  -2   8   0  229.98   15.10
  -2   8   0  251.47   19.90
   1  -8   0   29.00    4.80
   1  -8   0   27.70    4.60
   1  -8   0   44.00   10.50
  -1   8   0   32.10    5.70
  -1   8   0   13.90    9.30
  -1   8   0   26.20   10.40
  -1   8   0   35.40    5.70
  -1   8   0   32.20    4.80
  -1   8   0   37.90    9.50
  -1   8   0   31.10   23.70
   0  -8   0    9.90    3.30
   0  -8   0    9.30    3.20
   0  -8   0    3.60    2.30
   0  -8   0    6.30    2.70
   0   8   0   16.80    8.60
   0   8   0   11.40    8.50
   0   8   0   12.00    4.10
   0   8   0    6.00    3.60
   0   8   0    6.80    8.00
   0   8   0    4.10    6.50
   0   8   0   -4.50   15.20
  -1  -8   0    6.70    2.40
  -1  -8   0    5.60    2.90
  -1  -8   0   14.00    3.20
  -1  -8   0    2.10    2.50
   1   8   0    7.50    6.80
   1   8   0    5.10    8.50
   1   8   0    4.70    3.70
   1   8   0    6.70    7.60
   1   8   0   12.10    4.30
   1   8   0   17.00    4.10
   1   8   0    4.80    7.80
   1   8   0    4.30    7.20
   1   8   0    3.80    6.00
   1   8   0    3.30    8.40
   1   8   0    5.20   16.70
  -2  -8   0   86.59    6.50
  -2  -8   0   93.39    6.90
  -2  -8   0   86.49    5.80
  -2  -8   0   86.79    6.80
   2   8   0  101.99    9.10
   2   8   0   96.39   12.30
   2   8   0  106.59   14.80
   2   8   0  103.79   14.90
   2   8   0   96.29   16.20
   2   8   0  104.99   31.10
   2   8   0  118.59    8.20
   2   8   0  106.19   13.50
   2   8   0   76.99   15.40
   2   8   0   98.99   12.80
   2   8   0  104.09    8.80
  -3  -8   0  654.33   29.10
  -3  -8   0  625.74   28.50
  -3  -8   0  613.34   29.00
  -3  -8   0  608.74   27.70
   3   8   0  675.03   31.50
   3   8   0  671.83   31.50
   3   8   0  625.94   38.40
   3   8   0  854.11   76.39
   3   8   0  639.04   30.90
   3   8   0  649.24   33.10
   3   8   0  598.74   38.60
   3   8   0  601.54   36.70
   3   8   0  645.04   40.30
   3   8   0  673.43   39.00
   3   8   0  648.94   41.90
   3   8   0  677.43   36.90
  -4  -8   0    1.90    2.20
   4   8   0    3.10    5.00
   4   8   0   14.20    7.40
   4   8   0    5.10    7.20
   4   8   0    5.00    3.80
   4   8   0   14.70   17.80
   4   8   0    5.90    9.70
   4   8   0   11.30    8.40
   4   8   0   15.90    3.90
   4   8   0    7.00    8.10
   4   8   0    9.70    9.30
   4   8   0    8.50    7.00
   4   8   0    6.90    8.50
  -5  -8   0  106.79    7.70
   5   8   0  144.39   36.60
   5   8   0  112.99   14.10
   5   8   0  150.28   19.50
   5   8   0  122.59   18.20
   5   8   0  136.39   14.80
   5   8   0  104.69   16.80
   5   8   0  145.59   12.70
   5   8   0  114.69   15.40
   5   8   0  145.59   10.40
   5   8   0  131.39   19.40
   5   8   0  162.78   17.10
   5   8   0  121.69   17.20
   6   8   0  522.65   26.80
   6   8   0  539.05   35.70
   6   8   0  480.05   34.60
   6   8   0  526.65   31.90
   6   8   0  525.95   30.90
   6   8   0  529.25   37.90
   6   8   0  482.35   34.40
   6   8   0  619.04   67.19
   6   8   0  540.75   31.10
   6   8   0  484.25   35.10
   6   8   0  485.05   32.00
   6   8   0  474.75   35.00
   7   8   0  133.09   16.10
   7   8   0  101.69   15.40
   7   8   0  101.19   17.30
   7   8   0  115.19   15.40
   7   8   0  113.29   17.40
   7   8   0  102.89   17.60
   7   8   0  131.59   38.60
   7   8   0  123.69   19.30
   7   8   0   92.09   17.40
   7   8   0   97.39   17.80
   8   8   0   86.99   31.20
   8   8   0  103.49   17.10
   8   8   0  111.09   15.40
   8   8   0  114.49   18.80
   8   8   0   89.99   16.80
   8   8   0  100.69   17.30
   8   8   0  102.19   15.00
   8   8   0   87.99   16.80
   9   8   0  256.87   22.30
   9   8   0  297.17   22.30
   9   8   0  273.97   24.40
   9   8   0  284.97   68.79
   9   8   0  259.17   24.70
   9   8   0  282.87   26.40
   9   8   0  277.57   25.50
   9   8   0  302.67   28.40
  10   8   0  114.39   19.40
  10   8   0  104.19   17.70
  10   8   0  122.49   15.60
  10   8   0  107.89   16.00
  10   8   0   79.69   31.60
  10   8   0  100.99   22.60
  10   8   0  108.59   16.60
  11   8   0    3.20    7.20
  11   8   0    5.40    6.50
  11   8   0   -5.60    8.20
  11   8   0   11.30   14.80
  11   8   0  -12.40   22.80
  11   8   0   -2.50    8.50
  12   8   0    5.20    8.70
  12   8   0    1.20    5.70
  12   8   0    6.20    6.80
  12   8   0    5.80    7.70
  12   8   0    0.60    3.40
   6  -9   0    3.20    5.10
   6  -9   0    8.80    1.90
  -6   9   0   12.30    7.80
  -6   9   0    2.70    5.30
  -6   9   0    1.00    4.20
   5  -9   0    2.50    7.30
   5  -9   0    2.10    2.30
  -5   9   0    2.20    2.50
  -5   9   0    0.50   11.00
  -5   9   0    6.20    9.00
  -5   9   0    5.30    6.50
  -5   9   0    0.80    5.80
   4  -9   0   33.50   10.20
   4  -9   0   29.30    4.70
  -4   9   0   44.20   10.40
  -4   9   0   26.90    5.00
  -4   9   0   45.20   13.20
  -4   9   0   21.50   19.40
   3  -9   0  195.58   11.20
   3  -9   0  201.88   12.40
   3  -9   0  225.38   21.40
  -3   9   0  183.38   44.40
  -3   9   0  192.58   13.30
  -3   9   0  200.48   22.10
   2  -9   0    2.70    3.00
   2  -9   0    2.00    8.40
   2  -9   0    1.40    3.00
  -2   9   0   -2.30    2.30
  -2   9   0    4.10   17.10
  -2   9   0    1.50    3.80
  -2   9   0   -1.30    9.20
  -2   9   0    1.50    8.30
   1  -9   0    1.40    2.90
   1  -9   0    1.50    2.90
  -1   9   0   10.30   10.00
  -1   9   0    9.10   19.20
  -1   9   0    0.40    3.70
  -1   9   0   -0.10    2.90
  -1   9   0    1.00    6.20
  -1   9   0   -0.80    6.80
  -1   9   0   -2.10    8.40
  -1   9   0   -3.90    7.60
   0  -9   0  543.45   26.40
   0  -9   0  562.94   27.30
   0   9   0  572.64   29.10
   0   9   0  574.24   38.60
   0   9   0  582.74   27.80
   0   9   0  492.35   36.60
   0   9   0  607.54   35.00
   0   9   0  543.55   35.50
   0   9   0  589.84   35.90
   0   9   0  665.73   74.19
  -1  -9   0   22.00    4.20
  -1  -9   0   25.90    4.40
   1   9   0    5.70    8.40
   1   9   0   14.20   20.70
   1   9   0   38.60   11.90
   1   9   0   43.90    9.60
   1   9   0   25.80    9.00
   1   9   0   31.40    5.20
   1   9   0   29.50    5.70
   1   9   0   30.70   11.30
   1   9   0   30.90   10.30
  -2  -9   0   49.10    5.40
  -2  -9   0   52.89    5.50
  -2  -9   0   46.10    5.10
   2   9   0   51.89   27.10
   2   9   0   63.39   14.60
   2   9   0   64.99    8.00
   2   9   0   53.59    7.50
   2   9   0   49.80   10.60
   2   9   0   66.99    6.90
   2   9   0   56.89   13.10
   2   9   0   56.19   10.20
   2   9   0   59.79   14.10
   2   9   0   58.69   11.80
   2   9   0   45.10   11.90
   2   9   0   71.29   12.90
  -3  -9   0    6.00    2.90
  -3  -9   0   16.00    3.20
   3   9   0    5.60    6.40
   3   9   0   12.10    8.60
   3   9   0    9.20    8.70
   3   9   0    3.40   16.60
   3   9   0   11.10    9.70
   3   9   0    9.50    8.00
   3   9   0   17.00    4.50
   3   9   0    7.10    9.40
   3   9   0    8.50    4.20
   3   9   0   16.50    8.00
   3   9   0    2.70    8.70
  -4  -9   0   67.09    5.90
  -4  -9   0   63.59    5.40
   4   9   0   75.19    7.80
   4   9   0   70.39   15.00
   4   9   0   50.19   14.10
   4   9   0   41.70   11.50
   4   9   0   44.50   13.50
   4   9   0   62.99   12.60
   4   9   0   79.69   15.40
   4   9   0   75.19   29.90
   4   9   0   94.49   11.60
   4   9   0   68.19   12.60
   5   9   0  338.57   24.40
   5   9   0  302.07   22.80
   5   9   0  301.77   26.70
   5   9   0  286.67   26.90
   5   9   0  277.47   26.80
   5   9   0  303.57   17.60
   5   9   0  243.38   44.80
   5   9   0  286.77   25.50
   5   9   0  310.37   24.00
   5   9   0  292.77   28.20
   6   9   0   14.10   12.20
   6   9   0   33.20   11.40
   6   9   0   26.80   12.00
   6   9   0   19.10   11.10
   6   9   0   20.40   11.50
   6   9   0   22.40    9.40
   6   9   0   41.40   25.40
   6   9   0   40.10    9.70
   6   9   0   31.10    6.20
   6   9   0   40.90    7.80
   6   9   0   28.70   11.20
   7   9   0    8.60   18.50
   7   9   0   21.20   11.40
   7   9   0    0.20    9.00
   7   9   0   -1.90    5.20
   7   9   0    6.30   10.50
   7   9   0    5.40    6.70
   7   9   0    5.60    9.30
   7   9   0   12.80   10.00
   7   9   0    5.70    9.40
   7   9   0   10.20    8.60
   8   9   0    7.00    7.20
   8   9   0   -0.10    8.60
   8   9   0   -5.90   14.70
   8   9   0    4.90    9.30
   8   9   0   -1.50    9.80
   8   9   0   -0.20    7.40
   8   9   0  -10.10    8.20
   8   9   0   -3.80    8.20
   9   9   0  329.67   27.20
   9   9   0  281.57   25.80
   9   9   0  301.27   22.50
   9   9   0  363.96   28.90
   9   9   0  337.47   23.50
   9   9   0  304.87   52.09
   9   9   0  316.37   27.30
   9   9   0  307.67   26.00
  10   9   0   59.09   14.00
  10   9   0   65.39   13.20
  10   9   0   73.19   10.70
  10   9   0   49.80   27.10
  10   9   0   57.39   12.10
  10   9   0   61.89   12.50
  10   9   0   69.79   16.50
  11   9   0   34.30   19.00
  11   9   0   33.40   20.50
  11   9   0   43.20    9.90
  11   9   0   46.90    9.90
  11   9   0   54.89    7.80
  11   9   0   41.70    9.00
   5 -10   0   36.40    7.00
   5 -10   0   17.90    2.60
  -5  10   0   12.80    5.60
  -5  10   0   27.90    8.10
  -5  10   0   28.90    4.70
   4 -10   0   -0.30    2.20
   4 -10   0    5.60    7.40
  -4  10   0   -0.50    2.10
  -4  10   0   -0.90    6.50
  -4  10   0   -2.00    5.10
  -4  10   0    6.00   10.60
  -4  10   0    4.30    8.20
   3 -10   0    4.70    2.70
   3 -10   0   -2.10    7.30
   3 -10   0    9.70    3.30
  -3  10   0    0.80    6.60
  -3  10   0   12.30    9.10
  -3  10   0    6.70    9.60
  -3  10   0    2.40    3.10
  -3  10   0    7.70   13.20
   2 -10   0  341.37   23.40
   2 -10   0  276.17   14.20
   2 -10   0  267.97   15.20
  -2  10   0  273.67   22.30
  -2  10   0  272.27   16.30
  -2  10   0  270.27   23.80
  -2  10   0  274.07   24.90
  -2  10   0  165.78   41.80
   1 -10   0  263.87   14.60
   1 -10   0  289.47   15.70
  -1  10   0  289.37   24.80
  -1  10   0  234.18   45.50
  -1  10   0  278.47   17.10
  -1  10   0  264.77   23.00
  -1  10   0  324.57   27.10
   0 -10   0   23.40    4.60
   0 -10   0   29.60    4.80
   0  10   0   33.70   10.30
   0  10   0   21.60   10.20
   0  10   0   12.30   10.80
   0  10   0   36.70   23.60
   0  10   0   25.40    5.80
   0  10   0   45.70   10.90
   0  10   0   37.40   11.20
  -1 -10   0   86.59    7.10
  -1 -10   0   85.59    7.50
   1  10   0   80.99   15.60
   1  10   0   86.49   13.90
   1  10   0   78.09   31.10
   1  10   0   77.89    9.30
   1  10   0   81.49   16.30
   1  10   0  110.19   15.50
   1  10   0   90.39   15.20
   1  10   0   57.59   13.80
  -2 -10   0   49.30    5.90
  -2 -10   0   42.50    5.70
   2  10   0   56.29   11.20
   2  10   0   47.70   13.10
   2  10   0   44.50   11.10
   2  10   0   40.20   26.00
   2  10   0   45.20   11.90
   2  10   0   51.09   14.60
   2  10   0   34.00   12.00
   2  10   0   37.20    6.80
   2  10   0   50.89   11.40
  -3 -10   0  355.06   18.50
  -3 -10   0  375.06   18.20
   3  10   0  356.06   29.40
   3  10   0  395.46   28.90
   3  10   0  389.56   56.29
   3  10   0  350.26   26.20
   3  10   0  355.06   27.50
   3  10   0  376.26   21.80
   3  10   0  320.67   29.90
   3  10   0  358.46   30.70
   3  10   0  402.46   27.30
  -4 -10   0   18.10    3.60
  -4 -10   0   21.00    3.60
   4  10   0    8.90   19.50
   4  10   0    9.50   10.40
   4  10   0   22.50   12.70
   4  10   0   25.80   11.40
   4  10   0   14.20   11.30
   4  10   0   15.70    8.40
   4  10   0   15.50    9.40
   4  10   0   20.10   10.60
  -5 -10   0   22.40    3.60
   5  10   0   22.10   11.20
   5  10   0   15.50   21.00
   5  10   0   -0.80    5.50
   5  10   0   12.50   12.20
   5  10   0   28.80   10.40
   5  10   0   16.90   11.50
   5  10   0   21.70   11.70
   5  10   0   25.90    9.60
   5  10   0   23.80    9.80
   6  10   0   36.70   13.10
   6  10   0   36.50   12.20
   6  10   0   39.00   12.80
   6  10   0   19.60   20.30
   6  10   0   51.39   12.20
   6  10   0   44.20   11.90
   6  10   0   40.30   13.50
   6  10   0   51.29   12.00
   6  10   0   43.50   10.40
   7  10   0  147.59   13.80
   7  10   0   80.49   16.50
   7  10   0  119.59   18.60
   7  10   0  109.79   19.00
   7  10   0  119.59   17.70
   7  10   0   96.79   15.20
   7  10   0  102.79   32.40
   7  10   0  114.59   17.10
   7  10   0  117.39   18.70
   8  10   0   45.70   23.90
   8  10   0   46.10   11.10
   8  10   0   56.89   14.20
   8  10   0   58.19   13.70
   8  10   0   72.29   14.00
   8  10   0   52.09   14.30
   8  10   0   55.79   14.40
   9  10   0    4.40   29.30
   9  10   0    3.50    8.60
   9  10   0    6.10    7.20
   9  10   0   -0.50    7.80
   9  10   0    3.00    4.60
   9  10   0    2.30   10.20
   9  10   0    1.20    9.00
   9  10   0    1.20    8.60
  10  10   0   21.60   11.10
  10  10   0   22.10    4.80
  10  10   0   10.00    8.60
  10  10   0    3.40   10.10
  10  10   0   35.90   24.80
  10  10   0   24.10    9.30
  10  10   0   26.00   10.40
  11  10   0   54.09    9.20
  11  10   0   78.19   11.50
  11  10   0   66.69   10.10
  11  10   0   47.20   16.70
  11  10   0   52.99   16.50
   4 -11   0   16.10    2.60
  -4  11   0   15.00    5.80
  -4  11   0   19.20    5.60
   3 -11   0   17.10    3.00
  -3  11   0   21.90    7.10
  -3  11   0   15.50    5.70
  -3  11   0    3.40    9.40
  -3  11   0   14.00    7.70
  -3  11   0   18.30    8.20
   2 -11   0   58.09    5.60
   2 -11   0   60.79    5.20
  -2  11   0   57.19   10.20
  -2  11   0   20.60   15.20
  -2  11   0   43.90   11.20
  -2  11   0   45.90    5.90
  -2  11   0   52.59   10.60
  -2  11   0   59.29   12.60
   1 -11   0   43.00    5.10
   1 -11   0   37.20    5.20
  -1  11   0   36.10   11.20
  -1  11   0    9.30   16.30
  -1  11   0   40.10    6.30
  -1  11   0   31.20   10.60
  -1  11   0   22.90    9.30
  -1  11   0   30.60    9.90
   0 -11   0    1.40    2.90
   0 -11   0    1.90    2.90
   0  11   0    1.00    3.50
   0  11   0    6.40    8.60
   0  11   0   -5.10    7.70
   0  11   0    2.30   13.40
   0  11   0    4.10    9.30
   0  11   0    6.70    9.10
  -1 -11   0   -0.10    2.60
  -1 -11   0    0.20    2.80
   1  11   0   -2.10   13.10
   1  11   0   -1.60    7.40
   1  11   0    7.20    7.10
   1  11   0    2.10    6.60
   1  11   0   -4.10    8.70
   1  11   0   -6.60    8.70
   1  11   0    5.10    8.70
  -2 -11   0  361.86   19.30
  -2 -11   0  383.66   19.00
   2  11   0  397.46   32.00
   2  11   0  343.97   27.30
   2  11   0  369.46   29.80
   2  11   0  401.66   23.60
   2  11   0  378.96   30.30
   2  11   0  364.06   54.19
   2  11   0  422.16   28.20
  -3 -11   0    5.90    3.00
  -3 -11   0    3.60    2.80
   3  11   0   10.70    9.10
   3  11   0    7.60   17.00
   3  11   0    6.60   10.30
   3  11   0    5.40    7.30
   3  11   0    7.10    9.10
   3  11   0   14.50   11.40
   3  11   0    3.90    9.20
   3  11   0    0.50    6.10
  -4 -11   0    4.00    3.00
  -4 -11   0    1.50    2.20
   4  11   0   -6.30    5.90
   4  11   0    2.30    9.40
   4  11   0   -4.60    7.80
   4  11   0   -0.70    9.40
   4  11   0   10.10   17.80
   4  11   0    4.50    9.60
   4  11   0   -4.50    6.50
   4  11   0    4.40    8.90
  -5 -11   0  242.38   13.40
   5  11   0  267.57   27.20
   5  11   0  305.07   22.60
   5  11   0  224.18   23.30
   5  11   0  268.77   25.60
   5  11   0  228.48   22.00
   5  11   0  292.17   23.40
   5  11   0  251.47   24.70
  -6 -11   0   18.20    3.50
   6  11   0   19.40   10.10
   6  11   0   24.50   11.50
   6  11   0   14.80    7.80
   6  11   0    6.90   17.60
   6  11   0   21.40    9.00
   6  11   0   11.90    9.40
   6  11   0   14.40   11.00
   6  11   0   24.10   11.40
   6  11   0    2.50    8.20
  -7 -11   0   91.79    6.10
   7  11   0  101.09   12.20
   7  11   0   65.39   12.40
   7  11   0   56.39   14.60
   7  11   0   71.39   14.90
   7  11   0   70.59   15.70
   7  11   0   75.69   15.90
   7  11   0   60.19   23.80
   7  11   0  110.49   15.20
   8  11   0   16.80   10.80
   8  11   0   18.30    9.50
   8  11   0   20.30    8.30
   8  11   0   10.70   16.80
   8  11   0   10.70    9.10
   8  11   0   17.90   10.40
   8  11   0   14.00    9.20
   9  11   0  112.79   17.90
   9  11   0  144.29   15.20
   9  11   0  112.69   15.20
   9  11   0  106.09   15.40
   9  11   0  153.78   18.10
   9  11   0  159.28   16.80
  10  11   0    1.80    6.80
  10  11   0   -0.10   20.50
  10  11   0   10.40    9.60
  10  11   0    2.60    6.00
  10  11   0   13.00    8.20
  10  11   0    1.90    9.60
   2 -12   0   38.90    4.00
  -2  12   0   31.80    6.80
  -2  12   0   28.10    5.50
  -2  12   0   34.50    6.70
   1 -12   0   77.29    5.60
   1 -12   0   71.99    5.80
  -1  12   0   74.69   12.50
  -1  12   0   60.49   10.10
  -1  12   0   71.09    9.60
  -1  12   0   84.49   10.70
   0 -12   0   13.50    3.30
   0 -12   0   19.90    3.70
   0  12   0    7.40    8.40
   0  12   0   19.60    7.10
   0  12   0   12.50    9.90
   0  12   0    9.10    7.50
   0  12   0   13.50   13.40
  -1 -12   0   21.50    4.10
  -1 -12   0   22.30    4.10
   1  12   0   12.60   14.10
   1  12   0   21.40   10.40
   1  12   0   22.60    8.50
   1  12   0   34.80    6.70
   1  12   0   25.20   11.20
  -2 -12   0   -0.40    2.30
  -2 -12   0    0.60    2.70
   2  12   0    4.30   12.20
   2  12   0    1.60    6.40
   2  12   0    7.20    8.00
   2  12   0    7.50    9.70
   2  12   0    7.80    9.00
   2  12   0    2.90    6.90
  -3 -12   0    0.70    2.60
  -3 -12   0    3.70    2.60
   3  12   0    0.00    9.30
   3  12   0    3.60    7.10
   3  12   0    2.10    9.00
   3  12   0   -0.90    7.30
   3  12   0   -5.50    7.40
   3  12   0    0.30   12.10
  -4 -12   0   82.29    6.70
  -4 -12   0   88.09    6.30
   4  12   0   87.29   14.30
   4  12   0   92.89   13.80
   4  12   0   72.69   15.90
   4  12   0   66.79   14.00
   4  12   0   68.79   26.30
   4  12   0   83.69   15.00
   4  12   0  106.99   14.70
  -5 -12   0    2.10    2.60
   5  12   0    3.80   13.70
   5  12   0    1.60    7.80
   5  12   0    3.80    7.90
   5  12   0    0.50    6.80
   5  12   0    4.30    9.70
   5  12   0    4.10    8.90
   5  12   0    5.80    7.60
  -6 -12   0   -3.60    2.20
   6  12   0    3.30    9.10
   6  12   0    0.20    6.50
   6  12   0    1.60   12.50
   6  12   0   -1.40    7.00
   6  12   0    2.10    8.20
   6  12   0    1.10    9.20
   6  12   0    0.30    6.80
  -7 -12   0   76.99    5.60
   7  12   0   60.39   22.40
   7  12   0   71.19   13.20
   7  12   0   75.49   14.30
   7  12   0   61.49   13.30
   7  12   0   68.79   13.30
   7  12   0   84.19   12.60
   8  12   0   -2.60    7.40
   8  12   0    9.50    8.50
   8  12   0   10.00    8.90
   8  12   0   19.80    7.40
   8  12   0   21.30    8.60
   8  12   0    4.00   13.60
   9  12   0   43.30   15.80
   9  12   0   70.09   10.90
   9  12   0   59.09    9.80
   9  12   0   81.59    9.70
   9  12   0   60.09    9.80
   0 -13   0    2.30    1.70
   0 -13   0   -0.30    1.70
   0  13   0   -3.80    3.90
   0  13   0   -2.20    5.10
   0  13   0   -2.30    5.20
  -1 -13   0    3.50    2.20
  -1 -13   0   -0.40    1.90
   1  13   0   -1.00    6.30
   1  13   0   -1.30    5.80
   1  13   0    3.40    7.20
   1  13   0    3.30    5.10
  -2 -13   0  195.78   10.40
  -2 -13   0  184.98   10.20
   2  13   0  193.18   18.60
   2  13   0  211.48   16.70
   2  13   0  173.48   16.70
  -3 -13   0   18.90    3.20
  -3 -13   0   18.10    2.70
   3  13   0   31.90    9.40
   3  13   0   21.10    7.40
   3  13   0   15.70   12.10
   3  13   0   23.60    9.40
   3  13   0   14.00    5.90
  -4 -13   0   74.39    5.60
  -4 -13   0   69.29    5.70
   4  13   0   55.19   11.50
   4  13   0   87.29   14.20
   4  13   0   42.90   19.20
   4  13   0   95.89   12.80
   4  13   0   53.99   10.40
  -5 -13   0    2.50    2.20
   5  13   0   -2.50    8.50
   5  13   0    1.80    6.80
   5  13   0   -1.50    7.60
   5  13   0   -2.60    5.30
   5  13   0    0.40    5.80
   5  13   0   -1.20    8.10
  -6 -13   0   -1.90    1.80
   6  13   0    8.80    7.20
   6  13   0    2.50    8.10
   6  13   0   -2.30    5.80
   6  13   0   -2.60    7.30
   6  13   0   -0.90    5.80
   6  13   0   -0.10    7.30
   7  13   0    8.30    6.90
   7  13   0    5.00    6.90
   7  13   0    4.40    9.30
   7  13   0   14.50    6.80
   7  13   0    2.10    6.70
   7  13   0   21.10    7.30
   8  13   0   81.59    9.30
   8  13   0   54.79    7.80
   8  13   0   41.00   10.90
   8  13   0   53.09    8.40
   8  13   0   55.69    8.30
  -3 -14   0   51.59    3.90
   3  14   0   41.20    7.10
   3  14   0   50.09    8.80
  -4 -14   0  167.08    8.10
   4  14   0  149.79   11.70
   4  14   0  126.39   12.60
   4  14   0  151.88   12.20
  -5 -14   0   15.80    2.20
   5  14   0   13.00    6.60
   5  14   0   10.00    4.00
   5  14   0   16.30    5.80
   5  14   0   18.30    7.00
   7  13  -1   -4.00    4.80
   7  13  -1   -3.50   10.40
   7  13  -1    2.60    6.30
   7  13  -1   -0.10    3.90
   7  13  -1   -0.80    4.80
   6  13  -1   38.30    9.60
   6  13  -1   31.70    8.50
   6  13  -1   35.50    7.50
   6  13  -1   39.40    9.40
   6  13  -1   47.50    6.90
  -6 -13   1   45.30    4.00
   5  13  -1   31.40    7.70
   5  13  -1   38.10    8.60
   5  13  -1   51.19    7.20
   5  13  -1   19.90    8.40
   5  13  -1   28.80    8.50
  -5 -13   1   34.40    3.70
   4  13  -1    0.30    5.10
   4  13  -1    3.50    7.30
   4  13  -1   -2.20    4.80
   4  13  -1    3.60    7.10
  -4 -13   1   -1.90    1.90
  -4 -13   1    0.20    1.50
   3  13  -1    2.00    7.20
   3  13  -1    2.30    6.70
   3  13  -1    6.50    5.70
  -3 -13   1    1.00    2.20
  -3 -13   1    0.40    1.80
   2  13  -1   -2.90    6.80
   2  13  -1    4.90    7.10
   2  13  -1   -1.50    3.90
  -2 -13   1    2.80    2.20
  -2 -13   1   -0.20    1.50
   1  13  -1    2.30    4.10
   1  13  -1   -4.40    5.30
   1  13  -1    1.40    6.00
  -1 -13   1    2.10    1.90
  -1 -13   1   -0.10    1.40
   9  12  -1    5.40    6.00
   9  12  -1   -2.10    4.60
   9  12  -1    8.60    5.00
   9  12  -1    7.10    5.80
   9  12  -1   -0.30   17.70
   8  12  -1   38.20    7.60
   8  12  -1   33.00    9.10
   8  12  -1   37.30    8.90
   8  12  -1   44.60   10.00
   8  12  -1   22.50   12.80
   7  12  -1  397.26   24.80
   7  12  -1  372.36   27.20
   7  12  -1  403.46   27.40
   7  12  -1  356.76   27.40
  -7 -12   1  422.36   20.80
   6  12  -1    5.90    7.70
   6  12  -1    9.90   10.40
   6  12  -1   -2.80    6.90
   6  12  -1    8.20    9.50
   6  12  -1   13.60    9.20
   6  12  -1    7.30    7.10
  -6 -12   1    1.30    2.20
   5  12  -1   62.29   11.00
   5  12  -1   61.49   13.20
   5  12  -1   31.40   11.40
   5  12  -1   64.49   13.70
   5  12  -1   35.20   18.50
   5  12  -1   45.30   10.30
  -5 -12   1   51.99    5.30
   4  12  -1   76.49   14.50
   4  12  -1   56.79   21.80
   4  12  -1   89.39   12.60
   4  12  -1   74.79   12.00
   4  12  -1   74.69   13.60
   4  12  -1   83.09   12.90
   4  12  -1   72.09   14.60
  -4 -12   1   74.79    5.80
  -4 -12   1   77.39    6.30
   3  12  -1    6.20   11.90
   3  12  -1   -5.10    8.10
   3  12  -1    0.30    5.00
   3  12  -1    1.50    9.00
   3  12  -1    5.60    7.50
   3  12  -1    3.30    6.60
  -3 -12   1    9.20    3.20
  -3 -12   1    3.90    2.50
   2  12  -1    3.10    8.80
   2  12  -1    3.90    9.20
   2  12  -1   -1.70    8.90
   2  12  -1    1.10    5.50
   2  12  -1    9.90    7.30
  -2 -12   1    0.00    2.30
  -2 -12   1    1.70    2.70
   1  12  -1   -2.40    6.00
   1  12  -1   10.70    4.70
   1  12  -1   -1.20   10.60
   1  12  -1   -5.50    7.80
   1  12  -1   -0.80    8.00
  -1 -12   1    2.00    2.60
  -1 -12   1    1.40    2.20
   0  12  -1   26.70    6.90
   0  12  -1   22.70    7.40
   0  12  -1   18.80    8.90
   0  12  -1   23.70    9.80
   0 -12   1   19.70    3.30
   0 -12   1   21.70    3.70
  -1  12  -1    2.30    4.20
  -1  12  -1   -4.80    6.20
  -1  12  -1    5.50    6.90
  -1  12  -1    4.90    5.60
   1 -12   1    0.40    2.10
   1 -12   1    0.70    1.90
  -2  12  -1    2.10    5.00
  -2  12  -1   -2.80    5.00
  -2  12  -1    3.10    3.80
   2 -12   1    0.20    1.50
  10  11  -1   29.00    5.80
  10  11  -1   28.40    7.90
  10  11  -1   11.40    6.20
  10  11  -1    0.80   21.00
  10  11  -1   12.50   10.70
  10  11  -1    3.30   13.50
   9  11  -1   35.60   21.20
   9  11  -1   32.00    7.80
   9  11  -1   34.70    9.70
   9  11  -1   35.60    9.60
   9  11  -1   39.50   10.20
   9  11  -1   55.69    9.50
   8  11  -1    2.70    9.30
   8  11  -1    8.90    9.00
   8  11  -1    0.90    6.20
   8  11  -1   -4.90    9.30
   8  11  -1    2.40    8.00
   8  11  -1    0.30   18.00
   8  11  -1   -4.60    6.80
   7  11  -1  338.67   24.20
   7  11  -1  283.47   26.80
   7  11  -1  367.46   28.60
   7  11  -1  359.96   26.70
   7  11  -1  311.77   26.10
   7  11  -1  293.27   42.30
  -7 -11   1  338.97   16.20
   6  11  -1   18.60    9.70
   6  11  -1   12.80   10.80
   6  11  -1    5.70    7.50
   6  11  -1   11.20    6.80
   6  11  -1   10.50   15.80
   6  11  -1    1.90    8.80
   6  11  -1    6.70   10.10
  -6 -11   1   13.20    3.30
   5  11  -1  106.89   17.80
   5  11  -1  103.39   32.60
   5  11  -1   98.49   17.90
   5  11  -1  142.29   15.00
   5  11  -1  122.29   18.00
   5  11  -1  109.09   18.80
   5  11  -1   91.09   14.60
  -5 -11   1  116.39    7.40
  -5 -11   1  115.69    8.00
   4  11  -1   38.70   11.10
   4  11  -1   29.30   12.60
   4  11  -1   52.19   12.40
   4  11  -1   21.30   18.80
   4  11  -1   27.00   11.90
   4  11  -1   32.20   12.40
   4  11  -1   49.50   11.10
  -4 -11   1   36.90    4.90
  -4 -11   1   43.50    5.00
   3  11  -1   12.40    8.90
   3  11  -1   12.30   10.70
   3  11  -1   10.40   11.40
   3  11  -1    6.70    7.90
   3  11  -1   24.50    9.30
   3  11  -1   15.60   16.00
   3  11  -1   33.60   10.20
  -3 -11   1   16.80    4.00
  -3 -11   1   15.50    3.50
   2  11  -1    2.60   10.50
   2  11  -1    5.30    7.10
   2  11  -1   12.30    8.00
   2  11  -1    9.50   16.20
   2  11  -1    0.40    7.50
   2  11  -1    3.40    8.20
   2  11  -1   10.90   10.00
   2  11  -1    6.20    5.20
  -2 -11   1    3.00    2.80
  -2 -11   1    5.80    3.00
   1  11  -1  220.88   23.10
   1  11  -1  164.78   39.10
   1  11  -1  226.58   19.00
   1  11  -1  199.68   22.40
   1  11  -1  217.28   20.60
   1  11  -1  246.68   19.60
  -1 -11   1  221.48   13.10
  -1 -11   1  243.38   12.80
   0  11  -1   32.20   11.30
   0  11  -1   10.20   14.80
   0  11  -1   38.40   12.50
   0  11  -1   47.10   10.90
   0  11  -1   38.50    9.60
   0 -11   1   35.00    5.10
   0 -11   1   30.60    4.40
  -1  11  -1   45.20   10.10
  -1  11  -1   38.60   11.90
  -1  11  -1   29.60   10.50
  -1  11  -1   23.80   14.70
  -1  11  -1   37.20   10.10
   1 -11   1   29.30    4.40
   1 -11   1   37.20    4.40
  -2  11  -1   31.20    9.70
  -2  11  -1   28.90    9.10
  -2  11  -1   26.60    7.50
  -2  11  -1    9.70    8.70
   2 -11   1   18.20    3.50
   2 -11   1   27.30    3.60
  -3  11  -1   90.39   11.90
  -3  11  -1   49.60    9.80
  -3  11  -1   66.09   10.00
  -3  11  -1   58.69    6.60
   3 -11   1   73.89    5.50
  11  10  -1   32.30   10.90
  10  10  -1   35.00   14.70
  10  10  -1   42.50    9.30
  10  10  -1   29.10    9.80
  10  10  -1   19.70   12.20
  10  10  -1   25.50    8.50
  10  10  -1    1.20   25.80
   9  10  -1   -7.00    5.80
   9  10  -1    2.90    8.20
   9  10  -1   -9.00    8.00
   9  10  -1   -9.90   15.40
   9  10  -1    8.30    9.40
   9  10  -1   -1.70    6.90
  -9 -10   1    9.00    2.20
   8  10  -1   86.99   29.30
   8  10  -1   93.69   16.10
   8  10  -1  114.49   17.00
   8  10  -1   75.99   12.70
   8  10  -1   81.59   15.00
   8  10  -1   85.59   16.10
   8  10  -1  103.79   17.20
   7  10  -1  274.97   27.40
   7  10  -1  318.17   24.00
   7  10  -1  338.07   26.20
   7  10  -1  364.46   30.40
   7  10  -1  251.97   44.30
   7  10  -1  306.97   27.00
   7  10  -1  306.27   27.50
  -7 -10   1  327.37   15.80
   6  10  -1   17.70   11.90
   6  10  -1    7.10    9.60
   6  10  -1    7.70   10.00
   6  10  -1    3.40    8.50
   6  10  -1    3.00    7.50
   6  10  -1    1.60    6.60
   6  10  -1    8.00   10.90
   6  10  -1    3.30   15.70
   6  10  -1    8.60    4.60
  -6 -10   1   10.60    3.10
   5  10  -1    7.90    8.60
   5  10  -1    0.40   16.20
   5  10  -1   10.90    5.00
   5  10  -1   10.70   11.00
   5  10  -1   -0.20    9.10
   5  10  -1    0.80    8.10
   5  10  -1    3.40    9.70
   5  10  -1    8.70    7.60
   5  10  -1    6.50   10.30
  -5 -10   1    6.90    3.10
  -5 -10   1    4.00    2.60
   4  10  -1   31.10   12.50
   4  10  -1   17.10   19.00
   4  10  -1   19.00    9.90
   4  10  -1   34.50   10.10
   4  10  -1   36.20    6.30
   4  10  -1   45.60   11.10
   4  10  -1   32.80   12.50
   4  10  -1   40.70   13.90
   4  10  -1    2.40   10.10
  -4 -10   1   33.70    4.70
  -4 -10   1   32.30    4.60
   3  10  -1  307.17   17.90
   3  10  -1  315.97   49.00
   3  10  -1  309.57   25.80
   3  10  -1  275.77   24.20
   3  10  -1  313.97   20.70
   3  10  -1  319.87   28.90
   3  10  -1  294.47   27.00
   3  10  -1  295.87   22.00
   3  10  -1  345.67   25.10
   3  10  -1  303.47   27.90
  -3 -10   1  299.97   15.90
  -3 -10   1  312.27   16.40
   2  10  -1   55.09   12.50
   2  10  -1   96.49   14.90
   2  10  -1   56.59   14.30
   2  10  -1   81.99   13.10
   2  10  -1   98.79   15.90
   2  10  -1   73.99   16.90
   2  10  -1   69.99   14.80
   2  10  -1   64.69   30.30
  -2 -10   1   64.69    6.50
  -2 -10   1   78.89    7.10
   1  10  -1   38.10   12.70
   1  10  -1   40.20   11.60
   1  10  -1   33.20   10.40
   1  10  -1   34.60   11.00
   1  10  -1   46.60   23.70
   1  10  -1   41.70   13.20
   1  10  -1   45.70   11.10
   1  10  -1   20.70    4.70
  -1 -10   1   40.60    5.60
  -1 -10   1   36.30    5.20
   0  10  -1   25.90   10.10
   0  10  -1    3.10    9.30
   0  10  -1   11.90   17.90
   0  10  -1   12.00    9.90
   0  10  -1   14.60    4.80
   0  10  -1   18.90    8.50
   0 -10   1   13.70    3.90
   0 -10   1   22.70    4.50
  -1  10  -1  183.18   12.60
  -1  10  -1  152.48   37.80
  -1  10  -1  186.28   18.90
  -1  10  -1  165.68   22.30
  -1  10  -1  178.78   20.10
   1 -10   1  167.68   10.30
   1 -10   1  161.58   11.10
  -2  10  -1  263.17   42.20
  -2  10  -1  345.77   27.80
  -2  10  -1  338.87   18.80
  -2  10  -1  327.27   24.10
  -2  10  -1  338.37   26.50
   2 -10   1  352.26   18.20
   2 -10   1  352.46   16.90
   2 -10   1  386.46   25.00
  -3  10  -1   22.30   13.60
  -3  10  -1   18.10    9.70
  -3  10  -1   28.80    7.90
  -3  10  -1   39.80   12.40
   3 -10   1   18.60    3.80
   3 -10   1   26.80    3.50
   3 -10   1   34.20    9.00
  -4  10  -1   35.40    9.90
  -4  10  -1   34.50    6.50
  -4  10  -1   55.99   11.90
   4 -10   1   56.89    9.50
   4 -10   1   46.20    4.40
  -5  10  -1  182.08   13.70
   5 -10   1  196.08    9.20
  11   9  -1   35.00    8.10
  11   9  -1   22.30    8.00
  11   9  -1   36.10   18.30
  11   9  -1   26.30    9.40
  11   9  -1    7.30   12.20
  10   9  -1    7.00   14.80
  10   9  -1    7.40    5.50
  10   9  -1    2.80   10.10
  10   9  -1    2.50    8.00
  10   9  -1   -0.60    8.00
  10   9  -1   24.20   30.50
  10   9  -1    6.00   13.50
   9   9  -1   38.30   18.60
   9   9  -1   42.50   12.70
   9   9  -1   89.49    9.40
   9   9  -1   52.09   13.40
   9   9  -1   45.80   12.00
   9   9  -1   48.30   13.20
   9   9  -1   65.39   11.40
  -9  -9   1   76.39    5.40
   8   9  -1  546.75   61.09
   8   9  -1  368.96   32.20
   8   9  -1  497.95   34.60
   8   9  -1  419.66   31.30
   8   9  -1  461.55   29.50
   8   9  -1  426.76   32.40
   8   9  -1  418.86   32.90
   7   9  -1  533.15   33.80
   7   9  -1  515.65   37.60
   7   9  -1  578.64   40.60
   7   9  -1  538.05   36.70
   7   9  -1  550.54   38.00
   7   9  -1  575.14   38.20
   7   9  -1  616.44   66.89
  -7  -9   1  533.65   24.90
   6   9  -1    5.40    4.90
   6   9  -1    6.40   10.10
   6   9  -1    6.30    8.10
   6   9  -1   -1.90    8.50
   6   9  -1   11.30   10.80
   6   9  -1   -2.80    7.00
   6   9  -1   -0.80    8.90
   6   9  -1   -1.80    8.70
   6   9  -1   -0.70    6.80
   6   9  -1    9.90   17.40
  -6  -9   1    2.20    2.40
   5   9  -1   12.00   11.20
   5   9  -1   24.40    8.80
   5   9  -1   19.70   12.30
   5   9  -1   15.70   20.70
   5   9  -1   15.70    5.60
   5   9  -1   29.80    9.90
   5   9  -1   20.20   10.00
   5   9  -1   10.40   11.70
   5   9  -1   39.20   12.90
   5   9  -1    5.80    8.70
  -5  -9   1   26.20    4.00
   4   9  -1  194.38   21.90
   4   9  -1  188.68   19.60
   4   9  -1  233.98   13.60
   4   9  -1  178.48   19.90
   4   9  -1  174.68   21.80
   4   9  -1  214.38   18.70
   4   9  -1  191.08   24.40
   4   9  -1  218.68   14.00
   4   9  -1  180.48   23.00
  -4  -9   1  178.18   10.80
  -4  -9   1  182.98   11.10
   3   9  -1    1.60   13.90
   3   9  -1    3.50    4.20
   3   9  -1   -1.50    7.90
   3   9  -1   -2.50    7.40
   3   9  -1    0.90    9.20
   3   9  -1    1.30    6.80
   3   9  -1    5.80    8.50
   3   9  -1    4.30    6.90
   3   9  -1   -2.40    8.90
   3   9  -1    3.70    6.40
  -3  -9   1   -0.70    2.30
  -3  -9   1    2.50    2.50
   2   9  -1   -1.30    3.60
   2   9  -1    1.30    6.70
   2   9  -1  -10.90    7.80
   2   9  -1   -4.50   15.40
   2   9  -1    3.60    8.20
   2   9  -1   -3.60    7.70
   2   9  -1    3.50    8.40
   2   9  -1   -0.70    7.40
   2   9  -1    7.00    9.50
  -2  -9   1    3.40    2.90
  -2  -9   1    0.50    2.70
   1   9  -1  195.28   13.40
   1   9  -1  182.78   44.20
   1   9  -1  184.68   20.10
   1   9  -1  183.18   19.10
   1   9  -1  195.88   18.40
   1   9  -1  180.18   22.90
   1   9  -1  176.58   20.10
   1   9  -1  179.18   18.60
   1   9  -1  192.38   12.60
  -1  -9   1  161.98   10.60
  -1  -9   1  183.48   11.50
   0   9  -1   61.59   28.30
   0   9  -1   72.59   12.10
   0   9  -1   48.80   14.10
   0   9  -1   74.99   13.10
   0   9  -1   66.99    7.40
   0   9  -1   49.90    7.40
   0   9  -1   60.09   12.50
   0   9  -1   52.29   12.40
   0  -9   1   55.29    6.30
   0  -9   1   64.59    7.10
  -1   9  -1   15.20   20.00
  -1   9  -1   17.20   10.10
  -1   9  -1   21.20    5.40
  -1   9  -1   22.60    5.40
  -1   9  -1   22.90   10.60
  -1   9  -1   10.10    9.30
   1  -9   1   20.20    4.50
   1  -9   1   22.70    4.50
  -2   9  -1   23.10    5.30
  -2   9  -1   31.50   12.70
  -2   9  -1   23.70    9.50
  -2   9  -1   12.20   17.20
  -2   9  -1   27.60    5.20
   2  -9   1   26.20    5.00
   2  -9   1   23.80    4.30
   2  -9   1   20.40    9.50
  -3   9  -1   12.40   19.00
  -3   9  -1   31.00    5.50
  -3   9  -1   20.80    9.20
  -3   9  -1   32.80   12.60
  -3   9  -1   28.40    5.50
   3  -9   1   35.40    5.30
   3  -9   1   32.50   10.50
   3  -9   1   29.30    4.30
  -4   9  -1   94.19    7.90
  -4   9  -1  104.19   12.60
  -4   9  -1   71.09   25.00
  -4   9  -1  122.09    8.30
  -4   9  -1  126.89   18.80
   4  -9   1  102.69    7.70
   4  -9   1  112.49   15.00
  -5   9  -1    8.40    6.80
  -5   9  -1    3.80    5.20
  -5   9  -1   -2.80    7.90
  -5   9  -1   -0.30   11.10
   5  -9   1    9.50    7.80
   5  -9   1    4.80    2.30
  -6   9  -1   32.50    6.80
  -6   9  -1   32.30    7.60
   6  -9   1   34.30    6.30
  11   8  -1    4.30    9.10
  11   8  -1   -5.20   21.40
  11   8  -1    6.50    6.70
  11   8  -1    2.40    5.20
  11   8  -1   10.30    8.90
  11   8  -1   11.40   12.40
  10   8  -1  -26.20   30.90
  10   8  -1    1.70    9.40
  10   8  -1   14.20   20.00
  10   8  -1    7.80   15.80
  10   8  -1   -4.20    6.00
  10   8  -1    3.50    8.10
  10   8  -1   -6.80    8.80
 -10  -8   1   -2.20    2.30
   9   8  -1   65.19   14.80
   9   8  -1   92.29   13.80
   9   8  -1  102.79   16.10
   9   8  -1   72.69   21.10
   9   8  -1   72.69   16.40
   9   8  -1   86.89   16.20
   9   8  -1  105.09   14.80
  -9  -8   1   93.49    6.50
   8   8  -1   96.09   17.10
   8   8  -1   84.29   16.40
   8   8  -1  104.39   17.70
   8   8  -1  108.69   17.40
   8   8  -1  109.09   33.40
   8   8  -1  100.39   14.60
   8   8  -1  107.09   17.70
   8   8  -1   94.49   14.70
   7   8  -1  171.58   18.00
   7   8  -1  175.38   22.00
   7   8  -1  210.98   39.60
   7   8  -1  215.98   22.00
   7   8  -1  173.58   22.70
   7   8  -1  161.48   21.90
   7   8  -1  170.28   22.20
   7   8  -1  184.28   17.00
   7   8  -1  183.08   23.20
   6   8  -1  212.08   15.30
   6   8  -1  214.88   22.00
   6   8  -1  261.47   18.60
   6   8  -1  248.68   16.90
   6   8  -1  210.98   23.20
   6   8  -1  213.18   40.60
   6   8  -1  206.38   23.60
   6   8  -1  197.18   23.70
   6   8  -1  202.98   22.50
   6   8  -1  180.98   22.10
   6   8  -1  199.98   19.60
   5   8  -1   47.70   13.40
   5   8  -1   33.80   11.80
   5   8  -1   36.40   12.10
   5   8  -1   29.70    9.60
   5   8  -1   27.60   21.10
   5   8  -1   43.60    7.10
   5   8  -1   52.29   12.00
   5   8  -1   44.90   13.20
   5   8  -1   47.60   11.80
   5   8  -1   40.50    9.50
   4   8  -1   12.20    7.40
   4   8  -1    6.50    9.10
   4   8  -1   16.70    6.10
   4   8  -1   28.50    6.00
   4   8  -1   16.20    8.80
   4   8  -1   28.50   20.20
   4   8  -1    6.50    9.80
   4   8  -1   13.00    9.90
   4   8  -1   40.70    9.30
   4   8  -1   14.50   10.30
   4   8  -1   17.60    8.50
  -4  -8   1   25.30    3.70
   3   8  -1   31.60    9.00
   3   8  -1   12.40   10.00
   3   8  -1   12.20    9.40
   3   8  -1   17.80    8.60
   3   8  -1   26.00    7.80
   3   8  -1    9.60    9.90
   3   8  -1   23.00   10.70
   3   8  -1   28.60    8.40
   3   8  -1   26.70    5.50
   3   8  -1   17.60   18.60
  -3  -8   1   28.50    3.70
  -3  -8   1   30.00    4.00
  -3  -8   1   28.00    4.10
   2   8  -1  856.21   37.60
   2   8  -1  778.72   76.19
   2   8  -1  758.22   46.90
   2   8  -1  730.93   42.80
   2   8  -1  798.62   37.30
   2   8  -1  722.93   41.70
   2   8  -1  859.41   43.60
   2   8  -1  782.62   41.60
   2   8  -1  805.92   37.60
   2   8  -1  820.02   47.10
   2   8  -1  816.12   45.20
  -2  -8   1  776.62   35.50
  -2  -8   1  755.22   34.80
  -2  -8   1  817.72   35.20
   1   8  -1   60.59    7.50
   1   8  -1   69.39   12.50
   1   8  -1   66.39   26.80
   1   8  -1   51.99   10.60
   1   8  -1   58.49   11.70
   1   8  -1   47.10   12.90
   1   8  -1   68.39   12.90
   1   8  -1   51.39   12.20
   1   8  -1   69.19    7.10
  -1  -8   1   58.39    4.60
  -1  -8   1   69.39    5.30
  -1  -8   1   59.59    5.80
  -1  -8   1   53.79    5.50
   0   8  -1  131.89   15.90
   0   8  -1  174.98   41.10
   0   8  -1  139.79   15.10
   0   8  -1  129.99   16.70
   0   8  -1  197.38   15.80
   0   8  -1  136.69   10.80
   0   8  -1  155.78   15.90
   0   8  -1  136.59   10.50
   0  -8   1  128.29    8.80
   0  -8   1  132.59    9.30
   0  -8   1  123.69    7.90
  -1   8  -1    8.40    7.30
  -1   8  -1   10.50    2.60
  -1   8  -1   11.50    9.20
  -1   8  -1   15.50    9.00
  -1   8  -1    8.60    4.40
  -1   8  -1   13.10   20.40
  -1   8  -1    0.80    3.50
   1  -8   1    9.10    3.30
   1  -8   1    6.30    8.20
   1  -8   1    7.80    3.30
  -2   8  -1  481.05   62.29
  -2   8  -1  377.16   21.00
  -2   8  -1  458.05   23.20
  -2   8  -1  427.06   22.50
  -2   8  -1  436.36   31.40
   2  -8   1  406.26   29.10
   2  -8   1  436.46   21.80
   2  -8   1  424.06   20.50
  -3   8  -1   70.49   29.20
  -3   8  -1   53.99   13.80
  -3   8  -1   38.10    5.50
  -3   8  -1   52.59    7.00
  -3   8  -1   43.20    6.60
   3  -8   1   45.10    5.40
   3  -8   1   46.30    6.00
   3  -8   1   51.49   13.00
  -4   8  -1   18.10    4.40
  -4   8  -1   22.90   11.60
  -4   8  -1   17.40    4.70
  -4   8  -1   13.30   18.00
  -4   8  -1   15.20    4.00
   4  -8   1   15.50   10.00
   4  -8   1   16.80    3.90
   4  -8   1   22.60    3.40
  -5   8  -1   -3.30   11.70
  -5   8  -1   -0.10    2.90
  -5   8  -1   -0.60    9.90
  -5   8  -1   -1.80    2.70
  -5   8  -1    1.90    3.60
   5  -8   1   -1.30    2.30
   5  -8   1    1.50    8.60
  -6   8  -1    1.10   10.50
  -6   8  -1   28.20    4.00
  -6   8  -1   23.40    6.40
  -6   8  -1   28.60   11.00
   6  -8   1   31.20    8.80
   6  -8   1   21.50    2.90
  -7   8  -1    6.70    6.60
  -7   8  -1   -4.00    4.50
   7  -8   1   -0.40    4.10
  12   7  -1  208.28   14.10
  12   7  -1  213.78   15.80
  12   7  -1  213.58   16.60
 -12  -7   1  231.28   11.50
  11   7  -1    3.40    6.40
  11   7  -1    4.10    9.10
  11   7  -1    1.80    9.40
  11   7  -1    6.80    7.10
  11   7  -1    7.30   22.80
 -11  -7   1    2.40    3.00
  10   7  -1   -5.80    7.30
  10   7  -1   -3.90    9.30
  10   7  -1    1.50    3.90
  10   7  -1    4.50   18.40
  10   7  -1   -3.30   31.10
  10   7  -1    9.20   34.00
  10   7  -1   -4.00    7.00
  10   7  -1   -5.40    8.80
 -10  -7   1   -1.20    2.60
   9   7  -1   -5.50    7.60
   9   7  -1    3.70    8.60
   9   7  -1   -1.20   20.50
   9   7  -1   -0.40    3.80
   9   7  -1    5.90    9.30
   9   7  -1    1.50    7.90
   9   7  -1   16.80   11.30
   9   7  -1    2.00    7.40
  -9  -7   1    2.20    2.40
   8   7  -1   25.80   24.30
   8   7  -1   38.80   13.10
   8   7  -1   26.50    9.30
   8   7  -1   35.10   11.90
   8   7  -1   22.30   11.70
   8   7  -1   28.10   11.50
   8   7  -1   32.40   10.40
   8   7  -1   33.50   11.90
   7   7  -1  140.69   17.00
   7   7  -1  128.29   14.70
   7   7  -1  139.19   20.30
   7   7  -1  134.99   37.60
   7   7  -1  115.39   18.80
   7   7  -1  151.68   20.50
   7   7  -1  129.49   18.60
   7   7  -1  129.59   19.60
   7   7  -1  143.09   20.30
   6   7  -1   10.20    9.50
   6   7  -1   29.60    8.20
   6   7  -1    6.20    8.60
   6   7  -1   19.00   10.50
   6   7  -1    9.40    9.40
   6   7  -1   25.90   18.60
   6   7  -1   29.80    6.90
   6   7  -1   15.20    9.90
   6   7  -1   11.00    8.70
   6   7  -1   19.70    5.70
   6   7  -1   18.30    8.10
  -6  -7   1   22.50    3.00
   5   7  -1   20.50   19.10
   5   7  -1   32.90   10.90
   5   7  -1   36.50   10.90
   5   7  -1   43.30    8.10
   5   7  -1   36.00   11.50
   5   7  -1   36.30    9.10
   5   7  -1   40.20   10.20
   5   7  -1   24.40   10.20
   5   7  -1   23.50   10.50
   5   7  -1   36.70    6.50
   5   7  -1   33.20    8.10
  -5  -7   1   27.30    3.70
   4   7  -1   79.49   12.80
   4   7  -1   67.89   10.80
   4   7  -1   54.09   24.10
   4   7  -1   54.69   13.10
   4   7  -1   85.09    9.30
   4   7  -1   61.39   12.80
   4   7  -1   61.99   11.00
   4   7  -1   86.99   14.40
   4   7  -1   69.69   13.30
   4   7  -1   71.29   12.50
   4   7  -1   74.79    7.60
  -4  -7   1   59.19    5.10
   3   7  -1   46.90   10.20
   3   7  -1   68.49   12.70
   3   7  -1   50.69   10.50
   3   7  -1   76.39   10.40
   3   7  -1   64.89    7.60
   3   7  -1   56.89   10.10
   3   7  -1   66.39   12.80
   3   7  -1  149.69   68.69
   3   7  -1   57.49   13.00
   3   7  -1   49.70   11.40
  -3  -7   1   50.89    4.70
   2   7  -1   40.80    8.00
   2   7  -1   33.40   10.30
   2   7  -1   34.10    8.50
   2   7  -1   40.30    5.90
   2   7  -1   41.50    9.00
   2   7  -1   81.99   57.39
   2   7  -1   42.00   11.40
   2   7  -1   33.80    5.40
   2   7  -1   33.70    9.00
   2   7  -1   31.50    9.60
  -2  -7   1   34.00    4.10
  -2  -7   1   41.10    4.50
  -2  -7   1   33.50    4.10
  -2  -7   1   35.60    3.40
   1   7  -1   43.00    9.70
   1   7  -1   39.00    8.80
   1   7  -1  105.29   64.09
   1   7  -1   37.00    5.80
   1   7  -1   38.00    5.60
   1   7  -1   50.89   10.40
   1   7  -1   26.10   10.40
   1   7  -1   26.60    9.50
   1   7  -1   28.20    5.20
   1   7  -1   47.40    9.90
  -1  -7   1   32.60    3.50
  -1  -7   1   36.50    4.50
  -1  -7   1   41.10    4.70
  -1  -7   1   39.80    4.40
   0   7  -1   33.40   21.60
   0   7  -1   42.90    6.00
   0   7  -1   42.00    6.00
   0   7  -1   57.79   10.60
   0   7  -1   43.40   10.00
   0   7  -1   47.10   10.90
   0   7  -1   36.70    8.90
   0  -7   1   28.10    4.00
   0  -7   1   38.80    4.20
   0  -7   1   39.90    4.90
   0  -7   1   41.80    5.00
  -1   7  -1   13.30    4.00
  -1   7  -1   14.60    7.20
  -1   7  -1   13.90   17.10
  -1   7  -1    6.50    8.40
  -1   7  -1   16.90    4.30
  -1   7  -1    7.80    3.30
   1  -7   1   12.10    2.80
   1  -7   1   11.80    3.40
   1  -7   1   12.30    3.30
   1  -7   1   10.90    2.70
   1  -7   1   41.60    8.10
  -2   7  -1  272.37   23.70
  -2   7  -1  260.67   15.90
  -2   7  -1  293.17   21.00
  -2   7  -1  301.17   49.10
  -2   7  -1  265.87   15.70
  -2   7  -1  255.67   15.20
   2  -7   1  252.37   21.70
   2  -7   1  266.17   14.00
   2  -7   1  290.87   15.20
   2  -7   1  273.47   13.70
  -3   7  -1   33.90    5.90
  -3   7  -1   42.50   12.60
  -3   7  -1   46.90    7.00
  -3   7  -1   47.00    6.30
   3  -7   1   44.00    5.90
   3  -7   1   47.20   12.20
   3  -7   1   42.30    5.10
  -4   7  -1   29.20    5.60
  -4   7  -1   30.40    5.80
  -4   7  -1   26.30    5.00
  -4   7  -1   24.80   11.50
   4  -7   1   22.30    3.70
   4  -7   1   28.00    4.90
   4  -7   1   29.30   11.30
  -5   7  -1  188.58   12.50
  -5   7  -1  184.18   22.00
  -5   7  -1  177.48   11.60
  -5   7  -1  185.28   12.10
   5  -7   1  174.78   11.10
   5  -7   1  171.58   20.00
  -6   7  -1  357.66   28.50
  -6   7  -1  370.56   18.80
  -6   7  -1  320.17   18.80
  -6   7  -1  379.16   19.10
   6  -7   1  339.67   17.50
   6  -7   1  367.06   26.30
  -7   7  -1   19.70    9.10
  -7   7  -1   11.20   12.90
  -7   7  -1   15.90    3.40
  -7   7  -1   18.40    3.70
   7  -7   1   14.10    7.40
  -8   7  -1   11.40    2.10
  -8   7  -1   42.70    8.70
   8  -7   1    1.20    3.00
   8  -7   1    5.50    4.20
  12   6  -1   69.29    9.20
  12   6  -1   93.09    9.90
  12   6  -1  107.59   12.80
  12   6  -1   68.89   10.10
 -12  -6   1   83.79    5.60
  11   6  -1   24.80    8.40
  11   6  -1   22.40    7.10
  11   6  -1   43.90   22.80
  11   6  -1   33.80   11.80
  11   6  -1    4.10    9.00
  11   6  -1   18.60    7.40
 -11  -6   1   16.10    3.60
  10   6  -1   -5.60    9.20
  10   6  -1   -6.20    7.10
  10   6  -1   -6.20    6.10
  10   6  -1   -3.40    8.90
  10   6  -1    0.50    7.40
  10   6  -1   25.00   23.20
  10   6  -1   13.30   27.70
 -10  -6   1   -2.00    2.90
   9   6  -1   98.79   16.60
   9   6  -1   86.09   15.90
   9   6  -1  102.59   16.90
   9   6  -1   77.19   16.80
   9   6  -1   82.59   13.20
   9   6  -1  131.09   30.70
   9   6  -1   82.39   14.50
   9   6  -1   77.99   14.90
  -9  -6   1   89.49    6.60
   8   6  -1  166.78   20.90
   8   6  -1  168.28   21.00
   8   6  -1  174.38   21.00
   8   6  -1  170.78   17.40
   8   6  -1  175.68   23.20
   8   6  -1  183.48   18.90
   8   6  -1  151.88   47.00
   8   6  -1  158.08   19.20
   8   6  -1  142.79   16.50
  -8  -6   1  183.08    9.70
   7   6  -1   51.09   11.80
   7   6  -1   42.50   24.70
   7   6  -1   41.30   11.90
   7   6  -1   59.69    9.80
   7   6  -1   50.79   12.90
   7   6  -1   32.30   12.30
   7   6  -1   34.40   11.30
   7   6  -1   47.00    8.70
   7   6  -1   48.90   12.90
   7   6  -1   42.40   10.50
   7   6  -1   40.20   10.00
   6   6  -1   97.79   16.50
   6   6  -1  115.89   17.40
   6   6  -1  106.89   12.90
   6   6  -1  124.69   12.80
   6   6  -1  112.89   15.90
   6   6  -1  105.49    9.70
   6   6  -1  116.79   14.20
   6   6  -1  103.59   15.40
   6   6  -1  127.19   33.30
   6   6  -1  112.79   17.20
   6   6  -1  107.19   15.70
  -6  -6   1  110.19    6.60
  -6  -6   1  103.89    7.70
   5   6  -1  110.29   16.40
   5   6  -1   84.39   13.90
   5   6  -1  121.69   16.70
   5   6  -1  105.99   12.10
   5   6  -1  100.39   12.90
   5   6  -1  129.09   12.50
   5   6  -1  307.07   82.59
   5   6  -1   97.99    9.10
   5   6  -1  123.79   11.20
   5   6  -1   97.99   14.90
   5   6  -1  126.49   16.00
   5   6  -1  116.89   16.30
  -5  -6   1   88.99    6.30
   4   6  -1  158.18   17.00
   4   6  -1  152.68   16.30
   4   6  -1  182.88   15.90
   4   6  -1  165.88   11.00
   4   6  -1  149.09   14.10
   4   6  -1  149.39   14.80
   4   6  -1  164.08   16.60
   4   6  -1  157.68   16.90
   4   6  -1  154.88   17.40
   4   6  -1  156.98   16.90
  -4  -6   1  164.98    8.60
   3   6  -1    6.00    7.90
   3   6  -1   -2.90    5.90
   3   6  -1    5.40    8.10
   3   6  -1    5.10    7.10
   3   6  -1    4.70    8.00
   3   6  -1   -0.30    7.70
  -3  -6   1    1.90    2.00
  -3  -6   1    1.50    1.00
  -3  -6   1    1.40    0.60
   2   6  -1    5.50    5.70
   2   6  -1   -1.50    2.40
   2   6  -1    6.60    6.50
   2   6  -1    2.40    7.30
  -2  -6   1    2.60    1.40
  -2  -6   1    0.40    2.00
   1   6  -1  241.48   13.60
   1   6  -1  255.27   18.90
   1   6  -1  218.38   16.90
   1   6  -1  236.18   17.40
  -1  -6   1  239.28   11.20
  -1  -6   1  237.68   11.70
   0   6  -1  146.39    9.80
   0   6  -1  133.49   13.00
   0   6  -1  137.59   14.10
   0  -6   1  137.69    8.60
   0  -6   1  151.28    7.80
   0  -6   1  136.59    8.20
   0  -6   1  137.29    7.90
  -1   6  -1   16.40    3.70
  -1   6  -1   16.40    4.20
  -1   6  -1   13.90    8.40
  -1   6  -1    9.00    6.10
  -1   6  -1   20.50    4.20
   1  -6   1   16.20    3.40
   1  -6   1   16.20    3.30
   1  -6   1   12.20    2.60
   1  -6   1   15.10    2.80
  -2   6  -1  145.29   10.30
  -2   6  -1  156.58   10.30
  -2   6  -1  133.99   16.10
  -2   6  -1  156.38   14.10
  -2   6  -1  139.09   10.00
   2  -6   1  144.89    8.80
   2  -6   1  149.19    8.70
   2  -6   1  150.28    8.50
   2  -6   1  147.49   15.60
   2  -6   1  148.99    9.60
  -3   6  -1  959.60   41.30
  -3   6  -1  898.61   41.10
  -3   6  -1  932.81   41.40
  -3   6  -1  872.21   49.00
  -3   6  -1  840.92   39.00
   3  -6   1  958.00   40.60
   3  -6   1  909.31   40.00
   3  -6   1  900.41   39.10
   3  -6   1  805.42   48.00
  -4   6  -1  187.28   12.70
  -4   6  -1  207.18   21.30
  -4   6  -1  200.58   13.20
  -4   6  -1  222.88   11.10
  -4   6  -1  192.28   13.10
   4  -6   1  210.68   12.30
   4  -6   1  171.68   19.30
   4  -6   1  197.48   10.90
  -5   6  -1   54.39    7.40
  -5   6  -1   47.10    7.00
  -5   6  -1   64.89    5.40
  -5   6  -1   39.00    5.60
  -5   6  -1   49.50   14.30
   5  -6   1   59.79   14.50
   5  -6   1   39.90    5.60
  -6   6  -1  116.99    9.60
  -6   6  -1  109.69    9.60
  -6   6  -1   99.09    8.10
  -6   6  -1  120.49   19.70
   6  -6   1  111.29    8.10
   6  -6   1  121.29   16.50
  -7   6  -1  293.27   26.20
  -7   6  -1  335.17   17.50
  -7   6  -1  328.17   17.30
   7  -6   1  293.97   14.70
   7  -6   1  297.97   23.90
  -8   6  -1   17.90    3.50
  -8   6  -1   11.10    3.20
  -8   6  -1   36.90   10.50
   8  -6   1   12.50    6.70
  12   5  -1    9.00    5.70
  12   5  -1    2.00    4.90
  12   5  -1    9.50    6.10
  12   5  -1    4.00    5.30
  12   5  -1   11.80    6.50
 -12  -5   1   -0.40    2.00
  11   5  -1   -2.00    9.70
  11   5  -1   10.20    8.10
  11   5  -1   10.30    8.90
  11   5  -1    3.90   15.70
  11   5  -1    3.30    7.30
  11   5  -1   -0.20    6.80
 -11  -5   1    3.20    3.00
  10   5  -1   46.70   12.40
  10   5  -1   68.99   13.90
  10   5  -1   54.99   11.60
  10   5  -1   62.69   13.10
  10   5  -1   51.09    5.70
  10   5  -1   68.39   16.30
  10   5  -1   35.30   19.10
  10   5  -1   47.00   26.90
 -10  -5   1   52.09    5.30
 -10  -5   1   54.19    6.00
   9   5  -1   10.10   15.60
   9   5  -1    5.20    7.60
   9   5  -1   -4.20    7.20
   9   5  -1    2.50    3.00
   9   5  -1    2.50   20.90
   9   5  -1  -10.10   29.80
   9   5  -1   -2.90    9.30
   9   5  -1   -1.80    9.50
   9   5  -1    8.20    8.50
  -9  -5   1    2.80    3.00
   8   5  -1   71.09   17.80
   8   5  -1   69.59   14.60
   8   5  -1   72.09   14.30
   8   5  -1   63.99   13.70
   8   5  -1   79.09   14.70
   8   5  -1   84.19    6.60
   8   5  -1   73.39   12.40
   8   5  -1   82.79   16.70
   8   5  -1   61.99   11.90
  -8  -5   1   89.39    6.10
   7   5  -1  203.48   20.70
   7   5  -1  214.68   19.40
   7   5  -1  203.48   17.70
   7   5  -1  187.38   19.60
   7   5  -1  193.88   22.30
   7   5  -1  199.78   17.50
   7   5  -1  213.18   11.40
   7   5  -1  214.08   37.30
   7   5  -1  185.48   19.80
   7   5  -1  232.88   16.60
   7   5  -1  200.08   18.80
  -7  -5   1  205.48   11.90
   6   5  -1  -10.80   32.40
   6   5  -1   -0.40    6.70
   6   5  -1   19.70    6.10
   6   5  -1    5.10    7.60
   6   5  -1    3.10    7.50
   6   5  -1   10.80    8.00
   6   5  -1    9.20    7.70
   6   5  -1    8.30    9.30
   6   5  -1   19.80    6.30
   6   5  -1    3.10    3.90
   6   5  -1    8.10    6.70
   6   5  -1   13.20    8.50
  -6  -5   1    4.70    1.80
  -6  -5   1    5.30    2.80
   5   5  -1   17.80    9.80
   5   5  -1    8.70    7.10
   5   5  -1    8.00    7.90
   5   5  -1   -3.70    5.20
   5   5  -1    3.30    7.40
   5   5  -1    5.40    7.10
   5   5  -1    6.10    4.00
   5   5  -1    5.80    7.80
   5   5  -1   -0.90   30.30
  -5  -5   1   13.00    2.30
  -5  -5   1    4.90    2.60
   4   5  -1  456.05   33.60
   4   5  -1  446.16   31.50
   4   5  -1  429.66   29.50
  -4  -5   1  472.55   20.00
  -4  -5   1  448.26   20.00
  -3  -5   1   42.50    2.40
  -3  -5   1   41.00    2.90
  -3  -5   1   45.20    3.70
   2   5  -1  334.77   14.50
  -2  -5   1  307.07   13.70
  -2  -5   1  341.87   14.20
  -2  -5   1  330.27   14.90
  -1  -5   1    0.00    1.30
  -1  -5   1    0.30    2.00
   0  -5   1   82.39    5.00
   0  -5   1   81.69    5.30
  -1   5  -1  145.09    6.80
   1  -5   1  152.78    7.80
   1  -5   1  135.29    7.60
  -2   5  -1  301.17   22.70
  -2   5  -1  329.17   17.60
  -2   5  -1  346.07   17.70
  -2   5  -1  346.37   17.90
  -2   5  -1  365.16   21.80
  -2   5  -1  348.27   15.50
   2  -5   1  348.97   16.20
   2  -5   1  356.16   17.20
   2  -5   1  363.46   15.90
   2  -5   1  337.27   16.40
  -3   5  -1  557.04   23.70
  -3   5  -1  531.65   24.10
  -3   5  -1  550.04   25.60
  -3   5  -1  535.35   25.70
  -3   5  -1  509.15   25.30
  -3   5  -1  469.75   31.50
   3  -5   1  498.35   23.70
   3  -5   1  548.75   23.30
   3  -5   1  556.54   24.10
   3  -5   1  484.95   31.70
   3  -5   1  532.75   24.80
  -4   5  -1 1056.99   56.69
  -4   5  -1 1122.49   47.30
  -4   5  -1 1079.39   48.50
  -4   5  -1 1173.18   49.20
   4  -5   1 1088.89   46.40
   4  -5   1 1161.98   48.10
   4  -5   1 1037.30   56.39
   4  -5   1  991.00   47.00
  -5   5  -1  279.37   16.20
  -5   5  -1  260.47   14.40
  -5   5  -1  281.67   15.30
  -5   5  -1  243.98   23.20
   5  -5   1  267.57   14.80
   5  -5   1  270.47   23.40
   5  -5   1  263.57   20.50
   5  -5   1  261.37   14.10
  -6   5  -1   -1.70    3.30
  -6   5  -1   -0.90    9.70
  -6   5  -1    1.70    3.50
  -6   5  -1   -0.10    2.50
   6  -5   1    5.40    3.10
   6  -5   1    1.70    9.00
   6  -5   1    0.40    6.20
   6  -5   1    2.00    2.90
  -7   5  -1   39.30    6.40
  -7   5  -1   42.00    6.70
  -7   5  -1   48.00    5.60
  -7   5  -1   44.60   13.40
   7  -5   1   52.69   10.90
   7  -5   1   46.40    4.40
   7  -5   1   39.40   12.10
  -8   5  -1  120.79   19.30
  -8   5  -1   99.69    9.00
  -8   5  -1  131.59    7.50
  -8   5  -1   91.19    8.50
   8  -5   1  132.39   12.10
  -9   5  -1    2.80    2.20
  -9   5  -1   -0.20    2.50
   9  -5   1    3.60    5.40
   9  -5   1    1.20    4.10
  12   4  -1    4.10    4.50
  12   4  -1    3.50    6.00
  12   4  -1    2.30    5.20
 -12  -4   1    4.00    2.30
  11   4  -1    3.30    7.60
  11   4  -1   -4.50    8.50
  11   4  -1    5.10    8.20
  11   4  -1   -2.80    8.80
  11   4  -1   -2.20    7.30
 -11  -4   1    0.50    3.00
 -11  -4   1    2.60    2.50
  10   4  -1  329.27   26.90
  10   4  -1  342.07   17.90
  10   4  -1  343.37   27.50
  10   4  -1  326.67   26.60
  10   4  -1  305.97   28.50
  10   4  -1  358.56   34.50
  10   4  -1  334.97   23.90
 -10  -4   1  339.07   17.40
 -10  -4   1  337.97   17.40
 -10  -4   1  339.07   16.80
   9   4  -1   13.50    8.70
   9   4  -1   12.40   11.10
   9   4  -1    9.90    9.30
   9   4  -1   10.80   24.60
   9   4  -1   24.80   11.40
   9   4  -1   26.60    9.80
   9   4  -1    6.60   20.30
   9   4  -1   22.30    4.60
  -9  -4   1   24.20    4.10
  -9  -4   1   20.60    4.50
   8   4  -1    2.10    3.00
   8   4  -1    7.50   10.10
   8   4  -1    1.90    8.00
   8   4  -1    2.00    9.30
   8   4  -1    0.30    7.00
   8   4  -1   -2.60   10.00
   8   4  -1    3.40    8.40
   8   4  -1   -9.60   19.60
   8   4  -1    4.80    8.40
  -8  -4   1    0.90    2.40
  -8  -4   1    0.50    2.60
   7   4  -1  288.27   22.90
   7   4  -1  362.26   49.00
   7   4  -1  311.97   24.30
   7   4  -1  285.87   23.00
   7   4  -1  282.77   21.90
   7   4  -1  306.97   21.30
   7   4  -1  307.77   15.50
   7   4  -1  289.97   23.10
   7   4  -1  254.67   21.80
   7   4  -1  273.87   25.10
  -7  -4   1  288.37   15.40
   6   4  -1  457.05   28.70
   6   4  -1  484.95   31.00
   6   4  -1  477.75   30.00
   6   4  -1  490.05   28.30
   6   4  -1  507.15   25.80
   6   4  -1  500.45   31.00
   6   4  -1  520.05   30.70
   6   4  -1  470.65   30.30
   6   4  -1  499.65   32.90
   6   4  -1  548.75   32.60
  -6  -4   1  501.75   23.10
  -6  -4   1  512.15   21.50
   5   4  -1    7.60    6.20
   5   4  -1   -1.10    8.10
   5   4  -1   25.10   44.90
   5   4  -1    2.30    6.70
   5   4  -1   14.40    7.60
   5   4  -1    9.20    6.70
   5   4  -1    7.80    4.10
   5   4  -1    6.40    7.40
  -5  -4   1    8.50    1.70
  -5  -4   1    6.40    2.70
   4   4  -1 1263.27  101.39
  -4  -4   1 1401.26  109.49
   3   4  -1 2424.96  130.99
  -3  -4   1 2421.66  134.79
   2   4  -1   79.39    4.10
  -2  -4   1   75.19    4.10
  -2  -4   1   78.49    4.70
  -2  -4   1   79.69    3.90
   1   4  -1  224.08   10.20
  -1  -4   1  225.38   10.00
  -1  -4   1  224.68   10.40
   0   4  -1   29.80    2.10
   0   4  -1   33.80    3.20
   0  -4   1   29.30    3.00
   0  -4   1   28.10    2.70
  -1   4  -1 3356.06  207.88
  -1   4  -1 3291.27  199.38
  -2   4  -1  536.05   24.20
  -2   4  -1  551.94   23.50
   2  -4   1  527.05   23.60
   2  -4   1  549.74   23.30
  -3   4  -1   42.20    5.40
  -3   4  -1   49.99    5.00
  -3   4  -1   42.60    4.20
  -3   4  -1   39.50    9.30
  -3   4  -1   45.70    5.00
   3  -4   1   48.40   10.30
   3  -4   1   38.20    3.40
   3  -4   1   41.70    4.10
   3  -4   1   42.40    4.20
   3  -4   1   42.30    4.90
  -4   4  -1  124.59    9.20
  -4   4  -1  122.69    8.00
  -4   4  -1  127.29    8.40
  -4   4  -1  120.59    8.40
  -4   4  -1  121.29    8.40
  -4   4  -1  103.69   14.00
   4  -4   1  130.49    8.50
   4  -4   1  129.09    7.40
   4  -4   1  122.49    6.40
   4  -4   1  132.99    8.10
   4  -4   1  128.29   14.90
  -5   4  -1   13.50    9.60
  -5   4  -1    7.20    3.10
  -5   4  -1    9.40    5.00
  -5   4  -1    8.50    3.90
  -5   4  -1    3.00    2.90
  -5   4  -1   11.20    3.80
   5  -4   1   28.00    7.20
   5  -4   1   11.70    3.40
   5  -4   1    4.40    8.10
   5  -4   1   13.30    3.40
  -6   4  -1  245.78   14.20
  -6   4  -1  254.77   14.20
  -6   4  -1  273.87   15.60
  -6   4  -1  256.17   24.20
   6  -4   1  245.18   13.70
   6  -4   1  251.37   22.40
   6  -4   1  276.77   20.30
   6  -4   1  234.48   13.90
   6  -4   1  230.58   21.00
  -7   4  -1 1004.00   43.50
  -7   4  -1  922.11   53.99
  -7   4  -1 1055.79   45.40
   7  -4   1  864.71   51.19
   7  -4   1  974.70   50.09
   7  -4   1  982.20   43.70
   7  -4   1 1014.90   53.49
  -8   4  -1    7.50   11.00
  -8   4  -1   15.50    4.50
  -8   4  -1   14.70    4.00
   8  -4   1   23.10    9.30
   8  -4   1    3.40    7.70
   8  -4   1    9.40    7.60
  -9   4  -1  121.49    7.80
  -9   4  -1  108.89    8.90
  -9   4  -1  123.79    9.20
   9  -4   1  127.09   13.10
   9  -4   1  116.59   13.50
 -10   4  -1    0.70    1.80
 -10   4  -1    9.60    2.50
  10  -4   1    3.40    3.40
  10  -4   1   -0.20    2.70
  12   3  -1  126.99   13.00
  12   3  -1  128.79   11.10
  12   3  -1   98.49   12.40
 -12  -3   1  109.69    7.20
  11   3  -1   40.50    9.20
  11   3  -1   23.50    9.40
  11   3  -1   43.00   11.00
  11   3  -1   43.50    9.60
  11   3  -1   20.80    4.20
  11   3  -1   23.30   10.00
 -11  -3   1   34.10    4.60
 -11  -3   1   37.60    5.20
  10   3  -1  183.78   20.60
  10   3  -1  164.48   11.20
  10   3  -1  192.88   22.00
  10   3  -1  169.08   20.90
  10   3  -1  155.68   19.50
  10   3  -1  184.28   19.50
  10   3  -1  166.78   20.00
 -10  -3   1  175.38   11.00
 -10  -3   1  161.28   11.90
 -10  -3   1  164.18   10.80
   9   3  -1   14.40    7.80
   9   3  -1    8.70    8.40
   9   3  -1   14.00    4.20
   9   3  -1   13.60   10.50
   9   3  -1    6.30   21.80
   9   3  -1    7.70    9.30
   9   3  -1    3.80    9.60
   9   3  -1    3.20    4.20
  -9  -3   1    3.80    3.70
  -9  -3   1   11.70    3.50
  -9  -3   1   13.70    3.60
   8   3  -1  211.88   12.80
   8   3  -1  203.68   23.10
   8   3  -1  203.58   20.40
   8   3  -1  212.48   15.00
   8   3  -1  163.48   19.00
   8   3  -1  187.58   30.50
   8   3  -1  217.78   32.30
   8   3  -1  200.98   18.70
   8   3  -1  236.78   23.70
   8   3  -1  217.58   20.80
  -8  -3   1  211.08   12.10
  -8  -3   1  209.98   11.70
   7   3  -1  101.89   18.10
   7   3  -1   86.59   13.70
   7   3  -1   63.19   11.90
   7   3  -1   88.29   15.70
   7   3  -1   70.89    6.70
   7   3  -1   87.89   12.30
   7   3  -1   87.29   14.50
   7   3  -1   95.39   14.00
   7   3  -1   92.39   13.60
  -7  -3   1   81.59    6.20
  -7  -3   1   93.19    5.90
  -7  -3   1   69.99    6.40
   6   3  -1  307.77   21.80
   6   3  -1  267.07   20.60
   6   3  -1  322.57   21.80
   6   3  -1  273.87   19.50
   6   3  -1  309.77   24.80
   6   3  -1  281.87   21.40
   6   3  -1  258.47   21.10
   6   3  -1  327.17   15.50
   6   3  -1  313.47   22.50
   6   3  -1  321.27   18.70
  -6  -3   1  288.57   14.90
  -6  -3   1  307.87   13.20
  -5  -3   1  473.95   20.20
  -5  -3   1  474.05   21.40
  -4  -3   1  107.59    6.20
  -4  -3   1   93.09    5.10
  -3  -3   1    1.70    1.80
  -3  -3   1   -1.30    1.30
   2   3  -1  294.07   12.20
  -2  -3   1  287.97   12.80
  -2  -3   1  293.17   12.70
  -2  -3   1  292.87   12.10
   1   3  -1  105.29    5.00
   1   3  -1  107.29    5.20
  -1  -3   1  109.49    5.00
  -1  -3   1   96.89    4.90
  -1  -3   1  109.29    5.40
   0   3  -1  647.34   27.40
   0  -3   1  658.73   27.70
  -1   3  -1 2064.79   85.69
   1  -3   1 2115.59   85.99
  -2   3  -1  601.64   25.40
  -2   3  -1  575.94   25.70
   2  -3   1  595.04   25.00
   2  -3   1  593.14   25.30
  -3   3  -1 1220.88   50.89
  -3   3  -1 1229.58   50.79
   3  -3   1 1185.28   50.29
   3  -3   1 1183.78   49.70
  -4   3  -1    6.60    3.20
  -4   3  -1   10.60    3.40
  -4   3  -1    9.90    2.90
  -4   3  -1    7.60    2.80
   4  -3   1    8.30    1.40
   4  -3   1    6.80    7.30
   4  -3   1    4.20    2.50
   4  -3   1   13.30    6.20
  -5   3  -1  296.57   15.70
  -5   3  -1  299.97   15.80
  -5   3  -1  276.17   22.20
  -5   3  -1  316.47   15.80
  -5   3  -1  323.77   16.80
  -5   3  -1  333.67   16.30
   5  -3   1  307.27   21.70
   5  -3   1  299.47   23.10
   5  -3   1  317.77   15.60
   5  -3   1  321.97   21.30
   5  -3   1  283.57   15.70
  -6   3  -1   54.99    6.80
  -6   3  -1   29.20    4.90
  -6   3  -1   43.20    5.20
  -6   3  -1   50.49    6.30
  -6   3  -1   42.20   11.10
   6  -3   1   36.20    4.60
   6  -3   1   51.29    6.20
   6  -3   1   47.10   10.20
   6  -3   1   64.49    9.50
   6  -3   1   55.39   12.10
   6  -3   1   50.49   10.60
  -7   3  -1   30.60    5.50
  -7   3  -1   38.60   11.20
  -7   3  -1   31.70    5.80
   7  -3   1   27.70   10.30
   7  -3   1   26.90   10.80
   7  -3   1   27.10   10.20
   7  -3   1   29.00    5.40
  -8   3  -1    7.10    3.90
  -8   3  -1   42.70   10.80
  -8   3  -1    4.10    3.80
   8  -3   1    0.10    7.50
   8  -3   1    6.50    8.30
   8  -3   1    2.90    3.40
   8  -3   1    6.80    8.30
  -9   3  -1  149.29    9.60
  -9   3  -1  151.78   10.50
   9  -3   1  122.59   16.00
   9  -3   1  169.98   15.30
   9  -3   1  130.79   15.20
 -10   3  -1   85.19    7.10
 -10   3  -1   87.79    6.10
 -10   3  -1   82.99    6.70
  10  -3   1   85.69    9.00
  10  -3   1   83.59   10.80
  10  -3   1   87.89    9.00
  12   2  -1    2.60    5.80
  12   2  -1    3.30    3.60
  12   2  -1   11.70    7.00
 -12  -2   1    7.60    2.50
 -12  -2   1    6.10    2.40
  11   2  -1   23.30    9.90
  11   2  -1   11.40    6.30
  11   2  -1   19.70    4.30
  11   2  -1   12.00    9.20
 -11  -2   1   13.00    3.50
 -11  -2   1   13.60    3.20
  10   2  -1    5.90    9.30
  10   2  -1   -2.10    7.60
  10   2  -1    2.10    3.60
  10   2  -1    2.70    7.50
  10   2  -1    4.30    7.80
  10   2  -1    5.20    9.70
 -10  -2   1    0.50    2.70
 -10  -2   1   -2.20    3.00
   9   2  -1  137.79   10.00
   9   2  -1  119.29   12.60
   9   2  -1  115.19   16.60
   9   2  -1  122.59   18.20
   9   2  -1  128.49   19.50
   9   2  -1  154.58   13.40
   9   2  -1  144.49   20.90
   9   2  -1  105.19   17.70
  -9  -2   1  121.99    9.20
  -9  -2   1  116.39    8.90
  -9  -2   1  120.29    8.60
   8   2  -1  781.32   43.00
   8   2  -1  786.72   47.90
   8   2  -1  980.90   48.60
   8   2  -1  857.31   45.90
   8   2  -1  913.91   49.20
   8   2  -1  766.92   46.50
   8   2  -1  810.12   42.20
   8   2  -1  800.52   47.20
   8   2  -1  814.82   40.50
   8   2  -1  891.41   38.60
  -8  -2   1  825.62   37.50
  -8  -2   1  825.42   37.10
  -8  -2   1  821.72   37.70
   7   2  -1  429.76   27.50
   7   2  -1  368.06   25.00
   7   2  -1  381.96   26.20
   7   2  -1  351.16   26.50
   7   2  -1  371.96   29.20
   7   2  -1  345.47   32.80
   7   2  -1  451.25   22.80
   7   2  -1  478.55   34.40
   7   2  -1  415.86   20.30
  -7  -2   1  390.76   18.90
  -7  -2   1  412.46   19.80
  -7  -2   1  390.36   19.50
   6   2  -1    8.70    3.20
   6   2  -1   12.40   10.30
   6   2  -1   12.10    6.50
   6   2  -1    6.60    6.80
   6   2  -1   14.60    6.50
   6   2  -1   13.80    7.50
   6   2  -1   23.80    8.30
   6   2  -1   13.10    9.50
  -6  -2   1   11.00    3.00
   5   2  -1   20.60    2.10
  -5  -2   1   14.10    1.60
  -5  -2   1   11.60    2.80
  -5  -2   1   15.40    1.10
   4   2  -1  138.19    6.40
  -4  -2   1  126.39    7.20
  -4  -2   1  128.19    6.10
   3   2  -1  902.11   37.10
  -3  -2   1  890.41   37.70
   2   2  -1  362.26   15.50
  -2  -2   1  360.56   15.70
  -2  -2   1  371.36   15.50
   1   2  -1 1326.17   70.29
  -1  -2   1 1259.67   69.39
   0   2  -1  135.79    6.20
   0   2  -1  131.79    6.00
   0  -2   1  129.99    6.00
   0  -2   1  136.49    6.10
   0  -2   1  130.89    6.40
   0  -2   1  132.09    6.20
  -1   2  -1 1598.24  111.39
  -2   2  -1  414.26   17.80
  -2   2  -1  398.46   17.60
   2  -2   1  423.46   17.10
   2  -2   1  393.76   17.40
   2  -2   1  392.56   17.90
  -3   2  -1  315.27   14.80
   3  -2   1  328.87   14.40
   3  -2   1  319.17   13.70
  -4   2  -1  186.18   10.00
   4  -2   1  188.68    8.30
   4  -2   1  188.68    8.30
  -5   2  -1  114.09    7.60
  -5   2  -1  117.79    8.40
  -5   2  -1  106.99    8.00
   5  -2   1  115.69    8.00
   5  -2   1  117.19   12.30
   5  -2   1  109.89   13.60
   5  -2   1  119.59    7.50
   5  -2   1  137.19   12.90
  -6   2  -1   22.90    8.20
  -6   2  -1    1.10    3.00
  -6   2  -1   -1.90    2.80
  -6   2  -1    0.60    2.20
  -6   2  -1    5.70    3.40
  -6   2  -1   -0.70    2.40
   6  -2   1   -0.70    2.00
   6  -2   1    2.90    3.00
   6  -2   1   -0.20    6.80
   6  -2   1    3.90    5.70
   6  -2   1   -1.60    5.20
   6  -2   1    0.50    6.90
  -7   2  -1   13.70    4.30
  -7   2  -1    6.10    3.70
   7  -2   1    6.20    8.00
   7  -2   1    6.30    3.70
   7  -2   1   14.30    9.30
   7  -2   1   14.90    7.30
   7  -2   1    8.00    8.40
  -8   2  -1 1369.16   59.29
  -8   2  -1 1412.56   60.59
   8  -2   1 1332.27   67.19
   8  -2   1 1402.96   59.89
   8  -2   1 1225.88   68.69
   8  -2   1 1462.05   67.29
   8  -2   1 1316.57   67.99
  -9   2  -1   72.99    7.20
  -9   2  -1   70.29    7.50
   9  -2   1   66.69   11.50
   9  -2   1   63.89   13.40
   9  -2   1   71.89   12.90
   9  -2   1   72.89    7.00
 -10   2  -1    9.10    3.60
 -10   2  -1    5.40    3.20
  10  -2   1    2.20    5.20
  10  -2   1    7.20    6.90
  10  -2   1    7.40    7.10
  10  -2   1    4.80    5.20
 -11   2  -1   -1.30    1.50
 -11   2  -1    0.50    2.20
 -11   2  -1    5.20    1.90
  11  -2   1   -2.40    4.40
  12   1  -1    0.70    4.60
  12   1  -1   -7.50    4.70
 -12  -1   1   -1.10    1.60
 -12  -1   1    1.30    2.00
  11   1  -1   21.50    8.60
  11   1  -1   14.60    6.50
  11   1  -1   23.20    4.70
  11   1  -1    9.90    8.50
 -11  -1   1   11.70    3.50
 -11  -1   1   16.30    3.60
  10   1  -1  109.69   14.60
  10   1  -1   80.99   14.90
  10   1  -1   92.49   10.20
  10   1  -1   82.29    8.60
  10   1  -1   71.19   14.50
 -10  -1   1   89.69    7.80
 -10  -1   1   81.29    7.70
   9   1  -1   74.19   13.40
   9   1  -1   81.99    8.00
   9   1  -1   72.29   15.80
   9   1  -1   95.99   15.90
   9   1  -1   76.69   12.80
   9   1  -1   73.79   15.20
   9   1  -1   67.29   11.30
  -9  -1   1   90.89    7.90
  -9  -1   1   74.19    6.60
  -9  -1   1   73.49    7.60
   8   1  -1   47.70   13.80
   8   1  -1   47.80   11.50
   8   1  -1   37.00   11.80
   8   1  -1   50.89   11.00
   8   1  -1   52.39   12.80
   8   1  -1   45.20   12.30
   8   1  -1   52.79    8.60
   8   1  -1   42.60    6.30
  -8  -1   1   45.00    5.90
  -8  -1   1   46.80    5.50
  -8  -1   1   46.50    6.10
   7   1  -1   46.20    5.90
   7   1  -1   40.40   10.40
   7   1  -1   21.70    9.60
   7   1  -1   35.80   13.00
   7   1  -1   31.50   10.80
   7   1  -1   41.70   11.50
  -7  -1   1   40.30    5.10
  -7  -1   1   36.20    4.80
  -7  -1   1   30.80    4.60
  -7  -1   1   41.50    5.30
   6   1  -1  311.67   20.00
   6   1  -1  287.97   24.90
   6   1  -1  281.87   20.40
   6   1  -1  292.77   22.60
   6   1  -1  256.17   20.90
   6   1  -1  294.67   15.30
   6   1  -1  262.57   20.80
  -6  -1   1  294.77   14.60
   5   1  -1 2218.68   87.69
  -5  -1   1 2079.79   87.69
   4   1  -1  374.46   15.90
  -4  -1   1  369.36   15.80
  -4  -1   1  366.56   15.80
  -4  -1   1  391.46   16.90
   3   1  -1   21.50    1.80
  -3  -1   1   14.90    1.40
  -3  -1   1   17.30    1.60
  -3  -1   1   18.80    2.60
   2   1  -1 4696.93  206.08
  -2  -1   1 4840.22  205.98
   1   1  -1  111.69    5.00
   1   1  -1  109.79    5.10
   1   1  -1  114.89    4.50
  -1  -1   1  101.69    5.10
  -1  -1   1  105.69    4.90
   0   1  -1  468.45   33.00
   0  -1   1  386.16   31.80
  -1   1  -1  182.68    8.10
  -1   1  -1  183.68    7.90
  -1   1  -1  179.48    8.10
   1  -1   1  176.78    7.90
   1  -1   1  172.88    8.10
   1  -1   1  180.88    7.70
  -2   1  -1 8613.84  348.57
  -2   1  -1 6818.22  331.37
  -3   1  -1 5299.07  259.67
  -3   1  -1 5722.13  258.47
  -4   1  -1  272.57   12.60
   4  -1   1  257.37   10.80
   4  -1   1  256.57   10.80
  -5   1  -1 1374.06   54.39
  -5   1  -1 1242.98   54.89
  -5   1  -1 1268.87   56.39
   5  -1   1 1225.38   60.39
   5  -1   1 1281.27   59.89
   5  -1   1 1297.47   55.19
  -6   1  -1   26.30    4.20
  -6   1  -1   20.80    4.30
  -6   1  -1   25.20    4.40
   6  -1   1   27.90    8.90
   6  -1   1   28.20    8.00
   6  -1   1   27.50    7.10
   6  -1   1   28.40    4.70
   6  -1   1   24.60    8.50
  -7   1  -1   67.69    6.80
  -7   1  -1   55.89    6.30
   7  -1   1   48.20   12.00
   7  -1   1   71.99   13.30
   7  -1   1   56.69   12.60
   7  -1   1   62.89    6.90
   7  -1   1   59.69   10.80
  -8   1  -1    1.30    3.20
  -8   1  -1    4.00    3.50
   8  -1   1    0.80    3.20
   8  -1   1    5.70    8.80
   8  -1   1    9.90    7.50
   8  -1   1    6.50    8.70
   8  -1   1   -0.20    7.30
  -9   1  -1  100.69    8.40
  -9   1  -1   83.99    8.20
   9  -1   1  104.69   14.70
   9  -1   1   85.69   12.90
   9  -1   1   74.49   14.30
   9  -1   1  106.49    8.60
   9  -1   1  102.29   13.50
   9  -1   1   88.79   15.80
 -10   1  -1  100.09    8.20
 -10   1  -1   95.19    8.30
  10  -1   1  122.69   15.50
  10  -1   1  103.09   12.00
  10  -1   1  104.09   11.50
  10  -1   1  122.69   17.10
 -11   1  -1   29.60    4.20
 -11   1  -1   42.00    4.50
  11  -1   1   46.00    7.80
  11  -1   1   31.50    7.60
  11  -1   1   30.70    4.70
  11   0  -1    5.50    6.90
  11   0  -1    1.10    6.60
  11   0  -1    3.90    3.00
 -11   0   1    4.70    2.70
 -11   0   1    8.10    3.00
  10   0  -1   56.79    9.30
  10   0  -1   40.60   12.40
  10   0  -1   55.29   13.20
  10   0  -1   54.99    6.70
  10   0  -1   66.49   11.20
 -10   0   1   48.70    6.10
 -10   0   1   42.10    5.50
   9   0  -1  521.25   32.60
   9   0  -1  571.24   30.70
   9   0  -1  577.74   33.90
   9   0  -1  577.74   27.40
   9   0  -1  531.35   36.90
   9   0  -1  519.65   36.70
  -9   0   1  570.04   26.50
  -9   0   1  501.65   25.60
  -9   0   1  585.64   27.40
   8   0  -1 1157.68   51.49
   8   0  -1  932.31   52.19
   8   0  -1 1010.40   45.30
   8   0  -1  977.20   51.39
   8   0  -1 1002.60   51.99
   8   0  -1  944.31   54.29
  -8   0   1 1014.70   44.30
  -8   0   1 1005.10   45.10
  -8   0   1  958.00   44.10
   7   0  -1   33.00   10.60
   7   0  -1   40.30    5.90
   7   0  -1   54.89   10.70
   7   0  -1   45.20   10.50
   7   0  -1   54.79   11.20
  -7   0   1   32.20    4.70
  -7   0   1   34.40    5.00
  -7   0   1   38.00    5.10
  -7   0   1   36.70    5.20
   6   0  -1   68.59   11.80
   6   0  -1   66.59    6.30
   6   0  -1   81.29   12.80
   6   0  -1   72.89   11.30
   6   0  -1   80.09   13.00
   6   0  -1   95.59   14.20
  -6   0   1   57.39    5.50
  -6   0   1   68.79    6.00
  -6   0   1   62.69    6.00
  -6   0   1   70.49    6.20
   5   0  -1  125.69    5.80
  -5   0   1  128.39    7.50
  -5   0   1  117.89    6.40
   4   0  -1 3105.89  174.08
  -4   0   1 3148.59  181.68
   3   0  -1  982.50   41.10
   2   0  -1 2476.85  118.69
  -2   0   1 2481.55  118.39
   1   0  -1 2006.40   84.39
  -1   0   1 1461.65   78.99
   0   0  -1   10.60    1.00
   0   0  -1    9.40    0.80
   0   0   1   11.60    1.00
   0   0   1   10.10    0.80
  -1   0  -1 1041.50   53.39
  -2   0  -1 1092.59   63.29
  -2   0  -1 1075.09   64.29
  -3   0  -1   36.60    3.20
  -3   0  -1   28.80    2.50
   3   0   1   32.60    3.20
  -4   0  -1 1499.65   61.79
  -5   0  -1  460.75   20.80
  -6   0  -1  548.55   26.60
  -6   0  -1  577.64   26.00
  -6   0  -1  588.54   26.00
   6   0   1  555.14   31.90
   6   0   1  542.25   31.80
   6   0   1  541.55   32.90
   6   0   1  603.44   27.00
   6   0   1  624.74   31.80
  -7   0  -1  493.95   23.20
  -7   0  -1  512.25   24.00
  -7   0  -1  464.15   22.90
   7   0   1  498.35   28.10
   7   0   1  512.95   30.10
   7   0   1  462.85   29.10
   7   0   1  487.95   31.40
   7   0   1  505.05   29.70
   7   0   1  433.46   31.20
   7   0   1  489.15   23.90
  -8   0  -1  325.77   16.80
  -8   0  -1  314.27   17.40
   8   0   1  347.67   22.00
   8   0   1  308.57   17.30
   8   0   1  310.37   22.80
   8   0   1  347.57   26.50
   8   0   1  277.17   25.60
   8   0   1  288.57   23.00
  -9   0  -1    8.20    3.90
  -9   0  -1    3.10    3.40
   9   0   1    6.90    8.80
   9   0   1   -1.00    7.00
   9   0   1    2.00    8.00
   9   0   1    9.50    4.00
   9   0   1    7.70    6.70
   9   0   1   -2.40    6.70
 -10   0  -1    0.50    3.00
 -10   0  -1    0.70    3.20
  10   0   1   -1.40    3.00
  10   0   1  -10.30    6.90
  10   0   1    6.20    8.20
  10   0   1    2.00    5.90
  10   0   1    1.30    5.10
  10   0   1   -0.10    5.40
 -11   0  -1    3.80    2.90
 -11   0  -1   -0.80    2.40
  11   0   1    0.30    6.40
  11   0   1    3.50    6.40
  11   0   1   -1.70    3.00
  11  -1  -1  147.99   15.60
  11  -1  -1  167.78   14.90
 -11   1   1  155.78    9.60
 -11   1   1  168.28    9.40
  10  -1  -1  279.57   15.80
  10  -1  -1  272.87   23.30
  10  -1  -1  291.87   19.80
  10  -1  -1  296.57   17.80
  10  -1  -1  269.97   23.70
 -10   1   1  292.47   16.20
 -10   1   1  319.97   15.90
   9  -1  -1  331.07   17.90
   9  -1  -1  317.97   26.90
   9  -1  -1  310.97   21.30
   9  -1  -1  347.67   24.00
   9  -1  -1  328.77   27.20
   9  -1  -1  335.77   24.50
  -9   1   1  307.97   17.40
  -9   1   1  318.27   17.10
  -9   1   1  303.57   17.80
   8  -1  -1   56.49   12.50
   8  -1  -1   66.99   11.70
   8  -1  -1   69.69    7.90
   8  -1  -1   55.39   13.60
  -8   1   1   64.89    7.70
  -8   1   1   63.69    7.30
  -8   1   1   67.49    6.40
   7  -1  -1   31.10   10.00
   7  -1  -1   30.00    8.50
   7  -1  -1   38.90   10.80
   7  -1  -1   41.80    9.40
   7  -1  -1   27.60    5.10
  -7   1   1   30.20    4.60
  -7   1   1   29.20    5.00
  -7   1   1   34.30    5.30
   6  -1  -1   14.10    6.20
   6  -1  -1   13.80    6.90
   6  -1  -1    3.60    3.00
  -6   1   1    0.20    2.60
  -6   1   1   -0.90    2.60
  -6   1   1   -0.90    2.40
  -6   1   1    2.70    2.70
   5  -1  -1  359.06   18.00
   5  -1  -1  376.56   23.80
   5  -1  -1  370.06   15.50
   5  -1  -1  353.06   22.00
  -5   1   1  321.57   19.20
  -5   1   1  385.16   17.20
   4  -1  -1  233.58   10.00
   4  -1  -1  237.28   10.50
  -4   1   1  205.58   11.00
  -4   1   1  226.68   11.00
   3  -1  -1   68.89    4.10
   3  -1  -1   68.09    3.70
   3  -1  -1   78.69    5.10
  -3   1   1   76.49    4.80
  -3   1   1   75.29    4.30
   2  -1  -1  342.57   14.60
   2  -1  -1  359.66   14.80
   2  -1  -1  357.56   15.30
  -2   1   1  342.57   15.10
  -2   1   1  341.27   14.90
   1  -1  -1  126.29    5.80
   1  -1  -1  129.19    5.60
  -1   1   1  125.09    5.80
  -1   1   1  122.39    5.60
   0  -1  -1   69.19    3.20
   0  -1  -1   67.29    3.20
   0  -1  -1   71.79    3.10
   0   1   1   68.99    3.10
   0   1   1   76.39    3.30
   0   1   1   73.09    3.20
  -1  -1  -1  242.78   15.10
   1   1   1  258.37   15.90
  -2  -1  -1  977.20   50.39
  -2  -1  -1  963.50   51.19
  -3  -1  -1  506.25   21.10
  -3  -1  -1  500.85   21.50
   3   1   1  506.65   21.60
   4   1   1 2167.58   89.99
  -5  -1  -1 1959.10  166.88
  -5  -1  -1 1746.93  149.09
  -6  -1  -1  509.95   22.80
   6   1   1  503.85   29.30
   6   1   1  491.55   29.40
   6   1   1  506.05   23.60
   6   1   1  493.35   27.60
   6   1   1  513.25   30.20
   6   1   1  460.05   29.90
  -7  -1  -1  292.77   15.20
  -7  -1  -1  293.07   15.70
  -7  -1  -1  288.57   15.10
   7   1   1  300.77   23.30
   7   1   1  299.27   20.40
   7   1   1  293.37   20.50
   7   1   1  332.97   22.70
   7   1   1  299.57   16.10
   7   1   1  314.57   26.30
   7   1   1  279.87   23.00
   7   1   1  302.07   22.60
  -8  -1  -1   99.99    8.10
  -8  -1  -1   96.19    7.80
   8   1   1   90.99   12.30
   8   1   1   89.09   15.40
   8   1   1   95.79    8.40
   8   1   1  120.59   14.00
   8   1   1  106.19   15.20
   8   1   1   94.39   14.10
   8   1   1  106.79   16.40
   8   1   1  122.79   17.00
  -9  -1  -1   13.10    3.90
  -9  -1  -1    9.40    4.00
   9   1   1   18.60    8.40
   9   1   1    6.10    6.60
   9   1   1   24.70    8.10
   9   1   1    4.60    7.60
   9   1   1    5.20    8.00
   9   1   1    6.20    8.40
   9   1   1    7.30    4.00
   9   1   1    2.40    9.00
 -10  -1  -1   96.19    8.30
 -10  -1  -1  100.19    8.30
  10   1   1  127.29    9.40
  10   1   1  102.49   12.20
  10   1   1  100.19    8.60
  10   1   1  108.09   16.70
  10   1   1  124.79   14.40
  10   1   1   93.49   16.20
 -11  -1  -1   45.60    5.50
 -11  -1  -1   36.80    4.60
  11   1   1   30.30    8.30
  11   1   1   38.30    5.80
  11   1   1   36.50   10.10
  11   1   1   37.60   10.80
 -12  -1  -1    8.00    2.30
 -12  -1  -1    5.50    2.10
  12   1   1   13.20    5.60
  12   1   1    0.40    4.20
  11  -2  -1   21.70    6.20
  11  -2  -1   32.70    5.60
 -11   2   1   30.50    3.30
  10  -2  -1    2.50    5.90
  10  -2  -1    6.70    7.40
  10  -2  -1   -3.80    6.80
  10  -2  -1    2.90    4.40
  10  -2  -1    1.50    2.80
 -10   2   1   -0.40    2.80
 -10   2   1    1.50    3.10
   9  -2  -1   51.29   13.40
   9  -2  -1   29.40   11.50
   9  -2  -1   29.60    5.40
   9  -2  -1   33.80   10.40
  -9   2   1   45.10    6.00
  -9   2   1   37.90    6.10
   8  -2  -1   14.40    9.40
   8  -2  -1   17.80   10.20
   8  -2  -1    9.60    4.00
   8  -2  -1   19.00    8.40
  -8   2   1    9.70    4.20
  -8   2   1    9.70    3.40
  -8   2   1   19.30    4.70
   7  -2  -1  154.68   11.00
   7  -2  -1  162.28   18.80
   7  -2  -1  173.58   15.90
   7  -2  -1  160.68   18.40
  -7   2   1  164.88   10.60
  -7   2   1  167.78   11.40
  -7   2   1  167.28   10.70
  -7   2   1  171.98   17.60
   6  -2  -1  119.09   12.50
   6  -2  -1  106.19   14.30
   6  -2  -1  127.49    8.10
   6  -2  -1  127.09    9.00
  -6   2   1  127.79    8.70
  -6   2   1  135.09    9.30
  -6   2   1  164.18   14.20
  -6   2   1  116.69    8.20
  -6   2   1  128.19    8.70
   5  -2  -1  581.54   31.80
   5  -2  -1  594.74   27.90
   5  -2  -1  636.24   26.50
   5  -2  -1  639.84   27.40
   5  -2  -1  547.55   26.00
   5  -2  -1  658.33   31.60
  -5   2   1  593.94   27.30
  -5   2   1  616.64   28.10
  -5   2   1  617.84   27.20
  -5   2   1  578.74   27.50
   4  -2  -1   44.10    3.60
   4  -2  -1   43.00    2.90
  -4   2   1   48.90    4.50
   3  -2  -1 5166.08  259.77
  -3   2   1 3855.01  234.28
   2  -2  -1  751.82   32.40
  -2   2   1  785.12   32.20
   1  -2  -1  111.79    6.00
   1  -2  -1  132.99    5.90
  -1   2   1  109.89    5.80
  -1   2   1  122.29    6.00
   0  -2  -1  149.09    6.70
   0  -2  -1  147.49    6.60
   0   2   1  150.58    6.30
   0   2   1  154.28    6.80
   0   2   1  145.09    6.60
   1   2   1  461.25   25.90
  -3  -2  -1   33.10    3.00
  -3  -2  -1   36.60    2.00
  -4  -2  -1  230.88    9.80
  -4  -2  -1  236.38   11.00
  -4  -2  -1  239.28   10.30
  -5  -2  -1   23.50    3.40
  -5  -2  -1   26.50    2.40
  -6  -2  -1  556.64   24.70
   6   2   1  519.95   31.70
   6   2   1  552.54   32.20
   6   2   1  528.15   31.10
   6   2   1  555.24   33.10
   6   2   1  571.84   29.70
   6   2   1  523.25   32.40
   6   2   1  559.94   25.50
  -7  -2  -1   33.10    4.20
  -7  -2  -1   29.60    4.40
  -7  -2  -1   34.40    4.40
   7   2   1   39.50   13.90
   7   2   1   30.20    4.90
   7   2   1   24.30    9.60
   7   2   1   34.40    9.70
   7   2   1   34.40    8.70
   7   2   1   35.00    7.50
   7   2   1   43.50    8.30
   7   2   1   43.90    8.40
   7   2   1   45.40   10.70
   7   2   1   34.70   10.50
  -8  -2  -1   83.39    7.00
  -8  -2  -1   84.69    7.20
   8   2   1   78.69   14.50
   8   2   1   98.79   15.80
   8   2   1   93.09   14.80
   8   2   1   87.19    7.70
   8   2   1  107.39   12.60
   8   2   1   80.19   14.90
   8   2   1   82.79   12.80
   8   2   1   80.89   10.20
  -9  -2  -1  182.08   11.30
  -9  -2  -1  172.18   11.40
   9   2   1  186.58   21.60
   9   2   1  179.98   20.40
   9   2   1  189.28   19.50
   9   2   1  190.18   15.90
   9   2   1  186.18   13.70
   9   2   1  235.48   23.10
   9   2   1  169.18   20.80
   9   2   1  174.58   11.90
 -10  -2  -1    5.80    3.40
 -10  -2  -1    3.90    3.00
  10   2   1   22.30   10.90
  10   2   1   10.70    9.60
  10   2   1   21.10    8.00
  10   2   1    5.40    3.70
  10   2   1    8.40    7.70
  10   2   1    3.40    8.50
  10   2   1    3.70    5.90
 -11  -2  -1  184.98   11.00
 -11  -2  -1  186.78   11.00
  11   2   1  177.28   19.70
  11   2   1  163.88   18.20
  11   2   1  205.58   17.10
 -12  -2  -1   31.40    4.00
 -12  -2  -1   36.10    4.70
  12   2   1   15.90    6.90
  12   2   1   21.60    7.10
  10  -3  -1   -0.60    3.80
  10  -3  -1    6.60    7.40
  10  -3  -1   -0.90    5.70
  10  -3  -1    7.40    5.80
 -10   3   1    7.00    2.70
 -10   3   1    3.20    2.70
   9  -3  -1  234.58   19.70
   9  -3  -1  249.78   14.00
   9  -3  -1  217.98   21.80
   9  -3  -1  246.68   22.00
  -9   3   1  263.07   13.80
  -9   3   1  245.98   14.50
   8  -3  -1  182.28   21.00
   8  -3  -1  175.48   19.50
   8  -3  -1  195.58   20.20
   8  -3  -1  165.48   11.90
  -8   3   1  181.18   11.70
  -8   3   1  209.68   13.00
  -8   3   1  231.98   20.00
  -8   3   1  179.88   11.30
   7  -3  -1    1.30    3.40
   7  -3  -1    5.30    8.40
   7  -3  -1    2.80    6.00
   7  -3  -1    0.60    8.00
   7  -3  -1    2.80    2.40
  -7   3   1    1.30    2.80
  -7   3   1    6.80    9.70
  -7   3   1    3.20    3.40
  -7   3   1   -3.10    3.00
   6  -3  -1  378.86   18.00
   6  -3  -1  372.66   23.90
   6  -3  -1  358.06   18.60
   6  -3  -1  321.07   25.60
  -6   3   1  361.86   18.50
  -6   3   1  375.16   19.20
  -6   3   1  352.06   18.10
  -6   3   1  332.57   25.90
   5  -3  -1   19.00    3.50
   5  -3  -1   14.80    8.40
   5  -3  -1   16.70    2.90
   5  -3  -1   17.80    4.00
   5  -3  -1   19.80    6.50
  -5   3   1   20.20    3.60
  -5   3   1   20.30    3.90
  -5   3   1   18.40    3.90
  -5   3   1   18.30    4.00
  -5   3   1   19.40    7.80
   4  -3  -1    8.40    2.20
   4  -3  -1    7.10    2.70
  -4   3   1    6.70    3.10
  -4   3   1    5.80    2.60
  -4   3   1   12.00    3.20
   3  -3  -1    2.50    1.90
  -3   3   1    4.10    2.30
   2  -3  -1  387.86   17.70
   2  -3  -1  369.06   16.30
  -2   3   1  365.76   16.60
   1  -3  -1 9870.41  427.56
  -1   3   1 9999.00  428.86
  -1  -3  -1  302.37   13.00
   1   3   1  305.47   13.10
  -3  -3  -1  542.25   22.90
  -4  -3  -1  326.07   13.90
  -4  -3  -1  330.17   13.90
  -4  -3  -1  327.17   14.70
  -5  -3  -1  674.33   29.10
  -5  -3  -1  658.03   28.00
  -5  -3  -1  686.73   27.70
  -6  -3  -1   83.09    6.20
  -6  -3  -1   89.49    4.70
   6   3   1   93.49    6.80
   6   3   1   98.29   12.60
   6   3   1   85.59   12.40
   6   3   1   86.19   12.30
   6   3   1   95.39   11.10
   6   3   1   81.89   12.10
   6   3   1  102.59   15.00
   6   3   1   89.79   13.20
   6   3   1  275.37   74.99
   6   3   1   93.39   12.80
  -7  -3  -1  534.25   25.40
   7   3   1  599.04   31.00
   7   3   1  543.95   33.50
   7   3   1  548.05   34.60
   7   3   1  490.85   32.70
   7   3   1  556.94   35.40
   7   3   1  526.85   32.10
   7   3   1  556.04   33.20
   7   3   1  558.64   27.20
   7   3   1  523.95   28.80
   7   3   1  557.24   31.40
   7   3   1  577.04   26.10
   7   3   1  596.84   34.40
  -8  -3  -1   35.40    4.90
  -8  -3  -1   50.09    4.70
   8   3   1   19.30   17.50
   8   3   1   26.40   25.70
   8   3   1   37.50   11.00
   8   3   1   46.20   12.60
   8   3   1   26.20   10.20
   8   3   1   42.60   11.60
   8   3   1   38.00    5.70
   8   3   1   37.10    7.70
   8   3   1   46.80   10.70
  -9  -3  -1   46.40    5.80
  -9  -3  -1   42.40    5.10
   9   3   1   39.10    6.10
   9   3   1   59.29   11.50
   9   3   1   16.60   23.00
   9   3   1   27.40   10.60
   9   3   1   32.90   12.50
   9   3   1   31.60   11.80
   9   3   1   58.29    9.20
   9   3   1   31.30   12.20
 -10  -3  -1   31.70    5.10
 -10  -3  -1   26.10    4.60
  10   3   1   26.40   10.40
  10   3   1   35.50    7.30
  10   3   1   39.70   12.50
  10   3   1   30.40   12.20
  10   3   1   25.90   11.10
  10   3   1   31.40    5.40
  10   3   1   17.10    9.40
 -11  -3  -1   72.19    6.60
 -11  -3  -1   68.99    6.20
  11   3   1   87.49   15.00
  11   3   1   69.99   11.60
  11   3   1  126.99   14.80
  11   3   1   72.19   13.80
 -12  -3  -1   47.00    4.70
  12   3   1   37.60    9.10
  12   3   1   37.10    6.90
  12   3   1   41.10    9.00
  10  -4  -1   43.40    6.70
  10  -4  -1   30.80    4.40
  10  -4  -1   39.30    7.10
 -10   4   1   52.99    4.40
 -10   4   1   31.80    4.00
   9  -4  -1   13.60    3.50
   9  -4  -1   22.10    7.70
   9  -4  -1    6.50    7.00
   9  -4  -1   10.20    7.60
  -9   4   1   14.00    4.20
  -9   4   1   49.20   12.40
  -9   4   1   20.80    3.60
   8  -4  -1  104.69   15.90
   8  -4  -1  138.09   18.00
   8  -4  -1  125.59    9.00
   8  -4  -1  123.29   16.80
  -8   4   1  123.89    9.00
  -8   4   1  160.28   22.00
  -8   4   1  120.79    9.80
  -8   4   1  106.29    8.30
   7  -4  -1  122.39   18.60
   7  -4  -1  101.69    7.50
   7  -4  -1  112.79    8.90
   7  -4  -1  127.19   17.60
  -7   4   1  103.69    8.70
  -7   4   1  127.59   17.10
  -7   4   1  110.09    8.70
  -7   4   1  108.49    9.40
   6  -4  -1  151.08   19.00
   6  -4  -1  147.09    9.80
   6  -4  -1  141.19   10.20
  -6   4   1  165.78   18.20
  -6   4   1  155.08   10.20
  -6   4   1  154.68   10.50
  -6   4   1  171.68   11.40
   5  -4  -1  156.78   17.60
   5  -4  -1  163.68    9.30
   5  -4  -1  179.38    8.30
   5  -4  -1  142.89    9.90
   5  -4  -1  146.59    9.80
  -5   4   1  147.39    9.80
  -5   4   1  165.48   10.60
  -5   4   1  152.88   10.60
  -5   4   1  156.28    9.80
  -5   4   1  155.68   17.40
   4  -4  -1   67.59    5.20
   4  -4  -1   72.69    5.90
   4  -4  -1   74.19    6.10
   4  -4  -1   66.89    5.30
   4  -4  -1   74.89   13.00
  -4   4   1   70.89    6.10
  -4   4   1   67.69   11.70
  -4   4   1   73.29    6.50
  -4   4   1   71.79    6.60
  -4   4   1   74.59    5.90
   3  -4  -1   89.69    5.90
   3  -4  -1   94.49    6.70
  -3   4   1   98.89    6.30
  -3   4   1   85.89    7.00
   2  -4  -1    7.80    2.20
  -2   4   1    7.90    2.40
   1  -4  -1 2058.59   85.19
   0   4   1 2597.34  143.19
  -1  -4  -1  246.18   10.80
  -1  -4  -1  223.88   10.60
   1   4   1  241.38   10.80
  -2  -4  -1    4.40    0.90
  -2  -4  -1    1.40    1.60
  -2  -4  -1    3.90    1.40
  -3  -4  -1    6.10    1.50
  -3  -4  -1    6.60    1.20
  -4  -4  -1  273.77   12.20
  -4  -4  -1  271.97   12.00
  -4  -4  -1  293.47   12.90
  -5  -4  -1  356.76   15.40
  -5  -4  -1  374.36   15.70
  -5  -4  -1  367.36   16.80
  -5  -4  -1  363.26   15.40
  -6  -4  -1  372.06   15.50
  -6  -4  -1  376.36   15.60
  -6  -4  -1  406.56   17.60
  -6  -4  -1  349.57   15.50
   6   4   1  344.57   24.20
   6   4   1  383.06   22.70
   6   4   1  358.36   26.50
   6   4   1  391.86   25.30
   6   4   1  368.46   24.90
   6   4   1  341.37   24.20
   6   4   1  336.27   23.60
   6   4   1  365.66   24.80
   6   4   1  395.26   26.50
  -7  -4  -1 1043.20   46.70
   7   4   1 1073.49   54.99
   7   4   1 1117.09   52.59
   7   4   1 1094.99   55.69
   7   4   1  985.60   54.39
   7   4   1 1074.49   56.99
   7   4   1 1076.69   50.49
   7   4   1 1072.29   52.59
   7   4   1 1024.70   54.79
   7   4   1 1131.79   47.30
   7   4   1 1192.48   89.59
   7   4   1 1180.68   56.19
   7   4   1 1061.09   55.39
   7   4   1 1047.30   55.19
   8   4   1   -0.40   15.30
   8   4   1   16.10    8.80
   8   4   1    8.40    6.90
   8   4   1    2.90   13.90
   8   4   1   13.60   10.10
   8   4   1   21.60    6.30
   8   4   1   17.50    9.10
   8   4   1   21.00    9.60
   8   4   1   22.10   11.60
   8   4   1    8.90    9.30
   8   4   1   13.60    3.90
  -9  -4  -1   27.20    4.40
   9   4   1   18.00    9.40
   9   4   1   30.20    5.40
   9   4   1   32.80   12.10
   9   4   1   11.90    9.10
   9   4   1   35.90    7.50
   9   4   1   30.90   11.30
   9   4   1   26.30   23.60
   9   4   1   28.00   12.10
 -10  -4  -1  118.29    8.60
  10   4   1  121.99   17.60
  10   4   1  110.29   16.60
  10   4   1  116.79   18.10
  10   4   1  131.09   18.70
  10   4   1  118.09    9.10
  10   4   1  117.29   26.20
  10   4   1  126.29   16.40
 -11  -4  -1    3.70    3.00
  11   4   1    2.30    7.90
  11   4   1   14.60    8.60
  11   4   1    9.50    8.50
  11   4   1   -2.10    9.20
  11   4   1    5.30    8.10
 -12  -4  -1    5.10    2.60
  12   4   1    1.10    6.70
  12   4   1    6.80    5.70
  12   4   1    0.60    6.30
   9  -5  -1   88.89   10.30
   9  -5  -1   89.09   11.30
  -9   5   1   80.69    6.20
  -9   5   1   67.99    6.60
   8  -5  -1   16.90    7.80
   8  -5  -1   14.00    3.50
   8  -5  -1   11.30    7.70
   8  -5  -1   11.60    9.30
  -8   5   1   18.60    3.60
  -8   5   1   10.50    4.00
  -8   5   1   11.80    4.10
  -8   5   1    7.70   10.10
  -8   5   1   19.30    3.10
   7  -5  -1    4.20    3.30
   7  -5  -1    4.10    2.60
   7  -5  -1    9.30    9.40
   7  -5  -1    6.50    7.80
   7  -5  -1   -1.20    7.50
  -7   5   1    5.50    3.70
  -7   5   1   10.50    4.10
  -7   5   1   12.60   11.20
  -7   5   1    7.30    3.30
   6  -5  -1    7.70    3.60
   6  -5  -1   11.70    3.60
   6  -5  -1   15.50    8.90
   6  -5  -1   16.80   11.00
  -6   5   1    4.10    3.80
  -6   5   1    5.00    3.40
  -6   5   1    6.60   10.00
  -6   5   1   12.20    3.90
   5  -5  -1  530.35   23.80
   5  -5  -1  441.86   32.00
   5  -5  -1  467.35   23.20
   5  -5  -1  468.65   21.50
  -5   5   1  487.45   24.10
  -5   5   1  439.86   31.50
  -5   5   1  536.25   24.80
  -5   5   1  464.35   22.80
   4  -5  -1   23.80    3.60
   4  -5  -1   18.50    3.70
   4  -5  -1   18.40    9.50
   4  -5  -1   20.10    3.50
   4  -5  -1   23.60    4.20
   4  -5  -1   19.60    2.80
  -4   5   1   15.40    3.90
  -4   5   1   21.00    4.00
  -4   5   1   22.00    3.60
  -4   5   1   26.50    4.80
  -4   5   1   23.80    9.30
  -4   5   1   13.90    3.60
   3  -5  -1  122.19   14.90
   3  -5  -1  123.19    8.40
   3  -5  -1  119.29    7.70
   3  -5  -1  131.49    7.60
  -3   5   1  132.29   14.40
  -3   5   1  135.19    9.10
  -3   5   1  134.09    8.20
  -3   5   1  131.49    7.40
  -3   5   1  131.59    9.10
  -3   5   1  127.99    7.90
   2  -5  -1  525.45   24.40
   2  -5  -1  527.15   23.40
   2  -5  -1  504.35   23.60
  -2   5   1  527.45   22.80
  -2   5   1  559.64   26.50
  -2   5   1  552.74   22.80
  -2   5   1  550.54   23.80
  -2   5   1  472.05   28.90
   1  -5  -1  149.99    8.00
  -1   5   1  152.08    6.90
  -1   5   1  161.78    7.00
   0   5   1 2121.89  153.98
  -1  -5  -1  629.54   28.50
  -1  -5  -1  687.93   28.30
   1   5   1  688.43   28.60
  -2  -5  -1  483.45   21.90
  -2  -5  -1  535.65   22.00
  -2  -5  -1  502.85   21.60
  -3  -5  -1   52.89    3.80
  -3  -5  -1   51.69    3.00
  -3  -5  -1   49.30    3.20
  -3  -5  -1   51.49    3.00
  -4  -5  -1  185.48    8.80
  -4  -5  -1  180.28    8.20
  -5  -5  -1   25.20    3.30
  -5  -5  -1   22.60    1.50
  -5  -5  -1   21.50    2.30
  -5  -5  -1   19.60    1.70
   5   5   1   14.50    6.70
   5   5   1   21.80    8.90
   5   5   1   21.70    9.20
   5   5   1  -16.10   40.90
   5   5   1   32.00    9.10
   5   5   1   23.10    7.90
   5   5   1   23.40    8.40
  -6  -5  -1  522.75   21.80
  -6  -5  -1  515.35   23.20
   6   5   1  469.15   29.30
   6   5   1  504.55   31.60
   6   5   1  496.65   31.50
   6   5   1  490.95   29.10
   6   5   1  492.25   32.40
   6   5   1  507.15   31.30
   6   5   1  536.25   29.40
   6   5   1  501.95   31.90
   6   5   1  507.65   30.60
   6   5   1  573.04   33.50
  -7  -5  -1    6.40    2.90
   7   5   1   15.90   18.10
   7   5   1    8.70    7.50
   7   5   1    8.40    7.90
   7   5   1   15.50    3.40
   7   5   1   13.50    8.60
   7   5   1    9.50    5.10
   7   5   1   10.00    7.40
   7   5   1    9.50    7.90
   7   5   1   11.40    7.70
   7   5   1   21.10   10.40
   7   5   1    5.20    7.20
   7   5   1   21.50    7.50
   7   5   1    8.80    8.90
   8   5   1  283.27   20.90
   8   5   1  307.77   24.40
   8   5   1  288.17   21.40
   8   5   1  295.17   18.00
   8   5   1  319.97   53.99
   8   5   1  271.27   23.60
   8   5   1  267.17   23.30
   8   5   1  257.27   23.10
   8   5   1  261.67   25.80
   8   5   1  246.88   22.00
   8   5   1  275.87   23.10
   8   5   1  293.07   15.10
  -9  -5  -1   84.69    5.90
   9   5   1   41.20   26.10
   9   5   1   63.49   13.40
   9   5   1   59.19   14.90
   9   5   1   64.09   19.20
   9   5   1   64.69   14.00
   9   5   1   61.99   13.10
   9   5   1   92.79   31.70
   9   5   1   55.39   13.50
   9   5   1   65.59    6.70
 -10  -5  -1  104.79    8.10
  10   5   1   84.19   14.50
  10   5   1  103.89   17.90
  10   5   1  121.29   18.20
  10   5   1   85.79   15.50
  10   5   1  102.49   15.40
  10   5   1   93.49   29.50
 -11  -5  -1   28.90    4.40
  11   5   1   35.70   11.00
  11   5   1   31.60   16.00
  11   5   1   10.60   10.10
  11   5   1   22.50    9.50
  11   5   1   26.70   10.70
 -12  -5  -1  249.97   12.50
  12   5   1  271.47   18.60
  12   5   1  237.08   17.90
  12   5   1  255.27   19.60
  12   5   1  239.68   18.50
   9  -6  -1    5.70    4.50
   9  -6  -1    0.40    3.20
  -9   6   1    2.10    2.00
   8  -6  -1    3.80    5.50
   8  -6  -1    0.90    6.80
  -8   6   1   -5.20    8.60
  -8   6   1   -0.80    2.60
  -8   6   1   -0.30    2.90
   7  -6  -1    8.80    8.40
   7  -6  -1   16.50    3.40
   7  -6  -1   15.50    3.30
   7  -6  -1   15.20    8.70
   7  -6  -1   34.90    8.40
  -7   6   1   10.30    3.40
  -7   6   1   12.60   11.10
  -7   6   1    8.10    4.00
  -7   6   1   19.60    4.50
   6  -6  -1   37.90    5.20
   6  -6  -1   31.30   12.30
   6  -6  -1   42.30    5.20
   6  -6  -1   49.50   10.10
  -6   6   1   29.50    5.30
  -6   6   1   38.10    6.00
  -6   6   1   51.39    4.70
  -6   6   1   37.50    6.10
  -6   6   1   57.59   14.70
   5  -6  -1  441.36   19.70
   5  -6  -1  393.26   20.80
   5  -6  -1  457.45   21.90
   5  -6  -1  426.76   30.90
  -5   6   1  453.75   20.60
  -5   6   1  453.85   22.90
  -5   6   1  439.16   22.70
  -5   6   1  397.56   30.50
   4  -6  -1   61.39    6.60
   4  -6  -1   49.40   12.90
   4  -6  -1   48.50    5.20
   4  -6  -1   60.59    5.30
  -4   6   1   53.39    6.80
  -4   6   1   59.59    5.40
  -4   6   1   57.29    6.90
  -4   6   1   63.29   14.30
   3  -6  -1  143.69    9.50
   3  -6  -1  141.59    8.20
   3  -6  -1  158.48    8.90
   3  -6  -1  139.79   16.50
   3  -6  -1  133.69    8.70
  -3   6   1  127.99   15.60
  -3   6   1  165.78    8.30
  -3   6   1  135.89   10.10
  -3   6   1  139.29    9.70
  -3   6   1  144.49    9.90
  -3   6   1  147.09   13.40
   2  -6  -1   14.10    2.90
   2  -6  -1   14.00    3.20
   2  -6  -1    6.60    6.60
   2  -6  -1   12.40    2.70
   2  -6  -1   12.00    3.40
  -2   6   1   13.20    3.40
  -2   6   1   12.20    6.00
  -2   6   1   11.30    3.70
  -2   6   1    6.40    7.30
   1  -6  -1  158.88    8.90
   1  -6  -1  169.08    9.90
   1  -6  -1  164.78    9.30
  -1   6   1  178.18   11.80
  -1   6   1  162.08   13.80
  -1   6   1  174.48   10.80
  -1   6   1  161.88   14.70
   0  -6  -1 1402.16   58.39
  -1  -6  -1  329.47   15.10
  -1  -6  -1  319.57   14.70
  -2  -6  -1  922.11   38.40
  -2  -6  -1  891.41   37.90
  -3  -6  -1  196.38    9.20
  -3  -6  -1  199.48    9.90
  -4  -6  -1   23.90    2.20
  -4  -6  -1   20.90    2.00
  -4  -6  -1   21.00    2.80
  -4  -6  -1   20.60    2.20
   4   6   1   26.20    9.50
   4   6   1   31.60    8.90
   4   6   1   13.20   45.30
   4   6   1   33.60    9.30
   4   6   1   18.20    7.20
   4   6   1   32.70    9.30
   4   6   1   25.30    8.60
   4   6   1   17.20    7.80
  -5  -6  -1    0.80    1.60
  -5  -6  -1    1.50    0.70
  -5  -6  -1    1.20    2.20
   5   6   1    0.70    5.90
   5   6   1   -0.70    6.50
   5   6   1    1.30    6.10
   5   6   1    1.70    7.30
   5   6   1   -0.50    7.80
   5   6   1   -6.50   23.40
   5   6   1    7.40    8.00
   5   6   1   -2.50    5.90
   5   6   1   -3.80    7.50
   5   6   1    2.20    5.90
  -6  -6  -1   48.90    3.80
  -6  -6  -1   48.60    5.10
   6   6   1  147.19   62.09
   6   6   1   49.80   11.70
   6   6   1   51.09   11.50
   6   6   1   58.89    9.60
   6   6   1   53.79   11.60
   6   6   1   62.89   10.90
   6   6   1   66.29   13.40
   6   6   1   56.79   11.10
   6   6   1   80.19    7.20
   6   6   1   45.20    9.20
   6   6   1   56.79   12.50
   6   6   1   51.69   11.90
  -7  -6  -1   32.50    4.60
   7   6   1   32.40   10.50
   7   6   1   26.20    9.40
   7   6   1   42.50    9.70
   7   6   1   46.80   12.30
   7   6   1   46.10   11.20
   7   6   1   42.30   10.80
   7   6   1   35.80   11.60
   7   6   1   30.80   19.20
   7   6   1   30.90    8.60
   7   6   1   20.80    8.40
   7   6   1   37.90   11.10
   8   6   1   30.20   11.40
   8   6   1    7.00    8.00
   8   6   1    1.70    7.00
   8   6   1    8.30    8.30
   8   6   1   13.20   10.50
   8   6   1    4.70    8.60
   8   6   1    8.80    8.30
   8   6   1    0.40    3.10
   8   6   1    3.30   17.60
   8   6   1    4.60    8.80
   8   6   1    3.80    8.20
   8   6   1    7.00    7.40
   9   6   1   78.99   17.00
   9   6   1   59.29   15.70
   9   6   1   74.29   14.10
   9   6   1   67.99   14.30
   9   6   1   60.29   13.80
   9   6   1   63.69   14.40
   9   6   1   68.29   20.70
   9   6   1   86.49   14.80
 -10  -6  -1   15.80    3.50
  10   6   1   -5.00   23.60
  10   6   1    4.50    7.50
  10   6   1    6.30   10.00
  10   6   1   15.70   10.40
  10   6   1    6.50    8.60
  10   6   1    2.70    8.00
 -11  -6  -1   77.19    6.30
  11   6   1   37.10   23.80
  11   6   1   70.39   12.30
  11   6   1   82.09   13.60
  11   6   1   74.29   13.60
  11   6   1   65.89   12.60
  11   6   1   71.89   15.80
 -12  -6  -1  151.78    8.30
  12   6   1  149.19   14.20
  12   6   1  155.58   16.00
  12   6   1  145.09   13.70
  12   6   1  151.68   13.50
  12   6   1  146.49   14.70
   8  -7  -1   22.80    6.80
  -8   7   1   24.00    8.60
  -8   7   1   12.70    2.70
  -8   7   1   -2.40    8.50
   7  -7  -1    4.50    2.00
   7  -7  -1    3.60    7.90
  -7   7   1    7.10   10.40
  -7   7   1   11.90    2.90
  -7   7   1    2.20    2.60
  -7   7   1    5.30    3.20
   6  -7  -1   25.60    4.20
   6  -7  -1   51.29    8.50
   6  -7  -1   26.40   11.30
  -6   7   1   31.80   12.70
  -6   7   1   26.30    5.10
  -6   7   1   28.70    4.90
  -6   7   1   28.60    5.30
   5  -7  -1    6.90   10.40
   5  -7  -1    6.80    3.30
  -5   7   1    4.30    3.80
  -5   7   1    6.90    3.90
  -5   7   1    7.20   10.70
  -5   7   1    8.20    3.90
   4  -7  -1   56.79   13.70
   4  -7  -1   49.60    5.30
   4  -7  -1   58.39    6.80
  -4   7   1   49.30    6.80
  -4   7   1   55.79    7.10
  -4   7   1   53.99    6.80
  -4   7   1   39.80   12.30
   3  -7  -1  255.37   22.60
   3  -7  -1  261.47   13.60
   3  -7  -1  255.37   14.00
   3  -7  -1  284.67   15.20
  -3   7   1  292.07   20.00
  -3   7   1  261.77   22.80
  -3   7   1  267.37   15.30
  -3   7   1  264.77   16.00
  -3   7   1  277.67   15.40
   2  -7  -1  137.09    9.40
   2  -7  -1  132.39   14.70
   2  -7  -1  133.29    8.50
   2  -7  -1  141.89    8.90
   2  -7  -1  148.59    8.60
  -2   7   1  142.39    9.50
  -2   7   1  182.48   17.00
  -2   7   1  141.49    9.70
  -2   7   1  141.89   10.40
  -2   7   1  138.79   13.60
  -2   7   1  133.79   15.50
   1  -7  -1   24.00    4.10
   1  -7  -1   21.40    3.80
   1  -7  -1   18.70    3.10
   1  -7  -1   22.40    3.60
  -1   7   1   14.50    8.10
  -1   7   1   19.60    5.10
  -1   7   1   22.20    4.70
  -1   7   1    9.80    8.60
  -1   7   1   19.80    3.70
  -1   7   1   23.30    7.20
   0  -7  -1  100.39    7.10
   0  -7  -1  105.69    6.50
   0  -7  -1  102.99    6.90
   0  -7  -1   98.59    6.70
   0   7   1  303.37   93.19
   0   7   1  105.89    8.50
   0   7   1   89.99   11.60
   0   7   1   94.09   12.80
   0   7   1  106.49    9.30
   0   7   1   99.79   15.30
  -1  -7  -1 1967.90   77.39
  -1  -7  -1 1936.41   76.99
   1   7   1 1728.53   84.19
   1   7   1 1810.72   84.09
   1   7   1 1934.01   80.49
   1   7   1 1921.51   79.59
   1   7   1 1839.72   82.79
   1   7   1 1932.31   87.69
   1   7   1 1570.54   87.69
  -2  -7  -1   16.40    3.00
  -2  -7  -1   18.30    2.50
   2   7   1   11.00    7.60
   2   7   1   22.90    7.40
   2   7   1   27.10   44.40
   2   7   1   11.90    6.40
   2   7   1   20.90   10.40
   2   7   1    6.00    8.00
   2   7   1   14.20    3.80
  -3  -7  -1   27.90    2.80
  -3  -7  -1   31.60    3.80
   3   7   1   27.50    7.50
   3   7   1   30.80    9.80
   3   7   1   27.00    9.90
   3   7   1   27.60    8.10
   3   7   1   38.50   55.99
   3   7   1   22.80    8.40
   3   7   1   36.00    9.40
   3   7   1   36.50    5.10
   3   7   1   26.10   10.00
   3   7   1   35.40    8.70
  -4  -7  -1  252.37   12.30
  -4  -7  -1  242.88   11.20
   4   7   1  239.68   20.60
   4   7   1  255.67   21.30
   4   7   1  249.08   17.70
   4   7   1  262.47   20.10
   4   7   1  272.77   22.10
   4   7   1  240.48   18.70
   4   7   1  246.38   21.30
   4   7   1  252.47   23.00
   4   7   1  264.07   18.90
   4   7   1  237.28   18.70
  -5  -7  -1  684.63   29.80
  -5  -7  -1  615.54   28.90
   5   7   1  671.03   36.90
   5   7   1  664.83   39.30
   5   7   1  764.42   41.30
   5   7   1  718.33   41.20
   5   7   1  697.23   39.70
   5   7   1  634.34   36.90
   5   7   1  681.73   33.10
   5   7   1  717.93   38.10
   5   7   1  673.63   42.30
   5   7   1  692.73   40.60
   5   7   1  704.13   37.30
   5   7   1  730.83   32.60
  -6  -7  -1   71.69    5.10
  -6  -7  -1   65.19    5.40
  -6  -7  -1   79.29    6.10
   6   7   1   83.19   14.60
   6   7   1   78.29   12.30
   6   7   1   84.79   12.20
   6   7   1   79.49   14.10
   6   7   1   78.39   28.40
   6   7   1   98.29   11.00
   6   7   1   78.89   14.60
   6   7   1   67.69   13.90
   6   7   1  107.49   16.30
   6   7   1   80.49    8.10
   6   7   1   80.39   12.50
   6   7   1   56.09   12.60
   6   7   1   67.59   11.90
  -7  -7  -1  132.19   11.30
   7   7   1  152.68   20.50
   7   7   1  155.38   19.60
   7   7   1  162.48   15.50
   7   7   1  162.68   16.30
   7   7   1  192.08   20.90
   7   7   1  168.38   20.90
   7   7   1  160.58   17.20
   7   7   1  170.28   16.50
   7   7   1  154.28   20.30
   7   7   1  161.38   20.20
   7   7   1  151.58   39.70
   7   7   1  185.58   15.30
   8   7   1  229.98   24.90
   8   7   1  296.67   49.40
   8   7   1  260.87   25.00
   8   7   1  259.47   21.60
   8   7   1  271.47   25.20
   8   7   1  277.47   23.20
   8   7   1  248.78   24.50
   8   7   1  275.07   21.40
   8   7   1  289.17   22.30
   8   7   1  287.57   25.20
   8   7   1  286.87   25.70
   9   7   1  116.49   17.20
   9   7   1  122.49   19.60
   9   7   1  142.89   19.50
   9   7   1  129.69   18.40
   9   7   1  146.19   60.49
   9   7   1  120.39   19.40
   9   7   1  114.89   15.60
   9   7   1  117.49   15.50
   9   7   1  165.98   15.20
   9   7   1  126.89   18.70
  10   7   1   17.50   19.60
  10   7   1   10.20   29.60
  10   7   1   34.80   11.60
  10   7   1   23.80   10.20
  10   7   1   14.70    7.60
  10   7   1   31.10   12.00
  10   7   1   18.70   34.10
  10   7   1   34.00   13.00
  11   7   1    9.90   26.00
  11   7   1    7.20    9.70
  11   7   1    5.10    6.30
  11   7   1    7.20    9.30
  11   7   1   19.30    8.50
  11   7   1   17.90    8.60
  12   7   1   -0.20    6.80
  12   7   1    0.20    6.80
  12   7   1    2.70    5.20
  12   7   1    1.40    4.10
  12   7   1   10.60    7.20
   7  -8  -1   -0.10    5.80
  -7   8   1    5.20    1.80
  -7   8   1    3.60    8.10
  -7   8   1    7.60   11.10
   6  -8  -1   11.10    8.30
   6  -8  -1    2.50    2.30
  -6   8   1    4.60    2.60
  -6   8   1    0.30    2.50
  -6   8   1    3.30   14.10
  -6   8   1    4.90    9.60
   5  -8  -1   76.19    7.00
   5  -8  -1   86.29   14.80
  -5   8   1   92.09   16.50
  -5   8   1   80.79    7.40
  -5   8   1   84.79    8.00
   4  -8  -1    5.30    3.00
   4  -8  -1   -0.40    9.20
   4  -8  -1    6.90    3.40
  -4   8   1    5.40    9.80
  -4   8   1   13.30    4.00
  -4   8   1    6.30    4.00
  -4   8   1   -3.50    2.00
   3  -8  -1    2.40    2.90
   3  -8  -1    7.70   10.10
   3  -8  -1    0.50    3.10
  -3   8   1   -0.50    2.90
  -3   8   1    5.20    9.70
  -3   8   1    1.00    2.80
  -3   8   1    0.30    3.40
   2  -8  -1  185.18   19.90
   2  -8  -1  204.48   12.30
   2  -8  -1  192.98   11.50
  -2   8   1  222.48   12.50
  -2   8   1  195.58   18.50
  -2   8   1  190.48   13.30
  -2   8   1  183.78   11.60
  -2   8   1  197.18   17.00
  -2   8   1  191.98   19.70
   1  -8  -1  114.69    7.60
   1  -8  -1  107.49    7.80
   1  -8  -1  153.88   11.10
   1  -8  -1  106.59    8.30
  -1   8   1  108.89    9.50
  -1   8   1  121.19   15.20
  -1   8   1  118.49   13.50
  -1   8   1   95.29   35.10
  -1   8   1   94.89   15.10
  -1   8   1  124.09    8.70
   0  -8  -1  148.69    9.30
   0  -8  -1  151.98    9.20
   0  -8  -1  148.99    9.80
   0  -8  -1  137.19    8.80
   0   8   1  176.08   43.50
   0   8   1  159.88   12.30
   0   8   1  155.88   20.40
   0   8   1  153.48   16.20
   0   8   1  181.88   18.80
   0   8   1  166.98   15.70
   0   8   1  157.98   11.30
  -1  -8  -1    1.70    2.30
  -1  -8  -1    0.00    2.20
  -1  -8  -1    0.50    2.40
  -1  -8  -1    5.80    2.30
   1   8   1   -2.30    6.00
   1   8   1    3.80    3.90
   1   8   1   -4.40   14.40
   1   8   1    6.40    8.60
   1   8   1    0.40    3.00
   1   8   1    5.30    6.40
   1   8   1    4.50    6.50
   1   8   1    7.40    7.60
   1   8   1   -6.60    5.50
   1   8   1    3.10    8.10
  -2  -8  -1  270.57   14.30
  -2  -8  -1  274.97   13.40
  -2  -8  -1  268.37   13.80
  -2  -8  -1  288.77   14.20
   2   8   1  303.37   21.60
   2   8   1  289.37   45.50
   2   8   1  313.67   21.90
   2   8   1  245.78   21.00
   2   8   1  261.27   22.80
   2   8   1  286.17   19.20
   2   8   1  249.58   22.00
   2   8   1  313.77   17.40
   2   8   1  247.58   24.30
   2   8   1  295.07   16.40
   2   8   1  286.27   22.80
  -3  -8  -1   72.59    5.40
  -3  -8  -1   58.39    4.50
   3   8   1   90.79   30.90
   3   8   1   79.59   13.60
   3   8   1   54.29   11.20
   3   8   1   75.89    7.40
   3   8   1   58.89   12.70
   3   8   1   79.99    8.70
   3   8   1   66.39   12.70
   3   8   1   72.19   11.90
   3   8   1   68.19    8.00
   3   8   1   66.79   11.10
   3   8   1   53.89   12.00
   3   8   1   51.39   13.10
  -4  -8  -1   16.10    2.00
  -4  -8  -1   17.50    3.10
   4   8   1   12.50    9.40
   4   8   1   24.50    6.60
   4   8   1   14.70    8.40
   4   8   1   30.60    8.60
   4   8   1   23.90    9.20
   4   8   1   18.40    9.70
   4   8   1   24.30    9.60
   4   8   1    8.80    7.60
   4   8   1   13.50   10.20
   4   8   1   21.00    8.00
   4   8   1    5.50   17.00
   4   8   1    9.80    4.50
  -5  -8  -1    0.80    2.10
   5   8   1    0.60    7.50
   5   8   1    3.00    8.50
   5   8   1    1.50    8.60
   5   8   1   -2.20    7.00
   5   8   1    1.80    3.60
   5   8   1   -1.20    7.80
   5   8   1   -1.50    5.30
   5   8   1   -5.00    5.80
   5   8   1    5.70    8.40
   5   8   1    3.40    6.50
   5   8   1   -1.90    3.50
   5   8   1   -1.70    6.90
   5   8   1    5.20   15.90
  -6  -8  -1  115.69    7.40
  -6  -8  -1  125.19    8.30
   6   8   1  142.69   19.00
   6   8   1  136.59   18.40
   6   8   1  133.69   10.60
   6   8   1  115.09   17.40
   6   8   1  134.59   16.20
   6   8   1  168.78   40.00
   6   8   1  136.99   15.10
   6   8   1  109.39   18.30
   6   8   1  123.19   17.60
   6   8   1  123.79   15.00
   6   8   1  121.89   18.60
   6   8   1  121.19   14.10
   7   8   1  679.03   42.80
   7   8   1  728.83   40.10
   7   8   1  688.83   43.80
   7   8   1  724.93   38.80
   7   8   1  686.13   74.39
   7   8   1  784.82   45.10
   7   8   1  699.13   39.80
   7   8   1  639.04   42.40
   7   8   1  668.83   42.70
   7   8   1  727.03   45.40
   7   8   1  657.53   39.20
   8   8   1   57.59   14.20
   8   8   1   33.40   12.50
   8   8   1   41.90   25.60
   8   8   1   32.60   11.30
   8   8   1   42.90   11.10
   8   8   1   53.19   14.30
   8   8   1   40.10   10.90
   8   8   1   29.30    7.10
   8   8   1   49.70   11.70
   8   8   1   39.00   12.70
   8   8   1   29.00   11.80
   9   8   1   15.00    8.70
   9   8   1   11.50   10.40
   9   8   1   14.60   24.70
   9   8   1   17.40    7.00
   9   8   1   15.60   10.30
   9   8   1   21.60   11.40
   9   8   1   16.90   10.60
   9   8   1    1.10    7.60
   9   8   1    3.80    8.80
   9   8   1    4.70    8.40
  10   8   1  -13.40   24.80
  10   8   1   26.10    9.60
  10   8   1   22.40   10.60
  10   8   1   22.80   10.40
  10   8   1   21.20   15.00
  10   8   1   23.20   11.90
  10   8   1   28.00    7.60
  10   8   1   16.50   19.30
  11   8   1  141.19   15.00
  11   8   1  187.18   12.80
  11   8   1  168.88   18.60
  11   8   1  190.18   22.00
  11   8   1  214.68   29.80
  11   8   1  138.09   16.10
  11   8   1  178.68   21.40
  12   8   1   21.40    8.40
  12   8   1   12.30    7.90
  12   8   1   19.80   10.50
  12   8   1   14.40    5.10
   6  -9  -1    4.10    1.70
   6  -9  -1    0.60    6.10
  -6   9   1    2.60    4.60
  -6   9   1    0.50    2.20
  -6   9   1    3.60    9.00
  -6   9   1    2.90    5.00
  -6   9   1    3.10    7.70
   5  -9  -1  234.28   20.00
   5  -9  -1  236.58   12.60
  -5   9   1  169.38   39.00
  -5   9   1  222.08   19.50
  -5   9   1  260.67   22.30
  -5   9   1  216.18   12.90
   4  -9  -1    5.20    3.20
   4  -9  -1    1.40    8.30
   4  -9  -1    4.70    2.80
  -4   9   1    5.00    3.40
  -4   9   1    6.70    9.90
  -4   9   1    3.60   17.80
  -4   9   1    1.50    1.70
  -4   9   1    0.50    8.00
   3  -9  -1   53.39    6.30
   3  -9  -1   49.99    5.50
   3  -9  -1   64.79   13.80
  -3   9   1   57.79    7.60
  -3   9   1   37.40   27.00
  -3   9   1   48.30   13.60
   2  -9  -1   50.89    6.50
   2  -9  -1   53.99    6.00
  -2   9   1   50.89    7.40
  -2   9   1   50.49   13.20
  -2   9   1   54.49   30.10
  -2   9   1   60.59   11.80
   1  -9  -1  167.58   10.60
   1  -9  -1  172.98   11.30
  -1   9   1  189.88   17.70
  -1   9   1  187.38   20.60
  -1   9   1  177.68   19.50
  -1   9   1  184.58   47.20
  -1   9   1  163.38   18.70
  -1   9   1  169.28   12.60
   0  -9  -1  147.99   10.10
   0  -9  -1  150.58    9.60
   0   9   1  158.48   11.70
   0   9   1  137.79   18.10
   0   9   1  135.59   16.70
   0   9   1  149.29   15.80
   0   9   1  147.59   18.00
   0   9   1  168.58   21.00
   0   9   1  208.38   48.50
  -1  -9  -1  575.84   26.60
  -1  -9  -1  567.14   27.20
  -1  -9  -1  520.05   28.00
   1   9   1  734.93   77.29
   1   9   1  563.44   33.40
   1   9   1  604.64   38.80
   1   9   1  515.95   34.80
   1   9   1  630.74   30.40
   1   9   1  614.64   29.50
   1   9   1  602.24   35.00
   1   9   1  530.15   39.10
   1   9   1  557.14   34.10
  -2  -9  -1    0.00    1.90
  -2  -9  -1    2.20    2.50
  -2  -9  -1    0.00    2.20
   2   9   1    0.70    6.10
   2   9   1   -1.00    3.60
   2   9   1    0.20    8.30
   2   9   1    6.00    9.00
   2   9   1    2.00    7.40
   2   9   1   -5.90    8.20
   2   9   1   -0.30    3.20
   2   9   1    9.00    6.90
   2   9   1    3.70    7.30
   2   9   1    2.40    8.80
   2   9   1   -4.40   12.80
  -3  -9  -1  122.79    7.90
  -3  -9  -1  118.79    7.70
  -3  -9  -1  136.09    8.20
   3   9   1  120.49   14.50
   3   9   1  100.39   15.90
   3   9   1  122.89   10.20
   3   9   1  131.59   20.20
   3   9   1  154.08   17.20
   3   9   1  145.49   38.70
   3   9   1  134.79   19.60
   3   9   1  137.79   11.60
   3   9   1  113.79   17.40
   3   9   1  103.39   15.60
   3   9   1  135.09   11.10
   4   9   1   78.19   11.80
   4   9   1   58.79   14.00
   4   9   1   75.29   14.20
   4   9   1   66.49   16.20
   4   9   1   83.29   14.00
   4   9   1   62.89   12.30
   4   9   1   69.09   29.00
   4   9   1  100.19   10.70
   4   9   1   68.99   15.70
   4   9   1   98.19   15.90
   4   9   1   76.89    8.50
   5   9   1   99.19   14.30
   5   9   1   89.59   14.60
   5   9   1  109.79   14.30
   5   9   1  114.49   17.80
   5   9   1   68.69   14.90
   5   9   1  100.99    9.20
   5   9   1   86.49   15.50
   5   9   1  102.59   17.30
   5   9   1   87.09   12.30
   5   9   1   92.09   33.50
   5   9   1  104.79    8.60
   5   9   1   78.29   17.10
   5   9   1  104.39   14.50
   6   9   1  208.88   46.80
   6   9   1  188.48   18.90
   6   9   1  178.08   22.40
   6   9   1  180.48   21.20
   6   9   1  177.58   22.10
   6   9   1  163.68   18.00
   6   9   1  180.88   16.70
   6   9   1  162.18   19.80
   6   9   1  177.08   17.80
   6   9   1  158.88   20.90
   6   9   1  173.78   23.30
   7   9   1    4.90    8.90
   7   9   1    4.20    9.60
   7   9   1   -6.10    8.10
   7   9   1    3.00    8.20
   7   9   1    1.10    9.00
   7   9   1   -4.10    9.40
   7   9   1   -3.60    6.00
   7   9   1   -1.90   14.00
   7   9   1    0.80    6.20
   7   9   1    0.70    7.40
   7   9   1   -1.30    9.00
   8   9   1   59.99   11.40
   8   9   1   53.39   12.00
   8   9   1   63.89   15.10
   8   9   1   57.89   28.30
   8   9   1   54.79   14.30
   8   9   1   71.99   15.10
   8   9   1   63.19   15.10
   8   9   1   57.29   14.40
   8   9   1   92.39   16.10
   9   9   1  281.67   47.50
   9   9   1  223.88   20.20
   9   9   1  218.78   19.90
   9   9   1  285.17   25.00
   9   9   1  220.88   22.90
   9   9   1  237.38   23.30
   9   9   1  225.88   24.60
   9   9   1  239.98   23.40
  10   9   1  228.08   21.80
  10   9   1  208.48   23.50
  10   9   1  216.28   21.70
  10   9   1  205.28   21.90
  10   9   1  199.68   17.60
  10   9   1  195.08   19.60
  10   9   1  161.78   28.10
  11   9   1    5.80    8.60
  11   9   1    1.70   18.60
  11   9   1   -4.00   21.50
  11   9   1    7.00    8.30
  11   9   1    8.40    7.60
  11   9   1    6.00    5.70
   5 -10  -1    1.10    5.10
   5 -10  -1    2.80    1.90
  -5  10   1    1.10    4.30
  -5  10   1    1.40    8.60
  -5  10   1    1.40    4.60
  -5  10   1    2.90    2.10
  -5  10   1    0.20    6.80
   4 -10  -1    7.90    3.10
   4 -10  -1   24.00    8.90
  -4  10   1   10.80    8.90
  -4  10   1    8.70    7.70
  -4  10   1   10.80    3.60
  -4  10   1    8.50    7.00
  -4  10   1   10.20   14.00
   3 -10  -1   10.40    3.10
   3 -10  -1    2.30    2.70
   3 -10  -1    8.40    9.40
  -3  10   1    8.00    3.60
  -3  10   1    6.40    7.60
  -3  10   1   14.40    9.70
  -3  10   1    9.00    9.50
  -3  10   1    0.20   14.30
   2 -10  -1   60.59    6.40
   2 -10  -1   63.29    6.10
   2 -10  -1   77.79   18.80
  -2  10   1   75.19   14.20
  -2  10   1   67.89    8.10
  -2  10   1   68.29   13.90
  -2  10   1   52.79   13.60
  -2  10   1   54.29   28.80
   1 -10  -1   80.19    6.90
   1 -10  -1   83.59    7.70
  -1  10   1   86.89   15.40
  -1  10   1   80.39   13.20
  -1  10   1   72.09   31.80
  -1  10   1   77.09    9.00
  -1  10   1   93.19   15.90
  -1  10   1   74.29   15.30
  -1  10   1   87.59   13.80
   0 -10  -1  677.83   31.10
   0 -10  -1  667.73   31.80
   0  10   1  735.43   80.59
   0  10   1  707.63   39.60
   0  10   1  599.64   41.50
   0  10   1  731.53   44.20
   0  10   1  638.64   40.20
   0  10   1  693.43   40.10
   0  10   1  702.63   34.00
  -1 -10  -1  131.19    9.00
  -1 -10  -1  141.59    9.50
   1  10   1  129.19   18.50
   1  10   1  125.69   19.10
   1  10   1  117.49   17.70
   1  10   1  112.89   18.40
   1  10   1  131.09   40.60
   1  10   1  133.09   15.70
   1  10   1  121.49   16.00
   1  10   1  138.69   11.50
  -2 -10  -1   38.30    5.20
  -2 -10  -1   34.50    4.80
   2  10   1   30.70    6.20
   2  10   1   41.30   12.30
   2  10   1   22.50   26.20
   2  10   1   31.20    9.80
   2  10   1   30.90    9.00
   2  10   1   25.50   10.90
   2  10   1   32.60   12.30
   2  10   1   36.90   12.50
   2  10   1   41.60    9.60
   2  10   1   39.00    6.90
   2  10   1   23.90    7.30
  -3 -10  -1    3.10    2.80
  -3 -10  -1    3.80    2.60
   3  10   1    8.40   10.00
   3  10   1    6.30    8.20
   3  10   1    8.20   19.40
   3  10   1    2.90    9.00
   3  10   1   -0.90    8.60
   3  10   1    4.40    7.40
   3  10   1    0.10    8.10
   3  10   1    1.80    4.10
   3  10   1   -1.90    7.40
   3  10   1    8.40    5.50
  -4 -10  -1  619.24   29.80
   4  10   1  623.44   41.60
   4  10   1  693.43   39.80
   4  10   1  747.83   79.79
   4  10   1  702.43   42.20
   4  10   1  635.64   39.70
   4  10   1  676.83   46.30
   4  10   1  648.84   43.20
   4  10   1  682.03   33.10
   4  10   1  683.93   41.40
   5  10   1  111.29   17.60
   5  10   1   93.19   16.30
   5  10   1  124.59   18.90
   5  10   1   98.09   36.40
   5  10   1  114.79   16.50
   5  10   1   96.39   19.00
   5  10   1  113.09   16.70
   5  10   1  118.89   19.40
   5  10   1  154.28   16.10
   6  10   1  225.68   23.40
   6  10   1  219.48   24.50
   6  10   1  227.28   23.70
   6  10   1  221.18   21.50
   6  10   1  268.37   21.40
   6  10   1  258.67   27.50
   6  10   1  241.18   24.70
   6  10   1  274.07   48.60
   6  10   1  270.17   23.60
   7  10   1  333.07   28.80
   7  10   1  372.96   24.80
   7  10   1  301.27   25.10
   7  10   1  330.77   29.90
   7  10   1  342.47   22.60
   7  10   1  292.57   28.60
   7  10   1  340.47   28.00
   7  10   1  326.17   53.69
   7  10   1  336.27   27.30
   7  10   1  325.27   28.70
   8  10   1  142.89   18.60
   8  10   1  148.79   20.80
   8  10   1  161.98   21.50
   8  10   1  155.18   15.30
   8  10   1  150.08   38.40
   8  10   1  161.88   21.00
   8  10   1  140.69   19.90
   8  10   1  201.28   23.00
   8  10   1  157.18   18.40
   9  10   1  209.88   40.30
   9  10   1  198.68   17.00
   9  10   1  217.28   21.30
   9  10   1  214.08   22.30
   9  10   1  202.98   18.10
   9  10   1  172.78   20.00
   9  10   1  195.88   20.60
   9  10   1  219.48   22.40
  10  10   1    2.30    8.00
  10  10   1    4.60    9.20
  10  10   1    3.10    8.70
  10  10   1    0.60    7.80
  10  10   1  -12.10   19.50
  10  10   1    2.10    5.30
  10  10   1    6.40    9.80
  11  10   1   18.60    7.10
  11  10   1   15.30    7.00
  11  10   1   22.70   19.50
  11  10   1   25.90    4.80
  11  10   1   29.50   19.20
  11  10   1   26.10    8.90
   4 -11  -1    3.40    1.90
  -4  11   1    0.10    7.10
  -4  11   1    4.80    4.80
  -4  11   1   -0.80    6.30
  -4  11   1    7.90    4.60
   3 -11  -1   22.40    2.70
   3 -11  -1   18.20    3.30
  -3  11   1   16.50    3.70
  -3  11   1   34.00   10.00
  -3  11   1   21.70    7.40
  -3  11   1    0.20   11.40
  -3  11   1   22.50    8.50
  -3  11   1   23.70    7.30
   2 -11  -1    8.50    3.20
   2 -11  -1    7.30    3.00
  -2  11   1    4.50    8.20
  -2  11   1   -3.70    7.90
  -2  11   1   -3.50    6.40
  -2  11   1    3.00    3.50
  -2  11   1   11.00   15.60
   1 -11  -1   49.99    5.60
   1 -11  -1   50.69    6.10
  -1  11   1   65.49   13.80
  -1  11   1   44.80   11.20
  -1  11   1   60.69   12.10
  -1  11   1   44.40   11.80
  -1  11   1   26.50   22.30
  -1  11   1   54.09    7.40
   0 -11  -1   22.00    4.30
   0 -11  -1   26.80    4.40
   0  11   1   27.90    5.70
   0  11   1   36.50   11.00
   0  11   1   13.10    8.50
   0  11   1   20.40   11.00
   0  11   1   26.20   10.10
   0  11   1   33.60   12.10
   0  11   1   29.20    8.90
   0  11   1    8.20   18.50
  -1 -11  -1  185.58   11.50
  -1 -11  -1  183.48   10.90
   1  11   1  174.58   13.10
   1  11   1  154.88   20.00
   1  11   1  158.58   19.80
   1  11   1  183.78   20.60
   1  11   1  203.58   24.60
   1  11   1  184.58   17.60
   1  11   1  193.08   18.60
  -2 -11  -1   25.60    4.20
  -2 -11  -1   28.60    4.60
   2  11   1   16.20    9.70
   2  11   1   22.50    9.20
   2  11   1   19.90    7.10
   2  11   1    7.70   17.90
   2  11   1   24.00   12.10
   2  11   1   21.20   11.30
   2  11   1   21.60    5.50
   2  11   1   38.80   12.50
  -3 -11  -1  197.98   12.10
  -3 -11  -1  217.88   12.20
   3  11   1  204.58   48.20
   3  11   1  216.38   20.00
   3  11   1  262.67   20.20
   3  11   1  205.98   24.30
   3  11   1  233.18   20.60
   3  11   1  235.08   23.10
   3  11   1  181.88   20.30
   3  11   1  221.28   24.10
  -4 -11  -1  136.19    8.60
  -4 -11  -1  132.99    8.70
   4  11   1  112.29   37.10
   4  11   1  117.99   17.60
   4  11   1  126.59   17.60
   4  11   1  136.49   21.40
   4  11   1  128.09   20.80
   4  11   1  177.08   18.00
   4  11   1  130.49   18.80
   4  11   1  154.18   19.40
  -5 -11  -1    1.90    2.50
   5  11   1    4.60    7.40
   5  11   1    0.90    7.50
   5  11   1    3.00    9.50
   5  11   1    3.20    8.80
   5  11   1    8.10    8.80
   5  11   1   23.10   23.40
   5  11   1   -2.10    9.30
   5  11   1    4.80   10.30
  -6 -11  -1  272.57   13.20
   6  11   1  246.28   26.70
   6  11   1  240.18   24.30
   6  11   1  240.48   23.30
   6  11   1  209.38   21.40
   6  11   1  256.47   25.70
   6  11   1  252.27   23.90
   6  11   1  280.37   21.90
   6  11   1  270.87   46.70
   7  11   1    2.00    8.90
   7  11   1    4.50   10.10
   7  11   1    8.60    9.00
   7  11   1   -1.10    7.50
   7  11   1   16.80    9.80
   7  11   1    2.60    6.70
   7  11   1    7.10   10.10
   7  11   1    4.90   16.90
   7  11   1    2.00    9.30
   8  11   1   13.10    9.40
   8  11   1   24.00   10.60
   8  11   1   18.00   10.30
   8  11   1   26.40   10.60
   8  11   1   16.40   18.40
   8  11   1   22.40   10.20
   8  11   1    9.20    7.80
   9  11   1   27.40    8.80
   9  11   1   14.80    9.30
   9  11   1   25.20   10.10
   9  11   1   10.20    8.80
   9  11   1   18.40    9.90
   9  11   1   21.60   10.00
   9  11   1   16.50   18.50
  10  11   1  136.59   16.20
  10  11   1   67.19   20.60
  10  11   1   98.79   14.10
  10  11   1  105.09   12.60
  10  11   1  117.99   14.00
  10  11   1  127.29   14.80
   3 -12  -1    1.20    1.50
  -3  12   1   -1.50    3.60
  -3  12   1    3.70    4.90
   2 -12  -1  101.89    7.20
   2 -12  -1  126.59    6.60
  -2  12   1  133.99   12.10
  -2  12   1  133.79   12.70
  -2  12   1  128.19   11.50
  -2  12   1   80.69   11.50
   1 -12  -1   10.10    3.20
   1 -12  -1   13.70    3.10
  -1  12   1    1.10    7.10
  -1  12   1    5.10    6.30
  -1  12   1    1.90    6.30
  -1  12   1    0.10   10.70
  -1  12   1   -0.40    7.50
   0 -12  -1  352.26   17.10
   0 -12  -1  324.27   17.40
   0  12   1  364.76   21.90
   0  12   1  333.07   25.10
   0  12   1  388.76   28.00
   0  12   1  332.87   24.10
  -1 -12  -1    0.20    2.40
  -1 -12  -1    1.10    2.90
   1  12   1   -6.00    8.50
   1  12   1   -0.50    7.40
   1  12   1    3.10   13.60
   1  12   1    3.60    6.10
   1  12   1   -3.30    7.90
   1  12   1   -2.00    6.60
   1  12   1   -2.30    5.20
  -2 -12  -1    2.30    2.80
  -2 -12  -1    2.50    2.70
   2  12   1    4.60   15.60
   2  12   1    2.70    8.50
   2  12   1    7.00    7.40
   2  12   1   -5.50    6.60
   2  12   1   14.40    8.90
   2  12   1    1.30    9.80
  -3 -12  -1    1.60    2.30
  -3 -12  -1   -0.30    2.50
   3  12   1    0.30    6.60
   3  12   1    1.60    9.40
   3  12   1    7.80    8.40
   3  12   1    1.10    9.60
   3  12   1    8.60   15.90
   3  12   1    0.70    8.50
  -4 -12  -1   77.79    5.60
  -4 -12  -1   66.79    6.10
   4  12   1   76.49   13.40
   4  12   1   53.09   14.30
   4  12   1   69.49   14.50
   4  12   1  101.79   13.10
   4  12   1   67.89   15.10
   4  12   1   53.09   10.60
   4  12   1   54.39   12.50
   4  12   1   35.80   23.00
  -5 -12  -1   64.69    5.80
   5  12   1   43.10   11.30
   5  12   1   61.49   12.00
   5  12   1   48.10   13.50
   5  12   1   74.69   12.60
   5  12   1   49.00   24.70
   5  12   1   75.39   13.60
   5  12   1   39.40   12.80
   5  12   1   59.89   13.60
  -6 -12  -1   28.00    3.60
   6  12   1   22.30    9.40
   6  12   1   21.90   10.80
   6  12   1   26.70    9.00
   6  12   1   -4.50    9.40
   6  12   1   18.00    8.60
   6  12   1   27.10   12.20
   6  12   1   11.20   17.40
   6  12   1   19.60    9.60
   7  12   1   27.70    8.10
   7  12   1   23.40   10.90
   7  12   1   14.10   10.10
   7  12   1   18.60   10.30
   7  12   1   20.50    9.80
   7  12   1   15.30    7.90
   7  12   1   11.50   16.80
   8  12   1   66.99   12.70
   8  12   1   44.20   10.60
   8  12   1   39.40    9.40
   8  12   1   27.30   19.00
   8  12   1   52.39   11.50
   8  12   1   58.79   12.60
   9  12   1   16.80    6.00
   9  12   1    2.40    5.70
   9  12   1    9.40    7.90
   9  12   1  -10.20   23.90
   9  12   1    6.70    7.00
   9  12   1    2.70    6.90
   9  12   1    2.10    8.50
  10  12   1   42.10    7.70
  10  12   1   46.10    9.00
  10  12   1   65.39   20.10
  10  12   1   42.40   12.30
  10  12   1   74.89   11.00
   1 -13  -1    1.00    1.40
   1 -13  -1    1.20    1.60
  -1  13   1    1.30    4.30
  -1  13   1    0.00    4.70
   0 -13  -1   11.50    2.40
   0  13   1    7.20    9.00
   0  13   1   28.50    6.10
   0  13   1   11.00    6.00
   0  13   1    9.00    7.00
  -1 -13  -1    3.30    2.00
  -1 -13  -1    3.00    2.30
   1  13   1    9.20    6.20
   1  13   1   -1.10    7.10
   1  13   1    1.20    9.80
   1  13   1   -3.70    5.90
  -2 -13  -1    2.60    2.10
  -2 -13  -1    3.80    2.60
   2  13   1   -0.60    6.50
   2  13   1   -1.80    5.30
   2  13   1    4.50    8.40
   2  13   1    0.50    7.00
   2  13   1    1.10   11.40
   2  13   1    0.70    5.70
  -3 -13  -1   65.09    5.50
  -3 -13  -1   57.39    4.90
   3  13   1   28.60   17.60
   3  13   1   51.29   10.20
   3  13   1   51.69   11.40
   3  13   1   91.59   12.90
   3  13   1   49.90   10.60
   3  13   1   52.19   12.10
  -4 -13  -1   59.79    5.60
   4  13   1   60.09   11.20
   4  13   1   73.69   12.30
   4  13   1   36.60   18.60
   4  13   1   47.90   10.90
   4  13   1   34.40   10.10
   4  13   1   52.89   12.40
  -5 -13  -1   26.80    3.80
   5  13   1   14.10    9.80
   5  13   1   16.00    8.00
   5  13   1   24.70    9.60
   5  13   1   33.50    8.60
   5  13   1   43.20    7.10
   5  13   1   13.80   15.20
   5  13   1   32.00   10.60
  -6 -13  -1  181.88    9.60
   6  13   1  170.78   18.50
   6  13   1  181.88   18.40
   6  13   1  178.88   15.90
   6  13   1  174.38   18.10
   6  13   1  205.28   16.10
   6  13   1  169.48   15.20
   6  13   1  106.49   28.00
   7  13   1    7.60    7.90
   7  13   1    6.80    7.20
   7  13   1    6.50    7.60
   7  13   1    3.60    6.80
   7  13   1    7.10    6.20
   7  13   1   -6.00    7.20
   8  13   1   -2.80    6.30
   8  13   1   10.80    6.50
   8  13   1   -0.20    9.90
   8  13   1    1.60    5.30
   8  13   1    1.50    6.20
   8  13   1    4.70    6.40
   9  13   1    0.40    4.60
   9  13   1    6.20    4.20
   9  13   1   -1.90   10.50
   9  13   1   10.00    7.00
  -2 -14  -1   57.39    4.10
  -2 -14  -1   47.80    3.50
   2  14   1   85.39    9.50
   2  14   1   22.00    7.10
   2  14   1   41.60    7.10
  -3 -14  -1    9.50    2.30
   3  14   1   -0.40    4.30
   3  14   1   -2.00    5.70
   3  14   1    0.30    6.40
   3  14   1    2.30    5.50
  -4 -14  -1   42.00    3.90
   4  14   1   43.50    9.60
   4  14   1   25.40    6.40
   4  14   1   36.00    7.00
   4  14   1   39.00    7.30
  -5 -14  -1  112.39    6.00
   5  14   1   78.99   10.90
   5  14   1   56.19   16.80
   5  14   1   97.49   10.90
   5  14   1   80.79    9.70
   5  14   1   83.19   11.50
   6  14   1   31.80    7.70
   6  14   1   18.20   10.50
   6  14   1   32.60    7.10
   6  14   1   32.00    6.50
   6  14   1   46.90    7.60
   7  14   1   31.10    7.40
   7  14   1   14.20    6.30
   6  13  -2   54.59    7.60
   6  13  -2   32.00    5.50
   6  13  -2   31.80    7.50
  -6 -13   2   45.60    3.70
   5  13  -2   57.89    7.20
   5  13  -2   50.39    9.30
   5  13  -2   35.70    8.00
   5  13  -2   21.50   10.80
  -5 -13   2   52.09    4.20
   4  13  -2   46.00    6.50
   4  13  -2   51.59   10.30
   4  13  -2   68.59   10.90
  -4 -13   2   54.19    4.30
   3  13  -2   13.00    7.20
   3  13  -2   21.30    4.80
   3  13  -2    7.40    6.60
  -3 -13   2   21.30    2.60
  -3 -13   2   23.00    3.00
   2  13  -2    0.10    5.70
   2  13  -2   20.60    6.80
  -2 -13   2    9.60    1.90
  -2 -13   2   16.70    2.40
   8  12  -2    1.60    5.90
   8  12  -2    3.20    4.70
   8  12  -2    4.10   16.20
   8  12  -2    3.80    4.50
   8  12  -2    5.30    6.50
  -8 -12   2    3.00    1.70
   7  12  -2   -2.20    6.00
   7  12  -2    6.20    5.10
   7  12  -2    3.00    6.10
   7  12  -2    3.20    7.50
   7  12  -2   -3.70   13.20
   6  12  -2  109.99   16.00
   6  12  -2  113.59   12.70
   6  12  -2   82.09   12.00
   6  12  -2   67.99   12.90
   6  12  -2   79.69   13.50
  -6 -12   2  106.49    6.70
   5  12  -2  121.49   16.30
   5  12  -2  150.08   15.40
   5  12  -2  136.29   17.30
   5  12  -2  132.69   15.80
   5  12  -2  128.89   14.50
  -5 -12   2  152.08    8.70
   4  12  -2   10.70    7.10
   4  12  -2   22.60    7.40
   4  12  -2    3.30    9.30
   4  12  -2   18.60   10.30
   4  12  -2   13.90    7.60
  -4 -12   2   11.90    2.70
  -4 -12   2   21.80    3.80
   3  12  -2    8.60    8.70
   3  12  -2   10.70    9.50
   3  12  -2   -3.20    4.80
   3  12  -2   -0.20    4.90
   3  12  -2    2.60    5.90
  -3 -12   2    2.00    2.60
  -3 -12   2   -0.30    2.20
   2  12  -2   11.00    9.10
   2  12  -2   11.90    6.30
   2  12  -2   15.50   10.10
  -2 -12   2    6.70    2.60
  -2 -12   2    9.80    2.90
   1  12  -2   59.09   11.80
   1  12  -2   69.99   12.50
   1  12  -2   50.39    7.80
  -1 -12   2   77.49    5.70
  -1 -12   2   69.99    5.90
   0  12  -2   18.90    5.10
   0  12  -2    2.70    7.40
   0  12  -2   10.60    7.70
   0  12  -2    2.30    4.30
   0 -12   2    7.20    2.50
   0 -12   2    3.00    2.30
  -1  12  -2  117.09   12.40
   1 -12   2   97.29    6.30
   9  11  -2  115.29   14.00
   9  11  -2  137.29   13.50
   9  11  -2  102.89   24.00
   9  11  -2  115.19   12.10
  -9 -11   2  142.49    7.10
   8  11  -2   24.60    8.50
   8  11  -2   45.50   18.50
   8  11  -2   36.10    7.90
   8  11  -2   32.50    9.80
   8  11  -2   32.70   10.10
   7  11  -2   32.30   11.20
   7  11  -2   21.00   11.20
   7  11  -2   13.90    7.40
   7  11  -2   29.50    9.60
   7  11  -2   12.10    9.70
   7  11  -2    9.80   16.80
  -7 -11   2   32.30    4.20
   6  11  -2    8.00    8.80
   6  11  -2    6.90    9.60
   6  11  -2   12.80    8.10
   6  11  -2    6.80    9.70
   6  11  -2    4.10   11.80
   6  11  -2   12.60    9.30
  -6 -11   2   12.50    3.00
   5  11  -2  172.98   18.10
   5  11  -2  230.78   13.30
   5  11  -2  241.28   22.20
   5  11  -2  172.78   30.60
   5  11  -2  202.58   23.60
   5  11  -2  221.28   22.10
   5  11  -2  220.98   22.00
  -5 -11   2  213.38   11.80
  -5 -11   2  199.48   11.30
   4  11  -2   -4.70    8.10
   4  11  -2   15.40    8.00
   4  11  -2    3.80   10.10
   4  11  -2    4.10   11.60
   4  11  -2    4.50    8.20
   4  11  -2    8.10    4.00
   4  11  -2    2.10    7.50
  -4 -11   2    3.80    2.90
  -4 -11   2    5.60    2.90
   3  11  -2    1.30    6.60
   3  11  -2    8.20    8.70
   3  11  -2    1.60    3.20
   3  11  -2    7.90    7.90
   3  11  -2   -2.70    8.70
   3  11  -2    3.80   11.50
   3  11  -2    0.90    9.70
  -3 -11   2    5.50    3.10
  -3 -11   2    4.40    3.00
   2  11  -2   30.70    8.30
   2  11  -2    9.30   14.30
   2  11  -2   43.00    9.50
   2  11  -2   19.60   11.50
   2  11  -2   26.40   11.60
   2  11  -2   24.30    9.50
   2  11  -2   37.30    8.10
  -2 -11   2   35.00    5.00
  -2 -11   2   24.80    4.20
   1  11  -2    9.00    9.70
   1  11  -2    8.70    9.70
   1  11  -2   13.60    8.60
   1  11  -2   11.00    8.40
  -1 -11   2   16.80    3.60
  -1 -11   2   16.40    3.80
   0  11  -2  272.07   21.20
   0  11  -2  315.37   26.00
   0  11  -2  331.77   23.10
   0  11  -2  342.67   26.70
   0 -11   2  317.87   16.60
   0 -11   2  325.77   15.90
  -1  11  -2  203.88   19.50
  -1  11  -2  165.98   16.20
  -1  11  -2  177.68   18.10
  -1  11  -2  148.29   13.70
   1 -11   2  164.18    9.30
   1 -11   2  164.28   10.20
  -2  11  -2    7.90    7.50
  -2  11  -2    1.40    7.30
  -2  11  -2    6.20    7.30
  -2  11  -2    0.80    3.90
   2 -11   2    3.00    2.20
  -3  11  -2   18.90    6.50
  -3  11  -2   13.90    6.40
  -3  11  -2   12.40    6.30
   3 -11   2   16.30    2.70
  10  10  -2  125.39   13.40
  10  10  -2  139.49   14.30
  10  10  -2  123.79   17.20
  10  10  -2  112.59   13.50
  10  10  -2   78.29   24.80
 -10 -10   2  144.89    7.30
   9  10  -2    3.80    6.70
   9  10  -2   12.80    8.70
   9  10  -2   10.80    9.50
   9  10  -2    1.70    8.00
   9  10  -2   14.90    7.20
   9  10  -2    3.00   23.60
  -9 -10   2    7.00    2.30
   8  10  -2   -5.90    6.90
   8  10  -2    0.30    6.90
   8  10  -2   -3.60   11.70
   8  10  -2    2.50    8.40
   8  10  -2   -7.20    8.50
   8  10  -2   -1.30    6.50
   7  10  -2    1.60    8.80
   7  10  -2   -4.40    8.30
   7  10  -2    4.50    9.60
   7  10  -2   -5.90    9.20
   7  10  -2    1.10   12.30
   7  10  -2    8.80    7.70
   7  10  -2   -0.20    8.60
  -7 -10   2    3.10    2.50
   6  10  -2  342.37   19.60
   6  10  -2  318.27   24.40
   6  10  -2  396.76   23.70
   6  10  -2  344.47   28.90
   6  10  -2  327.17   45.90
   6  10  -2  331.37   28.30
   6  10  -2  371.76   30.20
   6  10  -2  301.97   28.10
  -6 -10   2  323.97   16.90
   5  10  -2   81.69   16.30
   5  10  -2   64.19   25.00
   5  10  -2   76.89   13.30
   5  10  -2   57.49   14.80
   5  10  -2   69.99   15.80
   5  10  -2   55.09   14.50
   5  10  -2   70.89    8.70
   5  10  -2   88.79   13.10
  -5 -10   2   69.89    6.00
  -5 -10   2   67.69    6.30
   4  10  -2   12.20    8.50
   4  10  -2   14.20    9.00
   4  10  -2   10.90   16.90
   4  10  -2   14.20    9.70
   4  10  -2   21.30    5.80
   4  10  -2   15.20   11.60
   4  10  -2   12.90   10.90
   4  10  -2   30.10   12.30
  -4 -10   2   14.10    3.60
  -4 -10   2   16.60    3.30
   3  10  -2   48.10   13.70
   3  10  -2   33.50   11.50
   3  10  -2   43.30    9.70
   3  10  -2   40.30    6.70
   3  10  -2   26.90   10.10
   3  10  -2   37.20   13.00
   3  10  -2   20.70   18.40
   3  10  -2   21.00   11.30
   3  10  -2   26.00    9.50
  -3 -10   2   33.20    5.00
  -3 -10   2   34.70    5.00
   2  10  -2   69.29   12.60
   2  10  -2   63.89   12.90
   2  10  -2   51.79   24.00
   2  10  -2   59.99   15.40
   2  10  -2   62.99   12.70
   2  10  -2   47.60    7.20
   2  10  -2   51.49   11.40
   2  10  -2   51.09   14.60
   2  10  -2   54.99   12.00
  -2 -10   2   64.59    6.20
  -2 -10   2   64.29    6.50
   1  10  -2    0.40    6.30
   1  10  -2   -2.70    6.80
   1  10  -2    2.20   14.30
   1  10  -2    2.10    9.20
   1  10  -2    3.30    4.00
   1  10  -2   -1.60    8.90
   1  10  -2   -1.80    7.40
   1  10  -2    0.30    8.40
  -1 -10   2   -1.50    2.80
  -1 -10   2    2.70    3.00
   0  10  -2    7.40    9.70
   0  10  -2    3.80    4.40
   0  10  -2    8.40    7.50
   0  10  -2    5.00    9.70
   0  10  -2    4.90   12.90
   0 -10   2    3.70    2.90
   0 -10   2    7.50    3.60
  -1  10  -2    0.90    3.90
  -1  10  -2   -0.40    8.40
  -1  10  -2    0.60    6.80
  -1  10  -2   -1.00    8.10
  -1  10  -2   12.70   10.30
   1 -10   2    5.20    2.90
   1 -10   2    2.90    3.00
  -2  10  -2  251.07   19.00
  -2  10  -2  274.47   23.20
  -2  10  -2  264.67   23.40
  -2  10  -2  289.07   14.80
   2 -10   2  256.67   14.40
   2 -10   2  276.77   20.70
   2 -10   2  246.98   13.30
  -3  10  -2   21.80   10.00
  -3  10  -2    8.20    8.20
  -3  10  -2    7.10    5.30
   3 -10   2   40.30    8.10
   3 -10   2   12.50    3.20
  -4  10  -2   25.10    7.70
  -4  10  -2   34.30    8.10
   4 -10   2   24.30    3.10
   4 -10   2   46.90    8.00
  11   9  -2   11.80   14.40
  11   9  -2    7.80    6.10
  11   9  -2    8.30    5.10
  11   9  -2   14.80    6.80
  10   9  -2   32.00   10.10
  10   9  -2   33.10   31.00
  10   9  -2   22.30   20.10
  10   9  -2   25.40    8.80
  10   9  -2   39.50   15.60
  10   9  -2   40.90   10.60
 -10  -9   2   45.70    4.50
   9   9  -2   47.60   10.50
   9   9  -2   33.40   25.70
   9   9  -2   38.20   12.40
   9   9  -2   44.40   12.40
   9   9  -2   22.60   10.20
   9   9  -2   28.60    9.20
  -9  -9   2   42.60    4.70
   8   9  -2   57.89   39.30
   8   9  -2   75.89   14.90
   8   9  -2   91.89   15.70
   8   9  -2   80.59   15.80
   8   9  -2   88.89   18.20
   8   9  -2   95.49   14.00
   8   9  -2   87.89   16.60
   7   9  -2  285.67   27.70
   7   9  -2  312.87   27.70
   7   9  -2  269.67   25.50
   7   9  -2  305.77   26.60
   7   9  -2  278.27   23.30
   7   9  -2  308.67   27.70
  -7  -9   2  295.77   15.00
   6   9  -2    1.60    9.20
   6   9  -2    1.10    9.90
   6   9  -2   -2.70    7.20
   6   9  -2    8.10   15.00
   6   9  -2    4.80    5.00
   6   9  -2    6.50   10.20
   6   9  -2    6.60   10.10
   6   9  -2    4.50    6.60
   6   9  -2    2.60    8.70
  -6  -9   2    4.10    2.80
   5   9  -2   38.80   13.00
   5   9  -2   33.90   22.80
   5   9  -2   34.70   13.10
   5   9  -2   46.30   11.20
   5   9  -2   29.10   12.80
   5   9  -2   44.30    7.70
   5   9  -2   39.00   13.70
   5   9  -2   59.09   11.30
  -5  -9   2   41.00    5.10
  -5  -9   2   48.30    5.30
   4   9  -2  348.07   20.80
   4   9  -2  308.97   25.00
   4   9  -2  288.37   28.20
   4   9  -2  295.97   28.20
   4   9  -2  315.67   27.30
   4   9  -2  384.66   25.00
   4   9  -2  306.77   29.00
   4   9  -2  327.17   19.40
   4   9  -2  286.17   45.50
  -4  -9   2  309.67   16.60
  -4  -9   2  314.17   16.30
   3   9  -2   -1.50    6.60
   3   9  -2   -1.10    7.50
   3   9  -2    1.90   10.30
   3   9  -2  -12.20    7.30
   3   9  -2   -1.20   12.60
   3   9  -2   -7.80    6.70
   3   9  -2    4.10    4.40
   3   9  -2    1.80    9.90
   3   9  -2    0.10    7.30
  -3  -9   2    3.00    2.70
  -3  -9   2    1.00    2.90
   2   9  -2    7.90    7.60
   2   9  -2   13.00   10.60
   2   9  -2    4.50    8.60
   2   9  -2    2.10    8.10
   2   9  -2    4.00   15.20
   2   9  -2    1.00    4.30
   2   9  -2    3.90    8.80
   2   9  -2   -3.10    9.00
   2   9  -2    0.70    7.60
  -2  -9   2    4.90    3.10
  -2  -9   2    1.70    2.80
   1   9  -2   16.20   10.10
   1   9  -2   28.00    9.50
   1   9  -2   25.80   10.40
   1   9  -2   22.10    5.60
   1   9  -2   12.30    9.30
   1   9  -2   21.10    8.70
   1   9  -2   21.00   20.40
   1   9  -2   32.40   12.80
  -1  -9   2   21.40    4.50
  -1  -9   2   23.90    4.40
   0   9  -2  113.69   16.10
   0   9  -2  111.99   16.90
   0   9  -2  107.49   19.00
   0   9  -2  130.89   11.00
   0   9  -2   93.99   31.10
   0   9  -2  145.49   15.80
   0   9  -2  116.49   10.20
   0  -9   2  111.89    8.40
   0  -9   2  123.99    9.10
  -1   9  -2    0.20   12.90
  -1   9  -2    2.60    9.50
  -1   9  -2   10.80    4.60
  -1   9  -2    6.20    7.60
  -1   9  -2   15.60   10.90
  -1   9  -2    4.70    4.20
   1  -9   2    4.10    3.30
   1  -9   2   -2.80    7.30
   1  -9   2   -0.90    2.80
  -2   9  -2    4.80    7.80
  -2   9  -2    0.50    3.60
  -2   9  -2   -2.70   12.30
  -2   9  -2    0.80    9.30
  -2   9  -2    2.80    9.30
  -2   9  -2    1.30    3.90
   2  -9   2    1.10    9.00
   2  -9   2    4.00    3.10
   2  -9   2    2.30    2.90
  -3   9  -2    2.60    9.30
  -3   9  -2    9.50    4.50
  -3   9  -2   -3.50    7.90
  -3   9  -2    6.30   13.40
  -3   9  -2   13.40    7.40
   3  -9   2    6.30    3.20
   3  -9   2    7.80    9.00
   3  -9   2   11.70    3.20
  -4   9  -2   25.40   10.10
  -4   9  -2   29.80    4.60
  -4   9  -2   36.10   12.40
  -4   9  -2   24.30    6.40
   4  -9   2   33.20    4.60
   4  -9   2   24.70    8.00
  -5   9  -2    5.20    8.40
  -5   9  -2    3.50    6.20
   5  -9   2    2.40    2.00
   5  -9   2   -1.80    5.70
  11   8  -2   -1.60    5.30
  11   8  -2    5.40    3.60
  11   8  -2   -7.50   18.00
  11   8  -2   -2.00    6.70
  11   8  -2    6.20    7.70
 -11  -8   2    1.30    2.30
  10   8  -2  174.38   19.40
  10   8  -2  191.08   24.00
  10   8  -2  147.29   18.50
  10   8  -2  153.48   36.40
  10   8  -2  181.58   13.60
  10   8  -2  160.68   30.60
  10   8  -2  200.58   23.20
 -10  -8   2  154.48    9.50
   9   8  -2  142.79   30.40
   9   8  -2  166.88   19.40
   9   8  -2  157.88   19.90
   9   8  -2  139.89   19.40
   9   8  -2  166.28   17.10
   9   8  -2  168.88   14.70
   9   8  -2  150.78   18.30
  -9  -8   2  155.68    9.30
   8   8  -2  242.58   52.29
   8   8  -2  271.17   27.60
   8   8  -2  236.98   24.70
   8   8  -2  266.17   24.90
   8   8  -2  276.77   22.90
   8   8  -2  243.58   21.00
   8   8  -2  224.58   24.10
   7   8  -2    1.50    9.80
   7   8  -2   30.00   12.30
   7   8  -2    3.00   15.50
   7   8  -2   19.00    8.90
   7   8  -2   25.40    6.40
   7   8  -2   13.90   11.20
   7   8  -2   -0.80    4.10
   7   8  -2   20.10   11.20
   7   8  -2   16.00   11.40
  -7  -8   2   14.80    3.30
   6   8  -2   -1.60   13.70
   6   8  -2   -1.10    9.10
   6   8  -2   13.30   11.20
   6   8  -2    2.50    7.50
   6   8  -2    0.70    9.50
   6   8  -2   -8.90    8.70
   6   8  -2    0.60    4.70
   6   8  -2    5.00    4.60
   6   8  -2    2.70    9.10
  -6  -8   2    0.80    2.40
   5   8  -2  151.68   15.30
   5   8  -2  130.09   20.00
   5   8  -2  128.49   19.30
   5   8  -2  148.49   17.90
   5   8  -2  137.69   20.20
   5   8  -2  140.99   11.90
   5   8  -2  131.19   16.70
   5   8  -2  175.38   39.60
   5   8  -2  127.79   17.50
   5   8  -2  135.59   20.10
  -5  -8   2  144.19    8.90
  -5  -8   2  132.89    8.60
   4   8  -2   45.20    9.60
   4   8  -2   20.90   19.80
   4   8  -2   33.60   11.90
   4   8  -2   35.70   10.20
   4   8  -2   20.50   11.20
   4   8  -2   57.49   10.50
   4   8  -2   34.20   12.00
   4   8  -2   19.50   11.30
   4   8  -2   44.40   10.80
   4   8  -2   29.70    8.20
   4   8  -2   28.00    6.60
  -4  -8   2   37.40    4.60
  -4  -8   2   38.50    4.80
   3   8  -2    7.60    4.70
   3   8  -2    4.10   16.60
   3   8  -2    0.00    7.90
   3   8  -2    3.80    6.60
   3   8  -2   14.30    9.20
   3   8  -2   -6.20    7.80
   3   8  -2    8.40    7.90
   3   8  -2    5.40    9.10
   3   8  -2    6.00    7.00
   3   8  -2    2.00    7.70
  -3  -8   2   11.70    3.10
  -3  -8   2    6.30    2.90
   2   8  -2   -5.70    5.60
   2   8  -2   -5.40    7.40
   2   8  -2    0.20    7.30
   2   8  -2    8.20    9.50
   2   8  -2   -1.00    7.40
   2   8  -2   -1.20    7.00
   2   8  -2    5.20   15.10
   2   8  -2   -3.70    3.60
  -2  -8   2    2.20    2.70
  -2  -8   2   -1.30    2.30
   1   8  -2  103.59    9.20
   1   8  -2  130.39   17.40
   1   8  -2   95.29    9.30
   1   8  -2  103.19   14.90
   1   8  -2   66.69   27.90
   1   8  -2  107.79   13.80
   1   8  -2   78.89   15.80
   1   8  -2  109.29   15.90
   1   8  -2  125.19   15.50
  -1  -8   2   84.49    7.00
  -1  -8   2   88.99    7.40
   0   8  -2  329.97   26.40
   0   8  -2  285.97   23.70
   0   8  -2  347.77   24.40
   0   8  -2  346.97   19.10
   0   8  -2  329.97   19.10
   0   8  -2  333.47   24.60
   0   8  -2  378.76   25.90
   0   8  -2  306.47   47.00
   0   8  -2  336.27   28.20
   0  -8   2  323.47   16.80
   0  -8   2  333.67   17.60
  -1   8  -2   75.99    9.00
  -1   8  -2   85.19   13.90
  -1   8  -2   66.69    8.20
  -1   8  -2   82.19   16.40
  -1   8  -2  103.29   33.00
   1  -8   2   95.19   14.50
   1  -8   2   64.19    7.00
   1  -8   2   68.39    6.40
  -2   8  -2  100.59   14.70
  -2   8  -2   58.79   27.50
  -2   8  -2   97.99    9.60
  -2   8  -2   96.79    9.10
  -2   8  -2   96.59    7.90
  -2   8  -2  129.89   19.70
   2  -8   2   99.29    7.50
   2  -8   2  101.69   16.00
   2  -8   2  100.59    8.30
  -3   8  -2   32.70   13.30
  -3   8  -2   29.50    5.50
  -3   8  -2   34.60    6.40
  -3   8  -2   31.60    5.10
  -3   8  -2   25.30   17.80
  -3   8  -2   32.70    9.90
   3  -8   2   25.60    5.00
   3  -8   2   30.90    4.40
   3  -8   2   43.50   11.30
  -4   8  -2   53.29    7.10
  -4   8  -2   38.60    9.10
  -4   8  -2   33.10    5.00
  -4   8  -2   18.70   16.90
  -4   8  -2   42.60   13.30
  -4   8  -2   40.20    5.60
   4  -8   2   49.99    6.10
   4  -8   2   63.29   13.50
  -5   8  -2    6.20   11.30
  -5   8  -2    3.50    3.50
  -5   8  -2    2.10    6.00
  -5   8  -2    7.00   10.50
  -5   8  -2    1.50    2.60
   5  -8   2    4.20    2.60
   5  -8   2   -4.40    7.10
  -6   8  -2    1.40    2.00
  -6   8  -2    9.20    3.00
  -6   8  -2   -2.40    8.00
   6  -8   2    5.10    1.80
   6  -8   2    1.20    6.30
  11   7  -2   81.59   20.30
  11   7  -2   89.09   11.30
  11   7  -2   62.49   12.40
  11   7  -2   87.79   10.40
  11   7  -2   74.19   11.30
 -11  -7   2   84.39    6.40
  10   7  -2    3.70   32.30
  10   7  -2    8.00    7.80
  10   7  -2   15.00   19.50
  10   7  -2    8.00    9.40
  10   7  -2    5.00   10.50
  10   7  -2   22.40    8.40
 -10  -7   2    8.30    3.10
   9   7  -2   35.20   12.60
   9   7  -2   55.19   12.10
   9   7  -2   40.90   12.50
   9   7  -2   49.60   29.20
   9   7  -2   42.10   11.90
   9   7  -2   32.00    9.40
   9   7  -2   44.60   12.20
  -9  -7   2   47.70    5.40
   8   7  -2   35.10   12.50
   8   7  -2   45.50   10.90
   8   7  -2   41.30   10.20
   8   7  -2   29.50   14.90
   8   7  -2   30.60   43.20
   8   7  -2   38.60   11.70
   8   7  -2   59.89   15.60
   8   7  -2   28.50   11.80
  -8  -7   2   44.70    4.70
   7   7  -2  267.57   26.40
   7   7  -2  283.67   26.70
   7   7  -2  292.17   26.40
   7   7  -2  288.87   45.90
   7   7  -2  292.27   18.60
   7   7  -2  313.77   27.50
   7   7  -2  275.37   22.40
   7   7  -2  297.47   25.20
   7   7  -2  308.97   21.80
  -7  -7   2  283.37   14.60
   6   7  -2    2.40    4.70
   6   7  -2   -6.30   10.90
   6   7  -2    2.40    5.60
   6   7  -2    3.90    9.00
   6   7  -2   -9.80    8.90
   6   7  -2   -2.60    8.70
   6   7  -2    9.70   10.20
   6   7  -2    1.20    7.80
   6   7  -2    4.30    9.60
   6   7  -2   -4.60    6.50
  -6  -7   2    3.50    2.30
   5   7  -2    6.60    9.10
   5   7  -2    1.80    5.70
   5   7  -2    0.90    4.20
   5   7  -2    0.80    8.60
   5   7  -2    5.10   13.60
   5   7  -2   -1.00    6.60
   5   7  -2    4.40    5.50
   5   7  -2   -1.30    8.00
   5   7  -2   -1.30    7.00
   5   7  -2    3.20    7.80
   5   7  -2    8.60    9.40
  -5  -7   2    5.50    2.30
  -5  -7   2    0.50    1.90
  -5  -7   2    1.30    2.40
   4   7  -2  237.98   16.90
   4   7  -2  224.08   22.20
   4   7  -2  248.38   18.30
   4   7  -2  230.98   37.30
   4   7  -2  235.38   20.50
   4   7  -2  215.88   21.40
   4   7  -2  210.58   21.00
   4   7  -2  218.38   14.70
   4   7  -2  271.27   22.80
   4   7  -2  229.18   19.10
   4   7  -2  222.68   20.10
  -4  -7   2  237.78   12.50
  -4  -7   2  227.98   11.90
  -4  -7   2  233.18   12.20
   3   7  -2    3.30   14.00
   3   7  -2    1.70    5.70
   3   7  -2    3.00    6.80
   3   7  -2    6.20    7.80
   3   7  -2   11.70    9.30
   3   7  -2    9.30    8.90
   3   7  -2   -1.80    6.00
   3   7  -2   13.90    9.00
   3   7  -2    8.70    7.10
   3   7  -2    3.30    4.10
  -3  -7   2    9.40    2.60
  -3  -7   2    3.60    2.50
  -3  -7   2    9.40    2.60
   2   7  -2  330.37   18.70
   2   7  -2  298.57   25.30
   2   7  -2  337.27   22.30
   2   7  -2  340.67   45.40
   2   7  -2  307.27   22.80
   2   7  -2  322.77   26.40
   2   7  -2  334.97   25.10
   2   7  -2  358.06   23.20
   2   7  -2  346.57   23.40
  -2  -7   2  354.96   17.10
  -2  -7   2  352.26   16.50
  -2  -7   2  328.37   16.30
   1   7  -2  186.38   18.00
   1   7  -2  175.48   17.80
   1   7  -2  182.38   12.20
   1   7  -2  203.18   16.80
   1   7  -2  169.48   16.40
   1   7  -2  183.28   12.40
   1   7  -2  178.78   19.30
   1   7  -2  221.18   19.30
   1   7  -2  159.28   36.90
  -1  -7   2  184.38   10.90
  -1  -7   2  191.78   10.40
  -1  -7   2  182.28   10.30
   0   7  -2    3.10    6.50
   0   7  -2    5.30    4.00
   0   7  -2    2.00    3.30
   0   7  -2    3.40    7.20
   0   7  -2    4.60   16.00
   0   7  -2    9.50    6.30
   0   7  -2    1.70    2.50
   0   7  -2   15.00    7.80
   0   7  -2    0.50    7.30
   0  -7   2    3.70    2.30
   0  -7   2    3.50    2.60
   0  -7   2    0.60    2.50
  -1   7  -2  170.88   11.80
  -1   7  -2  149.79   16.40
  -1   7  -2  199.58   16.80
  -1   7  -2  160.28   10.70
  -1   7  -2  157.58   17.70
  -1   7  -2  228.98   39.10
  -1   7  -2  162.58   11.90
   1  -7   2  169.58   10.70
   1  -7   2  175.28    9.70
   1  -7   2  194.28   17.20
   1  -7   2  150.88    9.80
  -2   7  -2   80.69   31.10
  -2   7  -2   75.69    8.10
  -2   7  -2   91.89    7.90
  -2   7  -2   93.49   16.20
  -2   7  -2   81.69    8.70
   2  -7   2   86.29    6.90
   2  -7   2   83.49    7.50
   2  -7   2   94.19   15.70
  -3   7  -2    4.90    3.70
  -3   7  -2    2.40   16.60
  -3   7  -2   12.90    4.40
  -3   7  -2    8.50   10.30
  -3   7  -2   11.00    4.60
   3  -7   2    5.00    8.50
   3  -7   2    4.40    3.30
   3  -7   2    3.90    3.00
  -4   7  -2  141.19   39.90
  -4   7  -2  178.88   13.00
  -4   7  -2  178.08   12.00
  -4   7  -2  190.58   12.50
  -4   7  -2  195.68   21.70
   4  -7   2  175.98   20.60
   4  -7   2  184.18   10.00
   4  -7   2  196.98   11.90
  -5   7  -2   86.19   27.40
  -5   7  -2   98.19    7.40
  -5   7  -2   92.09    8.30
  -5   7  -2   90.19    8.90
  -5   7  -2  106.19   18.90
   5  -7   2   89.39    7.60
   5  -7   2   95.09   16.50
  -6   7  -2    2.40   10.70
  -6   7  -2    0.20    3.10
  -6   7  -2    2.90    3.40
  -6   7  -2   -3.60    9.60
   6  -7   2    2.70    2.30
   6  -7   2    0.90    7.40
  -7   7  -2   23.70    9.50
  -7   7  -2    8.40    3.10
  -7   7  -2    5.70    2.50
   7  -7   2    8.50    6.30
  12   6  -2   30.90    8.50
  12   6  -2   26.20    5.70
  12   6  -2   30.90    5.80
  12   6  -2   16.20    4.50
 -12  -6   2   36.10    3.50
  11   6  -2   -8.20    7.20
  11   6  -2    1.70    5.30
  11   6  -2   12.20   17.80
  11   6  -2    9.60   10.60
  11   6  -2    2.40    6.40
 -11  -6   2    2.60    2.90
  10   6  -2   82.29   13.20
  10   6  -2   40.60   25.10
  10   6  -2   76.29   13.40
  10   6  -2   56.49   12.80
  10   6  -2   83.49   17.80
  10   6  -2   68.59   24.40
 -10  -6   2   70.59    6.70
   9   6  -2  187.68   21.00
   9   6  -2  169.08   19.00
   9   6  -2  163.18   36.40
   9   6  -2  206.68   23.00
   9   6  -2  179.28   19.50
   9   6  -2  168.98   20.80
   9   6  -2  202.68   24.60
  -9  -6   2  186.08   10.70
   8   6  -2    2.30    7.40
   8   6  -2   -0.80    3.90
   8   6  -2   -3.60    8.50
   8   6  -2    4.40    8.20
   8   6  -2    1.80   14.80
   8   6  -2    3.90   10.80
   8   6  -2   -3.80    6.90
   8   6  -2   -2.80    9.30
  -8  -6   2    0.50    2.40
   7   6  -2  357.56   27.10
   7   6  -2  394.46   29.70
   7   6  -2  302.97   28.30
   7   6  -2  355.76   49.30
   7   6  -2  321.37   27.50
   7   6  -2  319.77   26.70
   7   6  -2  353.76   24.90
   7   6  -2  345.87   24.30
   7   6  -2  319.77   19.90
  -7  -6   2  325.57   16.30
   6   6  -2  151.68   20.20
   6   6  -2  137.59   18.00
   6   6  -2  141.69   15.80
   6   6  -2  162.08   18.30
   6   6  -2  147.59   15.10
   6   6  -2  154.88   19.50
   6   6  -2  127.29   11.40
   6   6  -2  148.09   18.40
   6   6  -2  162.18   35.90
   6   6  -2  166.68   11.60
   6   6  -2  159.48   19.50
  -6  -6   2  147.79    8.40
  -6  -6   2  153.18    9.70
  -6  -6   2  148.09    8.40
   5   6  -2  486.95   33.00
   5   6  -2  454.05   31.20
   5   6  -2  488.15   32.80
   5   6  -2  488.85   33.60
   5   6  -2  508.75   26.40
   5   6  -2  572.34   56.39
   5   6  -2  526.85   28.20
   5   6  -2  484.35   31.70
   5   6  -2  515.05   32.30
   5   6  -2  552.44   28.10
   5   6  -2  498.35   29.40
   5   6  -2  495.65   25.50
  -5  -6   2  478.55   23.10
  -5  -6   2  428.76   22.90
  -5  -6   2  454.95   22.00
   4   6  -2  497.55   27.00
   4   6  -2  512.15   28.10
   4   6  -2  486.55   31.70
   4   6  -2  460.75   30.80
   4   6  -2  437.46   28.20
   4   6  -2  493.75   25.00
   4   6  -2  490.55   32.80
   4   6  -2  498.75   30.90
   4   6  -2  503.35   32.50
   4   6  -2  485.65   30.50
  -4  -6   2  489.85   22.10
   3   6  -2   75.59   11.30
   3   6  -2   73.09   12.90
   3   6  -2   72.99   10.90
   3   6  -2   85.39   11.30
   3   6  -2   76.49    7.80
   3   6  -2   84.19   10.70
   3   6  -2   66.69   13.00
   3   6  -2   93.89   14.30
   3   6  -2   83.29   13.10
  -3  -6   2   75.59    5.50
   2   6  -2   75.49   12.60
   2   6  -2   74.79   13.50
   2   6  -2   71.29   10.60
   2   6  -2   64.39   10.90
   2   6  -2   71.19    7.20
   2   6  -2   60.69   10.20
   2   6  -2   60.69   12.00
  -2  -6   2   68.69    5.10
   1   6  -2  363.16   24.20
   1   6  -2  415.56   20.80
   1   6  -2  403.46   20.40
   1   6  -2  437.16   25.00
   1   6  -2  391.16   25.00
  -1  -6   2  399.96   19.10
  -1  -6   2  377.86   18.50
  -1  -6   2  387.76   17.70
  -1  -6   2  421.06   18.50
   0   6  -2  594.54   28.30
   0   6  -2  629.14   33.10
   0   6  -2  523.35   32.20
   0   6  -2  558.84   27.90
   0   6  -2  566.54   33.50
   0  -6   2  609.14   27.10
   0  -6   2  629.44   26.20
   0  -6   2  568.14   26.30
   0  -6   2  596.94   25.80
  -1   6  -2   81.19    7.60
  -1   6  -2   91.19    7.40
  -1   6  -2   88.99    8.10
  -1   6  -2   99.09   14.60
  -1   6  -2  151.18   84.79
  -1   6  -2   94.39   12.00
   1  -6   2   87.69    7.00
   1  -6   2   92.19    6.10
   1  -6   2   92.89   12.70
   1  -6   2   82.79    6.40
  -2   6  -2    6.70    3.20
  -2   6  -2    7.90    3.80
  -2   6  -2   13.90    9.10
  -2   6  -2    4.80    3.70
   2  -6   2    6.00    7.50
   2  -6   2    8.90    2.90
   2  -6   2   10.00    2.60
   2  -6   2   17.30    3.60
  -3   6  -2  577.84   28.90
  -3   6  -2  596.54   37.60
  -3   6  -2  628.64   29.80
  -3   6  -2  599.24   29.20
   3  -6   2  585.14   27.00
   3  -6   2  544.95   36.20
   3  -6   2  652.73   28.70
  -4   6  -2   69.09    8.30
  -4   6  -2   62.89    7.70
  -4   6  -2   56.09    6.70
  -4   6  -2   67.39    5.50
  -4   6  -2   56.79   14.30
   4  -6   2   68.29   14.90
   4  -6   2   59.69    5.60
   4  -6   2   67.79    7.20
  -5   6  -2  293.57   27.20
  -5   6  -2  263.47   15.40
  -5   6  -2  281.67   16.80
  -5   6  -2  282.57   17.10
   5  -6   2  308.47   15.80
   5  -6   2  267.77   24.70
  -6   6  -2   51.49   14.80
  -6   6  -2   54.09    7.20
  -6   6  -2   44.20    6.20
   6  -6   2   53.99   12.70
   6  -6   2   41.90    5.00
  -7   6  -2   25.90    4.80
  -7   6  -2   31.70    5.40
  -7   6  -2   34.50   11.90
   7  -6   2   41.90   10.80
  -8   6  -2   19.50    3.40
  -8   6  -2   15.20    3.20
  -8   6  -2   46.50   10.30
   8  -6   2   18.30    6.10
  12   5  -2   -1.00    4.40
  12   5  -2    2.60    5.20
  12   5  -2   -5.80    5.00
 -12  -5   2   -0.30    2.00
  11   5  -2    9.30    9.60
  11   5  -2    7.50    7.70
  11   5  -2   -0.40    7.70
  11   5  -2    2.90    5.90
  11   5  -2   -8.50   12.70
 -11  -5   2    2.20    3.00
  10   5  -2   -1.70   24.00
  10   5  -2    2.90    7.60
  10   5  -2   -1.30   10.00
  10   5  -2    5.70   15.90
  10   5  -2    0.90    9.00
  10   5  -2    3.30    6.90
  10   5  -2    4.30    2.80
  10   5  -2    5.20    8.30
 -10  -5   2    0.20    3.30
 -10  -5   2    6.70    3.50
 -10  -5   2    4.00    2.70
   9   5  -2   19.10   12.90
   9   5  -2   14.20   33.40
   9   5  -2   -0.50    7.50
   9   5  -2   25.10   10.80
   9   5  -2   11.60    8.90
   9   5  -2   10.30    8.00
   9   5  -2   12.90   16.20
   9   5  -2   10.40    3.50
   9   5  -2   -1.10   22.20
  -9  -5   2   12.40    3.20
  -9  -5   2   12.90    3.80
   8   5  -2   11.20   10.20
   8   5  -2    4.30    8.30
   8   5  -2    6.10    8.00
   8   5  -2   -0.20    2.50
   8   5  -2    0.70    8.00
   8   5  -2   14.40   11.80
   8   5  -2    2.50   19.30
   8   5  -2    1.90    6.40
   8   5  -2    4.80    8.00
  -8  -5   2    2.90    2.80
  -8  -5   2   -0.80    2.50
   7   5  -2  100.49   17.80
   7   5  -2  127.69   10.20
   7   5  -2   85.99   12.90
   7   5  -2  108.79   33.50
   7   5  -2  109.39   13.00
   7   5  -2  102.09   16.70
   7   5  -2   99.29   15.90
   7   5  -2   96.29    7.10
   7   5  -2  112.49   16.00
   7   5  -2   94.19   14.50
   7   5  -2  129.69   18.10
  -7  -5   2  113.09    7.40
   6   5  -2  251.47   19.90
   6   5  -2  289.27   17.30
   6   5  -2  268.97   22.70
   6   5  -2  317.67   24.50
   6   5  -2  303.67   25.80
   6   5  -2  290.77   22.80
   6   5  -2  289.87   21.10
   6   5  -2  279.07   19.20
   6   5  -2  302.77   40.80
   6   5  -2  316.67   25.00
   6   5  -2  301.07   17.90
  -6  -5   2  289.17   15.20
  -6  -5   2  273.67   14.70
  -6  -5   2  282.17   13.60
   5   5  -2  181.98   15.40
   5   5  -2  171.08   12.20
   5   5  -2  180.98   19.20
   5   5  -2  159.58   17.20
   5   5  -2  182.98   17.70
   5   5  -2  194.38   14.00
   5   5  -2  199.38   19.00
   5   5  -2  185.08   16.50
   5   5  -2  153.78   17.10
   5   5  -2  178.88   18.50
  -5  -5   2  193.68   10.50
  -5  -5   2  188.68    9.40
   4   5  -2   79.69   13.10
   4   5  -2   71.39   13.00
   4   5  -2   75.29    7.50
   4   5  -2   72.59   11.70
   4   5  -2   82.09   12.30
   4   5  -2   76.69   10.80
   4   5  -2   66.69   12.00
   4   5  -2   77.09   13.20
  -4  -5   2   73.79    5.10
   3   5  -2  194.18   19.70
  -3  -5   2  159.98    8.30
  -3  -5   2  149.39    7.80
   2   5  -2  150.48    7.40
  -2  -5   2  159.48    8.10
  -2  -5   2  145.89    7.10
  -1  -5   2  248.28   11.90
  -1  -5   2  247.48   11.30
   0   5  -2  263.77   21.20
   0   5  -2  251.07   11.00
   0  -5   2  257.77   12.10
   0  -5   2  240.98   11.70
  -1   5  -2  205.78   12.70
  -1   5  -2  227.88   16.60
  -1   5  -2  207.38   17.80
  -1   5  -2  213.38   13.70
  -1   5  -2  227.98   12.40
  -1   5  -2  211.58   10.00
   1  -5   2  221.78   10.70
   1  -5   2  213.78   11.20
   1  -5   2  217.48   11.70
   1  -5   2  215.78   10.70
  -2   5  -2   60.89    6.60
  -2   5  -2   62.19    4.30
  -2   5  -2   71.49   13.00
  -2   5  -2   62.59    6.60
  -2   5  -2   75.09    5.50
  -2   5  -2   57.89    6.10
  -2   5  -2   73.99   10.60
   2  -5   2   56.69    5.10
   2  -5   2   58.59    5.60
   2  -5   2   63.09    4.60
   2  -5   2   72.69   12.20
  -3   5  -2   17.70    4.60
  -3   5  -2   29.60   10.70
  -3   5  -2   23.70    4.20
  -3   5  -2   19.50    4.40
  -3   5  -2   27.50    3.30
  -3   5  -2   25.00    4.00
   3  -5   2   26.20    9.70
   3  -5   2   22.70    4.00
   3  -5   2   19.10    2.70
   3  -5   2   20.90    3.50
  -4   5  -2  142.79   17.80
  -4   5  -2  152.58   10.90
  -4   5  -2  159.58   11.30
  -4   5  -2  147.69   10.10
  -4   5  -2  143.49    9.50
   4  -5   2  134.09   16.80
   4  -5   2  153.08    8.70
   4  -5   2  142.09    9.80
  -5   5  -2  101.39    7.90
  -5   5  -2  105.79   17.80
  -5   5  -2  110.29    9.30
  -5   5  -2   96.69    8.10
  -5   5  -2  100.79    9.40
   5  -5   2   98.89    7.90
   5  -5   2  103.09   16.90
  -6   5  -2   93.79    9.00
  -6   5  -2   89.39    9.20
  -6   5  -2  112.29   17.90
  -6   5  -2   99.49    8.00
   6  -5   2   82.59    7.20
   6  -5   2  107.09   17.40
  -7   5  -2   -0.40    9.90
  -7   5  -2    2.60    3.10
  -7   5  -2    1.00    3.50
  -7   5  -2   -3.40    3.30
   7  -5   2    0.20    1.30
   7  -5   2    3.10    8.20
  -8   5  -2   23.40    4.60
  -8   5  -2   30.10    5.50
  -8   5  -2   63.29   13.40
   8  -5   2   23.50    8.00
  -9   5  -2   43.90    4.90
  -9   5  -2   43.50    4.40
   9  -5   2   58.99    7.80
   9  -5   2   46.40    6.80
  12   4  -2  223.98   17.80
  12   4  -2  263.87   15.90
  12   4  -2  296.37   17.20
  12   4  -2  245.18   16.00
 -12  -4   2  248.18   12.50
  11   4  -2   59.19   10.30
  11   4  -2   67.19   14.30
  11   4  -2   69.19   11.70
  11   4  -2   65.79   11.30
  11   4  -2   72.39   13.00
  11   4  -2   66.39    5.80
 -11  -4   2   67.89    5.50
 -11  -4   2   70.99    6.50
  10   4  -2  109.49   16.30
  10   4  -2  126.39   13.70
  10   4  -2   98.29   15.80
  10   4  -2  100.59   17.60
  10   4  -2  133.69   25.80
  10   4  -2  103.99    8.40
  10   4  -2   88.19   15.20
 -10  -4   2  114.69    8.00
 -10  -4   2  103.79    8.50
 -10  -4   2  105.59    7.90
   9   4  -2   25.60   10.30
   9   4  -2   35.10    5.40
   9   4  -2   70.09   25.70
   9   4  -2   31.30   10.40
   9   4  -2   53.69   13.50
   9   4  -2   56.49   21.00
   9   4  -2   39.20   10.00
   9   4  -2   30.90   13.30
  -9  -4   2   37.00    5.10
  -9  -4   2   44.30    5.70
   8   4  -2  329.67   27.40
   8   4  -2  368.36   27.20
   8   4  -2  375.86   31.10
   8   4  -2  353.36   18.20
   8   4  -2  356.36   26.70
   8   4  -2  318.87   25.10
   8   4  -2  373.86   27.70
   8   4  -2  373.76   39.70
   8   4  -2  331.67   26.20
  -8  -4   2  338.07   17.20
  -8  -4   2  350.86   17.90
   7   4  -2  256.07   16.60
   7   4  -2  221.98   21.00
   7   4  -2  205.78   18.70
   7   4  -2  257.17   13.20
   7   4  -2  221.68   20.10
   7   4  -2  221.28   24.00
   7   4  -2  181.98   19.90
   7   4  -2  225.38   18.30
   7   4  -2  202.68   19.00
   7   4  -2  272.87   24.90
  -7  -4   2  253.57   13.00
  -7  -4   2  221.38   12.00
  -7  -4   2  225.08   12.70
  -7  -4   2  237.98   13.30
   6   4  -2   34.00    7.60
   6   4  -2   39.10   12.20
   6   4  -2   36.70    6.40
   6   4  -2   28.20    9.00
   6   4  -2   54.09    4.30
   6   4  -2   33.00   10.00
   6   4  -2   48.60   51.69
   6   4  -2   32.20    9.90
   6   4  -2   32.40    8.90
   6   4  -2   33.60    9.80
   6   4  -2   31.20    8.20
   6   4  -2   43.90    7.90
  -6  -4   2   36.50    5.00
  -6  -4   2   26.30    3.10
   5   4  -2   51.49   12.10
   5   4  -2   35.70    5.90
   5   4  -2   53.89   10.50
   5   4  -2   53.19   10.60
   5   4  -2   47.10   10.70
   5   4  -2   58.69   11.40
   5   4  -2   45.60   13.30
   5   4  -2  133.69   56.79
   5   4  -2   42.00    8.60
  -5  -4   2   44.80    3.70
  -5  -4   2   61.09    5.50
  -4  -4   2  132.69    7.00
  -3  -4   2   93.29    5.60
  -3  -4   2  101.09    5.60
   2   4  -2    0.20    1.10
  -2  -4   2    1.80    1.90
  -2  -4   2   -0.10    1.30
   1   4  -2  314.17   13.30
   1   4  -2  308.27   13.50
  -1  -4   2  317.77   13.80
  -1  -4   2  275.57   13.20
  -1  -4   2  308.97   13.30
   0   4  -2 1878.31  151.48
  -1   4  -2 2695.73  209.58
  -1   4  -2 2788.02  198.38
  -2   4  -2   93.79   10.70
  -2   4  -2   87.49    5.50
   2  -4   2   87.99    5.10
   2  -4   2   80.19    5.40
   2  -4   2   79.79    6.00
   2  -4   2   73.39    6.00
  -3   4  -2   19.10    3.80
  -3   4  -2   17.50    4.00
  -3   4  -2   15.40    3.10
  -3   4  -2   14.40    8.40
   3  -4   2   13.80    2.90
   3  -4   2   15.90    3.30
   3  -4   2   11.30    8.10
   3  -4   2   11.50    2.10
  -4   4  -2  115.39    8.40
  -4   4  -2  122.29    8.50
  -4   4  -2  124.19    8.60
  -4   4  -2  111.19   14.90
  -4   4  -2  135.69    8.30
  -4   4  -2  130.09    9.50
   4  -4   2  130.39    7.30
   4  -4   2  107.79   12.20
   4  -4   2  114.09   14.80
   4  -4   2  116.69    7.70
   4  -4   2  118.39    8.30
  -5   4  -2  467.45   21.80
  -5   4  -2  400.76   21.20
  -5   4  -2  437.06   21.40
  -5   4  -2  411.16   30.20
  -5   4  -2  463.65   23.00
   5  -4   2  444.76   29.80
   5  -4   2  447.76   21.30
   5  -4   2  426.26   27.20
   5  -4   2  408.16   21.00
  -6   4  -2   25.30   11.20
  -6   4  -2   21.90    4.80
  -6   4  -2   22.50    5.40
   6  -4   2   14.70    9.70
   6  -4   2   27.30    4.50
   6  -4   2   26.80    4.70
   6  -4   2   28.60    8.40
  -7   4  -2   21.20    4.80
  -7   4  -2   28.60    5.50
  -7   4  -2   22.70   11.60
   7  -4   2   26.80   11.10
   7  -4   2   39.80    9.90
  -8   4  -2    1.00   10.30
  -8   4  -2    1.30    3.30
  -8   4  -2    0.80    3.10
  -8   4  -2   -2.30    3.40
   8  -4   2    1.70    7.30
   8  -4   2   25.80    7.30
  -9   4  -2   43.80    4.70
  -9   4  -2   24.90    4.60
  -9   4  -2   29.20    5.00
   9  -4   2   62.09   11.80
   9  -4   2   26.30    7.70
   9  -4   2   17.60    6.20
  12   3  -2   26.80    6.70
  12   3  -2   18.60    6.60
  12   3  -2   28.40    5.40
 -12  -3   2   22.40    3.30
  11   3  -2   39.40   11.30
  11   3  -2   28.50    8.40
  11   3  -2   26.20    9.70
  11   3  -2   20.40    9.60
  11   3  -2   29.60    7.80
  11   3  -2   23.10    4.10
 -11  -3   2   33.70    4.30
 -11  -3   2   31.50    4.40
  10   3  -2    1.30   13.50
  10   3  -2   -7.10    9.10
  10   3  -2   -1.20    7.30
  10   3  -2   -1.70    8.00
  10   3  -2    9.60    9.50
  10   3  -2    0.10    3.10
 -10  -3   2    2.80    3.60
 -10  -3   2    3.50    2.90
 -10  -3   2    1.00    2.80
   9   3  -2    4.50   20.20
   9   3  -2   20.60    4.70
   9   3  -2   14.00    9.20
   9   3  -2   31.90    6.30
   9   3  -2   18.40   11.60
   9   3  -2   13.70    7.70
   9   3  -2   21.40   10.40
   9   3  -2   21.80   11.70
   9   3  -2    9.70   12.50
  -9  -3   2   18.00    4.50
  -9  -3   2   16.50    4.00
  -9  -3   2   22.20    4.80
   8   3  -2  162.18   11.10
   8   3  -2  182.88   19.20
   8   3  -2  165.08   25.50
   8   3  -2  186.88   21.40
   8   3  -2  176.28   23.20
   8   3  -2  165.38   17.30
   8   3  -2  171.98   18.90
   8   3  -2  192.28   31.10
   8   3  -2  160.68   18.50
  -8  -3   2  170.78   10.40
  -8  -3   2  167.88   10.60
   7   3  -2  329.87   23.80
   7   3  -2  324.87   24.50
   7   3  -2  393.86   24.30
   7   3  -2  365.66   18.10
   7   3  -2  392.36   33.50
   7   3  -2  385.86   22.80
   7   3  -2  339.47   25.30
   7   3  -2  338.17   24.30
   7   3  -2  334.97   27.80
   7   3  -2  347.87   25.40
  -7  -3   2  326.87   16.70
  -7  -3   2  324.97   17.40
  -7  -3   2  344.97   17.80
   6   3  -2  529.25   32.30
   6   3  -2  476.75   30.30
   6   3  -2  466.65   29.30
   6   3  -2  485.45   29.90
   6   3  -2  506.25   27.80
   6   3  -2  480.45   27.80
   6   3  -2  453.85   29.30
   6   3  -2  513.25   23.40
   6   3  -2  426.96   31.50
  -6  -3   2  513.15   23.10
  -6  -3   2  514.65   21.40
   5   3  -2  164.98   15.70
   5   3  -2  141.79   17.20
   5   3  -2  131.59    9.90
   5   3  -2  158.68   13.20
  -5  -3   2  139.09    8.30
  -5  -3   2  136.29    7.10
  -4  -3   2  376.26   16.60
  -4  -3   2  382.16   17.40
  -3  -3   2   15.00    2.20
  -3  -3   2   15.00    2.50
   2   3  -2  635.84   27.20
  -2  -3   2  627.44   27.00
  -2  -3   2  657.23   27.00
   1   3  -2  477.65   20.20
   1   3  -2  495.65   20.40
  -1  -3   2  457.75   20.40
  -1  -3   2  494.35   20.60
   0   3  -2 1006.10   40.00
   0  -3   2  945.31   40.30
   0  -3   2  932.51   39.80
  -1   3  -2  824.52   33.40
   1  -3   2  765.12   33.20
  -2   3  -2    1.00    2.30
  -2   3  -2    1.60    2.00
   2  -3   2    3.50    1.80
   2  -3   2    0.60    1.40
  -3   3  -2  642.94   27.70
  -3   3  -2  631.94   27.60
   3  -3   2  603.94   26.30
  -4   3  -2   28.80    4.20
  -4   3  -2   31.50    4.80
  -4   3  -2   30.00    4.30
  -4   3  -2   44.70    9.70
  -4   3  -2   30.00    4.80
   4  -3   2   37.70    3.80
   4  -3   2   33.50    2.40
   4  -3   2   44.20   10.20
   4  -3   2   33.80    4.30
  -5   3  -2  250.67   13.70
  -5   3  -2  261.67   13.60
  -5   3  -2  221.48   20.30
  -5   3  -2  254.87   13.70
  -5   3  -2  222.98   13.10
  -5   3  -2  256.37   14.50
   5  -3   2  258.07   13.30
   5  -3   2  235.48   18.90
   5  -3   2  244.98   18.40
   5  -3   2  239.38   20.30
   5  -3   2  239.98   13.50
  -6   3  -2   14.70    9.70
  -6   3  -2   18.00    4.70
  -6   3  -2   22.00    4.80
   6  -3   2   23.00    8.90
   6  -3   2   15.20    3.50
   6  -3   2   14.60    9.10
   6  -3   2   32.80    8.20
   6  -3   2   23.20    4.50
  -7   3  -2   27.10    5.60
  -7   3  -2   21.80    4.90
  -7   3  -2   41.10   10.90
   7  -3   2   25.30    9.20
   7  -3   2   49.10    9.40
   7  -3   2   26.70    5.10
   7  -3   2   30.00   11.20
  -8   3  -2   54.09   13.50
  -8   3  -2   31.70    5.80
  -8   3  -2   21.50    4.90
   8  -3   2   39.30    8.70
   8  -3   2   27.00    9.60
   8  -3   2   23.50    8.90
  -9   3  -2   46.20    5.60
  -9   3  -2   29.50    5.20
   9  -3   2   34.70    8.50
   9  -3   2   46.40    9.00
   9  -3   2   46.20    9.50
 -10   3  -2  384.26   19.00
 -10   3  -2  351.66   18.60
 -10   3  -2  396.06   17.70
  10  -3   2  393.86   20.00
  10  -3   2  404.06   21.30
  12   2  -2   30.80    6.80
  12   2  -2   22.40    6.20
 -12  -2   2   29.00    3.40
 -12  -2   2   23.30    2.90
  11   2  -2   -3.10    7.70
  11   2  -2    4.80    7.90
  11   2  -2    2.20    5.10
  11   2  -2    3.60    7.70
  11   2  -2    4.50    3.20
 -11  -2   2    3.70    2.60
 -11  -2   2    3.40    3.20
  10   2  -2   -4.60    7.10
  10   2  -2   -0.50    3.20
  10   2  -2   -2.30    9.00
  10   2  -2    7.80    9.30
  10   2  -2    0.70    8.60
  10   2  -2    9.20    7.50
 -10  -2   2   -1.40    3.10
 -10  -2   2    1.60    2.80
 -10  -2   2   -0.80    2.50
   9   2  -2    1.60    8.30
   9   2  -2    8.10   14.50
   9   2  -2    4.90    9.80
   9   2  -2   -7.70    7.50
   9   2  -2    1.10    3.40
   9   2  -2   10.80    9.40
   9   2  -2    0.80    6.20
  -9  -2   2    2.60    3.20
  -9  -2   2    4.90    3.90
  -9  -2   2    6.30    3.40
   8   2  -2   68.69   14.00
   8   2  -2   74.89   14.10
   8   2  -2   70.69   15.40
   8   2  -2   87.39   18.30
   8   2  -2   67.29   13.60
   8   2  -2   72.59    7.90
   8   2  -2   94.39   10.80
   8   2  -2   77.59   16.30
  -8  -2   2   59.89    6.50
  -8  -2   2   65.59    6.70
   7   2  -2  622.84   28.60
   7   2  -2  599.64   33.40
   7   2  -2  661.83   35.30
   7   2  -2  572.54   34.60
   7   2  -2  562.34   38.20
   7   2  -2  547.45   37.40
   7   2  -2  717.13   44.30
   7   2  -2  594.84   36.10
   7   2  -2  573.44   33.30
  -7  -2   2  638.64   28.30
  -7  -2   2  572.04   27.10
  -7  -2   2  583.24   27.90
   6   2  -2  222.38   17.30
   6   2  -2  221.88   17.30
   6   2  -2  202.38   18.10
   6   2  -2  209.78   21.10
   6   2  -2  256.67   13.30
   6   2  -2  231.68   17.90
   6   2  -2  254.27   23.30
   6   2  -2  259.57   17.60
   6   2  -2  234.18   19.30
  -6  -2   2  236.38   10.80
  -6  -2   2  235.88   13.40
  -6  -2   2  247.08   12.70
  -5  -2   2   17.90    3.30
  -5  -2   2   20.60    2.20
   4   2  -2   67.09    4.20
  -4  -2   2   66.79    3.90
  -4  -2   2   62.09    5.00
   3   2  -2   21.80    2.40
  -3  -2   2   22.00    2.20
  -3  -2   2   23.40    3.10
   2   2  -2  121.39    5.90
  -2  -2   2  117.99    5.80
  -2  -2   2  112.99    6.10
   1   2  -2  299.27   12.90
   1   2  -2  312.17   12.40
   1   2  -2  296.57   12.90
  -1  -2   2  271.87   12.80
  -1  -2   2  293.37   12.80
   0   2  -2 5437.66  248.58
   0  -2   2 5578.44  249.28
  -1   2  -2  771.12   31.20
   1  -2   2  721.23   31.40
  -2   2  -2  846.82   35.80
  -3   2  -2  119.29    7.10
  -3   2  -2  121.59    6.90
   3  -2   2  112.69    5.50
  -4   2  -2 1399.46   60.59
  -4   2  -2 1535.45   60.79
  -4   2  -2 1502.45   60.29
  -4   2  -2 1377.56   61.19
   4  -2   2 1344.27   66.29
   4  -2   2 1420.36   65.39
  -5   2  -2   44.70    5.00
  -5   2  -2   37.20    5.30
  -5   2  -2   45.80    5.50
  -5   2  -2   34.80    5.10
   5  -2   2   36.70    8.00
   5  -2   2   52.19    9.90
   5  -2   2   40.70    5.10
   5  -2   2   43.80    4.30
   5  -2   2   34.40    9.60
   5  -2   2   41.60    8.30
  -6   2  -2   56.99   11.60
  -6   2  -2   37.40    5.90
  -6   2  -2   38.40    5.60
  -6   2  -2   30.70    5.10
  -6   2  -2   41.90    5.20
   6  -2   2   46.10    9.70
   6  -2   2   38.40   10.10
   6  -2   2   45.00   11.20
   6  -2   2   55.79    9.70
   6  -2   2   38.60    5.40
   6  -2   2   43.00    4.40
   6  -2   2   45.50   10.30
  -7   2  -2  413.56   21.10
  -7   2  -2  421.16   22.20
   7  -2   2  386.96   29.50
   7  -2   2  415.46   21.50
   7  -2   2  434.36   29.10
   7  -2   2  479.55   28.70
   7  -2   2  405.36   28.50
  -8   2  -2   20.40    5.10
  -8   2  -2   22.80    5.10
   8  -2   2   23.10   10.20
   8  -2   2   22.60    4.80
   8  -2   2   15.10    9.10
   8  -2   2   12.90    9.60
  -9   2  -2   -1.90    3.00
  -9   2  -2    1.90    3.10
   9  -2   2    4.00    7.10
   9  -2   2   -1.90    6.70
   9  -2   2   -1.50    7.30
   9  -2   2   -2.30    6.70
 -10   2  -2  142.79    8.80
 -10   2  -2  143.99    9.70
  10  -2   2  146.49   11.40
  10  -2   2  125.89   14.20
  10  -2   2  120.19   12.30
  12   1  -2    9.00    6.20
 -12  -1   2    6.90    3.20
 -12  -1   2   17.50    2.40
  11   1  -2   86.79   13.40
  11   1  -2   89.89    7.10
  11   1  -2   97.99   11.10
  11   1  -2   98.39   14.60
 -11  -1   2   83.59    6.90
 -11  -1   2   82.49    6.80
  10   1  -2   97.29   16.70
  10   1  -2  101.79   11.20
  10   1  -2  152.88   16.90
  10   1  -2   87.99   15.50
  10   1  -2  112.29    8.80
  10   1  -2  112.99   14.50
 -10  -1   2   86.29    7.80
 -10  -1   2   98.39    8.30
 -10  -1   2  105.79    7.20
   9   1  -2    3.30    8.40
   9   1  -2    7.90    7.70
   9   1  -2    3.50    9.70
   9   1  -2   16.00   10.40
   9   1  -2   11.60    9.40
   9   1  -2    9.80    4.30
   9   1  -2   -0.10    7.00
  -9  -1   2   11.60    3.40
  -9  -1   2    5.20    4.00
  -9  -1   2    5.80    3.50
   8   1  -2   90.99   16.10
   8   1  -2   98.59   16.60
   8   1  -2  112.29   16.30
   8   1  -2  112.79   15.70
   8   1  -2   92.09    8.50
  -8  -1   2   99.39    8.20
  -8  -1   2   92.49    8.00
  -8  -1   2   94.79    8.10
   7   1  -2   -0.60    7.90
   7   1  -2   12.00    8.40
   7   1  -2    8.60    8.30
   7   1  -2    5.90   10.00
   7   1  -2    1.30    7.90
   7   1  -2    9.20    7.50
   7   1  -2    8.90    3.80
  -7  -1   2   12.90    3.70
  -7  -1   2    4.10    3.10
  -7  -1   2    4.80    2.90
   6   1  -2   96.79    7.50
   6   1  -2  101.69   12.50
   6   1  -2  101.49   13.70
   6   1  -2  112.19   16.20
   6   1  -2   91.89   12.40
   6   1  -2   93.89   17.50
   6   1  -2   89.39   12.90
   6   1  -2   74.59   14.90
  -6  -1   2   82.79    6.70
  -6  -1   2   86.69    6.40
  -6  -1   2   92.79    6.90
   5   1  -2  614.94   26.30
  -5  -1   2  625.54   27.40
   4   1  -2  104.09    5.70
  -4  -1   2  122.79    6.70
  -4  -1   2  115.99    5.60
   3   1  -2 1133.09   46.70
  -3  -1   2 1136.19   47.60
   2   1  -2   64.19    3.90
   2   1  -2   73.69    3.00
  -2  -1   2   69.49    3.80
  -2  -1   2   60.09    4.30
   1   1  -2 5810.42  252.77
  -1  -1   2 5864.31  253.07
   0   1  -2 3838.72  173.38
   0  -1   2 3812.72  173.28
   1  -1   2 2093.69  109.79
  -2   1  -2  284.27   12.40
  -2   1  -2  251.57   11.80
  -2   1  -2  264.37   12.00
   2  -1   2  271.77   11.30
   2  -1   2  259.67   12.10
  -3   1  -2  302.97   14.70
  -3   1  -2  315.97   14.30
   3  -1   2  323.47   13.20
  -4   1  -2    5.60    2.30
  -4   1  -2    3.40    2.60
  -5   1  -2  343.67   16.40
  -5   1  -2  332.37   16.70
  -5   1  -2  338.17   15.70
  -5   1  -2  314.47   16.00
   5  -1   2  320.27   20.80
   5  -1   2  304.17   21.60
   5  -1   2  320.87   16.20
   5  -1   2  305.77   21.30
  -6   1  -2  874.61   39.60
  -6   1  -2  911.11   38.90
  -6   1  -2  907.31   38.80
  -6   1  -2  864.81   39.50
   6  -1   2  900.41   39.40
   6  -1   2  953.20   44.50
   6  -1   2  869.41   44.90
   6  -1   2  847.32   45.10
   6  -1   2  789.82   46.30
   6  -1   2  830.62   45.50
  -7   1  -2  177.08   11.10
  -7   1  -2  180.98   11.60
   7  -1   2  163.78   18.60
   7  -1   2  154.38   16.00
   7  -1   2  217.18   15.60
   7  -1   2  186.28   18.60
   7  -1   2  161.48   17.00
   7  -1   2  163.48   11.10
  -8   1  -2    6.40    3.90
  -8   1  -2    8.60    3.80
   8  -1   2   10.40    9.00
   8  -1   2    5.70    8.40
   8  -1   2    6.00    8.60
   8  -1   2    8.40    7.10
   8  -1   2    8.40    4.00
  -9   1  -2   56.09    7.10
  -9   1  -2   50.59    6.50
   9  -1   2   60.99   13.60
   9  -1   2   69.29   12.60
   9  -1   2   77.39   12.50
   9  -1   2   47.10   11.90
   9  -1   2   63.19    7.30
   9  -1   2   65.19   11.10
 -10   1  -2   36.20    5.20
 -10   1  -2   27.80    4.90
  10  -1   2   33.80    9.90
  10  -1   2   25.00    7.20
  10  -1   2   23.70    9.00
  10  -1   2   27.50    6.40
 -11   1  -2   16.90    3.40
 -11   1  -2   21.10    3.40
  11  -1   2   20.40    6.30
  11  -1   2   11.50    4.00
  11   0  -2  223.48   18.80
  11   0  -2  200.38   18.20
  11   0  -2  221.78   12.00
 -11   0   2  202.58   11.80
 -11   0   2  221.68   11.70
  10   0  -2   -0.80    5.80
  10   0  -2    5.10    3.70
  10   0  -2    3.80    6.00
  10   0  -2    4.70    8.60
  10   0  -2    5.00    9.10
 -10   0   2    3.60    3.30
 -10   0   2    1.40    2.40
 -10   0   2    2.50    3.20
   9   0  -2    1.10    7.30
   9   0  -2    6.00    9.20
   9   0  -2   -1.70    6.10
   9   0  -2   -0.20    3.50
   9   0  -2   -8.80    7.80
   9   0  -2    5.30    8.30
   9   0  -2    2.30    3.50
  -9   0   2   -1.80    2.40
  -9   0   2   -0.70    3.40
  -9   0   2    1.80    3.30
   8   0  -2   18.40    4.60
   8   0  -2   24.10   10.30
   8   0  -2   14.70   10.00
   8   0  -2   12.50    8.00
   8   0  -2   18.30    9.40
   8   0  -2   10.10    8.40
  -8   0   2   21.40    4.40
  -8   0   2   19.50    4.50
  -8   0   2   20.60    4.50
   7   0  -2  282.17   21.30
   7   0  -2  269.67   20.80
   7   0  -2  255.37   22.40
   7   0  -2  230.68   19.50
   7   0  -2  254.87   14.60
   7   0  -2  248.18   21.60
  -7   0   2  255.57   14.30
  -7   0   2  249.58   13.90
  -7   0   2  247.88   14.00
  -7   0   2  244.38   13.80
   6   0  -2   68.99   12.00
   6   0  -2   59.39   10.40
   6   0  -2   63.99    6.80
   6   0  -2   70.59   13.00
   6   0  -2   58.79   11.50
  -6   0   2   53.69    5.60
  -6   0   2   49.90    5.50
  -6   0   2   52.79    5.70
  -6   0   2   64.49    6.10
   5   0  -2  126.69   13.70
   5   0  -2  126.39    9.00
   5   0  -2  118.39    6.00
   5   0  -2  126.19   14.30
  -5   0   2  110.09    6.00
  -5   0   2  109.29    7.30
   4   0  -2    7.50    1.30
   4   0  -2   10.40    1.70
  -4   0   2   10.50    1.60
  -4   0   2    8.40    2.50
   3   0  -2  213.28    9.70
   3   0  -2  227.38    9.50
  -3   0   2  209.98    9.50
  -3   0   2  217.58    9.60
  -3   0   2  220.18   10.40
  -3   0   2  232.28   10.90
   2   0  -2  340.07   14.60
  -2   0   2  330.87   14.90
  -2   0   2  353.56   15.30
  -2   0   2  349.57   14.50
   1   0  -2  364.46   15.30
   1   0  -2  367.96   15.70
  -1   0   2  365.36   15.70
   0   0  -2  132.49    6.00
   0   0  -2  124.19    5.60
   0   0   2  128.09    6.00
   0   0   2  124.49    5.60
  -1   0  -2 1865.61   93.19
   1   0   2 1935.51   93.99
  -2   0  -2  453.25   19.70
  -2   0  -2  476.95   20.20
   2   0   2  476.55   20.00
  -3   0  -2  825.22   34.50
   3   0   2  827.22   34.80
  -4   0  -2   40.00    3.80
  -5   0  -2  104.39    6.60
   5   0   2  110.99    8.10
   5   0   2  102.89   11.60
  -6   0  -2   67.49    5.60
  -6   0  -2   69.29    6.20
  -6   0  -2   65.49    6.10
  -6   0  -2   65.89    6.20
   6   0   2   75.59   12.00
   6   0   2   78.59   11.70
   6   0   2   76.59   10.00
   6   0   2   64.19    6.20
   6   0   2   72.49   11.20
   6   0   2   66.79   11.90
   6   0   2  100.19   10.70
  -7   0  -2   14.90    3.80
  -7   0  -2   13.10    3.70
  -7   0  -2   10.20    3.80
  -7   0  -2   13.30    3.20
   7   0   2   22.40    8.10
   7   0   2   10.60    3.80
   7   0   2   11.00    7.60
   7   0   2    9.30    7.80
   7   0   2   12.00    8.30
   7   0   2   10.80    7.50
   7   0   2   14.60    6.90
  -8   0  -2  106.29    9.10
  -8   0  -2  122.49    9.00
   8   0   2  136.79   15.00
   8   0   2  113.89    9.20
   8   0   2  105.49   16.80
   8   0   2  122.89   15.90
   8   0   2  122.59   17.40
  -9   0  -2   78.59    7.90
  -9   0  -2   70.29    7.30
   9   0   2   68.69   12.60
   9   0   2   67.89   14.50
   9   0   2   91.59   13.00
   9   0   2   84.89   12.20
   9   0   2   75.39   14.60
   9   0   2   83.19    7.90
 -10   0  -2   58.09    6.40
 -10   0  -2   53.49    6.50
  10   0   2   66.89   12.20
  10   0   2   41.30    8.80
  10   0   2   48.10    9.90
  10   0   2   47.10   11.70
  10   0   2   62.29    8.10
 -11   0  -2   54.39    5.50
 -11   0  -2   37.70    4.60
  11   0   2   43.20    9.40
  11   0   2   38.60    5.90
  11   0   2   49.40    8.60
  11  -1  -2    1.70    2.50
  11  -1  -2   13.50    6.20
  11  -1  -2   10.80    7.40
 -11   1   2    2.10    2.20
 -11   1   2    8.60    2.90
  10  -1  -2    3.00    3.10
  10  -1  -2    5.40    8.00
  10  -1  -2    0.60    6.00
  10  -1  -2    0.20    7.80
 -10   1   2    2.10    3.20
 -10   1   2    0.90    3.10
   9  -1  -2   11.40    8.30
   9  -1  -2   18.90   10.70
   9  -1  -2   27.40    6.50
   9  -1  -2   26.00    8.30
   9  -1  -2   23.80    5.30
   9  -1  -2   19.80   11.10
  -9   1   2   18.50    4.80
  -9   1   2   25.90    4.20
  -9   1   2   20.40    4.60
   8  -1  -2   70.59   12.00
   8  -1  -2   76.49   15.20
   8  -1  -2   79.79    8.50
   8  -1  -2   71.99   13.70
  -8   1   2   69.89    7.30
  -8   1   2   68.29    7.30
  -8   1   2   70.19    7.00
   7  -1  -2  436.46   26.40
   7  -1  -2  345.97   19.00
   7  -1  -2  343.77   24.00
   7  -1  -2  377.76   23.80
   7  -1  -2  330.77   26.70
  -7   1   2  364.26   19.00
  -7   1   2  356.96   18.30
  -7   1   2  357.16   18.60
   6  -1  -2   -2.30    5.00
   6  -1  -2   -0.50    6.70
   6  -1  -2   -0.10    1.90
   6  -1  -2   -1.20    2.80
   6  -1  -2   -7.50    6.10
  -6   1   2   -0.50    2.50
  -6   1   2    0.80    3.00
  -6   1   2    2.20    2.90
  -6   1   2   -1.60    2.40
   5  -1  -2  155.58   15.20
   5  -1  -2  154.08    9.80
   5  -1  -2  160.58    7.90
   5  -1  -2  163.88    7.80
   5  -1  -2  159.28   14.50
  -5   1   2  154.98    9.40
  -5   1   2  163.38    9.20
  -5   1   2  167.08    9.70
   4  -1  -2 1012.30   41.40
  -4   1   2 1007.90   42.30
  -4   1   2  976.90   41.70
   3  -1  -2 4300.67  214.88
  -3   1   2 4534.75  222.18
   2  -1  -2   50.39    3.20
   2  -1  -2   46.50    3.60
   2  -1  -2   46.40    3.00
  -2   1   2   51.59    3.30
  -2   1   2   47.20    4.00
  -2   1   2   51.19    3.60
   1  -1  -2  228.28   10.00
   1  -1  -2  234.98   10.00
   1  -1  -2  233.78   10.30
   1  -1  -2  230.28   10.00
  -1   1   2  230.78   10.30
  -1   1   2  239.28   10.00
  -1   1   2  224.88   10.00
   0  -1  -2  894.31   49.50
  -1  -1  -2 2855.41  125.69
   1   1   2 2884.11  126.19
  -2  -1  -2  853.71   53.49
   2   1   2  917.31   54.79
  -3  -1  -2  552.94   23.10
  -3  -1  -2  525.05   22.90
   3   1   2  559.84   23.20
  -4  -1  -2 1101.39   45.70
   4   1   2 1101.39   46.20
  -5  -1  -2   65.59    4.90
  -6  -1  -2  637.74   27.90
   6   1   2  631.74   34.60
   6   1   2  657.93   34.30
   6   1   2  580.64   33.30
   6   1   2  658.33   28.90
   6   1   2  625.74   32.50
   6   1   2  621.74   35.80
   6   1   2  576.14   34.70
  -7  -1  -2   39.30    5.70
  -7  -1  -2   43.00    5.20
  -7  -1  -2   50.59    5.80
  -7  -1  -2   47.10    5.20
   7   1   2   51.29    9.90
   7   1   2   49.20   10.70
   7   1   2   50.59   11.30
   7   1   2   44.60   10.40
   7   1   2   40.90    5.70
   7   1   2   47.70   12.40
   7   1   2   65.89   11.40
   7   1   2   58.49   11.80
  -8  -1  -2  484.05   24.60
  -8  -1  -2  472.35   23.80
   8   1   2  511.05   29.80
   8   1   2  539.05   31.30
   8   1   2  441.06   32.80
   8   1   2  561.84   32.50
   8   1   2  512.25   24.90
   8   1   2  455.55   32.70
   8   1   2  530.75   29.70
   8   1   2  518.75   29.20
  -9  -1  -2   69.99    7.30
  -9  -1  -2   72.49    7.30
   9   1   2   78.89   13.30
   9   1   2   85.79    8.80
   9   1   2   70.89   15.40
   9   1   2   86.89   15.70
   9   1   2   99.29   13.40
   9   1   2   82.59   11.00
 -10  -1  -2    0.00    3.00
 -10  -1  -2    2.70    3.30
  10   1   2    7.20    8.80
  10   1   2    2.20    5.80
  10   1   2    4.30    8.30
  10   1   2    2.00    4.00
  10   1   2    2.60    6.90
 -11  -1  -2   15.30    3.30
 -11  -1  -2   15.50    3.90
  11   1   2   15.90    5.10
  11   1   2   15.30    8.30
  11   1   2   13.80    7.90
  11   1   2   19.90    7.80
 -12  -1  -2   36.00    3.70
  12   1   2   38.30    6.70
  11  -2  -2   99.99   10.90
  11  -2  -2   98.59   10.30
 -11   2   2  114.59    5.90
 -11   2   2   76.39    6.20
  10  -2  -2   57.29    5.90
  10  -2  -2   57.89    9.30
  10  -2  -2   75.79   13.60
  10  -2  -2   57.09   11.80
 -10   2   2   64.69    6.80
 -10   2   2   64.29    6.40
   9  -2  -2   29.10   10.70
   9  -2  -2   34.10    5.60
   9  -2  -2   41.40   12.50
   9  -2  -2   20.80    9.10
  -9   2   2   31.60    5.10
  -9   2   2   36.80    4.70
  -9   2   2   26.70    5.10
   8  -2  -2   -1.00    5.80
   8  -2  -2    0.30    8.50
   8  -2  -2    7.70    4.10
   8  -2  -2    8.10    9.40
  -8   2   2    3.70    2.90
  -8   2   2    4.90    3.70
  -8   2   2    3.30    3.40
   7  -2  -2   71.99    5.40
   7  -2  -2   87.69   15.80
   7  -2  -2   85.59   15.40
   7  -2  -2   86.89   12.30
   7  -2  -2   71.89    7.50
  -7   2   2   82.09    7.40
  -7   2   2   77.59    7.60
  -7   2   2   90.19   14.10
  -7   2   2   72.09    7.10
   6  -2  -2  138.59   13.50
   6  -2  -2  146.79    8.90
   6  -2  -2  126.09    9.60
   6  -2  -2  167.68   13.90
  -6   2   2  146.69    9.40
  -6   2   2  148.99    9.70
  -6   2   2  153.18   15.80
  -6   2   2  139.69    9.70
  -6   2   2  148.49    9.20
   5  -2  -2  824.32   44.00
   5  -2  -2  910.41   40.10
   5  -2  -2  950.30   41.00
   5  -2  -2  951.00   39.00
   5  -2  -2  914.91   44.00
   5  -2  -2  924.41   48.20
  -5   2   2  920.01   40.70
  -5   2   2  900.71   39.90
  -5   2   2  956.40   39.90
  -5   2   2  928.81   40.50
   4  -2  -2  744.03   31.10
   4  -2  -2  711.23   30.80
  -4   2   2  745.83   31.70
   3  -2  -2  296.07   13.30
   3  -2  -2  302.67   13.10
  -3   2   2  302.77   13.70
  -3   2   2  290.57   13.50
   2  -2  -2  412.86   17.60
   2  -2  -2  401.96   17.90
   2  -2  -2  408.06   17.40
  -2   2   2  398.46   17.70
  -2   2   2  427.46   18.10
  -2   2   2  411.16   17.80
   1  -2  -2   47.80    3.70
   1  -2  -2   59.59    3.70
  -1   2   2   51.19    3.50
  -1   2   2   55.39    3.50
  -1   2   2   55.59    3.70
   0  -2  -2 1029.30   58.29
  -1  -2  -2  906.61   47.00
   1   2   2  945.71   47.20
  -2  -2  -2 3811.62  160.88
   2   2   2 3858.71  161.78
  -3  -2  -2  249.88   11.10
  -3  -2  -2  252.17   10.40
  -4  -2  -2    9.80    1.70
  -4  -2  -2    5.40    2.10
  -5  -2  -2 2108.29  147.19
  -5  -2  -2 1803.32  138.99
  -6  -2  -2   41.10    4.60
   6   2   2   34.20    9.00
   6   2   2   34.40    9.30
   6   2   2   42.00    8.00
   6   2   2   41.70    9.30
   6   2   2   42.10    5.20
   6   2   2   32.50    8.80
   6   2   2   45.50   16.40
   6   2   2   41.80    8.80
   6   2   2   50.79   10.30
  -7  -2  -2    0.00    2.30
  -7  -2  -2    1.30    2.60
  -7  -2  -2   -1.60    2.10
   7   2   2    2.50    7.70
   7   2   2    1.40    7.00
   7   2   2   -1.00    6.20
   7   2   2    2.10    3.00
   7   2   2   -0.80    6.70
   7   2   2   -1.30    4.60
   7   2   2   -5.30    5.40
   7   2   2   -3.40    5.80
   7   2   2    0.40    7.30
   7   2   2    4.30   14.40
  -8  -2  -2   15.20    3.70
  -8  -2  -2   13.50    3.60
   8   2   2    9.10    9.00
   8   2   2   16.60    9.40
   8   2   2   31.00   17.10
   8   2   2    8.60    3.90
   8   2   2   15.60    9.50
   8   2   2    7.40    8.00
   8   2   2   14.90    5.90
   8   2   2   17.00    7.30
   8   2   2   17.50    9.30
   8   2   2   12.80    7.80
  -9  -2  -2  543.75   26.40
  -9  -2  -2  537.25   26.90
   9   2   2  585.94   32.90
   9   2   2  570.44   37.40
   9   2   2  581.14   27.60
   9   2   2  539.75   31.40
   9   2   2  598.94   35.40
   9   2   2  492.15   34.60
   9   2   2  582.94   28.00
   9   2   2  554.54   37.00
 -10  -2  -2    7.50    3.40
 -10  -2  -2    6.20    3.50
  10   2   2    0.80    3.40
  10   2   2   14.60    9.60
  10   2   2   -2.60    8.50
  10   2   2    5.50    7.00
  10   2   2    2.10    5.90
 -11  -2  -2   13.70    3.80
 -11  -2  -2   14.50    3.50
  11   2   2   15.00    5.30
  11   2   2    7.60    8.30
  11   2   2   22.00    7.70
  11   2   2    8.00    8.00
 -12  -2  -2   27.60    3.50
  12   2   2   23.40    7.80
  12   2   2   21.30    6.10
  10  -3  -2    6.70    7.00
  10  -3  -2   14.60    3.40
  10  -3  -2    7.80    4.80
  10  -3  -2    6.70    5.50
  10  -3  -2    9.30    6.40
 -10   3   2    9.10    2.90
 -10   3   2   10.20    3.20
   9  -3  -2   44.70    5.90
   9  -3  -2   39.40   10.00
   9  -3  -2   37.80   10.80
   9  -3  -2   44.20   11.60
  -9   3   2   51.39    6.60
  -9   3   2   52.29    6.10
  -9   3   2   52.39    5.00
   8  -3  -2  204.58   21.10
   8  -3  -2  219.88   13.40
   8  -3  -2  186.88   21.00
  -8   3   2  218.68   13.00
  -8   3   2  215.88   22.70
  -8   3   2  205.58   12.80
  -8   3   2  248.28   14.20
   7  -3  -2   74.99   11.90
   7  -3  -2   65.39   13.60
   7  -3  -2   70.69    7.80
   7  -3  -2   71.59   14.40
   7  -3  -2   63.89    5.70
  -7   3   2   74.79   14.90
  -7   3   2   74.59    7.10
  -7   3   2   66.09    7.70
  -7   3   2   67.79    6.80
   6  -3  -2   13.30    3.40
   6  -3  -2   19.00    9.30
   6  -3  -2   17.90    4.40
   6  -3  -2   11.00    6.10
  -6   3   2   23.40    8.70
  -6   3   2   14.90    4.10
  -6   3   2   21.90    4.40
  -6   3   2   22.80    4.30
   5  -3  -2   94.39    7.00
   5  -3  -2  101.29   11.00
   5  -3  -2   90.19    7.50
   5  -3  -2  102.39    6.30
  -5   3   2   97.59    7.60
  -5   3   2   85.69    7.10
  -5   3   2   96.49    7.50
  -5   3   2  104.89   13.00
  -5   3   2  100.89    7.00
   4  -3  -2  347.17   17.10
   4  -3  -2  359.16   16.00
   4  -3  -2  367.36   18.50
   4  -3  -2  354.26   24.20
  -4   3   2  318.27   17.10
  -4   3   2  357.26   16.50
  -4   3   2  360.66   17.50
  -4   3   2  325.57   16.60
   3  -3  -2   54.29    4.10
  -3   3   2   62.49    4.50
   2  -3  -2   89.39    5.30
   2  -3  -2   94.59    5.80
  -2   3   2   88.99    5.30
  -2   3   2   95.29    5.50
   1  -3  -2  327.77   14.50
   1  -3  -2  323.67   14.60
  -1   3   2  335.27   14.70
  -1   3   2  326.27   14.40
  -1   3   2  342.57   14.40
   0  -3  -2   10.00    1.60
   0  -3  -2    9.40    2.00
   0   3   2    9.40    1.50
   0   3   2   10.60    2.20
   0   3   2    8.00    1.60
  -1  -3  -2   76.59    3.70
  -1  -3  -2   73.89    4.20
  -1  -3  -2   75.79    3.70
   1   3   2   77.29    3.90
  -4  -3  -2  104.39    5.80
  -4  -3  -2  109.09    4.90
  -5  -3  -2   17.20    2.00
  -5  -3  -2   16.20    2.80
  -6  -3  -2  205.78   10.30
   6   3   2  194.68   14.30
   6   3   2  198.68   16.80
   6   3   2  195.88   10.80
   6   3   2  166.48   18.40
   6   3   2  194.08   14.40
   6   3   2  201.68   17.00
   6   3   2  189.08   17.20
   6   3   2  164.08   16.20
   6   3   2  192.78   17.20
  -7  -3  -2   24.10    3.90
   7   3   2   26.20    7.10
   7   3   2   22.80    8.60
   7   3   2   20.20    4.20
   7   3   2   19.40    8.20
   7   3   2   34.50    9.60
   7   3   2   21.60   16.50
   7   3   2   20.90   10.10
   7   3   2   28.40    8.90
   7   3   2   13.70    8.10
   7   3   2   28.70    9.50
  -8  -3  -2  213.98   11.90
  -8  -3  -2  215.48   12.20
   8   3   2  227.78   12.60
   8   3   2  220.58   13.10
   8   3   2  242.78   21.70
   8   3   2  257.47   27.20
   8   3   2  195.08   20.20
   8   3   2  206.38   20.70
   8   3   2  208.18   16.60
   8   3   2  184.28   21.20
   8   3   2  194.68   18.60
   8   3   2  242.08   18.70
  -9  -3  -2   59.59    6.10
  -9  -3  -2   41.50    5.30
   9   3   2   43.80   11.90
   9   3   2   68.09   21.90
   9   3   2   66.59   10.10
   9   3   2   52.39   13.10
   9   3   2   57.89   13.30
   9   3   2   51.99   12.90
   9   3   2   48.50    6.60
   9   3   2   36.00   12.00
 -10  -3  -2   43.80    5.60
 -10  -3  -2   41.10    5.50
  10   3   2   44.90    8.40
  10   3   2   52.49   12.30
  10   3   2   55.29   11.40
  10   3   2   51.19   11.70
  10   3   2   48.10   13.00
  10   3   2   52.29    6.70
  10   3   2   33.10   12.00
 -11  -3  -2  241.48   12.80
 -11  -3  -2  217.38   12.80
  11   3   2  237.68   19.40
  11   3   2  226.38   15.20
  11   3   2  204.08   21.50
  11   3   2  223.98   20.60
  11   3   2  301.57   18.50
 -12  -3  -2    0.10    2.20
  12   3   2   -3.20    6.00
  12   3   2    2.70    5.90
  12   3   2   -0.50    4.60
  10  -4  -2    4.80    5.00
  10  -4  -2   -1.00    5.70
  10  -4  -2    0.20    4.20
 -10   4   2    4.30    2.40
 -10   4   2    4.20    2.40
   9  -4  -2    7.60    8.90
   9  -4  -2   11.10    7.80
   9  -4  -2    5.60    7.60
   9  -4  -2    1.70    2.80
  -9   4   2    6.60    2.90
  -9   4   2    1.60    3.20
  -9   4   2   20.80    9.10
   8  -4  -2   -4.70    6.80
   8  -4  -2   -3.80    7.70
   8  -4  -2   -0.60    3.00
   8  -4  -2   -0.80    7.80
  -8   4   2    0.60    3.10
  -8   4   2    1.20    2.70
  -8   4   2   -0.40    9.50
  -8   4   2    1.50    3.30
   7  -4  -2  156.88   19.90
   7  -4  -2  146.49    9.40
   7  -4  -2  146.19   10.40
   7  -4  -2  135.79   19.70
  -7   4   2  152.18   18.70
  -7   4   2  155.78   11.20
  -7   4   2  149.19   10.10
  -7   4   2  160.48   10.60
   6  -4  -2  185.38   20.70
   6  -4  -2  195.48   12.40
   6  -4  -2  200.78   11.90
  -6   4   2  218.28   12.90
  -6   4   2  194.08   19.90
  -6   4   2  211.58   12.20
  -6   4   2  200.48   12.90
   5  -4  -2   26.90    3.80
   5  -4  -2   39.70    5.40
   5  -4  -2   35.60   10.90
   5  -4  -2   37.50    5.00
  -5   4   2   30.40    9.70
  -5   4   2   32.30    4.50
  -5   4   2   22.00    4.60
  -5   4   2   34.60    5.00
  -5   4   2   29.90    4.80
   4  -4  -2    5.10    2.20
   4  -4  -2    4.70    2.80
   4  -4  -2    5.60    2.30
   4  -4  -2    4.40    2.80
  -4   4   2    5.20    3.10
  -4   4   2    4.20    2.60
  -4   4   2    7.30    3.30
  -4   4   2    2.00    2.80
  -4   4   2    0.30    6.30
   3  -4  -2  471.95   21.60
   3  -4  -2  487.25   23.00
  -3   4   2  520.85   22.10
  -3   4   2  474.15   24.30
   2  -4  -2  330.77   15.40
  -2   4   2  355.26   15.50
  -2   4   2  337.87   15.50
   1  -4  -2 2561.34  104.99
   0  -4  -2  200.58    9.30
   0  -4  -2  198.08    9.40
   0   4   2  196.68    9.60
   0   4   2  204.88    8.60
  -1  -4  -2  755.62   31.40
  -2  -4  -2  187.28    8.60
  -2  -4  -2  186.58    8.20
  -3  -4  -2  214.18    9.90
  -3  -4  -2  218.98    9.70
  -5  -4  -2   74.59    5.00
  -5  -4  -2   71.59    3.70
  -5  -4  -2   74.79    4.10
  -6  -4  -2  203.98   10.60
   6   4   2  201.38   17.90
   6   4   2  216.38   18.20
   6   4   2  227.28   16.80
   6   4   2  189.38   18.90
   6   4   2  201.58   11.20
   6   4   2  212.88   15.80
   6   4   2  223.78   18.40
   6   4   2  190.98   17.30
   6   4   2  187.98   17.20
   6   4   2  230.58   14.70
   6   4   2  183.68   17.20
  -7  -4  -2    1.90    2.40
   7   4   2    9.40   15.90
   7   4   2    0.40    6.30
   7   4   2    0.40    7.80
   7   4   2    3.20    5.70
   7   4   2    2.90    7.50
   7   4   2   -8.70    6.00
   7   4   2   -2.00    2.40
   7   4   2   -3.90    5.70
   7   4   2    4.50    8.40
   7   4   2   -2.10    6.00
   7   4   2    4.30    8.10
   7   4   2    2.80    7.10
   7   4   2   -4.40    4.60
   8   4   2 1004.50   57.49
   8   4   2 1060.69   51.29
   8   4   2 1030.00   56.59
   8   4   2 1115.19   54.09
   8   4   2 1094.09   47.50
   8   4   2 1116.59   54.79
   8   4   2 1047.80   56.69
   8   4   2 1034.80   55.59
   8   4   2 1092.49   56.19
   8   4   2 1162.18   62.89
  -9  -4  -2  168.28   10.20
   9   4   2  176.18   11.40
   9   4   2  195.58   21.80
   9   4   2  157.48   18.90
   9   4   2  190.18   23.30
   9   4   2  157.98   14.30
   9   4   2  155.98   19.10
   9   4   2  175.78   18.40
   9   4   2  212.48   30.00
 -10  -4  -2   54.59    6.00
  10   4   2   56.19   14.30
  10   4   2   69.39   15.80
  10   4   2   66.09   14.50
  10   4   2   63.69    9.20
  10   4   2   63.39   20.90
  10   4   2   37.60   11.50
  10   4   2   67.39   14.40
 -11  -4  -2    4.50    2.90
  11   4   2    4.30    9.10
  11   4   2   -2.50    7.20
  11   4   2    0.30    8.00
  11   4   2    1.90    3.00
  11   4   2    3.90    7.20
  11   4   2    8.60    8.30
 -12  -4  -2   73.39    5.80
  12   4   2   73.29   10.10
  12   4   2   80.29   11.70
  12   4   2   77.49   11.70
   9  -5  -2   16.10    6.80
   9  -5  -2    4.90    6.50
   9  -5  -2    0.50    5.50
  -9   5   2   16.00    3.00
  -9   5   2   48.30    9.50
  -9   5   2    7.00    3.30
   8  -5  -2    3.50    2.90
   8  -5  -2   10.00    8.40
   8  -5  -2   -5.40    7.50
   8  -5  -2    0.80    6.70
  -8   5   2    7.00    3.60
  -8   5   2    0.30    2.50
  -8   5   2    0.80   10.20
  -8   5   2    8.40    3.10
   7  -5  -2   89.49    7.40
   7  -5  -2   80.29    6.60
   7  -5  -2   81.99   14.50
   7  -5  -2  108.39   18.20
  -7   5   2   92.69    7.70
  -7   5   2   73.69   15.20
  -7   5   2   74.39    8.10
  -7   5   2   79.69    7.50
   6  -5  -2   44.10   13.60
   6  -5  -2   42.70    6.00
   6  -5  -2   39.40    5.40
  -6   5   2   40.00    5.60
  -6   5   2   49.00   12.80
  -6   5   2   45.60    6.20
  -6   5   2   34.50    5.90
   5  -5  -2  139.59    9.70
   5  -5  -2  149.49    9.90
   5  -5  -2  145.49   17.70
   5  -5  -2  147.69    8.20
  -5   5   2  145.39    9.60
  -5   5   2  148.09   10.40
  -5   5   2  146.79   10.60
  -5   5   2  152.48   17.30
   4  -5  -2    5.30    8.20
   4  -5  -2    7.10    2.60
   4  -5  -2    6.30    3.00
   4  -5  -2   13.70    3.10
   4  -5  -2    7.20    3.20
  -4   5   2    7.90    7.90
  -4   5   2   13.40    3.80
  -4   5   2   14.10    3.50
  -4   5   2   18.10    4.00
  -4   5   2   11.60    3.20
   3  -5  -2  590.34   37.90
   3  -5  -2  724.03   30.60
   3  -5  -2  735.13   31.80
   3  -5  -2  699.43   30.60
  -3   5   2  673.23   37.50
  -3   5   2  714.03   32.10
  -3   5   2  659.63   30.40
  -3   5   2  741.23   31.00
  -3   5   2  716.93   31.90
   2  -5  -2  249.58   13.30
   2  -5  -2  254.07   12.30
   2  -5  -2  263.87   16.80
  -2   5   2  260.67   12.00
  -2   5   2  243.98   12.50
  -2   5   2  258.47   15.40
  -2   5   2  269.27   15.60
   1  -5  -2  165.28    8.70
  -1   5   2  169.08    8.80
  -1   5   2  171.58    7.70
   0  -5  -2   -0.20    1.90
   0  -5  -2    1.10    1.80
  -1  -5  -2  968.40   40.40
  -2  -5  -2  920.41   38.40
  -3  -5  -2  512.55   21.60
  -3  -5  -2  520.85   21.80
  -3  -5  -2  490.45   21.30
  -4  -5  -2   90.89    4.80
  -4  -5  -2   94.19    5.20
  -4  -5  -2   89.29    5.00
  -4  -5  -2   87.99    5.20
  -5  -5  -2  173.38    7.90
  -5  -5  -2  162.58    7.80
  -5  -5  -2  160.28    8.60
   5   5   2  171.48   16.50
   5   5   2  164.88   15.90
   5   5   2  153.28   16.40
   5   5   2  172.48   17.20
  -6  -5  -2   19.40    1.80
  -6  -5  -2   19.10    2.00
  -6  -5  -2   17.70    3.00
   6   5   2   23.40    8.80
   6   5   2   17.10    8.60
   6   5   2   20.90    5.50
   6   5   2   11.20    7.50
   6   5   2   19.70    9.40
   6   5   2   13.00    7.90
   6   5   2   28.90   45.60
   6   5   2   13.50    7.90
   6   5   2   16.40    7.50
   6   5   2   28.50    7.40
   6   5   2   10.80    7.80
   6   5   2   21.70    8.30
  -7  -5  -2  162.58   10.40
  -7  -5  -2  175.88   10.00
   7   5   2  172.88   15.30
   7   5   2  182.18   10.30
   7   5   2  196.08   18.30
   7   5   2  162.28   19.70
   7   5   2  170.98   18.20
   7   5   2  161.58   16.60
   7   5   2  178.08   13.70
   7   5   2  160.08   17.30
   7   5   2  185.58   34.30
   7   5   2  182.68   17.00
   7   5   2  161.08   17.70
   7   5   2  181.38   22.30
   7   5   2  196.88   18.80
   7   5   2  166.78   17.80
   8   5   2  293.47   24.40
   8   5   2  446.26   58.59
   8   5   2  330.57   23.30
   8   5   2  314.07   16.30
   8   5   2  307.97   26.90
   8   5   2  280.27   23.60
   8   5   2  326.27   22.90
   8   5   2  284.17   19.60
   8   5   2  333.77   25.40
   8   5   2  296.47   25.20
   8   5   2  323.67   24.40
   8   5   2  292.87   24.20
   8   5   2  293.07   24.60
   9   5   2    7.30    9.90
   9   5   2   20.10   18.50
   9   5   2    0.80    7.90
   9   5   2    0.40    3.50
   9   5   2   20.40   35.60
   9   5   2   -0.60    6.80
   9   5   2    2.40    8.40
   9   5   2    9.40    8.30
   9   5   2   -3.80    4.20
   9   5   2    4.40    9.50
 -10  -5  -2  208.78   11.90
  10   5   2  224.18   22.70
  10   5   2  221.38   20.60
  10   5   2  209.58   21.40
  10   5   2  219.58   32.40
  10   5   2  221.28   24.60
  10   5   2  206.58   21.10
 -11  -5  -2   25.70    4.00
  11   5   2   28.20    9.80
  11   5   2   21.80    9.60
  11   5   2   44.10   12.90
  11   5   2   32.10   12.50
  11   5   2   13.60    9.60
 -12  -5  -2   13.60    2.90
  12   5   2    2.00    6.40
  12   5   2    9.70    6.40
  12   5   2    1.90    5.60
  12   5   2    5.80    6.60
   9  -6  -2  229.58   12.70
   9  -6  -2  254.57   14.80
  -9   6   2  195.08   11.10
   8  -6  -2    1.80    6.00
   8  -6  -2   -0.90    5.70
   8  -6  -2   -3.40    7.00
  -8   6   2    1.00    2.40
  -8   6   2   -1.30    2.30
  -8   6   2    2.60    2.90
  -8   6   2   -0.60    8.90
   7  -6  -2    3.20    8.70
   7  -6  -2    8.70    8.00
   7  -6  -2    1.60    2.40
   7  -6  -2    5.00    2.90
   7  -6  -2    1.10    6.90
  -7   6   2    2.90   10.30
  -7   6   2    2.40    2.70
  -7   6   2    4.50    3.60
  -7   6   2    0.20    3.20
   6  -6  -2    4.90    9.60
   6  -6  -2   14.70    3.90
   6  -6  -2   15.20    3.70
  -6   6   2   13.50    4.30
  -6   6   2    4.00    9.60
  -6   6   2    9.30    3.80
   5  -6  -2   39.00    5.60
   5  -6  -2   42.90    5.50
   5  -6  -2   56.59   14.70
   5  -6  -2   45.10    4.70
  -5   6   2   45.90    6.50
  -5   6   2   47.90   13.60
  -5   6   2   42.00    6.30
  -5   6   2   55.99    5.40
   4  -6  -2   12.10    3.30
   4  -6  -2   18.80    2.90
   4  -6  -2    9.00    3.10
   4  -6  -2   26.60   10.90
   4  -6  -2    4.10    3.10
  -4   6   2    6.70    3.70
  -4   6   2   11.00    3.90
  -4   6   2   17.80    3.10
  -4   6   2   11.50    9.70
   3  -6  -2    4.90    2.80
   3  -6  -2    2.50    2.30
   3  -6  -2    2.10    2.70
   3  -6  -2   12.70    2.80
   3  -6  -2    6.90    8.20
  -3   6   2    8.10    8.40
  -3   6   2    1.70    4.70
  -3   6   2    7.10    3.10
  -3   6   2    0.30    1.30
  -3   6   2    2.60    2.50
  -3   6   2    6.60    3.40
  -3   6   2    4.60    7.70
   2  -6  -2  202.28   10.70
   2  -6  -2  205.08   11.00
   2  -6  -2  215.58   11.80
  -2   6   2  196.48   11.70
  -2   6   2  215.18   13.80
  -2   6   2  198.48   17.10
  -2   6   2  215.78   12.40
  -2   6   2  214.68   15.70
  -2   6   2  181.28    9.30
  -2   6   2  210.58   19.20
   1  -6  -2 1907.21   81.49
   1  -6  -2 2055.49   81.29
   1  -6  -2 1987.20   82.79
  -1   6   2 1949.70   83.09
  -1   6   2 1851.81   87.19
  -1   6   2 2000.50   84.49
   0  -6  -2  220.68   10.80
  -1  -6  -2   71.99    4.80
  -2  -6  -2  404.66   17.90
  -3  -6  -2 1243.38   51.99
  -3  -6  -2 1267.47   52.39
  -4  -6  -2    2.00    1.30
  -4  -6  -2    0.60    1.20
  -4  -6  -2    1.70    1.60
   4   6   2    2.40    5.50
   4   6   2   -0.10   41.40
   4   6   2    2.80    7.50
   4   6   2    0.20    6.00
  -5  -6  -2 1405.76   56.99
  -5  -6  -2 1390.06   56.59
  -5  -6  -2 1356.66   57.29
  -5  -6  -2 1370.66   57.59
   5   6   2 1444.56   67.59
   5   6   2 1278.67   67.29
   5   6   2 1418.06   64.89
   5   6   2 1338.47   67.19
   5   6   2 1378.16   66.79
   5   6   2 1364.56   68.99
   5   6   2 1418.86   65.99
   5   6   2 1331.67   63.79
   5   6   2 1329.67   66.29
   5   6   2 1392.06   64.89
  -6  -6  -2    5.90    1.20
  -6  -6  -2    6.80    1.50
  -6  -6  -2    8.90    2.50
  -6  -6  -2    4.30    2.20
   6   6   2   -3.90    6.60
   6   6   2   -1.50    7.60
   6   6   2    5.00    7.10
   6   6   2    4.30    7.10
   6   6   2   -1.00    7.30
   6   6   2    7.80    8.10
   6   6   2    0.90    5.80
   6   6   2    5.40    6.40
   6   6   2   -3.10    3.60
   6   6   2    9.30    6.30
   6   6   2   -7.80   47.20
   6   6   2   10.00    8.50
   6   6   2   -6.40    6.40
  -7  -6  -2  571.74   27.20
  -7  -6  -2  552.64   26.70
   7   6   2  596.64   34.20
   7   6   2  577.64   35.20
   7   6   2  631.24   38.30
   7   6   2  533.55   34.20
   7   6   2  561.54   37.00
   7   6   2  614.24   36.90
   7   6   2  618.84   37.40
   7   6   2  581.94   30.50
   7   6   2  566.84   35.50
   7   6   2  592.74   36.60
   7   6   2  588.94   33.20
   7   6   2  580.04   32.90
   7   6   2  764.92   71.79
   8   6   2   85.39   14.30
   8   6   2   56.29   13.00
   8   6   2   68.19   28.10
   8   6   2   60.79   13.60
   8   6   2   69.19   13.50
   8   6   2   72.89   15.80
   8   6   2   55.59   13.20
   8   6   2   71.09   14.50
   8   6   2   68.79   12.90
   8   6   2   61.39   12.50
   8   6   2   62.79   11.40
   8   6   2   51.39    8.20
   9   6   2   46.20   11.50
   9   6   2   62.09   13.50
   9   6   2   50.09   13.50
   9   6   2   48.80   12.60
   9   6   2   55.29   14.70
   9   6   2   48.50   10.60
   9   6   2   53.79   19.80
   9   6   2   48.50   17.30
   9   6   2   54.49    7.50
   9   6   2   56.39   14.50
 -10  -6  -2   13.70    3.20
  10   6   2   -0.60    4.70
  10   6   2   17.10   11.30
  10   6   2    9.30    8.90
  10   6   2   18.50    9.40
  10   6   2   10.60   10.50
  10   6   2   30.20   28.20
  10   6   2   17.30    9.90
 -11  -6  -2   21.00    3.40
  11   6   2   16.60    9.60
  11   6   2   28.20   11.50
  11   6   2    9.50    7.90
  11   6   2   12.60   21.80
  11   6   2   11.20   11.90
  11   6   2    8.20   10.30
 -12  -6  -2   77.59    5.30
  12   6   2   59.89    7.70
  12   6   2   47.70    9.20
  12   6   2   57.69    9.00
  12   6   2   66.79    9.90
  12   6   2  104.89   13.10
   8  -7  -2   29.20    6.80
  -8   7   2   65.09   11.60
  -8   7   2   39.00    4.00
   7  -7  -2  101.89   13.90
   7  -7  -2  127.99   12.60
   7  -7  -2   84.49    6.20
  -7   7   2   93.29    7.30
  -7   7   2  111.59    8.00
  -7   7   2  115.29   16.80
   6  -7  -2    4.40    7.20
   6  -7  -2    1.50    2.50
   6  -7  -2   -3.30    8.00
   6  -7  -2    1.00    2.20
  -6   7   2   -1.20    9.40
  -6   7   2    3.40    3.30
  -6   7   2   -2.10    2.10
  -6   7   2    1.20    3.70
   5  -7  -2    0.30    2.30
   5  -7  -2    0.80    8.40
   5  -7  -2   -0.40    2.80
  -5   7   2    0.00    9.20
  -5   7   2   -1.20    2.70
  -5   7   2    0.90    3.40
  -5   7   2    1.20    3.40
   4  -7  -2   24.40    4.30
   4  -7  -2   34.70    5.40
   4  -7  -2   28.50   11.20
  -4   7   2   21.50   10.90
  -4   7   2   25.60    5.20
  -4   7   2   34.60    4.90
  -4   7   2   26.80    5.10
   3  -7  -2  190.88   10.20
   3  -7  -2  177.28   11.40
   3  -7  -2  186.28   10.50
   3  -7  -2  171.28   19.20
  -3   7   2  198.88   18.60
  -3   7   2  179.28   11.50
  -3   7   2  175.88   11.10
  -3   7   2  168.58   19.40
  -3   7   2  182.08   12.30
  -3   7   2  171.78   15.20
   2  -7  -2  220.38   11.70
   2  -7  -2  233.38   20.20
   2  -7  -2  207.48   12.20
   2  -7  -2  206.58   11.40
  -2   7   2  196.78   18.40
  -2   7   2  220.58   12.30
  -2   7   2  204.28   13.10
  -2   7   2  176.68   19.70
  -2   7   2  220.78   17.00
   1  -7  -2  299.97   14.30
   1  -7  -2  292.77   15.30
   1  -7  -2  285.37   14.50
  -1   7   2  278.77   20.70
  -1   7   2  288.27   16.20
  -1   7   2  306.17   17.60
  -1   7   2  285.17   24.50
  -1   7   2  279.27   14.80
  -1   7   2  287.77   20.20
   0  -7  -2    2.60    2.50
   0  -7  -2    0.40    2.20
   0  -7  -2    1.60    2.10
   0   7   2    2.60    6.10
   0   7   2    2.90    3.80
   0   7   2   -6.70    7.00
   0   7   2    0.90    5.30
   0   7   2  -12.30   46.90
   0   7   2    3.20    3.20
  -1  -7  -2  143.99    7.90
   1   7   2  145.39   14.10
   1   7   2  142.29    9.90
   1   7   2  151.48   11.20
   1   7   2  131.69   18.20
   1   7   2  155.48   13.00
   1   7   2  148.89   16.00
  -2  -7  -2    2.90    2.00
  -2  -7  -2    5.50    2.50
   2   7   2    2.90    3.00
   2   7   2   10.30   49.10
   2   7   2    4.40    3.90
   2   7   2   -2.90    6.00
   2   7   2    1.50    7.30
   2   7   2   -0.10   11.30
   2   7   2    0.10    5.60
   2   7   2   -5.10    6.90
   2   7   2    4.40    5.70
  -3  -7  -2  243.08   12.10
  -3  -7  -2  242.88   11.60
   3   7   2  226.88   22.10
   3   7   2  246.18   17.90
   3   7   2  248.28   18.80
   3   7   2  246.58   21.00
   3   7   2  249.78   19.00
   3   7   2  242.18   13.80
   3   7   2  274.57   20.20
   3   7   2  234.28   21.50
  -4  -7  -2    0.70    1.50
  -4  -7  -2    4.00    2.10
   4   7   2   -2.70    5.70
   4   7   2    5.10    3.40
   4   7   2    2.00    6.30
   4   7   2   -1.10    5.40
   4   7   2    8.70    7.30
   4   7   2    6.50    8.30
   4   7   2    2.50    8.50
   4   7   2   -0.80    6.10
   4   7   2   22.30    8.70
   4   7   2   12.10   48.80
   4   7   2    1.30    7.70
   4   7   2    7.90    8.20
  -5  -7  -2    1.60    1.20
  -5  -7  -2    2.30    2.00
  -5  -7  -2   -0.10    1.20
  -5  -7  -2   -0.50    1.60
   5   7   2   -1.90    7.50
   5   7   2    2.70    5.90
   5   7   2    0.10    6.00
   5   7   2    0.80    6.00
   5   7   2    1.10    7.60
   5   7   2    1.00    4.90
   5   7   2   -1.20    6.30
   5   7   2    3.00    8.00
   5   7   2    1.80    4.00
   5   7   2   -5.80    6.90
   5   7   2   17.90   50.69
   5   7   2   -6.40    7.00
   5   7   2    3.90    7.90
  -6  -7  -2   66.69    4.50
  -6  -7  -2   55.19    5.10
  -6  -7  -2   60.09    4.20
   6   7   2   40.70    8.70
   6   7   2   63.49   10.90
   6   7   2   55.99   10.60
   6   7   2   53.19   12.20
   6   7   2   44.60   11.90
   6   7   2   67.39   11.90
   6   7   2   56.49   13.00
   6   7   2   53.79   12.10
   6   7   2   51.59   11.80
   6   7   2   62.59   11.80
   6   7   2   32.70   22.50
   6   7   2   64.39    7.90
   6   7   2   58.09   13.00
  -7  -7  -2  263.37   14.00
   7   7   2  242.58   23.90
   7   7   2  264.87   21.80
   7   7   2  274.37   21.10
   7   7   2  284.27   23.70
   7   7   2  283.27   22.40
   7   7   2  329.77   48.80
   7   7   2  239.38   20.00
   7   7   2  261.87   23.70
   7   7   2  280.37   24.10
   7   7   2  275.07   20.60
   7   7   2  270.27   17.60
   7   7   2  257.67   23.70
   7   7   2  285.77   24.80
   8   7   2   34.00   10.20
   8   7   2   32.40   10.50
   8   7   2   28.80   11.60
   8   7   2   32.00    9.80
   8   7   2   44.50    6.90
   8   7   2   36.70   10.20
   8   7   2   36.50   12.90
   8   7   2   42.60   25.00
   8   7   2   31.20   10.30
   8   7   2   41.40   12.30
   8   7   2   30.50   11.60
   8   7   2   23.00   10.20
   9   7   2  123.89   16.00
   9   7   2   98.29   17.50
   9   7   2  111.99   42.60
   9   7   2  125.69   18.80
   9   7   2   97.89   15.20
   9   7   2  130.19   18.80
   9   7   2  133.79   15.80
   9   7   2  106.99   16.40
   9   7   2  137.79   19.10
   9   7   2  116.99   17.50
  10   7   2   18.10   11.00
  10   7   2   15.70   39.80
  10   7   2   17.70   20.40
  10   7   2    8.10    9.00
  10   7   2    8.40    7.70
  10   7   2   -0.90    4.60
  10   7   2    8.40    9.30
  10   7   2    9.50   11.20
  11   7   2   19.40    8.80
  11   7   2   13.40   11.20
  11   7   2   12.80   10.60
  11   7   2   17.30    9.10
  11   7   2   10.20    7.40
  11   7   2   -0.50   27.00
  12   7   2   27.50    6.60
  12   7   2   37.90    8.70
  12   7   2   18.90    6.70
  12   7   2   23.50    8.00
  12   7   2   19.60    6.60
   7  -8  -2   52.89    8.80
   7  -8  -2   63.19    4.50
  -7   8   2   58.89    4.70
  -7   8   2   67.19   11.00
  -7   8   2   62.99    4.50
  -7   8   2   25.30   16.30
   6  -8  -2    5.10    2.60
   6  -8  -2    8.70    8.80
  -6   8   2    6.40   10.30
  -6   8   2    4.00    3.20
  -6   8   2    7.60    3.20
  -6   8   2   15.20    5.70
   5  -8  -2  169.28   10.90
   5  -8  -2  172.68   19.80
  -5   8   2  172.68   11.30
  -5   8   2  179.98   12.20
  -5   8   2  176.28   20.60
   4  -8  -2  135.89   19.90
   4  -8  -2  101.29    8.50
   4  -8  -2  112.79    7.60
  -4   8   2  104.79    8.70
  -4   8   2  112.79    9.70
  -4   8   2  134.59   19.50
   3  -8  -2  141.09   19.30
   3  -8  -2  170.48   11.00
   3  -8  -2  157.48    9.80
  -3   8   2  138.99   10.20
  -3   8   2  174.18   18.80
  -3   8   2  144.99   21.50
  -3   8   2  167.18   12.00
   2  -8  -2   40.10   10.70
   2  -8  -2   31.20    5.00
   2  -8  -2   35.30    4.90
  -2   8   2   45.20   11.50
  -2   8   2   31.20    5.80
  -2   8   2   31.90   11.30
  -2   8   2   26.40    4.50
  -2   8   2   39.50    9.20
   1  -8  -2 1031.80   44.70
   1  -8  -2  993.60   44.50
   1  -8  -2  937.41   44.50
   1  -8  -2 1044.10   45.60
  -1   8   2 1139.39   48.90
  -1   8   2 1215.48  101.09
  -1   8   2  889.71   55.99
  -1   8   2 1004.60   52.79
  -1   8   2 1015.30   51.59
  -1   8   2 1089.69   47.30
   0  -8  -2    5.50    2.90
   0  -8  -2    4.60    2.30
   0  -8  -2    1.80    2.50
   0  -8  -2    6.10    2.90
   0   8   2    0.70    5.40
   0   8   2    6.20    4.50
   0   8   2    6.20   18.20
   0   8   2   -2.00    7.90
   0   8   2    8.10    8.40
   0   8   2   -3.70    6.50
   0   8   2    4.30    3.40
   0   8   2    4.70    6.80
  -1  -8  -2   86.79    6.60
  -1  -8  -2   79.59    5.90
  -1  -8  -2   79.49    6.30
  -1  -8  -2   86.59    6.50
   1   8   2   86.49   12.00
   1   8   2  278.67   97.49
   1   8   2  102.19    8.50
   1   8   2   93.49   12.30
   1   8   2  101.79    9.60
   1   8   2  109.99   14.70
   1   8   2   91.79   13.80
   1   8   2   91.49   15.00
   1   8   2   88.49   15.90
  -2  -8  -2   51.89    4.40
  -2  -8  -2   48.00    5.10
   2   8   2   49.80   11.30
   2   8   2   55.09   13.60
   2   8   2   60.59    9.40
   2   8   2   52.49    6.40
   2   8   2  135.79   76.89
   2   8   2   57.19   12.10
   2   8   2   44.20    9.90
   2   8   2   37.20   11.50
   2   8   2   41.90    9.30
   2   8   2   57.99   11.80
   2   8   2   53.39    7.40
   2   8   2   67.09   10.70
  -3  -8  -2  200.88   10.80
  -3  -8  -2  195.18   10.00
   3   8   2  178.38   17.30
   3   8   2  195.08   15.70
   3   8   2  218.68   13.00
   3   8   2  221.48   18.40
   3   8   2  217.18   20.60
   3   8   2  188.28   16.40
   3   8   2  186.28   20.90
   3   8   2  205.68   14.00
   3   8   2  198.28   20.40
   3   8   2  194.88   17.50
   3   8   2  197.38   19.40
  -4  -8  -2   -0.10    2.00
  -4  -8  -2   -0.10    1.50
   4   8   2   -9.30   12.50
   4   8   2   -5.20    6.10
   4   8   2    2.10    6.90
   4   8   2   -7.80    7.00
   4   8   2   -8.70    6.70
   4   8   2    0.10    5.60
   4   8   2    0.20    7.70
   4   8   2    1.70    4.00
   4   8   2   -7.60    7.30
   4   8   2    6.70    7.10
   4   8   2    4.90    8.10
   4   8   2   -0.10    6.80
  -5  -8  -2  164.28    9.10
  -5  -8  -2  172.18    9.50
   5   8   2  155.88   18.20
   5   8   2  160.08   16.30
   5   8   2  166.98   16.60
   5   8   2  166.08   18.20
   5   8   2  188.48   41.20
   5   8   2  170.78   18.30
   5   8   2  174.58   12.90
   5   8   2  179.28   18.60
   5   8   2  164.38   19.80
   5   8   2  187.08   20.30
   5   8   2  158.38   15.20
   5   8   2  155.28   16.10
   5   8   2  167.08   13.80
  -6  -8  -2    6.80    2.40
  -6  -8  -2    6.40    2.80
   6   8   2    3.90    8.90
   6   8   2    7.20    8.60
   6   8   2    5.60    6.90
   6   8   2    2.50    6.80
   6   8   2   -4.40    8.80
   6   8   2    5.80    4.60
   6   8   2    6.20    8.70
   6   8   2   -0.70    7.80
   6   8   2    2.20    7.10
   6   8   2    3.20    8.60
   6   8   2   -3.70   16.10
   6   8   2    2.60    5.50
   6   8   2    5.50    7.10
   7   8   2  148.29   39.60
   7   8   2  181.28   20.40
   7   8   2  164.78   19.80
   7   8   2  163.68   17.80
   7   8   2  157.88   13.00
   7   8   2  162.48   21.70
   7   8   2  150.08   15.40
   7   8   2  175.98   21.50
   7   8   2  175.28   16.60
   7   8   2  190.68   22.00
   7   8   2  133.39   17.60
   7   8   2  163.48   20.60
   7   8   2  152.88   17.60
   8   8   2  129.19   18.90
   8   8   2  179.88   17.80
   8   8   2  181.68   16.70
   8   8   2  146.09   18.00
   8   8   2  147.89   20.00
   8   8   2  130.29   19.40
   8   8   2  139.79   19.80
   8   8   2  160.08   20.90
   8   8   2  168.18   20.00
   8   8   2  172.68   42.80
   8   8   2  145.09   17.30
   9   8   2   27.00   11.50
   9   8   2   38.70   11.10
   9   8   2   20.20   22.60
   9   8   2   29.50   12.50
   9   8   2   43.30   12.70
   9   8   2   36.80   10.60
   9   8   2   44.60    9.70
   9   8   2   44.40   12.10
   9   8   2   37.80   11.60
   9   8   2   24.50   11.50
   9   8   2   22.70    8.50
  10   8   2   -7.80   22.10
  10   8   2    6.70   10.00
  10   8   2   -3.40   23.40
  10   8   2   37.10    7.50
  10   8   2   12.80   10.40
  10   8   2    0.00   15.50
  10   8   2   10.20    8.70
  10   8   2    4.40    6.90
  10   8   2   19.60   10.10
  11   8   2    4.40    5.60
  11   8   2    2.60   25.20
  11   8   2    5.20    7.00
  11   8   2    4.20    9.00
  11   8   2    4.10    8.10
  11   8   2   -4.30    9.10
  12   8   2  179.88   15.50
  12   8   2  180.98   15.60
  12   8   2  187.38   16.30
   6  -9  -2   63.89    4.70
   6  -9  -2   55.49    9.10
  -6   9   2   36.70   17.10
  -6   9   2   70.69   12.20
  -6   9   2   51.69    5.00
   5  -9  -2    0.20    2.50
   5  -9  -2    1.80    7.80
  -5   9   2   -4.60    6.30
  -5   9   2    6.90    8.90
  -5   9   2   -0.20    1.80
  -5   9   2    1.20    2.80
  -5   9   2   -0.50   12.20
   4  -9  -2   61.99   13.60
   4  -9  -2   48.80    5.00
   4  -9  -2   47.30    5.80
  -4   9   2   37.10   11.90
  -4   9   2   43.40   11.60
  -4   9   2   39.70   25.40
  -4   9   2   41.10    6.20
   3  -9  -2    5.70    3.40
   3  -9  -2   13.90    3.60
   3  -9  -2   24.20   10.40
  -3   9   2   12.60    4.70
  -3   9   2    4.80    8.50
  -3   9   2    0.90    1.70
  -3   9   2   -4.00    8.60
  -3   9   2    8.70   22.10
   2  -9  -2  602.04   27.90
   2  -9  -2  587.14   36.90
   2  -9  -2  619.94   29.00
  -2   9   2  624.14   30.60
  -2   9   2  489.45   36.50
  -2   9   2  586.34   37.60
  -2   9   2  631.74   35.50
  -2   9   2  706.63   80.29
  -2   9   2  653.23   40.20
   1  -9  -2  205.18   12.40
   1  -9  -2  191.78   11.30
  -1   9   2  199.58   20.10
  -1   9   2  191.28   13.60
  -1   9   2  198.58   21.80
  -1   9   2  212.98   50.09
  -1   9   2  206.58   18.00
  -1   9   2  157.48   20.00
   0  -9  -2   41.40    5.30
   0  -9  -2   37.20    5.20
   0   9   2   60.59   11.20
   0   9   2   18.40   11.80
   0   9   2   21.00   24.50
   0   9   2   39.00   10.50
   0   9   2   38.90    7.00
   0   9   2   35.90    6.30
   0   9   2   43.10   11.80
   0   9   2   49.30   10.60
  -1  -9  -2    3.70    2.30
  -1  -9  -2    1.50    2.50
  -1  -9  -2    4.50    2.90
   1   9   2    4.20    6.90
   1   9   2    5.30    6.70
   1   9   2    2.30    4.20
   1   9   2    6.20    9.10
   1   9   2   -1.80    7.60
   1   9   2    3.70    8.30
   1   9   2    0.60    8.30
   1   9   2   -3.90   15.60
   1   9   2    5.20    3.60
  -2  -9  -2 1382.46   61.99
  -2  -9  -2 1385.66   61.39
  -2  -9  -2 1430.16   62.09
   2   9   2 1631.84  122.19
   2   9   2 1512.25   64.59
   2   9   2 1428.96   72.59
   2   9   2 1586.04   75.09
   2   9   2 1591.34   65.79
   2   9   2 1473.55   69.39
   2   9   2 1345.87   76.19
   2   9   2 1368.76   70.79
   2   9   2 1364.26   70.99
   2   9   2 1439.06   70.49
   2   9   2 1461.65   66.49
  -3  -9  -2   13.30    2.50
  -3  -9  -2    9.80    3.00
   3   9   2    7.70    4.10
   3   9   2   11.50    7.80
   3   9   2    7.40    9.30
   3   9   2   25.00    4.80
   3   9   2    3.10    8.00
   3   9   2    7.50   18.70
   3   9   2    3.70    7.60
   3   9   2    4.90    9.10
   3   9   2   28.30    9.10
   3   9   2   10.40    4.90
   3   9   2   12.80    9.70
  -4  -9  -2  536.25   25.10
   4   9   2  547.65   31.90
   4   9   2  531.65   35.80
   4   9   2  552.24   28.20
   4   9   2  501.85   38.50
   4   9   2  543.35   34.90
   4   9   2  496.35   32.80
   4   9   2  522.45   36.10
   4   9   2  531.95   33.10
   4   9   2  688.73   72.59
   4   9   2  514.85   34.20
   4   9   2  537.05   32.30
   4   9   2  522.05   30.30
   5   9   2   14.60    8.30
   5   9   2   27.80   11.40
   5   9   2   28.30    8.10
   5   9   2   30.90    9.70
   5   9   2   30.40    6.00
   5   9   2   21.70    9.50
   5   9   2   32.60   23.80
   5   9   2   20.50   11.80
   5   9   2   21.00    9.50
   5   9   2   31.00   11.20
   5   9   2   26.20   11.90
   5   9   2   22.70   10.40
   6   9   2  108.19   15.30
   6   9   2   77.49   13.00
   6   9   2  100.89   16.70
   6   9   2   95.89   16.60
   6   9   2  115.59   10.70
   6   9   2  111.19   17.80
   6   9   2  104.89   35.10
   6   9   2   86.29   13.90
   6   9   2  102.59   15.30
   6   9   2   94.69   17.50
   6   9   2   96.09   17.80
   6   9   2  107.59   17.40
   7   9   2   61.49   11.60
   7   9   2   38.70   12.40
   7   9   2   31.60   12.90
   7   9   2   27.70   11.90
   7   9   2   57.29   27.40
   7   9   2   41.60   12.90
   7   9   2   45.30   11.70
   7   9   2   40.70   12.70
   7   9   2   39.30   13.40
   7   9   2   50.99   11.50
   7   9   2   41.10   11.00
   8   9   2   90.19   14.50
   8   9   2   86.79   14.20
   8   9   2  111.49   15.90
   8   9   2   93.29   16.60
   8   9   2  103.89   17.40
   8   9   2  106.59   17.90
   8   9   2  109.39   35.40
   8   9   2   94.49   17.40
   8   9   2   81.09   16.20
   8   9   2   84.59   16.70
   9   9   2  107.59   14.30
   9   9   2  130.69   16.20
   9   9   2   91.49   16.40
   9   9   2  113.89   34.00
   9   9   2  108.49   17.70
   9   9   2   89.59   15.50
   9   9   2  113.59   15.80
   9   9   2  103.49   16.50
   9   9   2   89.89   15.70
   9   9   2  111.79   17.00
  10   9   2   23.60   11.40
  10   9   2   36.20   11.50
  10   9   2   43.90   16.80
  10   9   2    2.30   17.00
  10   9   2   36.40   12.50
  10   9   2   35.60    9.30
  10   9   2   41.70   12.00
  11   9   2   13.60    8.30
  11   9   2   10.90   22.70
  11   9   2   15.40    9.60
  11   9   2   21.50    7.80
  11   9   2   22.10   10.00
  12   9   2  201.88   15.60
  12   9   2  198.28   13.50
  12   9   2  237.38   17.10
  12   9   2  211.08   18.40
   5 -10  -2    8.90    6.60
   5 -10  -2   11.30    2.80
  -5  10   2   20.30    6.70
  -5  10   2   21.20    9.10
  -5  10   2   16.70    3.40
  -5  10   2   10.10   13.10
   4 -10  -2   96.19    7.40
   4 -10  -2  105.79   14.20
   4 -10  -2  121.69    5.80
  -4  10   2   94.09   14.70
  -4  10   2   76.49   12.20
  -4  10   2   87.29    8.10
  -4  10   2   62.49   25.20
  -4  10   2   70.99   12.10
   3 -10  -2   -0.80    2.50
   3 -10  -2   -1.10    2.50
   3 -10  -2    2.10    8.50
  -3  10   2   -1.30    3.20
  -3  10   2    5.90    8.00
  -3  10   2   -1.90    8.40
  -3  10   2    1.90   15.80
   2 -10  -2   12.50    3.60
   2 -10  -2    8.40    3.20
  -2  10   2   11.20    4.60
  -2  10   2   16.20   21.50
  -2  10   2    1.50    8.90
  -2  10   2   21.80   10.40
  -2  10   2    7.60    9.60
   1 -10  -2  163.98   11.10
   1 -10  -2  176.78   10.60
  -1  10   2  152.28   43.90
  -1  10   2  164.38   18.90
  -1  10   2  179.28   18.40
  -1  10   2  172.98   21.50
  -1  10   2  158.18   12.50
  -1  10   2  159.58   19.90
  -1  10   2  173.18   17.00
   0 -10  -2  301.87   16.20
   0 -10  -2  281.37   15.20
   0  10   2  291.27   23.40
   0  10   2  251.57   55.99
   0  10   2  288.67   17.90
   0  10   2  250.77   24.00
   0  10   2  312.37   23.40
   0  10   2  285.97   26.20
   0  10   2  308.67   25.90
  -1 -10  -2   57.09    6.20
  -1 -10  -2   61.19    6.20
   1  10   2   67.09   11.50
   1  10   2   61.39    8.10
   1  10   2   63.19   15.40
   1  10   2   76.69   15.80
   1  10   2   69.19   13.90
   1  10   2   61.09    8.70
   1  10   2   68.39   33.70
   1  10   2   61.29   12.10
   1  10   2   37.20   11.60
   1  10   2   50.19   10.90
  -2 -10  -2   90.19    7.30
  -2 -10  -2   98.19    7.50
   2  10   2  105.89    9.80
   2  10   2  118.39   14.60
   2  10   2  104.59   10.50
   2  10   2  102.19   12.30
   2  10   2   82.49   16.60
   2  10   2   93.19   15.60
   2  10   2  121.19   19.10
   2  10   2   83.39   15.20
   2  10   2  103.89   16.10
  -3 -10  -2   65.19    6.00
  -3 -10  -2   75.89    6.00
   3  10   2   78.99   33.60
   3  10   2   71.39   15.80
   3  10   2   85.09   14.10
   3  10   2   68.99   16.40
   3  10   2   84.69   12.70
   3  10   2   69.99   14.00
   3  10   2   68.19    8.90
   3  10   2   82.09    9.00
   3  10   2   65.89   13.80
   3  10   2   72.09   14.50
  -4 -10  -2  747.73   34.00
   4  10   2  782.62   48.20
   4  10   2  864.51   38.60
   4  10   2  747.33   50.29
   4  10   2  717.73   43.80
   4  10   2  824.22   45.20
   4  10   2  780.12   44.30
   4  10   2  734.63   45.30
   4  10   2  768.12   47.00
   5  10   2   95.09   14.90
   5  10   2   79.19   16.10
   5  10   2   94.39   12.80
   5  10   2  101.49   16.90
   5  10   2   85.79   33.10
   5  10   2   91.09   13.60
   5  10   2   91.09   16.60
   5  10   2   95.99    9.90
   5  10   2   83.99   15.90
   5  10   2   94.59   15.20
   5  10   2   86.19   18.10
   6  10   2  443.26   29.50
   6  10   2  421.36   27.00
   6  10   2  443.56   33.70
   6  10   2  410.86   35.20
   6  10   2  439.86   29.70
   6  10   2  430.36   33.00
   6  10   2  421.26   29.90
   6  10   2  461.75   62.69
   6  10   2  435.86   33.80
   6  10   2  450.45   30.40
   6  10   2  436.36   31.90
   7  10   2  389.16   54.99
   7  10   2  303.67   22.40
   7  10   2  306.37   27.60
   7  10   2  268.47   26.60
   7  10   2  298.37   28.50
   7  10   2  303.47   23.20
   7  10   2  248.98   24.90
   7  10   2  299.87   25.90
   7  10   2  253.67   26.00
   7  10   2  323.27   24.20
   7  10   2  304.07   23.80
   8  10   2  703.93   45.60
   8  10   2  741.83   45.50
   8  10   2  767.72   42.30
   8  10   2  794.82   47.00
   8  10   2  755.52   44.90
   8  10   2  771.12   48.50
   8  10   2  775.72   41.40
   8  10   2  722.83   45.10
   8  10   2  750.82   79.09
   9  10   2    3.70   14.70
   9  10   2    7.20    8.80
   9  10   2    9.90    9.90
   9  10   2    2.20    7.40
   9  10   2    8.00    7.10
   9  10   2   19.80    9.90
   9  10   2    8.70    9.20
   9  10   2    4.90    8.70
  10  10   2    8.00    8.90
  10  10   2   -3.00   15.50
  10  10   2    4.20    8.70
  10  10   2   -0.70   10.40
  10  10   2    5.60    9.00
  10  10   2   -0.10    7.70
  10  10   2    0.00    5.60
  11  10   2   39.40    8.60
  11  10   2   52.29   10.30
  11  10   2   16.60   17.70
  11  10   2   58.59   20.20
  11  10   2   36.30    8.80
   4 -11  -2   99.69   12.80
   4 -11  -2   56.19    4.90
  -4  11   2   63.99    5.60
  -4  11   2   83.69   11.70
  -4  11   2   58.49    8.60
  -4  11   2   36.10   16.10
   3 -11  -2   13.40    3.20
   3 -11  -2   16.90    3.00
  -3  11   2   17.70    7.60
  -3  11   2   20.50    9.50
  -3  11   2   16.60    4.20
  -3  11   2   11.60    7.20
  -3  11   2    4.50   12.90
   2 -11  -2  159.08   10.10
   2 -11  -2  164.58    9.40
  -2  11   2  160.78   17.20
  -2  11   2  102.69   32.70
  -2  11   2  157.98   11.40
  -2  11   2  130.69   17.10
  -2  11   2  143.89   17.30
  -2  11   2  166.48   17.30
   1 -11  -2   65.69    6.40
   1 -11  -2   62.09    6.00
  -1  11   2   68.19   11.80
  -1  11   2   62.29    7.70
  -1  11   2   68.39   12.70
  -1  11   2   49.10   12.20
  -1  11   2   56.99   28.00
  -1  11   2   60.29   12.40
  -1  11   2   78.19   12.70
  -1  11   2   38.00   11.80
   0 -11  -2  289.47   15.10
   0 -11  -2  284.87   15.80
   0  11   2  297.27   17.70
   0  11   2  258.07   24.00
   0  11   2  259.07   48.90
   0  11   2  249.08   24.20
   0  11   2  277.17   25.10
   0  11   2  307.37   22.60
   0  11   2  280.37   23.90
   0  11   2  302.07   22.90
  -1 -11  -2   34.70    5.10
  -1 -11  -2   27.10    4.70
   1  11   2   25.10   11.20
   1  11   2   32.20    6.30
   1  11   2   29.00    9.50
   1  11   2   18.60   11.90
   1  11   2   32.50   11.70
   1  11   2   27.70    9.10
   1  11   2   24.10   10.50
   1  11   2    9.50   19.60
  -2 -11  -2   11.10    3.20
  -2 -11  -2   10.00    3.50
   2  11   2   11.80   22.60
   2  11   2    8.90    7.70
   2  11   2    5.20    9.20
   2  11   2   15.80    9.60
   2  11   2   11.20   10.50
   2  11   2    5.20    7.10
   2  11   2    4.50    4.40
   2  11   2    4.60   10.10
   2  11   2    0.90    4.00
   2  11   2   12.30    6.70
  -3 -11  -2  142.59    9.20
  -3 -11  -2  131.49    9.10
   3  11   2  157.98   19.60
   3  11   2  153.88   19.50
   3  11   2  153.58   12.40
   3  11   2  148.39   17.70
   3  11   2  179.48   45.30
   3  11   2  139.79   22.00
   3  11   2  167.28   20.00
   3  11   2  165.08   22.30
  -4 -11  -2   34.30    4.40
   4  11   2   23.70    5.90
   4  11   2   42.10   11.90
   4  11   2   28.60   10.90
   4  11   2   36.20   13.70
   4  11   2   26.60   10.30
   4  11   2   21.10   11.70
   4  11   2   34.20   25.60
   4  11   2   28.60   12.60
   4  11   2   33.70   10.40
  -5 -11  -2  218.68   11.00
   5  11   2  187.58   20.00
   5  11   2  238.08   21.20
   5  11   2  229.88   24.00
   5  11   2  163.98   13.20
   5  11   2  207.48   22.70
   5  11   2  197.98   24.40
   5  11   2  201.18   21.10
   5  11   2  207.58   23.30
   6  11   2   97.59   17.80
   6  11   2   75.19   13.70
   6  11   2   89.59   16.40
   6  11   2   79.99   13.80
   6  11   2  101.19   17.10
   6  11   2   74.59   17.30
   6  11   2   96.19   34.60
   6  11   2   98.59   16.30
   6  11   2  131.09   15.60
   7  11   2  162.88   20.40
   7  11   2  170.28   19.20
   7  11   2  153.08   18.10
   7  11   2  171.18   20.10
   7  11   2  177.18   43.30
   7  11   2  136.79   21.00
   7  11   2  154.78   20.40
   7  11   2  165.48   21.50
   7  11   2  157.98   15.00
   7  11   2  182.98   17.70
   8  11   2   -0.20   13.70
   8  11   2    9.10    5.80
   8  11   2    9.40    9.80
   8  11   2    7.10    6.50
   8  11   2   10.70    9.90
   8  11   2   -1.20    8.90
   8  11   2    1.00    7.10
   8  11   2    4.90    8.40
   8  11   2    1.30    8.80
   8  11   2    3.80    8.40
   9  11   2   24.60   10.40
   9  11   2   25.10   10.10
   9  11   2   22.00   18.50
   9  11   2   20.80    8.20
   9  11   2   25.80    6.70
   9  11   2   26.10   10.40
   9  11   2   32.60   10.90
   9  11   2   30.40   10.60
  10  11   2    5.00    8.50
  10  11   2    2.10    4.70
  10  11   2    7.90    8.60
  10  11   2   10.00    7.80
  10  11   2   -4.80   14.20
  10  11   2    8.30    9.50
  10  11   2    8.50    7.70
  11  11   2   85.79   11.20
  11  11   2   70.59   17.80
  11  11   2   81.49   10.30
  -3  12   2   55.39    7.40
  -3  12   2   78.99    9.20
   2 -12  -2   17.20    2.80
   2 -12  -2   12.60    2.90
  -2  12   2   10.50    7.00
  -2  12   2   34.20    5.60
  -2  12   2   11.80   12.00
  -2  12   2   15.70    3.70
  -2  12   2   15.20    7.30
  -2  12   2   23.90    7.50
   1 -12  -2    0.50    2.50
   1 -12  -2    1.70    2.50
  -1  12   2    5.50    7.20
  -1  12   2    1.90    6.60
  -1  12   2    9.10    7.00
  -1  12   2    3.80    3.40
  -1  12   2    4.40    7.90
  -1  12   2    1.10   13.20
   0 -12  -2  110.99    7.70
   0 -12  -2  109.49    8.10
   0  12   2  128.79   14.40
   0  12   2  115.59   12.90
   0  12   2  100.89   12.90
   0  12   2  105.09   13.70
   0  12   2  107.99   14.80
   0  12   2  115.49   16.80
   0  12   2  138.69   35.20
   0  12   2  109.59    9.60
  -1 -12  -2   77.09    6.40
  -1 -12  -2   66.69    6.30
   1  12   2   46.60   27.90
   1  12   2   78.49    8.30
   1  12   2   68.79   13.10
   1  12   2   53.49   12.30
   1  12   2   77.29   12.80
   1  12   2   86.99   13.20
   1  12   2   91.19   10.20
   1  12   2   64.29   14.20
  -2 -12  -2  193.28   11.70
  -2 -12  -2  212.88   11.80
   2  12   2  242.38   19.80
   2  12   2  204.38   22.30
   2  12   2  175.78   42.90
   2  12   2  209.08   20.10
   2  12   2  203.78   20.70
   2  12   2  202.68   21.60
  -3 -12  -2   21.70    3.90
  -3 -12  -2   21.10    3.90
   3  12   2   26.60    8.40
   3  12   2   25.40    9.20
   3  12   2   21.30   10.70
   3  12   2   17.40   11.00
   3  12   2    5.80   18.50
   3  12   2   12.10   10.70
   3  12   2   17.30    9.80
  -4 -12  -2   99.39    7.40
   4  12   2  103.29   16.00
   4  12   2  125.19   19.50
   4  12   2  120.49   15.90
   4  12   2  108.49   18.70
   4  12   2   89.79   32.50
   4  12   2   92.59   15.40
   4  12   2  109.39   15.60
  -5 -12  -2   84.19    6.20
   5  12   2   79.79   14.00
   5  12   2   64.59   13.00
   5  12   2   74.19   13.80
   5  12   2   50.89   12.90
   5  12   2   37.50   13.60
   5  12   2   61.59   30.00
   5  12   2   96.39   14.50
   5  12   2   94.09   18.30
  -6 -12  -2  103.09    6.30
   6  12   2   82.59   15.20
   6  12   2   90.29   14.30
   6  12   2   56.69   26.30
   6  12   2   72.29   15.70
   6  12   2   56.69   12.40
   6  12   2   72.39   14.30
   6  12   2   65.79   12.80
   6  12   2   78.29   16.70
   7  12   2   83.99   14.40
   7  12   2  100.29   16.90
   7  12   2  112.09   14.10
   7  12   2   97.89   17.40
   7  12   2  127.99   17.30
   7  12   2   82.49   13.00
   7  12   2   83.59   30.00
   7  12   2  106.69   16.40
   8  12   2  318.57   22.50
   8  12   2  251.27   22.70
   8  12   2  243.68   40.80
   8  12   2  327.67   19.00
   8  12   2  277.57   22.70
   8  12   2  269.57   23.70
   8  12   2  280.77   21.00
   8  12   2  239.98   23.90
   9  12   2   97.59   13.20
   9  12   2  116.79   13.90
   9  12   2  126.29   13.70
   9  12   2   57.99   22.50
   9  12   2   88.79   14.20
   9  12   2  136.69   14.90
   9  12   2   74.19   12.70
  10  12   2   12.40    8.10
  10  12   2    6.90   10.10
  10  12   2    9.90    6.00
  10  12   2   27.40    7.90
  10  12   2   14.00    6.90
  10  12   2   -4.90   13.60
   1 -13  -2  212.08   10.90
   1 -13  -2  227.98   10.40
  -1  13   2  171.68   14.50
   0 -13  -2   47.20    4.60
   0 -13  -2   54.49    4.90
   0  13   2   35.10   10.10
   0  13   2   82.89    8.10
   0  13   2   24.30   14.40
   0  13   2   38.70    8.10
  -1 -13  -2  129.99    7.90
  -1 -13  -2  128.49    8.00
   1  13   2  118.19   12.10
   1  13   2  140.89   14.00
   1  13   2  119.19   15.60
   1  13   2  120.29   14.20
   1  13   2   77.39   24.30
  -2 -13  -2   10.90    2.50
  -2 -13  -2   17.10    3.60
   2  13   2   16.30    8.70
   2  13   2   15.00    7.40
   2  13   2   19.50    8.00
   2  13   2   20.90    9.00
   2  13   2    7.80   14.80
   2  13   2    5.60    8.50
  -3 -13  -2   44.90    5.10
  -3 -13  -2   33.00    3.90
   3  13   2   40.90   12.00
   3  13   2   35.70   10.30
   3  13   2   30.70    9.40
   3  13   2   28.90    8.90
   3  13   2   36.30   20.80
   3  13   2   40.70   11.00
  -4 -13  -2   55.59    5.70
   4  13   2   72.39   14.50
   4  13   2   28.40   19.50
   4  13   2   64.69   11.80
   4  13   2   59.69   13.40
   4  13   2   62.99   10.10
   4  13   2   59.19   12.40
   4  13   2   67.59   11.70
  -5 -13  -2  107.49    7.10
   5  13   2   99.49   14.50
   5  13   2  112.89   13.70
   5  13   2   83.89   27.70
   5  13   2   93.09   12.80
   5  13   2  100.49   16.10
   5  13   2   97.59   15.20
   5  13   2   97.09   14.40
  -6 -13  -2   59.09    5.10
   6  13   2   54.99    8.90
   6  13   2   40.00    9.50
   6  13   2   51.79   12.30
   6  13   2   47.20   10.20
   6  13   2   46.00   20.20
   6  13   2   43.70   12.10
   6  13   2   46.80   11.30
   6  13   2   60.39   10.30
   7  13   2  108.19   14.40
   7  13   2  119.39   13.60
   7  13   2  127.69   16.30
   7  13   2  134.89   13.00
   7  13   2  131.29   14.90
   7  13   2  103.59   15.60
   7  13   2   86.19   26.00
   8  13   2    5.90    7.10
   8  13   2   18.70   14.50
   8  13   2   14.40    8.10
   8  13   2   16.30    7.60
   8  13   2   17.50    8.00
   8  13   2   30.70    7.60
   8  13   2   36.90    6.50
   9  13   2  -11.30   18.80
   9  13   2   -3.00    4.60
   9  13   2   -3.00    4.40
   9  13   2   -1.10    4.10
   9  13   2   -0.70    5.30
   9  13   2   -2.70    6.60
  -1 -14  -2   33.60    3.10
  -1 -14  -2   39.50    3.50
   1  14   2   36.90    7.40
   1  14   2   25.70    5.80
  -2 -14  -2    2.10    1.90
  -2 -14  -2   -0.50    1.30
   2  14   2    4.30    8.20
   2  14   2    0.70    4.90
   2  14   2   -2.10    5.60
  -3 -14  -2    3.30    2.10
   3  14   2    6.50    4.50
   3  14   2    3.00    5.20
   3  14   2    4.40    6.40
   3  14   2    9.50   10.10
   3  14   2    2.70    5.70
   3  14   2    0.80    5.40
  -4 -14  -2    1.50    2.00
   4  14   2    6.60    7.40
   4  14   2   -1.30    8.10
   4  14   2   -4.70    5.60
   4  14   2    3.40    5.20
   4  14   2    8.00    5.60
   4  14   2   -4.30    4.90
  -5 -14  -2   44.90    4.10
   5  14   2   18.20    7.40
   5  14   2   39.10    8.20
   5  14   2   33.60    8.90
   5  14   2   32.10    7.10
   5  14   2   61.29    9.30
   5  14   2   20.10   12.70
   6  14   2    2.60    7.00
   6  14   2   10.00    6.30
   6  14   2   10.20    5.00
   6  14   2    4.30    9.20
   6  14   2    3.20    6.00
   6  14   2    6.80    5.90
   7  14   2   34.20   13.90
   7  14   2   50.39    8.90
   7  12  -3    4.60    5.00
   7  12  -3    2.50    6.40
   7  12  -3    5.20    6.00
   7  12  -3   -0.40   13.60
   7  12  -3    2.80    4.00
  -7 -12   3    3.20    1.80
   6  12  -3    5.30    4.80
   6  12  -3    3.50   12.60
   6  12  -3    4.60    5.40
   6  12  -3    9.40    8.30
   6  12  -3   14.10    6.70
  -6 -12   3    9.90    2.60
   5  12  -3   11.10    6.00
   5  12  -3   10.10    7.60
   5  12  -3   -0.70    8.80
   5  12  -3   17.20    7.20
   5  12  -3   18.40    8.60
  -5 -12   3   17.70    3.10
   4  12  -3  118.19   10.80
   4  12  -3  103.49   14.50
   4  12  -3  101.59   12.70
   4  12  -3  127.79   15.30
  -4 -12   3  115.49    7.10
  -4 -12   3  133.09    7.60
   3  12  -3  117.69   10.60
   3  12  -3   84.59   13.60
   3  12  -3  137.29   10.70
   3  12  -3   91.19   13.20
  -3 -12   3  115.49    7.30
   2  12  -3   40.80   10.30
   2  12  -3   37.10    9.80
   2  12  -3   44.10    6.30
  -2 -12   3   49.70    4.70
  -2 -12   3   41.60    4.40
   1  12  -3  195.08   17.70
   1  12  -3  209.68   18.40
  -1 -12   3  222.78   11.40
  -1 -12   3  216.58   10.70
   0  12  -3    3.70    6.10
   0  12  -3    7.30    6.60
   0 -12   3    4.80    1.60
   0 -12   3    5.90    2.20
   9  11  -3    6.80   18.90
   9  11  -3    7.00    5.50
   9  11  -3    7.10    8.20
   9  11  -3    5.40    4.80
   8  11  -3   50.99   21.20
   8  11  -3   35.50    7.10
   8  11  -3   55.39   10.10
   8  11  -3   45.60   10.00
   8  11  -3   39.00    7.70
  -8 -11   3   59.89    4.50
   7  11  -3  136.89   13.00
   7  11  -3  148.99   16.50
   7  11  -3  129.89   15.00
   7  11  -3  143.59   22.60
   7  11  -3  154.78   17.20
   6  11  -3   16.00   10.10
   6  11  -3   -0.10   10.40
   6  11  -3    4.90    8.30
   6  11  -3   -4.40    6.00
   6  11  -3   -1.60    7.20
  -6 -11   3    2.40    2.90
  -6 -11   3   -0.10    2.30
   5  11  -3   16.80   10.40
   5  11  -3   -3.00    7.50
   5  11  -3   -8.80    5.80
   5  11  -3    6.00    4.00
   5  11  -3   18.20    9.60
   5  11  -3    4.60    8.10
  -5 -11   3    8.30    2.90
   4  11  -3  109.59   17.40
   4  11  -3  137.69   10.00
   4  11  -3  133.29   19.30
   4  11  -3  112.89   15.80
   4  11  -3  117.69   16.20
   4  11  -3  123.59   14.80
  -4 -11   3  108.79    7.80
  -4 -11   3  116.49    8.10
   3  11  -3   72.59   15.10
   3  11  -3   72.59    7.40
   3  11  -3   69.19   12.20
   3  11  -3   53.09   13.10
   3  11  -3   54.99   10.20
   3  11  -3   46.60   10.00
  -3 -11   3   62.49    5.70
  -3 -11   3   54.09    5.80
   2  11  -3    9.40    6.60
   2  11  -3    7.80    9.70
   2  11  -3    4.70    3.80
   2  11  -3    1.10    6.30
   2  11  -3    6.20    7.60
   2  11  -3    1.40    9.10
  -2 -11   3    8.80    3.10
  -2 -11   3    4.90    3.10
   1  11  -3  112.89   16.50
   1  11  -3   94.59   12.60
   1  11  -3   74.79   10.40
   1  11  -3  109.99    7.50
   1  11  -3   70.19   14.90
  -1 -11   3   86.39    7.20
  -1 -11   3   90.09    6.90
   0  11  -3    7.80    7.90
   0  11  -3    3.80    2.70
   0  11  -3    5.20    8.70
   0  11  -3   10.30    8.60
   0  11  -3   -4.40    4.20
   0 -11   3    1.90    2.50
   0 -11   3    4.30    2.70
  -1  11  -3    4.70    6.90
  -1  11  -3    5.50    7.90
  -1  11  -3    2.70    7.40
   1 -11   3    8.70    2.30
   1 -11   3    6.30    2.70
  -2  11  -3   45.80    7.90
  -2  11  -3   28.00    8.70
  -2  11  -3   44.20    8.90
   2 -11   3   36.50    3.80
  10  10  -3    5.30    5.60
  10  10  -3    2.60   11.60
  10  10  -3    4.90    5.70
  10  10  -3   -6.10   13.70
  10  10  -3    5.10    5.30
   9  10  -3  181.88   18.20
   9  10  -3  213.18   32.10
   9  10  -3  212.68   17.10
   9  10  -3  150.38   13.80
   9  10  -3  157.48   16.40
   9  10  -3  173.78   17.60
  -9 -10   3  173.08    9.10
   8  10  -3    9.30    6.70
   8  10  -3    1.80    8.50
   8  10  -3   12.20    8.80
   8  10  -3   17.70    7.90
   8  10  -3    9.10    8.60
   8  10  -3   -8.60   21.00
  -8 -10   3    9.90    2.80
   7  10  -3  147.39   19.70
   7  10  -3  196.98   22.30
   7  10  -3  185.58   24.40
   7  10  -3  185.38   16.60
   7  10  -3  176.68   18.40
  -7 -10   3  169.88   10.10
   6  10  -3   -2.20    9.30
   6  10  -3    0.30    4.10
   6  10  -3   -5.40    9.00
   6  10  -3    3.10    8.90
   6  10  -3    1.40    6.50
   6  10  -3    5.40    8.80
   6  10  -3   -4.00    8.70
  -6 -10   3   -1.20    2.50
   5  10  -3    5.60    9.50
   5  10  -3    8.10   10.50
   5  10  -3    3.90   12.40
   5  10  -3   10.90    7.90
   5  10  -3    1.80    9.90
   5  10  -3    3.60    9.20
   5  10  -3    4.20    4.80
  -5 -10   3    4.30    2.90
  -5 -10   3    3.10    3.10
   4  10  -3   54.69   14.80
   4  10  -3   49.80   19.70
   4  10  -3   63.39   15.50
   4  10  -3   69.99    9.20
   4  10  -3   61.89   12.20
   4  10  -3   63.99   15.00
   4  10  -3   64.99   14.20
  -4 -10   3   56.99    5.90
  -4 -10   3   58.29    6.20
   3  10  -3   83.19   15.30
   3  10  -3   76.49   14.10
   3  10  -3   84.49   12.10
   3  10  -3   74.29   16.40
   3  10  -3   83.69    9.30
   3  10  -3   82.89   13.40
   3  10  -3   77.09   16.70
  -3 -10   3   76.39    7.20
  -3 -10   3   92.89    7.30
   2  10  -3  338.97   24.70
   2  10  -3  371.96   27.60
   2  10  -3  303.77   28.80
   2  10  -3  367.16   20.10
   2  10  -3  344.17   25.50
   2  10  -3  305.07   23.80
   2  10  -3  358.86   30.50
  -2 -10   3  352.16   17.60
  -2 -10   3  339.37   18.00
   1  10  -3   12.70    9.80
   1  10  -3    7.10   10.40
   1  10  -3   21.90    5.40
   1  10  -3    3.80    7.30
   1  10  -3   14.40   10.80
   1  10  -3    7.50    9.00
  -1 -10   3    8.20    3.40
  -1 -10   3   10.60    3.50
   0  10  -3   49.50   13.50
   0  10  -3   40.10   12.00
   0  10  -3   29.00    8.50
   0  10  -3   61.39   14.60
   0  10  -3   50.59    7.00
   0 -10   3   48.50    6.20
   0 -10   3   43.80    5.10
  -1  10  -3   91.19   16.30
  -1  10  -3  136.09   12.60
  -1  10  -3  104.59    9.10
  -1  10  -3   90.99   14.40
   1 -10   3  113.79    8.40
   1 -10   3  107.19    7.50
  -2  10  -3    3.40    8.90
  -2  10  -3   15.40    9.50
  -2  10  -3   31.80    4.70
  -2  10  -3   14.50    7.90
   2 -10   3   57.69    9.90
   2 -10   3   32.50    3.70
   2 -10   3   24.90    4.30
  -3  10  -3    4.00    7.50
  -3  10  -3   13.00    2.60
  -3  10  -3    7.50    7.40
   3 -10   3    5.50    2.60
   3 -10   3    1.20    5.70
  -4  10  -3   53.19    9.00
  -4  10  -3  101.59   12.10
   4 -10   3   66.99    4.40
  10   9  -3   -1.50    5.70
  10   9  -3    6.10   15.40
  10   9  -3   -8.40   18.20
  10   9  -3   -4.20    6.40
  10   9  -3    1.60    7.00
 -10  -9   3    4.60    2.20
   9   9  -3    3.90    6.80
   9   9  -3    4.40   30.10
   9   9  -3   13.60   10.30
   9   9  -3    3.80    9.80
   9   9  -3    7.10    8.70
   9   9  -3   13.30    9.00
  -9  -9   3   15.40    3.10
   8   9  -3    4.70    7.30
   8   9  -3   10.80    8.70
   8   9  -3    9.30   10.00
   8   9  -3   12.30   10.20
   8   9  -3   -4.60   20.60
   8   9  -3    5.20    7.00
  -8  -9   3    4.60    2.60
   7   9  -3   44.00    7.40
   7   9  -3   50.69   12.70
   7   9  -3   54.89   28.40
   7   9  -3   33.30   13.60
   7   9  -3   19.70   11.60
   7   9  -3   27.40   12.00
   7   9  -3   36.70   10.00
   7   9  -3   42.80   11.80
  -7  -9   3   38.10    5.00
   6   9  -3    0.00    9.20
   6   9  -3    7.40    9.90
   6   9  -3    8.90    7.70
   6   9  -3   -1.80    4.40
   6   9  -3   -2.40   10.90
   6   9  -3   18.70   10.80
   6   9  -3    4.50    9.90
   6   9  -3    4.30    9.50
  -6  -9   3    8.20    3.20
   5   9  -3   26.30   17.60
   5   9  -3   35.30   13.00
   5   9  -3   40.50   13.50
   5   9  -3   39.80   10.70
   5   9  -3   31.20    7.00
   5   9  -3   49.99   13.50
   5   9  -3   37.90   12.60
  -5  -9   3   41.80    5.30
  -5  -9   3   40.10    5.10
   4   9  -3   22.80   11.70
   4   9  -3    6.60    5.20
   4   9  -3    6.60   10.20
   4   9  -3    7.20    8.20
   4   9  -3    1.80    7.00
   4   9  -3   23.40   15.30
   4   9  -3   -5.60    9.60
   4   9  -3   11.10    7.90
   4   9  -3   24.70   10.60
  -4  -9   3    8.40    3.50
  -4  -9   3    6.40    3.30
   3   9  -3   11.40   10.50
   3   9  -3   21.70    8.70
   3   9  -3   18.50    6.00
   3   9  -3    8.00   10.80
   3   9  -3   20.60    9.20
   3   9  -3   15.90   15.60
   3   9  -3   11.40    9.60
   3   9  -3   13.80   11.30
   3   9  -3   23.50    9.20
  -3  -9   3   21.10    4.10
  -3  -9   3   29.00    4.90
   2   9  -3   85.59   17.10
   2   9  -3   90.69    9.50
   2   9  -3   87.29   14.20
   2   9  -3   97.79   14.60
   2   9  -3   63.79   25.60
   2   9  -3   71.49   16.20
   2   9  -3  109.79   17.70
   2   9  -3  100.19   15.50
   2   9  -3   86.99   15.20
  -2  -9   3   88.89    7.30
  -2  -9   3   82.29    7.50
   1   9  -3    4.20    7.70
   1   9  -3    0.60    9.00
   1   9  -3    3.60    6.30
   1   9  -3   -2.00    4.00
   1   9  -3    7.60    9.80
   1   9  -3   -3.80    8.60
  -1  -9   3    2.80    3.20
  -1  -9   3   -0.90    2.50
   0   9  -3   35.50    9.70
   0   9  -3   19.60   11.20
   0   9  -3   21.50   11.00
   0   9  -3   33.00    7.00
   0   9  -3   37.60   10.50
   0  -9   3   36.90    5.40
   0  -9   3   31.10    4.90
  -1   9  -3   67.29   14.90
  -1   9  -3   74.89   11.80
  -1   9  -3   77.69    9.30
  -1   9  -3   84.49   16.80
   1  -9   3   70.49    6.60
   1  -9   3   98.99   15.30
   1  -9   3   69.89    7.20
  -2   9  -3  219.38   14.10
  -2   9  -3  200.08   17.30
  -2   9  -3  196.08   21.60
  -2   9  -3  201.18   22.10
   2  -9   3  200.48   12.40
   2  -9   3  209.28   11.50
   2  -9   3  203.18   20.00
  -3   9  -3   -4.80    8.50
  -3   9  -3   -2.70    3.40
  -3   9  -3   12.20    5.30
  -3   9  -3    6.60    9.40
   3  -9   3    8.60    8.30
   3  -9   3    3.20    2.70
  -4   9  -3    0.10    3.10
  -4   9  -3    2.30    8.70
  -4   9  -3   -2.10    7.30
   4  -9   3    2.70    6.40
   4  -9   3    6.70    2.80
  -5   9  -3   45.30   10.10
  -5   9  -3   13.90    6.20
   5  -9   3   26.60    2.80
   5  -9   3   30.40    6.10
  11   8  -3   10.00    6.90
  11   8  -3   19.70    7.00
  11   8  -3    7.10    4.50
  11   8  -3   14.20   12.20
 -11  -8   3   11.70    2.40
  10   8  -3   82.09   25.50
  10   8  -3   58.19   18.60
  10   8  -3   85.69   13.30
  10   8  -3   72.49   12.30
  10   8  -3   61.39   12.40
 -10  -8   3   63.89    5.60
   9   8  -3  305.57   27.50
   9   8  -3  301.87   25.10
   9   8  -3  302.77   22.80
   9   8  -3  295.27   24.90
   9   8  -3  366.06   47.40
   9   8  -3  339.67   26.10
  -9  -8   3  320.87   15.60
   8   8  -3  115.69   15.10
   8   8  -3   99.39   15.10
   8   8  -3  100.39   17.40
   8   8  -3  118.99   18.50
   8   8  -3  119.79   26.10
   8   8  -3  138.39   20.50
  -8  -8   3  105.79    7.60
   7   8  -3    4.90   19.40
   7   8  -3    7.30   10.40
   7   8  -3    9.60    5.20
   7   8  -3   18.40   11.90
   7   8  -3    9.90   11.60
   7   8  -3    7.20   10.40
   7   8  -3   12.90    9.70
   7   8  -3   27.40    9.10
  -7  -8   3   14.40    3.60
  -7  -8   3   20.50    3.20
   6   8  -3   11.00   11.30
   6   8  -3   33.50   11.40
   6   8  -3    9.10   18.20
   6   8  -3   38.50   10.30
   6   8  -3   38.90   13.20
   6   8  -3   27.30   12.40
   6   8  -3   24.00   11.10
   6   8  -3   22.30    6.40
  -6  -8   3   26.90    4.20
   5   8  -3   65.39   15.20
   5   8  -3   51.79   12.80
   5   8  -3   49.60   14.10
   5   8  -3   56.89   15.00
   5   8  -3   50.19    8.60
   5   8  -3   56.79   11.90
   5   8  -3   54.29   10.60
   5   8  -3   53.69   14.70
   5   8  -3   59.09    9.20
   5   8  -3   34.10   22.50
  -5  -8   3   53.89    5.60
  -5  -8   3   49.40    5.30
   4   8  -3  133.89   19.80
   4   8  -3  158.68   22.00
   4   8  -3  154.38   16.00
   4   8  -3  144.29   21.00
   4   8  -3  136.19   12.30
   4   8  -3  150.28   15.60
   4   8  -3  113.89   15.80
   4   8  -3  132.49   31.90
   4   8  -3  121.59   15.20
   4   8  -3  138.59   20.10
  -4  -8   3  140.99    9.40
  -4  -8   3  137.39    9.00
   3   8  -3   37.90   12.70
   3   8  -3   47.20   13.60
   3   8  -3   60.39   11.70
   3   8  -3   41.90   12.30
   3   8  -3   51.89   10.90
   3   8  -3   51.39   11.50
   3   8  -3   55.29   22.00
   3   8  -3   62.89    8.90
   3   8  -3   57.39   14.00
  -3  -8   3   61.09    6.10
  -3  -8   3   58.19    5.80
   2   8  -3   15.70   10.40
   2   8  -3   29.10    9.30
   2   8  -3    9.10    8.10
   2   8  -3   26.10    9.80
   2   8  -3   24.10    6.30
   2   8  -3   26.30   11.70
   2   8  -3   15.00   14.20
   2   8  -3   20.10   11.00
   2   8  -3   29.80   11.00
  -2  -8   3   19.70    4.00
  -2  -8   3   25.70    4.40
   1   8  -3  256.47   22.40
   1   8  -3  258.57   21.40
   1   8  -3  263.87   24.20
   1   8  -3  287.07   17.30
   1   8  -3  272.37   23.90
   1   8  -3  256.97   40.00
   1   8  -3  307.77   22.30
   1   8  -3  257.07   25.20
  -1  -8   3  273.97   15.20
  -1  -8   3  264.27   14.40
   0   8  -3   45.90   13.30
   0   8  -3   29.50    9.50
   0   8  -3   45.90   22.50
   0   8  -3   37.80   10.90
   0   8  -3   35.20   12.30
   0   8  -3   40.30    7.20
   0  -8   3   45.40    5.60
   0  -8   3   41.30    5.80
  -1   8  -3   65.99    9.00
  -1   8  -3   69.69   12.20
  -1   8  -3   83.49   12.90
  -1   8  -3   62.79   14.20
   1  -8   3   63.59    6.50
   1  -8   3   78.19   14.00
   1  -8   3   66.39    7.40
  -2   8  -3    5.00    7.80
  -2   8  -3   -2.10    9.00
  -2   8  -3    3.30    4.40
  -2   8  -3    3.30    3.20
   2  -8   3    3.20    8.60
   2  -8   3    5.70    3.40
   2  -8   3    1.40    3.00
  -3   8  -3    7.90   10.80
  -3   8  -3    6.40    3.30
  -3   8  -3    3.10    6.70
  -3   8  -3    5.70    4.30
   3  -8   3    7.60    3.50
   3  -8   3    8.10    3.00
   3  -8   3   15.10    9.60
  -4   8  -3   31.50    4.70
  -4   8  -3   25.30    5.20
  -4   8  -3   26.00    6.90
  -4   8  -3   38.10   13.00
   4  -8   3   26.00    4.30
   4  -8   3   40.30   11.20
  -5   8  -3    5.70   10.00
  -5   8  -3   -0.70    2.20
  -5   8  -3    3.40    3.40
   5  -8   3    5.30    2.50
   5  -8   3    3.10    6.80
  -6   8  -3   -3.50    6.80
  -6   8  -3   -1.70    2.10
  -6   8  -3    5.80    6.00
   6  -8   3    0.30    4.80
  11   7  -3    3.60    5.00
  11   7  -3    4.50    7.90
  11   7  -3    5.10    6.10
  11   7  -3  -11.80   13.30
 -11  -7   3    4.60    2.50
  10   7  -3  135.99   23.80
  10   7  -3  115.09   14.90
  10   7  -3  138.59   12.50
  10   7  -3   99.59   14.20
  10   7  -3  106.89   25.30
  10   7  -3   85.69   15.30
 -10  -7   3  108.69    7.80
   9   7  -3  -10.40    9.30
   9   7  -3   -2.40    8.70
   9   7  -3  -12.10    7.40
   9   7  -3   -2.50    7.60
   9   7  -3  -16.90   10.60
   9   7  -3    1.80    5.90
   9   7  -3    0.80   31.90
  -9  -7   3    0.00    2.50
   8   7  -3    1.70   20.90
   8   7  -3   -1.50   10.10
   8   7  -3    1.70    8.00
   8   7  -3    0.30    9.00
   8   7  -3   -4.60    4.70
   8   7  -3    2.20    7.40
   8   7  -3   -1.00    9.40
  -8  -7   3    8.00    3.10
  -8  -7   3    0.90    2.00
   7   7  -3  231.68   43.40
   7   7  -3  255.37   25.00
   7   7  -3  234.68   22.20
   7   7  -3  204.78   23.40
   7   7  -3  265.97   26.40
   7   7  -3  230.38   24.50
   7   7  -3  259.57   20.70
   7   7  -3  254.37   16.70
  -7  -7   3  222.18   12.90
  -7  -7   3  230.98   12.80
   6   7  -3   70.79   15.80
   6   7  -3   57.39   14.70
   6   7  -3   66.19   26.50
   6   7  -3   57.09   14.20
   6   7  -3   62.29   12.30
   6   7  -3   53.19   14.40
   6   7  -3   80.19   10.30
   6   7  -3   61.19   15.90
  -6  -7   3   61.99    5.70
   5   7  -3    4.60    9.40
   5   7  -3   -0.10    7.00
   5   7  -3    5.80    9.60
   5   7  -3    3.00    6.60
   5   7  -3    1.30    5.00
   5   7  -3   10.80    6.10
   5   7  -3    9.20    9.30
   5   7  -3   17.10   10.20
   5   7  -3    0.70   13.40
   5   7  -3    9.90   10.20
  -5  -7   3   12.00    3.30
  -5  -7   3    7.60    2.90
   4   7  -3   23.60   17.40
   4   7  -3   26.70    7.80
   4   7  -3   20.40    8.60
   4   7  -3   25.00    8.70
   4   7  -3   19.70   10.30
   4   7  -3   17.00    9.70
   4   7  -3   30.00    6.40
   4   7  -3   30.00   11.50
   4   7  -3   11.90   10.30
   4   7  -3   40.30   10.80
  -4  -7   3   25.00    4.10
  -4  -7   3   22.70    3.90
   3   7  -3    7.80    8.40
   3   7  -3    2.10   13.40
   3   7  -3    4.80    9.10
   3   7  -3    8.70    8.00
   3   7  -3   23.50    7.60
   3   7  -3   11.90    7.70
   3   7  -3    9.50    9.60
   3   7  -3   31.50    7.10
   3   7  -3   11.00    9.60
   3   7  -3   10.30    5.00
  -3  -7   3   12.30    2.80
  -3  -7   3   15.60    3.50
  -3  -7   3   13.70    3.20
   2   7  -3   56.19   12.60
   2   7  -3   39.60   19.80
   2   7  -3   43.90   12.60
   2   7  -3   60.09   10.80
   2   7  -3   45.90   10.10
   2   7  -3   39.60   10.70
   2   7  -3   45.80   11.20
   2   7  -3   47.70    7.40
  -2  -7   3   51.59    5.30
  -2  -7   3   52.79    5.30
  -2  -7   3   47.90    5.00
   1   7  -3   95.79   13.50
   1   7  -3   80.99   13.80
   1   7  -3   96.29   15.00
   1   7  -3   76.59    9.10
   1   7  -3   92.39   13.20
   1   7  -3   86.69   15.40
   1   7  -3  109.39   29.00
   1   7  -3   80.19   13.40
  -1  -7   3   81.89    7.10
  -1  -7   3   77.39    6.60
  -1  -7   3   84.29    6.20
   0   7  -3   95.29   13.50
   0   7  -3   64.89   11.80
   0   7  -3   77.39    8.50
   0   7  -3   88.39    6.80
   0   7  -3   81.59    8.70
   0   7  -3   94.59   15.80
   0   7  -3   79.39   25.70
   0  -7   3   75.59    6.80
   0  -7   3   71.99    6.40
   0  -7   3  103.19   13.40
  -1   7  -3  213.48   13.90
  -1   7  -3  210.28   14.50
  -1   7  -3  205.38   22.00
  -1   7  -3  161.08   41.20
  -1   7  -3  225.58   13.20
  -1   7  -3  239.48   19.00
   1  -7   3  247.58   19.70
   1  -7   3  218.18   12.30
   1  -7   3  238.18   13.40
  -2   7  -3   84.39   28.20
  -2   7  -3   95.89   13.50
  -2   7  -3   88.19    8.20
  -2   7  -3   89.89   16.80
  -2   7  -3   77.19    7.80
  -2   7  -3   83.89    9.10
   2  -7   3   87.19   15.00
   2  -7   3   82.39    7.70
   2  -7   3   78.19    6.80
  -3   7  -3  233.48   14.50
  -3   7  -3  237.08   15.00
  -3   7  -3  269.47   20.30
  -3   7  -3  206.78   44.00
  -3   7  -3  261.17   24.50
  -3   7  -3  251.67   15.90
   3  -7   3  250.37   13.20
   3  -7   3  245.98   23.00
   3  -7   3  283.77   15.10
  -4   7  -3   57.99    8.10
  -4   7  -3   40.00    9.50
  -4   7  -3   48.80    6.70
  -4   7  -3   55.99    6.40
  -4   7  -3   70.09   16.70
  -4   7  -3    9.80   20.40
   4  -7   3   58.09   13.90
   4  -7   3   62.49    6.80
  -5   7  -3   15.90    4.80
  -5   7  -3   21.10    5.00
  -5   7  -3   26.10    6.80
  -5   7  -3   31.80   13.60
   5  -7   3   17.40    3.70
   5  -7   3   11.50    9.30
  -6   7  -3  124.89    9.10
  -6   7  -3  116.49    8.30
  -6   7  -3  182.48   22.20
   6  -7   3   99.89    6.90
   6  -7   3  114.89   14.10
  -7   7  -3  203.08   18.80
   7  -7   3  180.48   14.20
  11   6  -3    9.60   12.70
  11   6  -3    2.80    9.40
  11   6  -3   -3.10    5.60
  11   6  -3    7.10    7.30
 -11  -6   3    2.50    2.90
 -11  -6   3    1.20    1.90
  10   6  -3   -1.70    7.30
  10   6  -3    8.20   11.50
  10   6  -3   -3.90   17.90
  10   6  -3    0.90    8.30
  10   6  -3   -0.30    6.70
  10   6  -3   -1.60   20.50
 -10  -6   3   -0.20    2.90
   9   6  -3    8.90    8.70
   9   6  -3    5.20    8.00
   9   6  -3    2.30   15.70
   9   6  -3    5.60   14.70
   9   6  -3   20.50   35.40
   9   6  -3   -4.30   10.70
   9   6  -3    7.10    9.70
  -9  -6   3   21.40    3.60
  -9  -6   3   11.30    3.40
   8   6  -3   84.19   18.10
   8   6  -3  104.49   14.40
   8   6  -3   62.69   25.80
   8   6  -3  108.19   15.00
   8   6  -3   89.09   13.50
   8   6  -3   99.39   17.30
   8   6  -3  106.49   17.80
  -8  -6   3   86.49    7.10
  -8  -6   3   84.39    6.90
   7   6  -3   -0.30    6.20
   7   6  -3    3.20    8.30
   7   6  -3    0.20    7.20
   7   6  -3    5.30    5.30
   7   6  -3   18.30   28.40
   7   6  -3    3.30    9.60
   7   6  -3    2.90    9.50
   7   6  -3    2.10   10.50
   7   6  -3   -2.40   10.00
  -7  -6   3    3.90    2.70
   6   6  -3   46.60    8.20
   6   6  -3   50.49   14.00
   6   6  -3   53.89   10.70
   6   6  -3   54.49   11.90
   6   6  -3   58.79   14.10
   6   6  -3   49.10   23.20
   6   6  -3   41.60   12.70
   6   6  -3   41.10   12.50
   6   6  -3   42.90    7.70
  -6  -6   3   47.70    4.90
  -6  -6   3   34.00    4.50
   5   6  -3   -0.80    7.40
   5   6  -3    2.20    6.20
   5   6  -3    2.60    6.40
   5   6  -3   -2.50    8.50
   5   6  -3    0.00    7.80
   5   6  -3    5.50    7.70
   5   6  -3   -3.00    4.00
   5   6  -3    7.30    5.20
   5   6  -3    2.70   12.50
   5   6  -3   -4.80    7.50
  -5  -6   3    0.60    2.00
  -5  -6   3    2.00    2.40
  -5  -6   3    2.30    2.60
   4   6  -3   60.89    8.20
   4   6  -3   54.69   10.70
   4   6  -3   42.50   11.60
   4   6  -3   37.20   19.80
   4   6  -3   49.30   11.90
   4   6  -3   77.09   10.20
   4   6  -3   79.19   11.50
   4   6  -3   78.79   13.80
   4   6  -3   58.09   12.40
   4   6  -3   68.49   11.00
   4   6  -3   70.39   14.40
  -4  -6   3   59.49    5.20
  -4  -6   3   63.19    5.50
  -4  -6   3   58.49    5.50
   3   6  -3   15.80    4.90
   3   6  -3   10.50    8.50
   3   6  -3   15.20    9.30
   3   6  -3   55.49   46.30
   3   6  -3   10.20    8.20
   3   6  -3   31.00    7.60
   3   6  -3   11.10    7.00
   3   6  -3   18.70    7.70
   3   6  -3   24.80    7.70
   3   6  -3    5.20    8.30
  -3  -6   3   12.70    2.90
  -3  -6   3   15.40    3.20
  -3  -6   3   15.70    3.40
   2   6  -3    8.00    6.30
   2   6  -3   19.60    7.90
   2   6  -3   15.30    8.90
   2   6  -3   16.40    4.80
   2   6  -3    7.70    7.70
   2   6  -3   10.40    6.20
  -2  -6   3   15.20    3.00
  -2  -6   3   12.90    3.00
  -2  -6   3   15.40    3.30
   1   6  -3  182.88   17.90
   1   6  -3  200.78   17.40
   1   6  -3  183.78   16.30
   1   6  -3  204.68   16.50
   1   6  -3  184.68   12.70
  -1  -6   3  205.38   10.50
  -1  -6   3  195.88   11.20
  -1  -6   3  186.98   10.50
   0   6  -3   84.89    8.40
   0   6  -3   67.99   30.80
   0   6  -3  101.89   12.90
   0   6  -3   94.69   11.80
   0   6  -3   91.49   14.40
   0   6  -3   83.39    7.60
   0   6  -3   86.99    7.00
   0  -6   3   85.49    6.20
   0  -6   3   80.09    6.50
   0  -6   3  121.09   11.60
   0  -6   3   91.79    7.20
  -1   6  -3  446.56   22.40
  -1   6  -3  450.05   23.40
  -1   6  -3  413.36   27.00
  -1   6  -3  426.56   22.50
  -1   6  -3  488.25   54.39
  -1   6  -3  432.06   29.80
   1  -6   3  412.76   27.70
   1  -6   3  480.85   22.10
   1  -6   3  452.95   21.10
   1  -6   3  464.15   20.80
  -2   6  -3  507.65   25.40
  -2   6  -3  471.85   32.90
  -2   6  -3  533.35   25.60
  -2   6  -3  528.55   26.30
  -2   6  -3  457.05   55.29
   2  -6   3  475.55   32.20
   2  -6   3  548.75   25.00
   2  -6   3  514.45   23.30
   2  -6   3  518.15   23.70
  -3   6  -3  471.55   33.70
  -3   6  -3  551.94   25.50
  -3   6  -3  474.95   24.30
  -3   6  -3  504.45   25.70
  -3   6  -3  396.26   55.69
   3  -6   3  500.35   24.20
   3  -6   3  484.05   22.70
   3  -6   3  479.25   32.10
  -4   6  -3   78.59    9.10
  -4   6  -3   90.49    8.50
  -4   6  -3   87.09    7.50
  -4   6  -3   53.59   26.70
  -4   6  -3   91.89   17.40
   4  -6   3  106.89    6.30
   4  -6   3   83.09    7.60
   4  -6   3   79.79   15.10
  -5   6  -3   41.80    6.40
  -5   6  -3   38.00   13.00
  -5   6  -3    9.50   19.60
  -5   6  -3   50.29    7.60
   5  -6   3   43.10    5.50
   5  -6   3   48.70   12.50
  -6   6  -3    9.60    4.10
  -6   6  -3    1.00   10.00
  -6   6  -3   14.30    4.90
  -6   6  -3   21.80   12.50
   6  -6   3   18.70    6.80
   6  -6   3   11.40    9.00
   6  -6   3   13.80    3.10
  -7   6  -3  292.57   24.20
  -7   6  -3  255.87   15.00
  -7   6  -3  269.57   14.80
   7  -6   3  270.37   20.80
  -8   6  -3   23.20    3.60
  -8   6  -3   32.80    9.60
  -8   6  -3   19.20    3.20
   8  -6   3   27.30    6.40
   8  -6   3   20.10    5.40
  12   5  -3    4.50    4.50
  12   5  -3   -1.00    5.40
 -12  -5   3    1.70    2.30
  11   5  -3   -2.90    8.80
  11   5  -3    4.30    6.80
  11   5  -3   15.30    9.30
  11   5  -3    5.70    6.40
 -11  -5   3    7.60    2.90
 -11  -5   3    0.30    2.00
  10   5  -3  232.18   20.70
  10   5  -3  203.68   24.20
  10   5  -3  230.78   23.40
  10   5  -3  247.08   27.90
  10   5  -3  254.47   18.50
  10   5  -3  225.18   18.80
  10   5  -3  231.08   21.40
 -10  -5   3  242.58   13.20
 -10  -5   3  228.08   12.70
 -10  -5   3  222.88   13.10
   9   5  -3   14.80    9.50
   9   5  -3   12.40   10.20
   9   5  -3    0.50    8.20
   9   5  -3    0.30   30.00
   9   5  -3   19.90   16.40
   9   5  -3   13.90   12.10
   9   5  -3   13.20    5.70
  -9  -5   3   21.90    4.20
  -9  -5   3   20.10    4.00
   8   5  -3   30.70    9.90
   8   5  -3   11.20   11.80
   8   5  -3    0.40   23.90
   8   5  -3   35.50   11.10
   8   5  -3   15.60   10.20
   8   5  -3   34.00   12.10
   8   5  -3   25.90    9.70
  -8  -5   3   23.60    4.10
  -8  -5   3   25.90    4.40
   7   5  -3   38.90   13.80
   7   5  -3   18.30    8.70
   7   5  -3   47.10   11.00
   7   5  -3   25.80   11.10
   7   5  -3   30.70   11.30
   7   5  -3   34.80    7.40
   7   5  -3   32.50    7.00
   7   5  -3   22.10    8.80
   7   5  -3   18.50   12.80
  -7  -5   3   27.80    4.30
  -7  -5   3   31.30    4.40
   6   5  -3   54.59   13.40
   6   5  -3   66.79   23.30
   6   5  -3   74.89   13.90
   6   5  -3   68.39   11.40
   6   5  -3   56.79   10.50
   6   5  -3   63.49   14.60
   6   5  -3   68.89   10.20
   6   5  -3   72.69    9.00
   6   5  -3   56.59   11.90
   6   5  -3   67.19   13.70
  -6  -5   3   60.99    5.40
  -6  -5   3   56.49    4.70
  -6  -5   3   67.19    6.10
  -6  -5   3   67.19    5.90
   5   5  -3  180.38   18.70
   5   5  -3  185.08   16.40
   5   5  -3  173.48   19.90
   5   5  -3  240.18   16.20
   5   5  -3  199.78   13.50
   5   5  -3  201.58   16.10
   5   5  -3  192.18   18.40
   5   5  -3  176.78   19.10
   5   5  -3  214.98   20.20
   5   5  -3  219.68   33.30
  -5  -5   3  200.48   10.30
  -5  -5   3  185.18   11.10
  -5  -5   3  186.58   10.30
   4   5  -3  273.57   22.70
   4   5  -3  290.47   20.90
   4   5  -3  250.37   21.70
   4   5  -3  231.58   20.50
   4   5  -3  255.97   15.70
   4   5  -3  262.77   22.10
   4   5  -3  231.78   20.60
   4   5  -3  267.77   18.90
   4   5  -3  273.97   19.00
  -4  -5   3  274.47   12.90
   3   5  -3   30.50   10.00
   3   5  -3   41.10   10.00
   3   5  -3   47.60    8.50
   3   5  -3   37.90    8.70
   3   5  -3   34.10    9.90
   3   5  -3   37.90    6.10
   3   5  -3   50.49   10.40
  -3  -5   3   41.20    4.10
   2   5  -3   54.69    9.80
   2   5  -3   49.20    3.20
   2   5  -3   58.59   11.10
   2   5  -3   45.60    6.30
  -2  -5   3   46.10    3.40
  -2  -5   3   47.70    4.50
   1   5  -3  158.58   13.40
   1   5  -3  129.49    9.80
   1   5  -3  135.29   14.10
  -1  -5   3  141.09    8.70
  -1  -5   3  142.19    7.80
  -1  -5   3  141.09    8.10
   0   5  -3 1638.24   72.29
   0   5  -3 1627.14   77.79
   0   5  -3 1808.02   76.89
   0   5  -3 1685.23   69.19
   0   5  -3 1652.63   71.79
   0  -5   3 1729.03   70.99
   0  -5   3 1588.24   70.09
   0  -5   3 1716.43   69.89
  -1   5  -3  648.84   31.10
  -1   5  -3  619.34   30.30
  -1   5  -3  682.73   30.60
  -1   5  -3  660.63   28.10
  -1   5  -3  684.23   35.50
  -1   5  -3  625.34   36.80
   1  -5   3  637.74   29.00
   1  -5   3  674.83   28.60
   1  -5   3  683.93   30.00
   1  -5   3  639.24   36.00
  -2   5  -3  536.65   26.40
  -2   5  -3  538.55   24.90
  -2   5  -3  581.14   27.00
  -2   5  -3  567.84   24.50
  -2   5  -3  567.84   27.50
  -2   5  -3  512.65   33.80
   2  -5   3  586.74   26.20
   2  -5   3  571.84   24.60
   2  -5   3  559.94   25.10
   2  -5   3  498.15   32.30
  -3   5  -3  198.58   13.60
  -3   5  -3  224.48   12.00
  -3   5  -3  205.18   20.20
  -3   5  -3  225.98   13.60
  -3   5  -3  202.58   12.60
   3  -5   3  210.88   11.40
   3  -5   3  236.18   12.70
   3  -5   3  185.98   18.30
   3  -5   3  220.38   10.80
  -4   5  -3  405.36   19.80
  -4   5  -3  399.26   22.00
  -4   5  -3  404.16   20.40
  -4   5  -3  434.46   22.00
  -4   5  -3  373.46   29.60
   4  -5   3  399.16   20.40
   4  -5   3  386.66   28.10
   4  -5   3  406.76   18.70
  -5   5  -3    2.70    3.90
  -5   5  -3    3.20    3.90
  -5   5  -3    7.90   10.30
  -5   5  -3    5.10    3.60
   5  -5   3    2.20    9.10
   5  -5   3    4.70    3.00
  -6   5  -3   42.50    6.80
  -6   5  -3   37.60    5.10
  -6   5  -3   36.00    6.30
  -6   5  -3   30.80   12.70
   6  -5   3   30.50    4.40
   6  -5   3   45.50   12.00
  -7   5  -3  104.29   19.10
  -7   5  -3   83.79    8.80
  -7   5  -3   76.89    8.10
  -7   5  -3   99.89    7.20
   7  -5   3   71.59   12.50
  -8   5  -3  148.39   10.40
  -8   5  -3  136.49    9.70
   8  -5   3  156.38   14.20
  -9   5  -3   41.00    4.00
  -9   5  -3   39.60    4.40
   9  -5   3   54.59    7.10
   9  -5   3   47.00    6.30
  12   4  -3    7.90    5.60
 -12  -4   3    7.10    2.20
  11   4  -3   78.19   10.60
  11   4  -3  122.79   16.80
  11   4  -3   86.19   12.80
  11   4  -3  103.99   12.60
  11   4  -3  113.59   12.20
 -11  -4   3   78.89    6.00
 -11  -4   3   94.19    7.10
 -11  -4   3   95.19    6.50
  10   4  -3   34.00    7.60
  10   4  -3   33.20   10.80
  10   4  -3   20.50   12.40
  10   4  -3   33.20   11.30
  10   4  -3   23.90    8.90
  10   4  -3   29.10    4.50
  10   4  -3   52.39   19.30
 -10  -4   3   21.40    4.30
 -10  -4   3   27.80    4.80
 -10  -4   3   25.40    4.00
   9   4  -3  434.66   30.00
   9   4  -3  490.45   38.10
   9   4  -3  430.86   22.20
   9   4  -3  454.95   31.70
   9   4  -3  448.46   29.40
   9   4  -3  441.96   35.80
   9   4  -3  441.36   31.10
   9   4  -3  522.15   41.70
  -9  -4   3  468.95   22.20
  -9  -4   3  456.65   22.40
   8   4  -3  558.54   34.90
   8   4  -3  631.84   37.70
   8   4  -3  585.34   40.70
   8   4  -3  599.34   36.60
   8   4  -3  578.64   36.30
   8   4  -3  665.73   51.69
   8   4  -3  580.04   35.90
   8   4  -3  538.55   36.80
   8   4  -3  585.24   27.70
  -8  -4   3  574.84   27.80
  -8  -4   3  593.14   27.10
   7   4  -3   34.70    9.50
   7   4  -3   45.40   10.10
   7   4  -3   41.60   11.00
   7   4  -3   55.49   12.20
   7   4  -3   56.99    5.60
   7   4  -3   41.50   11.40
   7   4  -3   57.39   10.00
   7   4  -3   58.89   18.60
   7   4  -3   57.39   10.60
   7   4  -3   49.50   14.20
  -7  -4   3   45.20    5.30
  -7  -4   3   44.80    5.20
  -7  -4   3   48.50    5.60
   6   4  -3   17.90    9.30
   6   4  -3   11.80    7.50
   6   4  -3    9.60    8.50
   6   4  -3   10.40    9.20
   6   4  -3    8.30    4.90
   6   4  -3   26.60    6.90
   6   4  -3    8.20    9.50
   6   4  -3    9.40    6.90
   6   4  -3    9.00    6.70
   6   4  -3   10.00   19.60
   6   4  -3   10.70    7.50
   6   4  -3   18.80    3.20
  -6  -4   3   13.70    3.60
  -6  -4   3   14.30    3.00
  -6  -4   3   13.20    2.40
   5   4  -3   63.89   13.10
   5   4  -3   70.89   11.50
   5   4  -3   73.79   10.60
   5   4  -3   75.29   13.00
   5   4  -3   88.29   12.50
   5   4  -3   75.89   12.40
   5   4  -3   70.09    7.60
   5   4  -3  231.88   67.99
   5   4  -3   72.79   12.70
   5   4  -3   65.89   10.30
  -5  -4   3   66.79    5.80
  -5  -4   3   66.39    4.80
   4   4  -3   78.69   13.20
   4   4  -3   58.19   11.90
   4   4  -3   58.09   10.30
   4   4  -3   66.19    7.00
   4   4  -3   76.29   12.30
   4   4  -3   67.19    9.60
   4   4  -3   76.49   10.10
  -4  -4   3   69.19    4.80
  -3  -4   3   97.79    5.90
   2   4  -3   18.70    1.90
  -2  -4   3   21.10    2.70
  -2  -4   3   25.00    3.10
   1   4  -3  128.99    6.40
   1   4  -3  119.99    6.50
  -1  -4   3  110.09    6.40
  -1  -4   3  131.79    6.80
   0   4  -3    1.90    1.70
   0  -4   3    1.90    1.90
  -1   4  -3   24.80    3.00
   1  -4   3   24.10    4.20
   1  -4   3   25.40    3.00
   1  -4   3   23.20    4.10
  -2   4  -3   43.10   10.70
  -2   4  -3   52.39    6.00
  -2   4  -3   44.80    6.00
  -2   4  -3   47.50    4.30
  -2   4  -3   52.39    5.10
   2  -4   3   48.20    3.90
   2  -4   3   41.00    4.40
   2  -4   3   51.79    4.90
   2  -4   3   57.39   10.30
  -3   4  -3    3.10    2.40
  -3   4  -3    1.50    2.90
  -3   4  -3    4.30    3.60
  -3   4  -3    8.20    3.50
  -3   4  -3    3.40    2.40
  -3   4  -3    2.30    7.40
   3  -4   3    4.50    1.80
   3  -4   3    3.30    6.90
   3  -4   3    4.20    2.60
   3  -4   3    2.30    2.40
  -4   4  -3  128.09    8.10
  -4   4  -3  116.69   15.50
  -4   4  -3  109.69    8.40
  -4   4  -3  101.89    9.30
  -4   4  -3  117.89    7.90
  -4   4  -3  109.69    9.30
   4  -4   3  115.69    6.80
   4  -4   3  107.09   14.50
   4  -4   3  109.59    8.10
  -5   4  -3    5.90    8.90
  -5   4  -3    6.10    3.90
  -5   4  -3    2.10    3.40
  -5   4  -3    4.00    4.00
   5  -4   3    6.80    3.20
   5  -4   3    3.20    8.50
  -6   4  -3  304.67   26.80
  -6   4  -3  344.77   18.80
  -6   4  -3  308.47   16.80
  -6   4  -3  320.87   18.60
   6  -4   3  302.17   21.80
   6  -4   3  322.87   16.50
   6  -4   3  308.27   25.50
  -7   4  -3   34.30    6.10
  -7   4  -3   33.50    5.20
  -7   4  -3   35.40   13.30
  -7   4  -3   32.50    6.40
   7  -4   3   26.90   10.30
  -8   4  -3  716.73   31.90
  -8   4  -3  745.83   33.90
  -8   4  -3  667.53   33.60
  -8   4  -3  684.33   42.20
   8  -4   3  759.42   39.70
  -9   4  -3   24.80    4.30
  -9   4  -3   24.80    4.20
   9  -4   3   20.30    6.30
   9  -4   3   21.60    6.00
  12   3  -3   38.90    6.80
  12   3  -3   39.30    7.70
 -12  -3   3   37.60    3.80
  11   3  -3   78.99   13.60
  11   3  -3   62.99    9.60
  11   3  -3   61.59   12.30
  11   3  -3   60.29    5.70
  11   3  -3   41.00    8.00
  11   3  -3   55.19   10.30
 -11  -3   3   61.49    5.70
 -11  -3   3   52.99    5.80
  10   3  -3  102.09   16.30
  10   3  -3   98.59    7.90
  10   3  -3  100.59   16.30
  10   3  -3   88.09   14.60
  10   3  -3  102.39   17.80
  10   3  -3  104.79   14.50
 -10  -3   3   96.99    8.10
 -10  -3   3  107.69    7.90
 -10  -3   3  100.69    7.60
   9   3  -3  713.33   39.70
   9   3  -3  743.33   34.20
   9   3  -3  643.74   41.80
   9   3  -3  752.92   42.80
   9   3  -3  820.62   47.20
   9   3  -3  735.43   36.10
   9   3  -3  673.33   43.20
   9   3  -3  706.93   46.30
  -9  -3   3  771.92   34.20
  -9  -3   3  741.23   33.60
  -9  -3   3  765.72   34.30
   8   3  -3   62.99   15.30
   8   3  -3   65.89   13.70
   8   3  -3   91.79   12.70
   8   3  -3   69.39   12.30
   8   3  -3   82.89   24.30
   8   3  -3   64.59   16.10
   8   3  -3   73.69    7.30
   8   3  -3   71.09   14.30
   8   3  -3   77.69   14.00
  -8  -3   3   68.69    6.60
  -8  -3   3   71.99    6.80
   7   3  -3    2.00   19.40
   7   3  -3   33.70   10.50
   7   3  -3   35.40   10.10
   7   3  -3   20.50    9.30
   7   3  -3   18.90    8.40
   7   3  -3   30.70    8.80
   7   3  -3   28.90   10.20
   7   3  -3   27.50    4.80
   7   3  -3   19.80   11.40
   7   3  -3   21.10    8.50
  -7  -3   3   21.70    4.10
  -7  -3   3   33.50    4.40
   6   3  -3  214.78   21.90
   6   3  -3  204.38   19.10
   6   3  -3  211.88   13.80
   6   3  -3  223.38   16.90
   6   3  -3  217.18   18.60
   6   3  -3  222.38   12.20
   6   3  -3  237.28   22.10
   6   3  -3  202.58   18.40
   6   3  -3  219.88   17.20
   6   3  -3  209.98   16.90
  -6  -3   3  203.58   10.30
  -6  -3   3  201.18   11.70
  -6  -3   3  204.88   11.10
  -6  -3   3  220.58   12.10
   5   3  -3  228.88   19.60
   5   3  -3  233.68   16.40
   5   3  -3  237.38   21.30
   5   3  -3  230.68   18.70
   5   3  -3  199.68   17.60
   5   3  -3  224.48   16.80
   5   3  -3  219.98   13.80
  -5  -3   3  226.48   12.00
  -5  -3   3  230.68   10.80
  -4  -3   3   88.29    5.30
  -3  -3   3  788.12   33.20
   2   3  -3  322.77   13.30
  -2  -3   3  299.87   14.40
  -2  -3   3  320.87   14.20
   1   3  -3  131.69    6.30
   1   3  -3  133.39    6.80
  -1  -3   3  135.19    6.70
  -1  -3   3  120.79    6.80
   0   3  -3  575.34   25.10
   0   3  -3  607.54   25.30
   0  -3   3  621.24   25.20
   0  -3   3  561.64   25.30
  -1   3  -3    5.40    2.10
   1  -3   3    1.30    1.70
  -2   3  -3  280.27   13.30
   2  -3   3  271.17   12.40
  -3   3  -3    3.70    3.00
  -3   3  -3    5.80    2.70
  -3   3  -3    2.40    3.00
   3  -3   3    0.60    6.00
   3  -3   3   -0.80    2.10
   3  -3   3    0.10    1.30
  -4   3  -3   40.70    5.30
  -4   3  -3   31.00    9.30
  -4   3  -3   36.20    4.70
  -4   3  -3   46.50    5.20
  -4   3  -3   38.80    5.60
   4  -3   3   41.00   10.30
   4  -3   3   43.60    4.90
  -5   3  -3  900.41   52.19
  -5   3  -3 1040.60   44.60
  -5   3  -3 1044.40   44.10
  -5   3  -3 1003.40   44.10
  -5   3  -3 1041.90   45.30
   5  -3   3 1043.20   43.70
   5  -3   3 1005.50   52.09
   5  -3   3  846.72   49.00
  -6   3  -3  170.38   22.10
  -6   3  -3  172.98   11.70
  -6   3  -3  145.19   10.40
   6  -3   3  158.58    9.60
   6  -3   3  146.99   15.50
   6  -3   3  148.59   17.10
  -7   3  -3   -0.60    3.50
  -7   3  -3   -4.00    9.20
  -7   3  -3    3.70    4.00
   7  -3   3    1.50    6.50
   7  -3   3    2.00    7.40
   7  -3   3   -4.30    6.00
  -8   3  -3  241.38   14.00
  -8   3  -3  277.97   15.70
   8  -3   3  247.48   21.10
   8  -3   3  239.58   20.80
  -9   3  -3  138.99    9.80
  -9   3  -3  128.19    8.80
  -9   3  -3  142.39   10.30
   9  -3   3  158.78   13.40
   9  -3   3  122.79   13.50
   9  -3   3  143.09   13.50
 -10   3  -3   42.80    4.10
 -10   3  -3   19.00    3.70
 -10   3  -3   11.60    2.80
  10  -3   3   23.80    5.40
  10  -3   3   26.90    4.30
  11   2  -3   47.40    9.80
  11   2  -3   23.30    4.30
  11   2  -3   16.20    8.40
  11   2  -3   28.40    9.00
  11   2  -3   22.50    5.60
 -11  -2   3   24.70    4.30
 -11  -2   3   12.90    3.20
  10   2  -3   81.09   14.60
  10   2  -3   76.69   15.20
  10   2  -3   54.29    6.70
  10   2  -3   81.69   12.30
  10   2  -3   66.49   13.30
  10   2  -3   70.39   11.40
 -10  -2   3   69.99    6.60
 -10  -2   3   65.09    6.50
 -10  -2   3   72.89    7.10
   9   2  -3   18.40    9.50
   9   2  -3   15.00    9.90
   9   2  -3    4.20   10.60
   9   2  -3   16.00   13.40
   9   2  -3   11.80    4.20
   9   2  -3   24.00   10.70
   9   2  -3   21.70    8.10
  -9  -2   3   19.80    4.70
  -9  -2   3   25.10    5.20
  -9  -2   3   20.40    4.50
   8   2  -3   14.30    8.30
   8   2  -3   12.70   12.40
   8   2  -3   -4.40   11.00
   8   2  -3   10.50    4.10
   8   2  -3    7.40    8.70
   8   2  -3   26.80    7.10
   8   2  -3   -0.60    8.20
   8   2  -3    4.30    8.70
   8   2  -3    7.50   10.20
  -8  -2   3    9.00    3.60
  -8  -2   3    7.90    3.90
   7   2  -3  151.38   15.30
   7   2  -3  140.69   15.30
   7   2  -3  150.48   16.40
   7   2  -3  146.59   16.80
   7   2  -3  163.98   21.40
   7   2  -3  178.78   18.50
   7   2  -3  189.28   26.10
   7   2  -3  148.09   10.40
  -7  -2   3  172.18   13.30
  -7  -2   3  149.19   10.10
  -7  -2   3  150.38    9.50
   6   2  -3    7.20    5.90
   6   2  -3    3.70    7.10
   6   2  -3    5.60    6.80
   6   2  -3    9.40    9.80
   6   2  -3    4.40   13.90
   6   2  -3    6.30    7.30
   6   2  -3   13.30    7.10
   6   2  -3    8.90    3.30
   6   2  -3    4.80    6.80
  -6  -2   3    7.90    1.80
  -6  -2   3   10.40    2.90
  -6  -2   3    8.40    2.70
  -6  -2   3    5.80    3.10
   5   2  -3   23.70    6.70
   5   2  -3    9.30    9.40
   5   2  -3   18.70    4.80
   5   2  -3    3.80    9.00
   5   2  -3   15.50    8.00
   5   2  -3   22.50    7.20
  -5  -2   3   17.30    2.40
  -5  -2   3   16.30    3.40
  -4  -2   3   96.19    6.30
  -4  -2   3   98.89    5.40
  -3  -2   3  277.87   12.50
   2   2  -3  128.29    6.80
   2   2  -3  138.39    7.20
   2   2  -3  135.39    5.70
  -2  -2   3  132.59    6.50
  -2  -2   3  127.49    7.10
   1   2  -3  212.78    9.70
   1   2  -3  213.08    8.90
   1   2  -3  199.28    9.50
  -1  -2   3  186.48    9.20
  -1  -2   3  195.38    9.60
   0   2  -3  126.99    6.10
   0   2  -3  128.39    6.60
   0   2  -3  125.69    6.30
   0  -2   3  123.89    6.60
   0  -2   3  122.29    6.20
   0  -2   3  116.79    6.50
  -1   2  -3 1237.58   49.90
   1  -2   3 1171.28   50.19
  -2   2  -3  281.77   13.70
   2  -2   3  300.27   12.80
  -3   2  -3   26.30    3.80
  -3   2  -3   28.90    3.70
   3  -2   3   25.70    2.20
  -4   2  -3  314.17   14.70
  -4   2  -3  287.97   15.60
  -4   2  -3  318.37   15.20
  -4   2  -3  289.07   15.10
   4  -2   3  300.57   19.80
   4  -2   3  278.37   20.30
   4  -2   3  302.27   14.70
   4  -2   3  294.17   12.50
   4  -2   3  275.77   14.70
  -5   2  -3    6.50    3.50
  -5   2  -3   11.00    3.20
  -5   2  -3   11.90    3.60
  -5   2  -3   15.40    3.90
   5  -2   3    3.80    5.70
   5  -2   3    5.40    3.00
   5  -2   3    4.50    5.80
   5  -2   3    7.10    2.70
   5  -2   3    7.30    7.40
  -6   2  -3   61.09   12.30
  -6   2  -3   51.39    6.80
  -6   2  -3   59.49    6.80
  -6   2  -3   67.49    6.40
   6  -2   3   47.50    6.10
   6  -2   3   57.69    4.90
   6  -2   3   71.49   11.80
   6  -2   3   55.99   12.60
   6  -2   3   47.70   10.60
   6  -2   3   69.79   10.90
  -7   2  -3   27.60    5.60
  -7   2  -3   28.60    5.50
   7  -2   3   35.80   10.70
   7  -2   3   35.10    5.50
   7  -2   3   30.70    9.60
   7  -2   3   58.89    9.60
   7  -2   3   34.90    9.40
  -8   2  -3   37.80    6.50
  -8   2  -3   45.20    6.10
   8  -2   3   46.30   10.60
   8  -2   3   71.59   11.20
   8  -2   3   30.70   10.40
  -9   2  -3   82.79    7.20
  -9   2  -3   80.39    7.70
   9  -2   3   68.69   11.10
   9  -2   3   59.09   11.40
   9  -2   3   65.09   10.80
 -10   2  -3   60.39    6.10
 -10   2  -3   61.79    6.60
 -10   2  -3   61.79    5.70
  10  -2   3   70.99    9.60
  10  -2   3   48.10    8.40
  10  -2   3   55.69    7.00
  11   1  -3   48.80   10.60
  11   1  -3   50.99   10.20
  11   1  -3   66.99    8.50
  11   1  -3   58.49    5.90
 -11  -1   3   67.89    5.80
 -11  -1   3   66.39    5.90
  10   1  -3  152.38   10.80
  10   1  -3  138.69   18.80
  10   1  -3  169.48   13.40
  10   1  -3  157.38   19.10
  10   1  -3  152.58   14.30
  10   1  -3  202.68   19.30
 -10  -1   3  154.08   10.30
 -10  -1   3  149.79    9.70
 -10  -1   3  146.59   10.40
   9   1  -3  236.18   25.00
   9   1  -3  226.98   23.10
   9   1  -3  235.18   14.80
   9   1  -3  239.48   20.40
   9   1  -3  258.57   24.20
   9   1  -3  218.08   19.70
   9   1  -3  295.07   21.70
  -9  -1   3  263.67   14.70
  -9  -1   3  254.27   14.30
  -9  -1   3  246.48   14.20
   8   1  -3   14.70    4.30
   8   1  -3   26.70   12.00
   8   1  -3    8.20   10.50
   8   1  -3    6.30    8.40
   8   1  -3    1.60    8.50
  -8  -1   3   13.40    3.90
  -8  -1   3   14.00    4.40
  -8  -1   3   19.10    4.80
   7   1  -3  115.59   14.70
   7   1  -3  116.09   15.50
   7   1  -3  117.89   16.60
   7   1  -3  134.59   17.70
   7   1  -3  110.99   14.90
   7   1  -3  114.09   18.10
   7   1  -3  101.89    8.50
  -7  -1   3   97.69    8.10
  -7  -1   3  104.19    8.00
   6   1  -3  180.08   16.80
   6   1  -3  188.38   16.30
   6   1  -3  199.88   24.40
   6   1  -3  172.18   19.80
   6   1  -3  174.88   17.30
   6   1  -3  172.58   11.00
   6   1  -3  234.98   18.20
  -6  -1   3  165.48   10.30
  -6  -1   3  181.48   10.10
  -6  -1   3  168.68   10.50
   5   1  -3  150.78   18.70
   5   1  -3  140.19   17.10
   5   1  -3  122.99   12.90
   5   1  -3  127.89    8.50
   5   1  -3  126.29   13.40
  -5  -1   3  127.19    7.80
  -5  -1   3  122.99    6.50
  -4  -1   3   43.60    4.20
  -4  -1   3   34.50    3.00
   3   1  -3  132.89    7.00
  -3  -1   3  142.89    7.50
  -3  -1   3  144.19    6.80
   2   1  -3   68.69    3.20
   2   1  -3   65.69    4.10
  -2  -1   3   66.29    3.80
  -2  -1   3   64.19    4.70
   1   1  -3  102.39    5.30
   1   1  -3  102.69    5.70
  -1  -1   3  104.39    5.20
  -1  -1   3   99.49    5.70
   0   1  -3   47.50    2.90
   0   1  -3   48.10    3.60
   0   1  -3   46.30    3.10
   0  -1   3   42.20    3.50
   0  -1   3   45.30    3.00
  -1   1  -3   51.29    3.30
  -1   1  -3   51.89    3.40
  -1   1  -3   58.19    4.00
   1  -1   3   54.29    3.20
   1  -1   3   54.09    3.80
   1  -1   3   53.79    4.10
  -2   1  -3   39.70    3.20
  -2   1  -3   40.80    3.50
  -2   1  -3   45.10    4.00
   2  -1   3   39.90    2.50
   2  -1   3   41.20    3.50
  -3   1  -3  172.58    8.70
  -3   1  -3  174.18    9.30
   3  -1   3  166.28    7.40
  -4   1  -3   21.80    3.30
  -4   1  -3   24.30    4.00
  -5   1  -3  331.37   15.30
  -5   1  -3  280.57   15.40
  -5   1  -3  312.07   16.20
  -5   1  -3  339.57   16.20
   5  -1   3  300.47   21.20
   5  -1   3  319.47   20.90
   5  -1   3  303.77   15.70
   5  -1   3  269.47   20.50
  -6   1  -3  226.68   13.30
  -6   1  -3  256.67   13.90
  -6   1  -3  234.28   13.90
  -6   1  -3  232.48   12.90
   6  -1   3  241.98   19.60
   6  -1   3  219.38   18.70
   6  -1   3  259.57   19.10
   6  -1   3  247.68   13.50
   6  -1   3  198.88   19.30
   6  -1   3  241.28   18.80
  -7   1  -3   96.59    8.40
  -7   1  -3   88.19    7.90
   7  -1   3   84.89    7.70
   7  -1   3  101.19   13.30
   7  -1   3  103.99   14.90
   7  -1   3  104.29   14.20
   7  -1   3  108.09   15.10
   7  -1   3   79.39   14.20
  -8   1  -3  188.78   12.30
  -8   1  -3  205.38   13.00
   8  -1   3  169.18   19.90
   8  -1   3  168.68   17.70
   8  -1   3  177.68   18.50
   8  -1   3  216.88   12.70
   8  -1   3  214.48   19.30
  -9   1  -3  157.68   11.40
  -9   1  -3  148.39   10.50
   9  -1   3  166.18   16.90
   9  -1   3  163.48   15.30
   9  -1   3  148.89   18.30
   9  -1   3  166.48   16.50
 -10   1  -3  119.49    8.40
 -10   1  -3  123.69    8.80
  10  -1   3  111.39    9.90
  10  -1   3  111.49   12.30
  10  -1   3  115.69   13.80
 -11   1  -3  135.49    7.30
 -11   1  -3  116.89    7.50
  11  -1   3  105.09    9.10
  11  -1   3  110.79   10.20
  11   0  -3   27.90    8.70
  11   0  -3   25.60    4.10
  11   0  -3   29.60    9.00
 -11   0   3   31.00    4.30
 -11   0   3   24.70    4.00
  10   0  -3  104.39   16.30
  10   0  -3  119.59   12.10
  10   0  -3   93.79   11.70
  10   0  -3  104.49   15.50
  10   0  -3  109.69    8.60
 -10   0   3  109.29    8.40
 -10   0   3  123.19    8.90
 -10   0   3   98.19    7.50
   9   0  -3  126.89   18.90
   9   0  -3  101.89   13.60
   9   0  -3   79.49   15.70
   9   0  -3  156.48   17.20
   9   0  -3  111.79   15.60
   9   0  -3   96.79    8.90
   9   0  -3  123.49   14.70
  -9   0   3  110.59    9.00
  -9   0   3  117.59    8.60
  -9   0   3  105.09    8.80
   8   0  -3    0.70    9.10
   8   0  -3    4.60    3.80
   8   0  -3   12.00    7.30
   8   0  -3   -5.20    8.10
   8   0  -3   -1.50    7.70
  -8   0   3    5.60    4.00
  -8   0   3   -0.40    3.10
  -8   0   3   -0.90    3.20
   7   0  -3   21.90    8.80
   7   0  -3   32.90    5.70
   7   0  -3   35.10   10.80
   7   0  -3   39.30   10.40
   7   0  -3   34.30   10.80
   7   0  -3   28.70   10.40
  -7   0   3   42.30    5.70
  -7   0   3   37.10    5.50
  -7   0   3   37.50    5.70
   6   0  -3  799.42   48.20
   6   0  -3  927.11   45.30
   6   0  -3  912.41   40.40
   6   0  -3 1050.59   49.40
   6   0  -3  929.41   47.10
   6   0  -3  818.22   44.60
  -6   0   3  899.31   40.00
  -6   0   3  867.11   39.10
  -6   0   3  875.21   39.50
   5   0  -3 1105.59   52.59
   5   0  -3 1109.39   48.70
   5   0  -3 1242.28   58.39
   5   0  -3 1041.40   54.09
  -5   0   3 1144.09   49.80
  -5   0   3 1193.78   48.00
  -5   0   3 1039.80   47.60
   4   0  -3   21.10    1.80
  -4   0   3   21.40    2.40
  -4   0   3   21.50    3.20
   3   0  -3   56.09    3.90
   3   0  -3   61.19    3.30
  -3   0   3   68.69    4.50
  -3   0   3   69.19    3.80
   2   0  -3 1067.39   43.70
  -2   0   3 1049.20   44.40
   1   0  -3  318.97   13.90
   1   0  -3  318.07   14.30
  -1   0   3  325.67   13.80
  -1   0   3  334.07   14.50
   0   0  -3    3.40    2.00
   0   0  -3    4.10    1.40
   0   0   3    2.90    2.00
   0   0   3    5.60    1.40
  -1   0  -3 1990.50  105.39
   1   0   3 1971.70  106.09
  -2   0  -3    1.40    2.20
  -2   0  -3    2.00    1.00
  -2   0  -3    2.00    1.50
  -2   0  -3   -0.70    1.50
   2   0   3    2.00    1.70
   2   0   3    3.60    0.90
  -3   0  -3  278.97   13.20
  -3   0  -3  287.57   12.60
   3   0   3  269.77   11.40
   3   0   3  276.47   12.90
  -4   0  -3  924.41   39.50
  -4   0  -3  909.11   38.80
  -5   0  -3  259.57   12.40
  -5   0  -3  263.87   13.40
   5   0   3  241.68   13.10
   5   0   3  233.08   17.60
   5   0   3  229.68   19.40
   5   0   3  248.68   17.20
  -6   0  -3  174.98   10.60
  -6   0  -3  192.58   11.30
  -6   0  -3  179.98   11.20
  -6   0  -3  198.38   10.50
   6   0   3  170.38   15.80
   6   0   3  191.98   15.40
   6   0   3  200.38   15.90
   6   0   3  176.08   16.60
   6   0   3  173.88   10.90
   6   0   3  165.28   16.90
  -7   0  -3   17.10    4.20
  -7   0  -3   17.90    4.20
   7   0   3   23.80    9.00
   7   0   3   16.60    8.40
   7   0   3   17.30    4.40
   7   0   3   17.50    7.80
   7   0   3   11.80    8.00
   7   0   3   14.70    7.60
  -8   0  -3   12.70    4.30
  -8   0  -3   10.20    4.10
   8   0   3   10.60    7.70
   8   0   3    2.40    3.50
   8   0   3    3.50    7.20
   8   0   3    3.00    7.60
   8   0   3    8.70    8.80
   8   0   3   14.50    7.90
  -9   0  -3   -0.80    2.90
  -9   0  -3    1.40    3.50
   9   0   3   -9.60    7.20
   9   0   3    2.10    7.30
   9   0   3   -5.00    5.90
   9   0   3    0.30    5.90
   9   0   3    2.60    8.20
 -10   0  -3   97.09    8.00
 -10   0  -3   88.89    8.10
  10   0   3   97.09    8.70
  10   0   3  109.29   16.30
  10   0   3  108.49   14.40
  10   0   3  100.09   12.30
 -11   0  -3  216.98   12.40
 -11   0  -3  238.38   12.40
  11   0   3  200.58   14.70
  11   0   3  283.37   15.70
  11   0   3  253.17   18.70
  11  -1  -3    9.90    6.60
  11  -1  -3    7.10    2.70
  11  -1  -3   16.60    6.50
 -11   1   3   14.80    3.20
 -11   1   3   17.20    3.10
  10  -1  -3   -1.00    7.60
  10  -1  -3    2.90    6.40
  10  -1  -3    3.70    3.10
  10  -1  -3   -4.30    7.40
 -10   1   3    4.80    3.30
 -10   1   3    2.50    2.40
 -10   1   3    7.00    3.50
   9  -1  -3   26.70   11.20
   9  -1  -3   27.40    9.80
   9  -1  -3   21.00   11.40
   9  -1  -3   27.80    5.40
   9  -1  -3   29.60    8.40
  -9   1   3   21.40    4.80
  -9   1   3   23.50    4.30
  -9   1   3   26.40    5.00
   8  -1  -3  285.57   25.40
   8  -1  -3  364.16   24.10
   8  -1  -3  282.27   21.20
   8  -1  -3  286.17   16.60
  -8   1   3  276.97   16.10
  -8   1   3  279.67   15.80
  -8   1   3  284.97   16.50
   7  -1  -3    5.50    8.70
   7  -1  -3    0.00    8.20
   7  -1  -3   -2.70    6.20
   7  -1  -3   -1.00    3.20
   7  -1  -3    3.50    6.10
  -7   1   3   -2.00    3.00
  -7   1   3    2.50    3.00
  -7   1   3   -0.30    3.20
   6  -1  -3  108.99    8.80
   6  -1  -3  122.19    7.70
   6  -1  -3  139.09   14.20
   6  -1  -3  123.49   13.20
   6  -1  -3  118.99   14.80
   6  -1  -3  156.68   16.60
  -6   1   3  123.69    8.80
  -6   1   3  126.59   13.90
  -6   1   3  123.49    8.60
  -6   1   3  132.09    8.60
  -6   1   3  124.99    8.90
   5  -1  -3    0.20    6.90
   5  -1  -3    2.60    1.40
   5  -1  -3    0.50    3.00
   5  -1  -3    1.70    6.50
  -5   1   3    2.00    2.80
  -5   1   3    1.70    2.50
  -5   1   3    0.00    2.40
  -5   1   3   -0.20    3.10
   4  -1  -3  558.14   23.10
  -4   1   3  520.15   23.30
  -4   1   3  551.94   24.10
   3  -1  -3    7.50    1.60
   3  -1  -3    4.70    1.60
  -3   1   3    5.90    1.60
  -3   1   3    7.80    2.40
   2  -1  -3  414.36   17.90
   2  -1  -3  410.76   17.70
  -2   1   3  426.16   17.80
  -2   1   3  423.06   18.10
  -2   1   3  424.26   18.60
   1  -1  -3  197.88    8.70
   1  -1  -3  195.58    8.60
   1  -1  -3  191.78    9.10
  -1   1   3  191.68    8.50
  -1   1   3  191.78    8.60
  -1   1   3  184.28    9.10
   0  -1  -3 8082.99  349.27
   0   1   3 8388.66  350.66
  -1  -1  -3 1424.36   76.79
  -2  -1  -3   10.00    1.10
  -2  -1  -3   11.80    2.60
  -2  -1  -3   10.60    1.60
   2   1   3   14.30    1.80
  -3  -1  -3  161.18    7.50
  -3  -1  -3  149.09    8.20
  -3  -1  -3  154.58    7.40
   3   1   3  154.18    7.60
  -4  -1  -3  417.56   19.60
  -4  -1  -3  442.76   18.90
   4   1   3  425.46   19.80
  -5  -1  -3   38.20    3.90
  -5  -1  -3   31.50    4.50
  -6  -1  -3  193.38   10.30
  -6  -1  -3  192.18   11.00
  -6  -1  -3  185.68   11.40
  -6  -1  -3  187.78   10.50
   6   1   3  198.18   16.90
   6   1   3  206.98   17.40
   6   1   3  185.88   16.60
   6   1   3  190.28   11.20
   6   1   3  189.48   16.00
   6   1   3  200.68   17.60
   6   1   3  192.78   14.90
   6   1   3  177.68   17.00
  -7  -1  -3    4.10    2.80
  -7  -1  -3    2.90    2.50
  -7  -1  -3    2.30    2.90
  -7  -1  -3    3.70    3.20
   7   1   3    3.40    5.80
   7   1   3    7.30    7.60
   7   1   3   14.40    7.80
   7   1   3    9.60    7.10
   7   1   3    3.70    6.90
   7   1   3    2.90    7.10
   7   1   3    3.00    3.00
   7   1   3   24.20    6.90
  -8  -1  -3    6.20    3.60
  -8  -1  -3    7.50    3.70
   8   1   3   10.80    7.80
   8   1   3    8.00    7.70
   8   1   3   10.90    7.70
   8   1   3    8.50    6.70
   8   1   3    5.20    3.80
   8   1   3   15.30    9.40
   8   1   3   16.00    8.50
   8   1   3    6.40    8.50
  -9  -1  -3   50.89    6.60
  -9  -1  -3   54.39    6.50
   9   1   3   37.60    8.10
   9   1   3   43.00    6.30
   9   1   3   45.40   10.40
   9   1   3   44.10   10.10
   9   1   3   54.19   12.60
   9   1   3   31.40   11.30
 -10  -1  -3   77.79    7.30
 -10  -1  -3   77.09    7.40
  10   1   3   67.09   13.40
  10   1   3   77.29   12.60
  10   1   3   75.19   13.20
  10   1   3   76.09   11.60
 -11  -1  -3    4.60    2.90
 -11  -1  -3    4.50    3.00
  11   1   3    6.70    4.60
  11   1   3    5.80    7.90
  11   1   3   11.10    7.70
  11  -2  -3    4.00    4.70
  11  -2  -3    5.90    5.00
  11  -2  -3    2.50    1.80
 -11   2   3    2.30    2.00
 -11   2   3   13.10    2.80
  10  -2  -3  123.89    8.90
  10  -2  -3  145.99   17.50
  10  -2  -3  128.19   15.60
  10  -2  -3  135.89   13.10
 -10   2   3  147.19    9.20
 -10   2   3  143.19    9.00
 -10   2   3   93.49    8.40
   9  -2  -3    0.50    3.40
   9  -2  -3    6.40    8.20
   9  -2  -3   -2.40    3.10
   9  -2  -3    6.00    8.80
   9  -2  -3   -0.10    8.60
  -9   2   3   -0.30    3.10
  -9   2   3    2.30    3.20
  -9   2   3   -3.00    2.40
   8  -2  -3  215.28   18.30
   8  -2  -3  251.27   24.00
   8  -2  -3  254.27   22.20
   8  -2  -3  252.77   15.00
  -8   2   3  245.28   14.40
  -8   2   3  251.27   15.10
  -8   2   3  250.27   14.30
  -8   2   3  300.07   34.10
   7  -2  -3   47.20    9.30
   7  -2  -3   60.79    7.30
   7  -2  -3   58.19    4.70
  -7   2   3   47.30    6.40
  -7   2   3   76.89   13.40
  -7   2   3   48.80    6.70
  -7   2   3   57.29    6.80
   6  -2  -3   28.70    7.50
   6  -2  -3   18.60    4.40
   6  -2  -3   48.60    8.80
   6  -2  -3   23.90    9.90
   6  -2  -3   25.10    6.90
   6  -2  -3   24.00    3.80
  -6   2   3   19.30    3.90
  -6   2   3   26.60    4.80
  -6   2   3   21.20    4.20
  -6   2   3   19.20    4.30
  -6   2   3   36.20   10.00
   5  -2  -3  327.87   23.90
   5  -2  -3  340.47   17.40
   5  -2  -3  327.87   20.00
   5  -2  -3  341.47   16.80
   5  -2  -3  329.27   20.60
   5  -2  -3  351.26   15.50
  -5   2   3  320.97   16.50
  -5   2   3  318.07   17.00
  -5   2   3  357.56   16.60
  -5   2   3  353.86   17.40
   4  -2  -3   10.20    2.00
  -4   2   3   11.50    2.90
   3  -2  -3  824.82   34.60
  -3   2   3  849.32   35.10
  -3   2   3  808.42   34.90
   2  -2  -3   23.00    2.40
   2  -2  -3   19.90    2.30
   2  -2  -3   18.30    2.60
  -2   2   3   20.50    2.60
  -2   2   3   24.00    3.20
  -2   2   3   24.60    2.60
   1  -2  -3 1289.77   84.99
  -1   2   3 1422.26   88.39
   0  -2  -3  885.61   59.09
   0   2   3 1019.30   62.29
  -1  -2  -3 1109.99   63.69
   1   2   3 1198.88   64.89
  -2  -2  -3  163.18    8.30
  -2  -2  -3  170.28    7.40
  -2  -2  -3  174.28    7.30
  -3  -2  -3  229.58   10.80
  -3  -2  -3  220.08    9.30
  -3  -2  -3  225.78    9.90
   3   2   3  222.68   10.00
  -4  -2  -3  127.89    7.40
  -4  -2  -3  129.19    6.60
   4   2   3  124.99    6.70
  -5  -2  -3  160.78    8.20
  -5  -2  -3  145.69    9.00
  -6  -2  -3   46.60    5.50
  -6  -2  -3   40.90    4.40
   6   2   3   52.29    7.50
   6   2   3   57.29    9.20
   6   2   3   57.89   10.80
   6   2   3   49.00   10.60
   6   2   3   41.70    5.20
   6   2   3   46.90   10.20
   6   2   3   66.99   10.50
   6   2   3   40.20    9.60
   6   2   3   40.80    9.90
  -7  -2  -3    4.90    2.70
  -7  -2  -3    1.00    2.20
  -7  -2  -3    3.40    3.10
  -7  -2  -3    6.30    2.60
   7   2   3    4.40    6.80
   7   2   3  -10.20   14.10
   7   2   3    6.70    6.20
   7   2   3    2.70    7.00
   7   2   3    1.10    6.90
   7   2   3    4.00    3.10
   7   2   3    6.30    8.30
   7   2   3    2.20    7.50
   7   2   3    4.50    4.80
   7   2   3    0.80    6.20
   7   2   3   11.90    8.80
  -8  -2  -3   56.59    6.30
  -8  -2  -3   47.80    5.90
   8   2   3   62.29   10.90
   8   2   3   62.09    7.20
   8   2   3   58.29   11.00
   8   2   3   54.99    8.30
   8   2   3   70.09   12.80
   8   2   3   47.30   12.20
   8   2   3   67.99   13.70
   8   2   3   73.39   12.70
   8   2   3   65.89   13.70
  -9  -2  -3   21.70    4.30
  -9  -2  -3   18.80    4.30
   9   2   3   16.30    9.80
   9   2   3   23.10    8.10
   9   2   3   22.90   10.20
   9   2   3   15.50    8.60
   9   2   3   22.80    5.30
   9   2   3   23.50    8.10
   9   2   3   14.50    7.50
   9   2   3   14.80    4.40
   9   2   3   -2.20    4.90
 -10  -2  -3  355.56   18.30
 -10  -2  -3  344.47   17.70
  10   2   3  278.67   25.60
  10   2   3  366.56   25.20
  10   2   3  348.87   26.70
  10   2   3  325.97   22.10
 -11  -2  -3   16.60    3.70
 -11  -2  -3   20.50    3.70
  11   2   3   15.90    5.80
  11   2   3   13.10    6.90
  11   2   3   13.00    8.20
  11   2   3   19.80    9.10
 -12  -2  -3   25.20    3.40
  12   2   3   21.70    5.00
  12   2   3   24.40    7.20
  10  -3  -3   -0.30    6.80
  10  -3  -3   -0.80    2.20
  10  -3  -3   -0.80    5.30
  10  -3  -3    2.10    6.70
 -10   3   3    1.20    2.50
 -10   3   3    2.10    2.70
   9  -3  -3   -0.50    7.40
   9  -3  -3    3.00    8.60
   9  -3  -3    7.60    8.40
   9  -3  -3   -1.50    3.00
   9  -3  -3   -3.30    4.40
  -9   3   3    1.60    2.60
  -9   3   3    0.80    3.30
  -9   3   3    2.40    3.30
   8  -3  -3   19.40   10.40
   8  -3  -3   18.70   10.00
   8  -3  -3   15.80    4.30
  -8   3   3    9.10    9.60
  -8   3   3   16.20    4.60
  -8   3   3   14.00    4.10
  -8   3   3   24.00    4.50
   7  -3  -3   74.79   15.40
   7  -3  -3   90.39   12.30
   7  -3  -3   79.09    7.70
   7  -3  -3   61.09    6.00
  -7   3   3   82.59    8.10
  -7   3   3  114.59   15.20
  -7   3   3   74.39    7.20
  -7   3   3   85.39    7.80
   6  -3  -3  293.77   15.40
   6  -3  -3  303.47   14.40
   6  -3  -3  273.87   19.40
   6  -3  -3  290.87   16.20
  -6   3   3  306.47   16.30
  -6   3   3  244.68   22.50
  -6   3   3  314.87   16.60
  -6   3   3  293.17   15.40
   5  -3  -3  631.14   34.30
   5  -3  -3  708.83   30.90
   5  -3  -3  720.53   29.60
   5  -3  -3  673.43   39.20
   5  -3  -3  665.33   31.10
  -5   3   3  682.43   31.10
  -5   3   3  652.03   31.00
  -5   3   3  628.94   37.00
  -5   3   3  686.83   30.30
  -5   3   3  665.63   30.30
   4  -3  -3    5.70    3.10
   4  -3  -3    0.60    2.40
   4  -3  -3    4.40    2.10
   4  -3  -3    3.80    7.10
  -4   3   3    3.30    2.30
  -4   3   3    1.80    2.80
  -4   3   3    4.60    2.80
  -4   3   3    3.90    2.90
   3  -3  -3   76.29    4.90
  -3   3   3   75.79    5.20
   2  -3  -3  171.78    8.80
   2  -3  -3  170.28    8.40
  -2   3   3  178.38    8.90
  -2   3   3  167.28    8.40
   1  -3  -3  379.46   16.70
   1  -3  -3  384.36   16.70
   1  -3  -3  380.56   16.70
  -1   3   3  382.56   16.50
  -1   3   3  380.46   17.00
  -1   3   3  408.26   17.00
   0  -3  -3  195.48    9.20
   0  -3  -3  205.58    9.00
   0  -3  -3  198.88    8.70
   0   3   3  193.88    9.10
   0   3   3  199.28    8.60
   1   3   3  792.12   33.00
  -2  -3  -3  457.95   19.60
  -4  -3  -3   31.70    1.80
  -4  -3  -3   34.50    3.80
  -4  -3  -3   31.40    2.90
  -4  -3  -3   28.70    1.60
  -5  -3  -3   45.30    4.80
  -5  -3  -3   42.00    3.90
  -6  -3  -3  149.88    9.10
  -6  -3  -3  135.29    8.00
   6   3   3  142.89   13.80
   6   3   3  158.08   16.20
   6   3   3  128.79   14.30
   6   3   3  145.69   12.60
   6   3   3  152.78   16.10
   6   3   3  129.69   14.10
   6   3   3  142.39    8.90
   6   3   3  134.59   14.40
   6   3   3  123.79   14.50
  -7  -3  -3  215.68   12.50
  -7  -3  -3  207.18   11.20
   7   3   3  212.48   20.60
   7   3   3  183.98   18.70
   7   3   3  213.38   33.70
   7   3   3  177.18   18.20
   7   3   3  216.88   16.00
   7   3   3  207.98   19.30
   7   3   3  211.78   12.10
   7   3   3  196.58   17.90
   7   3   3  257.37   18.10
   7   3   3  186.68   16.60
   7   3   3  206.98   12.10
   7   3   3  195.08   20.60
   7   3   3  202.08   18.50
  -8  -3  -3  108.59    7.90
  -8  -3  -3  107.99    7.50
   8   3   3  106.89   16.10
   8   3   3  126.99   16.60
   8   3   3  113.29   17.30
   8   3   3  116.39   13.50
   8   3   3  117.59   17.30
   8   3   3   97.89   15.80
   8   3   3  102.49    8.60
   8   3   3  130.69   14.60
   8   3   3  160.18   23.90
  -9  -3  -3    2.50    2.90
  -9  -3  -3    3.60    2.80
   9   3   3    8.40    7.30
   9   3   3    0.20    8.70
   9   3   3    9.90   10.00
   9   3   3   -7.40   12.50
   9   3   3    0.60    7.70
   9   3   3   -0.40    3.20
   9   3   3    4.20    8.60
   9   3   3    8.00    6.70
 -10  -3  -3   47.00    5.80
 -10  -3  -3   42.60    5.50
  10   3   3   32.80   10.40
  10   3   3   64.09   13.70
  10   3   3   48.00    9.30
  10   3   3   51.89   13.20
  10   3   3   49.80    9.30
  10   3   3   52.39   13.40
 -11  -3  -3   12.90    3.40
 -11  -3  -3    6.70    3.00
  11   3   3   16.10    5.40
  11   3   3    7.20    7.20
  11   3   3   -1.50    7.40
  11   3   3    5.70    8.30
 -12  -3  -3   62.89    5.10
  12   3   3   78.09   10.10
  12   3   3   59.59    9.50
  12   3   3   60.59    9.70
  10  -4  -3   14.70    5.20
  10  -4  -3   18.40    5.10
  10  -4  -3    7.70    5.90
 -10   4   3   11.90    2.80
   9  -4  -3    3.20    7.40
   9  -4  -3    0.70    2.90
   9  -4  -3    1.60    7.30
   9  -4  -3    3.80    7.10
  -9   4   3    3.50    3.10
  -9   4   3    6.60    9.70
  -9   4   3    4.60    3.40
  -9   4   3    0.40    2.40
   8  -4  -3    5.80    8.70
   8  -4  -3    8.50    3.80
   8  -4  -3    5.30    8.20
  -8   4   3    4.90    3.20
  -8   4   3    8.20    3.80
  -8   4   3    3.80    3.50
  -8   4   3   -6.00    9.70
   7  -4  -3   20.40    4.90
   7  -4  -3   18.10    3.80
   7  -4  -3   22.60   10.80
  -7   4   3   31.80    5.40
  -7   4   3   24.20   11.30
  -7   4   3   21.90    4.50
  -7   4   3   25.00    5.40
   6  -4  -3  138.49   17.80
   6  -4  -3  152.88    9.80
   6  -4  -3  135.09   10.10
  -6   4   3  166.68   11.00
  -6   4   3  133.29    9.60
  -6   4   3  138.49   16.90
  -6   4   3  148.89   10.30
   5  -4  -3  400.46   19.00
   5  -4  -3  404.96   18.40
   5  -4  -3  410.76   20.40
   5  -4  -3  411.16   20.00
  -5   4   3  408.56   19.80
  -5   4   3  421.66   20.60
  -5   4   3  396.56   19.50
  -5   4   3  368.66   26.40
  -5   4   3  390.66   20.50
   4  -4  -3  157.38    9.80
   4  -4  -3  162.38   10.00
   4  -4  -3  160.98    8.80
   4  -4  -3  156.48   17.20
   4  -4  -3  152.98    8.80
  -4   4   3  176.78   10.50
  -4   4   3  148.89    9.20
  -4   4   3  154.98   10.20
  -4   4   3  169.38    9.50
  -4   4   3  177.48   15.90
   3  -4  -3  116.09    7.80
   3  -4  -3  115.39    7.20
   3  -4  -3  118.79    6.80
  -3   4   3  113.59    8.10
  -3   4   3  126.69    8.10
  -3   4   3  111.49    7.00
   2  -4  -3  158.58    8.00
  -2   4   3  151.18    8.00
  -2   4   3  149.79    8.10
   1  -4  -3    8.00    2.10
   1  -4  -3    6.50    2.10
  -1   4   3    6.60    1.90
  -1   4   3    7.70    1.90
   0  -4  -3 9103.49  388.76
   0   4   3 8713.53  413.16
  -1  -4  -3   93.59    4.50
  -1  -4  -3   91.89    4.60
  -1  -4  -3   92.69    5.20
   1   4   3   99.09    4.90
  -2  -4  -3  180.98    8.10
  -2  -4  -3  189.18    8.70
  -2  -4  -3  187.68    8.50
  -3  -4  -3  133.09    6.20
  -3  -4  -3  129.99    6.70
  -4  -4  -3  390.16   17.30
  -4  -4  -3  376.96   16.10
  -4  -4  -3  374.36   16.50
  -5  -4  -3   80.69    5.10
  -5  -4  -3   73.59    5.70
  -5  -4  -3   83.89    3.80
  -6  -4  -3  213.98   12.00
  -6  -4  -3  212.68   11.20
   6   4   3  234.48   19.10
   6   4   3  231.48   20.10
   6   4   3  224.98   18.50
   6   4   3  230.58   18.10
   6   4   3  212.28   15.50
   6   4   3  219.88   18.40
   6   4   3  245.58   16.00
   6   4   3  213.28   18.50
   6   4   3  209.08   18.00
   6   4   3  223.28   12.10
   6   4   3  237.18   18.90
  -7  -4  -3  123.09    9.00
  -7  -4  -3  126.29    8.10
   7   4   3  147.79   18.50
   7   4   3  129.39    9.00
   7   4   3  107.09   15.50
   7   4   3  137.19   14.80
   7   4   3  147.29   18.50
   7   4   3  124.69   15.10
   7   4   3  162.38   35.70
   7   4   3  162.08   13.80
   7   4   3  125.69   13.00
   7   4   3  144.09   15.50
   7   4   3  130.79   15.70
   7   4   3  135.69   12.50
   7   4   3  137.99   16.30
  -8  -4  -3  254.77   16.00
   8   4   3  233.08   22.80
   8   4   3  352.06   29.00
   8   4   3  229.28   21.70
   8   4   3  297.27   44.00
   8   4   3  240.18   18.00
   8   4   3  256.07   22.50
   8   4   3  258.17   20.90
   8   4   3  234.58   22.20
   8   4   3  265.37   14.40
   8   4   3  219.08   21.10
  -9  -4  -3  152.78    9.60
   9   4   3  146.69   14.20
   9   4   3  179.88   22.60
   9   4   3  194.08   21.60
   9   4   3  149.19   17.00
   9   4   3  145.29   19.80
   9   4   3  208.68   29.40
   9   4   3  151.78   18.30
   9   4   3  162.68   18.60
 -10  -4  -3    7.00    3.20
  10   4   3    8.30    6.20
  10   4   3    3.70    9.00
  10   4   3   -1.00   11.20
  10   4   3   14.20   10.10
  10   4   3    9.40    9.70
  10   4   3   -1.60    7.50
 -11  -4  -3  123.79    8.40
  11   4   3  120.79   11.30
  11   4   3  122.79   16.40
  11   4   3  133.99   17.70
  11   4   3  164.38   16.10
  11   4   3  105.59   14.20
 -12  -4  -3  161.88    8.90
  12   4   3  158.78   14.90
  12   4   3  113.49   14.50
  12   4   3  181.18   14.50
   9  -5  -3    0.90    5.60
   9  -5  -3    6.30    6.20
   9  -5  -3    1.20    4.00
   9  -5  -3   -1.20    6.00
   9  -5  -3   -0.20    2.30
  -9   5   3    1.00    2.40
  -9   5   3   -2.90    8.60
   8  -5  -3    9.70    8.50
   8  -5  -3    5.80    8.50
   8  -5  -3   11.00    8.00
   8  -5  -3    8.00    3.50
  -8   5   3    7.20    2.90
  -8   5   3    3.50    3.50
  -8   5   3   13.10   10.90
   7  -5  -3    4.40    2.80
   7  -5  -3    0.40    8.90
   7  -5  -3    6.30    3.40
   7  -5  -3    0.80    7.80
  -7   5   3    5.60    3.70
  -7   5   3    5.40   10.70
  -7   5   3    3.90    3.50
  -7   5   3    3.30    3.10
   6  -5  -3  310.67   26.70
   6  -5  -3  334.87   17.90
   6  -5  -3  340.07   17.50
  -6   5   3  325.47   18.30
  -6   5   3  343.97   18.70
  -6   5   3  338.27   26.90
  -6   5   3  337.67   17.30
   5  -5  -3   15.90    4.10
   5  -5  -3   23.70    3.40
   5  -5  -3   22.50   10.20
   5  -5  -3   15.90    3.90
  -5   5   3   21.80    4.60
  -5   5   3   15.50    4.00
  -5   5   3   19.50    4.60
  -5   5   3    6.50    8.90
   4  -5  -3  244.68   14.00
   4  -5  -3  261.27   13.30
   4  -5  -3  259.37   13.20
   4  -5  -3  276.67   14.50
  -4   5   3  260.67   13.50
  -4   5   3  260.87   14.70
  -4   5   3  265.17   13.80
  -4   5   3  262.97   20.70
  -4   5   3  257.87   14.60
   3  -5  -3    3.30    2.60
   3  -5  -3    1.70    2.50
   3  -5  -3    4.40    2.60
   3  -5  -3    0.10    7.60
   3  -5  -3    2.90    2.20
  -3   5   3    3.20    2.30
  -3   5   3    4.80    3.00
  -3   5   3    5.80    2.50
  -3   5   3    3.30    6.50
  -3   5   3   18.20    3.90
   2  -5  -3  848.92   36.70
   2  -5  -3  788.82   35.50
   2  -5  -3  839.02   35.30
  -2   5   3  833.22   38.50
  -2   5   3  804.62   41.40
  -2   5   3  820.92   36.80
  -2   5   3  798.12   35.10
  -2   5   3  857.41   35.40
   1  -5  -3 1008.50   43.10
  -1   5   3 1049.30   43.00
  -1   5   3 1013.40   42.50
   0  -5  -3  140.59    7.60
   0  -5  -3  148.99    7.80
   0   5   3  161.08    7.00
  -1  -5  -3  587.64   24.80
  -1  -5  -3  589.54   25.20
  -2  -5  -3  160.08    7.70
  -2  -5  -3  147.19    7.10
  -2  -5  -3  154.88    6.90
  -4  -5  -3    1.10    1.40
  -4  -5  -3    0.70    1.40
  -4  -5  -3   -0.90    1.50
  -4  -5  -3    1.80    1.40
  -5  -5  -3    2.20    1.70
  -5  -5  -3    1.40    1.30
  -5  -5  -3    0.70    1.00
  -5  -5  -3   -0.30    1.90
   5   5   3    1.20    5.50
   5   5   3    0.70    7.40
   5   5   3    7.10    6.50
   5   5   3    3.20    6.20
   5   5   3    2.70    7.50
   5   5   3    6.60    7.80
   5   5   3    0.30   37.50
  -6  -5  -3  165.88    9.00
  -6  -5  -3  176.18    8.40
  -6  -5  -3  169.08    9.70
  -6  -5  -3  160.88    7.20
   6   5   3  164.28   17.00
   6   5   3  164.78   15.70
   6   5   3  174.58   16.10
   6   5   3  167.78   14.30
   6   5   3  162.48   15.50
   6   5   3  177.98   15.30
   6   5   3  163.48   17.70
   6   5   3  169.88   16.50
   6   5   3  162.68   13.20
   6   5   3  148.39   16.30
   6   5   3  167.48   16.30
   6   5   3  186.28   16.60
  -7  -5  -3   42.70    4.80
  -7  -5  -3   37.30    5.30
  -7  -5  -3   46.60    3.40
   7   5   3   48.20    9.40
   7   5   3   34.80   11.40
   7   5   3   42.70   11.30
   7   5   3   59.09   11.60
   7   5   3   42.20   11.00
   7   5   3   49.00   10.90
   7   5   3   81.59   10.10
   7   5   3   54.29   11.60
   7   5   3   28.90    7.20
   7   5   3   39.80    8.60
   7   5   3   43.70   21.30
   7   5   3   50.89   11.40
   7   5   3   49.00   10.80
  -8  -5  -3  263.57   15.90
   8   5   3  279.07   48.30
   8   5   3  284.17   20.80
   8   5   3  230.78   26.40
   8   5   3  234.68   21.90
   8   5   3  270.17   24.90
   8   5   3  267.37   22.10
   8   5   3  232.18   21.80
   8   5   3  256.77   20.90
   8   5   3  232.88   17.80
   8   5   3  249.97   22.00
   8   5   3  226.28   21.80
   9   5   3  189.38   17.50
   9   5   3  173.08   26.80
   9   5   3  153.38   18.80
   9   5   3  143.39   19.10
   9   5   3  168.68   21.10
   9   5   3  159.88   19.40
   9   5   3  183.98   22.30
   9   5   3  155.18   14.60
 -10  -5  -3    9.20    3.30
  10   5   3    4.00    4.70
  10   5   3   10.20   11.10
  10   5   3   11.30   11.60
  10   5   3    9.70    5.80
  10   5   3   19.90   11.60
  10   5   3    2.30    8.60
  10   5   3   27.80   24.70
  10   5   3   10.90    8.90
 -11  -5  -3  265.87   14.00
  11   5   3  263.87   22.80
  11   5   3  260.37   22.80
  11   5   3  282.67   19.70
  11   5   3  255.87   16.40
  11   5   3  307.47   23.20
  11   5   3  259.57   22.80
 -12  -5  -3   47.30    4.60
  12   5   3   38.30    8.50
  12   5   3   40.00    8.50
  12   5   3   41.60    8.00
   9  -6  -3   96.89    9.80
  -9   6   3   90.49    6.10
   8  -6  -3   14.20    7.80
   8  -6  -3    0.60    6.70
   8  -6  -3    4.30    5.90
   8  -6  -3   13.60    2.80
  -8   6   3   10.60   10.50
  -8   6   3   10.10    2.80
  -8   6   3   15.10    3.90
   7  -6  -3   18.40    3.80
   7  -6  -3   31.70   10.50
   7  -6  -3   16.60    3.20
   7  -6  -3   20.70   10.50
  -7   6   3   24.30   12.00
  -7   6   3   18.10    4.30
  -7   6   3   22.30    4.60
  -7   6   3   14.40    2.90
   6  -6  -3  129.39   19.50
   6  -6  -3  119.59    8.80
   6  -6  -3  118.39    8.80
  -6   6   3  114.29    9.80
  -6   6   3  166.58   21.50
  -6   6   3  116.39    9.70
   5  -6  -3   45.10    5.90
   5  -6  -3   49.60    4.70
   5  -6  -3   40.30   12.40
   5  -6  -3   39.50    5.70
  -5   6   3   66.99   14.70
  -5   6   3   40.90    6.40
  -5   6   3   48.00   12.70
  -5   6   3   47.10    6.50
   4  -6  -3    8.50    8.90
   4  -6  -3   16.60    3.60
   4  -6  -3   14.00    3.50
   4  -6  -3   10.70    3.60
  -4   6   3   13.80    4.10
  -4   6   3   13.70    4.10
  -4   6   3    9.50    9.20
   3  -6  -3  104.59    7.80
   3  -6  -3   97.49   15.50
   3  -6  -3   73.79    6.40
   3  -6  -3  106.89    6.90
   3  -6  -3   91.89    6.80
  -3   6   3   96.29    8.10
  -3   6   3   87.99    7.70
  -3   6   3   98.99    7.10
  -3   6   3  112.79   10.10
  -3   6   3   95.89   14.20
  -3   6   3  120.39   14.50
   2  -6  -3  512.55   23.00
   2  -6  -3  491.35   23.30
   2  -6  -3  514.95   24.20
  -2   6   3  473.25   29.30
  -2   6   3  525.85   26.30
  -2   6   3  513.65   24.70
  -2   6   3  525.65   23.30
  -2   6   3  531.25   24.20
   1  -6  -3  148.89    8.50
   1  -6  -3  144.39    9.10
   1  -6  -3  142.09    8.20
  -1   6   3  149.49    6.80
  -1   6   3  149.29    9.70
  -1   6   3  150.78   14.10
  -1   6   3  152.38   11.20
   0  -6  -3  219.88   10.90
  -1  -6  -3 1647.94   68.09
  -2  -6  -3   71.99    4.40
  -2  -6  -3   75.39    4.90
  -3  -6  -3   50.99    3.50
  -3  -6  -3   50.99    2.80
  -3  -6  -3   53.19    4.00
  -4  -6  -3   28.60    2.90
  -4  -6  -3   26.60    2.80
  -4  -6  -3   27.00    2.50
  -4  -6  -3   35.70    3.20
   4   6   3   31.20   10.30
   4   6   3  112.19   49.30
   4   6   3   18.60    7.70
  -5  -6  -3  697.13   28.90
  -5  -6  -3  690.23   28.50
  -5  -6  -3  697.03   28.60
  -5  -6  -3  667.13   29.00
   5   6   3  718.43   38.40
   5   6   3  640.34   36.40
   5   6   3  699.53   38.10
   5   6   3  641.84   36.00
   5   6   3  640.14   35.50
   5   6   3  671.03   36.20
   5   6   3  627.94   32.80
   5   6   3  629.14   39.30
   5   6   3  711.03   39.60
   5   6   3  648.24   36.50
   5   6   3  714.53   38.60
   5   6   3  621.34   34.70
  -6  -6  -3   -1.30    1.70
  -6  -6  -3    0.50    1.30
  -6  -6  -3    1.00    2.10
  -6  -6  -3    0.30    1.10
   6   6   3   10.30    7.90
   6   6   3   -0.10    6.30
   6   6   3    2.00    6.90
   6   6   3    4.00    7.20
   6   6   3    4.40    6.70
   6   6   3   -2.40    7.00
   6   6   3    7.40    6.20
   6   6   3   -1.30    4.10
   6   6   3   -6.60    5.50
   6   6   3    2.70    8.00
   6   6   3   -2.10    6.80
   6   6   3  -19.20   38.00
   6   6   3    3.60    6.10
  -7  -6  -3    1.00    2.60
  -7  -6  -3    4.40    2.60
   7   6   3   -1.40    8.10
   7   6   3    1.10    6.50
   7   6   3   -0.30    8.10
   7   6   3   -4.50    4.30
   7   6   3    1.00    7.50
   7   6   3    0.50    6.10
   7   6   3    3.50    6.70
   7   6   3    2.20    7.20
   7   6   3    2.60   15.30
   7   6   3    1.00    6.40
   7   6   3    6.90    8.20
   7   6   3    2.80    7.30
   7   6   3    0.80    7.50
   8   6   3   69.99   11.30
   8   6   3   49.70   12.30
   8   6   3   40.00   24.40
   8   6   3   62.29   12.80
   8   6   3   59.49   13.00
   8   6   3   68.49   15.30
   8   6   3   55.89   13.80
   8   6   3   48.20   12.60
   8   6   3   59.79   11.50
   8   6   3   57.59    9.00
   8   6   3   51.49   11.40
   8   6   3   52.09   11.60
   9   6   3   -0.70    8.60
   9   6   3    8.20    6.00
   9   6   3   -0.50   25.50
   9   6   3    3.40   14.50
   9   6   3   12.70    9.40
   9   6   3   -1.50    3.40
   9   6   3    2.70    7.60
   9   6   3   21.30   11.30
   9   6   3   14.20   10.60
   9   6   3   23.50    9.30
  10   6   3    3.80    8.20
  10   6   3   12.80    9.10
  10   6   3   18.20    6.40
  10   6   3   13.20    9.70
  10   6   3    7.80   11.00
  10   6   3   11.90   27.70
  10   6   3    2.60    9.50
  10   6   3    6.80    5.60
 -11  -6  -3  399.46   19.20
  11   6   3  405.46   28.10
  11   6   3  386.16   27.60
  11   6   3  392.96   29.20
  11   6   3  462.75   31.40
  11   6   3  434.26   29.30
 -12  -6  -3   33.70    3.60
  12   6   3   22.50    7.70
  12   6   3   20.50    7.10
  12   6   3   10.20    6.60
  12   6   3   21.70    7.80
   8  -7  -3   15.60    5.60
   8  -7  -3    1.00    5.40
  -8   7   3   -0.60    7.80
  -8   7   3    1.30    2.20
   7  -7  -3   52.79    9.40
   7  -7  -3   36.10   10.40
   7  -7  -3   43.50    9.40
   7  -7  -3   41.10    4.20
  -7   7   3   36.00    4.90
  -7   7   3   29.00    4.70
  -7   7   3   49.70   12.20
   6  -7  -3  158.98    9.70
   6  -7  -3  156.08   19.70
   6  -7  -3  162.88   10.30
  -6   7   3  158.58   11.00
  -6   7   3  181.58   20.80
  -6   7   3  181.38   11.60
   5  -7  -3   47.80    5.60
   5  -7  -3   46.70    6.00
   5  -7  -3   70.29    4.90
   5  -7  -3   45.20   13.50
  -5   7   3   53.49    7.10
  -5   7   3   60.29    7.40
  -5   7   3   57.59   14.20
   4  -7  -3   48.70    5.50
   4  -7  -3   38.20    4.70
   4  -7  -3   33.60   12.60
   4  -7  -3   37.60    5.60
  -4   7   3   38.50    6.00
  -4   7   3   35.30    5.90
  -4   7   3   42.00   10.50
  -4   7   3   39.90   11.80
   3  -7  -3   54.59    6.40
   3  -7  -3   65.39    5.90
   3  -7  -3   75.69   14.30
   3  -7  -3   69.09    9.10
  -3   7   3   79.19    9.40
  -3   7   3   53.39    7.10
  -3   7   3   72.79   14.60
  -3   7   3   82.39   14.50
  -3   7   3   63.99    6.50
   2  -7  -3  102.29    7.40
   2  -7  -3  100.59    6.90
   2  -7  -3  143.99   14.70
   2  -7  -3  114.59    8.30
  -2   7   3  102.29    9.90
  -2   7   3  101.29   11.80
  -2   7   3   93.59    7.50
  -2   7   3  106.19   15.40
  -2   7   3  100.29    8.60
  -2   7   3  102.29   13.70
  -2   7   3  107.59   17.40
   1  -7  -3   75.39    6.60
   1  -7  -3   74.79    5.70
   1  -7  -3   74.29    6.20
  -1   7   3   74.19   12.60
  -1   7   3   72.19    9.80
  -1   7   3   71.19    7.00
  -1   7   3   89.59    8.80
  -1   7   3   73.49   12.00
  -1   7   3   71.19   14.40
   0  -7  -3  244.68   12.90
   0  -7  -3  276.27   12.90
   0  -7  -3  243.38   13.60
   0   7   3  299.87   21.00
   0   7   3  240.28   23.10
   0   7   3  276.17   14.80
   0   7   3  294.47   20.70
   0   7   3  241.98   18.20
   0   7   3  261.07   16.00
   0   7   3  234.78   18.10
  -1  -7  -3   -0.70    1.90
   1   7   3    2.60    4.10
   1   7   3   10.70    5.80
   1   7   3    1.80    3.00
   1   7   3    0.70    5.70
   1   7   3   -1.00    8.20
   1   7   3    9.80   40.90
   1   7   3   21.50    8.00
   1   7   3    5.00    5.20
  -2  -7  -3  107.09    6.20
   2   7   3  304.17   91.69
   2   7   3   95.19   15.70
   2   7   3   97.19    7.70
   2   7   3  106.49   15.10
   2   7   3   84.49   11.20
   2   7   3   99.09    9.50
   2   7   3  104.69   16.70
   2   7   3   93.89   12.70
   2   7   3   94.69   12.10
  -3  -7  -3   75.49    5.20
  -3  -7  -3   78.69    5.40
   3   7   3   84.19   13.30
   3   7   3   72.59   14.50
   3   7   3   92.29   15.10
   3   7   3  223.58   81.29
   3   7   3   77.49   11.10
   3   7   3   87.99   10.30
   3   7   3   73.19   11.40
   3   7   3   77.59    8.40
   3   7   3   84.79   11.60
  -4  -7  -3  411.96   18.00
  -4  -7  -3  377.56   16.50
  -4  -7  -3  411.46   17.70
  -4  -7  -3  366.36   16.50
   4   7   3  367.66   25.10
   4   7   3  376.46   24.40
   4   7   3  374.26   25.40
   4   7   3  418.06   24.70
   4   7   3  420.76   30.30
   4   7   3  421.96   27.60
   4   7   3  402.96   21.80
   4   7   3  398.96   24.90
   4   7   3  413.86   28.90
   4   7   3  425.06   26.60
   4   7   3  378.96   25.70
  -5  -7  -3  114.79    6.60
  -5  -7  -3  120.99    7.10
  -5  -7  -3  129.89    6.80
  -5  -7  -3  119.09    6.90
   5   7   3  120.19   13.40
   5   7   3  128.89   17.20
   5   7   3  146.29   16.50
   5   7   3  129.39   14.70
   5   7   3  128.79   14.30
   5   7   3  124.69   15.70
   5   7   3  382.46   99.29
   5   7   3  148.89   15.90
   5   7   3  125.49   12.60
   5   7   3  133.49   14.50
   5   7   3  123.29   17.30
   5   7   3  145.19   17.40
   5   7   3  124.29   10.90
  -6  -7  -3   56.69    4.60
  -6  -7  -3   62.69    4.20
  -6  -7  -3   53.59    3.90
  -6  -7  -3   59.79    4.40
   6   7   3   63.79   12.90
   6   7   3   49.90   10.60
   6   7   3   58.29   10.20
   6   7   3   71.89   13.60
   6   7   3   49.80   12.10
   6   7   3   48.30   11.30
   6   7   3   61.79   13.20
   6   7   3   62.99   11.50
   6   7   3   51.49    9.90
   6   7   3   78.59   13.40
   6   7   3   62.59    8.50
   6   7   3   52.39   12.60
   6   7   3   49.99   23.80
  -7  -7  -3   19.90    3.20
  -7  -7  -3   16.00    2.90
   7   7   3   10.50    8.70
   7   7   3    3.60    8.90
   7   7   3   10.90    5.40
   7   7   3   12.80    7.80
   7   7   3   17.70    8.90
   7   7   3   11.40    9.60
   7   7   3    9.10    8.70
   7   7   3    8.30    7.80
   7   7   3    5.20    8.70
   7   7   3   27.00    9.80
   7   7   3   15.60    7.80
   7   7   3    9.30    7.00
   7   7   3   12.00   18.50
   8   7   3  521.55   36.90
   8   7   3  545.95   35.80
   8   7   3  551.14   29.90
   8   7   3  575.24   36.90
   8   7   3  554.54   35.30
   8   7   3  519.95   33.80
   8   7   3  585.54   35.10
   8   7   3  578.24   36.80
   8   7   3  573.34   32.50
   8   7   3  494.65   35.40
   8   7   3  571.84   37.50
   8   7   3  538.85   32.30
   9   7   3  178.48   14.40
   9   7   3  178.98   19.10
   9   7   3  182.48   23.50
   9   7   3  222.58   26.00
   9   7   3  172.58   18.50
   9   7   3  169.78   18.70
   9   7   3  164.98   19.20
   9   7   3  179.08   20.50
   9   7   3  171.58   20.60
   9   7   3  199.68   18.40
   9   7   3  180.58   21.40
   9   7   3  196.38   51.69
  10   7   3   62.99   24.70
  10   7   3   74.89   15.30
  10   7   3   68.09   11.30
  10   7   3   65.99   13.60
  10   7   3   66.89   13.20
  10   7   3   91.09   51.69
  10   7   3   52.89   12.80
  10   7   3   54.89   13.70
  11   7   3    6.10    7.10
  11   7   3    5.80    9.40
  11   7   3    1.60   23.10
  11   7   3   -0.10   11.90
  11   7   3    1.80   10.20
  11   7   3   -2.90    7.00
  12   7   3  107.09   12.60
  12   7   3   95.09   11.30
  12   7   3  113.49   13.00
  12   7   3   68.49   10.10
   7  -8  -3   11.70    1.90
   7  -8  -3   13.00    6.90
  -7   8   3   10.40    2.40
  -7   8   3    8.90    2.30
  -7   8   3   13.80   14.10
  -7   8   3   11.30    8.60
   6  -8  -3    3.20    6.10
   6  -8  -3    4.50    7.00
   6  -8  -3    2.80    2.50
   6  -8  -3    0.80    8.50
  -6   8   3    3.60    3.40
  -6   8   3    4.90    2.90
  -6   8   3   11.50   10.00
   5  -8  -3   23.60    4.40
   5  -8  -3   25.00   11.00
  -5   8   3   25.00    5.30
  -5   8   3   27.40   11.70
  -5   8   3   25.70    4.70
   4  -8  -3  127.49    8.30
   4  -8  -3  118.39    9.20
   4  -8  -3  131.79   17.50
  -4   8   3  114.69   10.30
  -4   8   3  130.19   18.80
  -4   8   3  126.19    9.30
   3  -8  -3   19.90    4.60
   3  -8  -3   32.90    4.70
   3  -8  -3   14.10   10.30
  -3   8   3   11.30   10.00
  -3   8   3   22.70   10.70
  -3   8   3   28.70    5.70
  -3   8   3   38.60    8.30
  -3   8   3   31.40    5.10
   2  -8  -3  283.17   15.80
   2  -8  -3  291.07   15.00
   2  -8  -3  347.07   24.40
  -2   8   3  268.27   23.30
  -2   8   3  300.97   17.10
  -2   8   3  277.27   15.10
  -2   8   3  272.97   24.60
  -2   8   3  299.27   20.90
  -2   8   3  221.38   32.00
   1  -8  -3    6.20    3.10
   1  -8  -3   13.90    2.90
   1  -8  -3   11.10    3.40
  -1   8   3    1.20    8.70
  -1   8   3    3.30    8.40
  -1   8   3   10.80    8.60
  -1   8   3    4.50    7.50
  -1   8   3   13.10    4.70
  -1   8   3    4.70    3.60
  -1   8   3   13.80    6.80
   0  -8  -3   59.99    5.70
   0  -8  -3   55.29    5.50
   0  -8  -3   55.69    5.10
   0   8   3   56.89    7.00
   0   8   3   66.79   11.30
   0   8   3   72.79   11.40
   0   8   3   55.59    7.80
   0   8   3   68.09   13.10
   0   8   3   66.79   12.70
   0   8   3   66.59   30.70
   0   8   3   56.89   13.30
  -1  -8  -3  858.41   38.10
  -1  -8  -3  883.71   38.00
  -1  -8  -3  872.21   38.80
   1   8   3  913.31   42.40
   1   8   3  933.61   42.10
   1   8   3  935.21   40.60
   1   8   3  913.11   48.40
   1   8   3  777.62   47.60
   1   8   3  838.22   51.19
   1   8   3  889.11   43.60
   1   8   3  809.42   45.10
  -2  -8  -3  799.02   34.50
  -2  -8  -3  812.02   34.20
   2   8   3  765.42   47.70
   2   8   3  773.62   45.20
   2   8   3  744.33   41.80
   2   8   3  860.61   45.20
   2   8   3  767.12   37.90
   2   8   3  755.22   40.30
   2   8   3  805.62   36.50
   2   8   3  783.52   38.00
   2   8   3  773.92   42.00
   2   8   3  794.62   42.20
  -3  -8  -3  244.08   12.60
  -3  -8  -3  245.18   12.10
   3   8   3  232.28   17.80
   3   8   3  245.68   16.10
   3   8   3  246.48   21.70
   3   8   3  259.37   18.00
   3   8   3  276.47   20.60
   3   8   3  221.68   22.10
   3   8   3  233.18   19.50
   3   8   3  247.38   18.60
   3   8   3  235.78   19.70
   3   8   3  253.97   14.50
   3   8   3  237.28   23.70
   3   8   3  256.27   20.50
  -4  -8  -3  677.33   29.40
  -4  -8  -3  657.73   28.80
   4   8   3  668.53   37.30
   4   8   3  668.33   41.10
   4   8   3  693.33   40.00
   4   8   3  647.54   36.90
   4   8   3  657.63   36.30
   4   8   3  687.73   31.30
   4   8   3  643.44   37.50
   4   8   3  659.23   33.20
   4   8   3  654.43   34.40
   4   8   3  671.63   35.90
   4   8   3  682.33   38.10
   4   8   3  659.53   42.80
   4   8   3  596.54   37.20
  -5  -8  -3  132.29    7.30
  -5  -8  -3  123.49    7.60
  -5  -8  -3  137.49    7.70
   5   8   3  129.49   19.40
   5   8   3  141.69   17.00
   5   8   3  135.79   16.10
   5   8   3  126.89   11.50
   5   8   3  128.59   13.10
   5   8   3  146.29   17.30
   5   8   3  140.09   18.60
   5   8   3  120.19   15.40
   5   8   3  139.49   16.30
   5   8   3  170.28   41.50
   5   8   3  133.29   15.70
   5   8   3  149.09   19.10
   5   8   3  136.79   14.20
  -6  -8  -3   16.50    2.30
  -6  -8  -3   14.30    2.70
   6   8   3   16.40    6.60
   6   8   3   22.60   10.00
   6   8   3   11.30    7.60
   6   8   3   25.90    6.30
   6   8   3   13.60    9.50
   6   8   3   12.60    9.70
   6   8   3   11.60    9.20
   6   8   3   27.80    9.00
   6   8   3   24.10   19.80
   6   8   3   16.10    9.90
   6   8   3   10.70   10.30
   6   8   3   20.40    8.50
   6   8   3   21.90    9.20
   7   8   3  949.01   52.49
   7   8   3  953.30   49.60
   7   8   3  940.51   53.19
   7   8   3  956.90   50.89
   7   8   3  877.61   52.79
   7   8   3  975.30   56.09
   7   8   3  938.41   49.40
   7   8   3  961.30   54.19
   7   8   3 1075.79   92.19
   7   8   3  961.30   50.99
   7   8   3  949.90   54.39
   7   8   3 1005.20   51.29
   7   8   3  930.21   46.00
   8   8   3   75.69   14.90
   8   8   3   75.89   12.10
   8   8   3   63.99   14.30
   8   8   3   73.69   12.50
   8   8   3   81.49   12.90
   8   8   3   67.59   13.00
   8   8   3   59.59   14.30
   8   8   3   75.59    9.80
   8   8   3   76.89   15.90
   8   8   3   68.89   15.60
   8   8   3   74.09   14.10
   8   8   3   92.39   15.60
   8   8   3  105.89   33.50
   9   8   3  247.28   22.90
   9   8   3  226.28   25.00
   9   8   3  268.77   24.60
   9   8   3  222.68   23.30
   9   8   3  265.17   24.40
   9   8   3  261.67   46.40
   9   8   3  242.58   21.70
   9   8   3  228.48   23.70
   9   8   3  248.08   21.50
   9   8   3  259.27   20.20
   9   8   3  229.98   20.40
  10   8   3   -1.60    4.00
  10   8   3   -1.70    7.20
  10   8   3   -6.20   17.20
  10   8   3    3.90    9.50
  10   8   3  -16.20   30.80
  10   8   3    2.80    6.60
  10   8   3    0.60    6.40
  10   8   3   10.50    9.90
  10   8   3    3.10    8.70
  11   8   3   27.00    9.20
  11   8   3   24.80   10.20
  11   8   3   13.80    9.70
  11   8   3   19.20   10.60
  11   8   3   15.00   24.40
  11   8   3   21.30    7.70
  12   8   3   39.00    8.20
  12   8   3   36.20    6.30
  12   8   3   49.40    9.30
  12   8   3   37.10    7.70
  12   8   3   28.90    6.50
   6  -9  -3   84.29    5.80
   6  -9  -3  115.09   13.50
  -6   9   3   81.69    6.60
  -6   9   3   80.29   27.20
   5  -9  -3   35.30    9.80
   5  -9  -3   24.50    4.10
  -5   9   3   36.50   21.60
  -5   9   3   27.60    5.10
  -5   9   3   29.10   11.50
   4  -9  -3    0.30    2.60
   4  -9  -3    0.00    2.60
   4  -9  -3    0.00    8.30
  -4   9   3    6.40    8.00
  -4   9   3    2.50    9.60
  -4   9   3    2.80    3.60
  -4   9   3   -0.10    1.70
  -4   9   3   -8.50   14.10
   3  -9  -3    6.40    3.10
   3  -9  -3    7.00    3.30
   3  -9  -3    3.50    8.90
  -3   9   3    4.00    7.90
  -3   9   3   -0.90    3.10
  -3   9   3    7.10    7.90
  -3   9   3    2.30    9.20
  -3   9   3    0.50    2.00
  -3   9   3    1.30   18.80
   2  -9  -3   52.79    6.50
   2  -9  -3   48.50    5.80
   2  -9  -3   69.29   13.40
  -2   9   3   45.70    7.00
  -2   9   3   49.30   10.10
  -2   9   3   53.09   13.40
  -2   9   3   74.79   32.70
  -2   9   3   58.89   13.50
  -2   9   3   45.90   11.60
   1  -9  -3  202.18   12.10
   1  -9  -3  176.38   11.00
  -1   9   3  168.38   21.50
  -1   9   3  172.98   16.80
  -1   9   3  209.28   49.99
  -1   9   3  196.08   13.30
  -1   9   3  227.68   19.00
  -1   9   3  203.18   15.00
  -1   9   3  184.28   19.50
  -1   9   3  179.58   18.80
   0  -9  -3    1.40    2.90
   0  -9  -3    3.10    2.80
   0   9   3   -7.30    6.90
   0   9   3   -1.50    7.20
   0   9   3   -0.50    3.20
   0   9   3    2.10    7.50
   0   9   3   -0.40   17.50
   0   9   3    0.50    3.90
   0   9   3    2.90    6.30
   0   9   3   -3.50    7.50
  -1  -9  -3   29.80    3.80
  -1  -9  -3   27.00    4.20
  -1  -9  -3   36.10    4.80
[truncated: 817,384 more chars]
