# Supplementary material for: Donor–Acceptor Viologens with Through‐Space Conjugation for Enhanced Visible‐Light‐Driven Photocatalysis
Source: Adv Sci (Weinh). 2024 Nov 21;12(2):2409925. doi: 10.1002/advs.202409925 (PMC11727243; doi:10.1002/advs.202409925)
Supplement: Supplementary file 2 — Supporting cif [file ADVS-12-2409925-s002.zip › 6.cif]

data_qy-2
_audit_creation_date               2023-11-15
_audit_creation_method
;
Olex2 1.5
(compiled 2023.08.24 svn.re1ec1418 for OlexSys, GUI svn.r6817)
;
_shelx_SHELXL_version_number       '2019/2'
_audit_contact_author_address      ?
_audit_contact_author_email        ?
_audit_contact_author_name         ''
_audit_contact_author_phone        ?
_publ_contact_author_id_orcid      ?
_publ_section_references
;
Bourhis, L.J., Dolomanov, O.V., Gildea, R.J., Howard, J.A.K., Puschmann, H.
 (2015). Acta Cryst. A71, 59-75.

Dolomanov, O.V., Bourhis, L.J., Gildea, R.J, Howard, J.A.K. & Puschmann, H.
 (2009), J. Appl. Cryst. 42, 339-341.

Sheldrick, G.M. (2008). Acta Cryst. A64, 112-122.
;
_chemical_name_common              ?
_chemical_name_systematic          ?
_chemical_formula_moiety           'C32 H22 N2'
_chemical_formula_sum              'C32 H22 N2'
_chemical_formula_weight           434.56
_chemical_melting_point            ?
loop_
  _atom_type_symbol
  _atom_type_description
  _atom_type_scat_dispersion_real
  _atom_type_scat_dispersion_imag
  _atom_type_scat_source
 'C' 'C' 0.0033 0.0016 'International Tables Vol C Tables 4.2.6.8 and 6.1.1.4'
 'H' 'H' 0.0000 0.0000 'International Tables Vol C Tables 4.2.6.8 and 6.1.1.4'
 'N' 'N' 0.0061 0.0033 'International Tables Vol C Tables 4.2.6.8 and 6.1.1.4'

_shelx_space_group_comment
;
The symmetry employed for this shelxl refinement is uniquely defined
by the following loop, which should always be used as a source of
symmetry information in preference to the above space-group names.
They are only intended as comments.
;
_space_group_crystal_system        'monoclinic'
_space_group_IT_number             14
_space_group_name_H-M_alt          'P 1 21/c 1'
_space_group_name_Hall             '-P 2ybc'
loop_
  _space_group_symop_operation_xyz
 'x, y, z'
 '-x, y+1/2, -z+1/2'
 '-x, -y, -z'
 'x, -y-1/2, z-1/2'

_cell_length_a                     9.1938(4)
_cell_length_b                     39.441(2)
_cell_length_c                     13.2161(7)
_cell_angle_alpha                  90
_cell_angle_beta                   96.804(2)
_cell_angle_gamma                  90
_cell_volume                       4758.6(4)
_cell_formula_units_Z              8
_cell_measurement_reflns_used      7401
_cell_measurement_temperature      150.00
_cell_measurement_theta_max        26.512
_cell_measurement_theta_min        2.192
_shelx_estimated_absorpt_T_max     0.991
_shelx_estimated_absorpt_T_min     0.989
_exptl_absorpt_coefficient_mu      0.071
_exptl_absorpt_correction_T_max    0.7456
_exptl_absorpt_correction_T_min    0.6415
_exptl_absorpt_correction_type     multi-scan
_exptl_absorpt_process_details
;
SADABS-2016/2 (Bruker,2016/2) was used for absorption correction.
wR2(int) was 0.1538 before and 0.0894 after correction.
The Ratio of minimum to maximum transmission is 0.8604.
The \l/2 correction factor is Not present.
;
_exptl_absorpt_special_details     ?
_exptl_crystal_colour              ?
_exptl_crystal_density_diffrn      1.213
_exptl_crystal_density_meas        ?
_exptl_crystal_density_method      ?
_exptl_crystal_description         block
_exptl_crystal_F_000               1824
_exptl_crystal_size_max            0.16
_exptl_crystal_size_mid            0.14
_exptl_crystal_size_min            0.13
_exptl_transmission_factor_max     ?
_exptl_transmission_factor_min     ?
_diffrn_reflns_av_R_equivalents    0.0924
_diffrn_reflns_av_unetI/netI       0.0682
_diffrn_reflns_Laue_measured_fraction_full  1.000
_diffrn_reflns_Laue_measured_fraction_max  0.998
_diffrn_reflns_limit_h_max         11
_diffrn_reflns_limit_h_min         -10
_diffrn_reflns_limit_k_max         51
_diffrn_reflns_limit_k_min         -44
_diffrn_reflns_limit_l_max         17
_diffrn_reflns_limit_l_min         -16
_diffrn_reflns_number              53537
_diffrn_reflns_point_group_measured_fraction_full  1.000
_diffrn_reflns_point_group_measured_fraction_max  0.998
_diffrn_reflns_theta_full          25.242
_diffrn_reflns_theta_max           27.499
_diffrn_reflns_theta_min           2.065
_diffrn_ambient_temperature        150.00
_diffrn_detector_area_resol_mean   ?
_diffrn_measured_fraction_theta_full  1.000
_diffrn_measured_fraction_theta_max  0.998
_diffrn_measurement_device_type    'Bruker APEX-II CCD'
_diffrn_measurement_method         '\f and \w scans'
_diffrn_radiation_type             MoK\a
_diffrn_radiation_wavelength       0.71073
_diffrn_source                     ?
_diffrn_source_current             1.4
_diffrn_source_power               0.07
_diffrn_source_voltage             50.0
_diffrn_standards_number           0
_reflns_Friedel_coverage           0.000
_reflns_Friedel_fraction_full      .
_reflns_Friedel_fraction_max       .
_reflns_number_gt                  7618
_reflns_number_total               10885
_reflns_special_details
;
 Reflections were merged by SHELXL according to the crystal
 class for the calculation of statistics and refinement.
 
 Structure factors included contributions from the .fab file.
 
 _reflns_Friedel_fraction is defined as the number of unique
 Friedel pairs measured divided by the number that would be
 possible theoretically, ignoring centric projections and
 systematic absences.
;
_reflns_threshold_expression       'I > 2\s(I)'
_computing_cell_refinement         'SAINT V8.40B (?, 2016)'
_computing_data_collection         ?
_computing_data_reduction          'SAINT V8.40B (?, 2016)'
_computing_molecular_graphics      'Olex2 1.5 (Dolomanov et al., 2009)'
_computing_publication_material    'Olex2 1.5 (Dolomanov et al., 2009)'
_computing_structure_refinement    'XL  (Sheldrick, 2008)'
_computing_structure_solution      'olex2.solve 1.5 (Bourhis et al., 2015)'
_refine_diff_density_max           0.411
_refine_diff_density_min           -0.287
_refine_diff_density_rms           0.073
_refine_ls_extinction_coef         .
_refine_ls_extinction_method       none
_refine_ls_goodness_of_fit_ref     1.041
_refine_ls_hydrogen_treatment      constr
_refine_ls_matrix_type             full
_refine_ls_number_parameters       613
_refine_ls_number_reflns           10885
_refine_ls_number_restraints       0
_refine_ls_R_factor_all            0.0971
_refine_ls_R_factor_gt             0.0699
_refine_ls_restrained_S_all        1.041
_refine_ls_shift/su_max            0.000
_refine_ls_shift/su_mean           0.000
_refine_ls_structure_factor_coef   Fsqd
_refine_ls_weighting_details      
 'w=1/[\s^2^(Fo^2^)+(0.0873P)^2^+1.6061P] where P=(Fo^2^+2Fc^2^)/3'
_refine_ls_weighting_scheme        calc
_refine_ls_wR_factor_gt            0.1692
_refine_ls_wR_factor_ref           0.1882
_refine_special_details            ?
_olex2_refinement_description
;
1. Fixed Uiso
 At 1.2 times of:
  All C(H) groups
2.a Aromatic/amide H refined with riding coordinates:
 C2(H2), C3(H3), C4(H4), C5(H5), C7(H7), C10(H10), C12(H12), C13(H13),
 C14(H14), C15(H15), C18(H18), C19(H19), C20(H20), C21(H21), C23(H23), C24(H24),
  C25(H25), C26(H26), C29(H29), C30(H30), C31(H31), C32(H32), C34(H34),
 C35(H35), C36(H36), C37(H37), C39(H39), C42(H42), C44(H44), C45(H45), C46(H46),
  C47(H47), C50(H50), C51(H51), C52(H52), C53(H53), C55(H55), C56(H56),
 C57(H57), C58(H58), C61(H61), C62(H62), C63(H63), C64(H64)
;
_atom_sites_solution_hydrogens     geom
_atom_sites_solution_primary       iterative
_atom_sites_solution_secondary     ?
loop_
  _atom_site_label
  _atom_site_type_symbol
  _atom_site_fract_x
  _atom_site_fract_y
  _atom_site_fract_z
  _atom_site_U_iso_or_equiv
  _atom_site_adp_type
  _atom_site_occupancy
  _atom_site_site_symmetry_order
  _atom_site_calc_flag
  _atom_site_refinement_flags_posn
  _atom_site_refinement_flags_adp
  _atom_site_refinement_flags_occupancy
  _atom_site_disorder_assembly
  _atom_site_disorder_group
 N1 N 0.6023(3) 0.34106(6) -0.03492(17) 0.0487(5) Uani 1 1 d . . . . .
 N2 N 0.0132(3) 0.49595(7) 0.2187(3) 0.0672(8) Uani 1 1 d . . . . .
 C1 C 0.7007(2) 0.43711(6) 0.36721(18) 0.0336(5) Uani 1 1 d . . . . .
 C2 C 0.8373(3) 0.44786(7) 0.4187(2) 0.0459(6) Uani 1 1 d . . . . .
 H2 H 0.900608 0.461701 0.384499 0.055 Uiso 1 1 calc R U . . .
 C3 C 0.8778(3) 0.43823(8) 0.5178(2) 0.0531(7) Uani 1 1 d . . . . .
 H3 H 0.970206 0.445043 0.551527 0.064 Uiso 1 1 calc R U . . .
 C4 C 0.7835(3) 0.41831(7) 0.5698(2) 0.0513(7) Uani 1 1 d . . . . .
 H4 H 0.812378 0.411958 0.638609 0.062 Uiso 1 1 calc R U . . .
 C5 C 0.6514(3) 0.40810(6) 0.52233(18) 0.0424(6) Uani 1 1 d . . . . .
 H5 H 0.588259 0.394913 0.558569 0.051 Uiso 1 1 calc R U . . .
 C6 C 0.6069(2) 0.41695(5) 0.41913(17) 0.0321(5) Uani 1 1 d . . . . .
 C7 C 0.4729(2) 0.40581(5) 0.36596(16) 0.0304(5) Uani 1 1 d . . . . .
 H7 H 0.409382 0.392287 0.400927 0.036 Uiso 1 1 calc R U . . .
 C8 C 0.4311(2) 0.41386(5) 0.26531(16) 0.0262(4) Uani 1 1 d . . . . .
 C9 C 0.5251(2) 0.43482(5) 0.21241(15) 0.0250(4) Uani 1 1 d . . . . .
 C10 C 0.6553(2) 0.44576(5) 0.26412(17) 0.0313(5) Uani 1 1 d . . . . .
 H10 H 0.717415 0.459697 0.229314 0.038 Uiso 1 1 calc R U . . .
 C11 C 0.2851(2) 0.40118(5) 0.21801(16) 0.0280(4) Uani 1 1 d . . . . .
 C12 C 0.1631(2) 0.40955(6) 0.26692(19) 0.0354(5) Uani 1 1 d . . . . .
 H12 H 0.176957 0.422032 0.328782 0.042 Uiso 1 1 calc R U . . .
 C13 C 0.0227(3) 0.40011(6) 0.2276(2) 0.0423(6) Uani 1 1 d . . . . .
 H13 H -0.058448 0.405992 0.262345 0.051 Uiso 1 1 calc R U . . .
 C14 C 0.0014(3) 0.38224(6) 0.1381(2) 0.0459(7) Uani 1 1 d . . . . .
 H14 H -0.094826 0.376103 0.109843 0.055 Uiso 1 1 calc R U . . .
 C15 C 0.1198(3) 0.37321(6) 0.0893(2) 0.0397(6) Uani 1 1 d . . . . .
 H15 H 0.103755 0.360678 0.027609 0.048 Uiso 1 1 calc R U . . .
 C16 C 0.2632(2) 0.38196(5) 0.12795(17) 0.0304(5) Uani 1 1 d . . . . .
 C17 C 0.3834(2) 0.36889(5) 0.07340(17) 0.0302(5) Uani 1 1 d . . . . .
 C18 C 0.3714(3) 0.36964(6) -0.03268(18) 0.0415(6) Uani 1 1 d . . . . .
 H18 H 0.287882 0.379541 -0.070712 0.050 Uiso 1 1 calc R U . . .
 C19 C 0.4815(3) 0.35592(7) -0.0820(2) 0.0539(7) Uani 1 1 d . . . . .
 H19 H 0.471152 0.357060 -0.154279 0.065 Uiso 1 1 calc R U . . .
 C20 C 0.6125(3) 0.34037(6) 0.06671(18) 0.0356(5) Uani 1 1 d . . . . .
 H20 H 0.696574 0.329973 0.102488 0.043 Uiso 1 1 calc R U . . .
 C21 C 0.5095(2) 0.35369(5) 0.12328(17) 0.0303(5) Uani 1 1 d . . . . .
 H21 H 0.524048 0.352564 0.195573 0.036 Uiso 1 1 calc R U . . .
 C22 C 0.4930(2) 0.44432(5) 0.10265(16) 0.0258(4) Uani 1 1 d . . . . .
 C23 C 0.6013(2) 0.43685(5) 0.03951(17) 0.0323(5) Uani 1 1 d . . . . .
 H23 H 0.689448 0.426225 0.068104 0.039 Uiso 1 1 calc R U . . .
 C24 C 0.5828(3) 0.44455(6) -0.06310(19) 0.0406(6) Uani 1 1 d . . . . .
 H24 H 0.658821 0.439871 -0.103910 0.049 Uiso 1 1 calc R U . . .
 C25 C 0.4534(3) 0.45909(6) -0.10625(18) 0.0409(6) Uani 1 1 d . . . . .
 H25 H 0.439069 0.463877 -0.177181 0.049 Uiso 1 1 calc R U . . .
 C26 C 0.3459(3) 0.46658(5) -0.04646(17) 0.0343(5) Uani 1 1 d . . . . .
 H26 H 0.256879 0.476393 -0.076854 0.041 Uiso 1 1 calc R U . . .
 C27 C 0.3641(2) 0.46010(5) 0.05866(17) 0.0291(4) Uani 1 1 d . . . . .
 C28 C 0.2457(2) 0.47187(5) 0.11768(18) 0.0323(5) Uani 1 1 d . . . . .
 C29 C 0.2723(3) 0.48951(6) 0.20822(19) 0.0389(5) Uani 1 1 d . . . . .
 H29 H 0.369891 0.493710 0.237799 0.047 Uiso 1 1 calc R U . . .
 C30 C 0.1545(4) 0.50106(7) 0.2556(3) 0.0573(8) Uani 1 1 d . . . . .
 H30 H 0.174748 0.513265 0.317662 0.069 Uiso 1 1 calc R U . . .
 C31 C 0.0994(3) 0.46666(6) 0.0796(2) 0.0439(6) Uani 1 1 d . . . . .
 H31 H 0.075060 0.454929 0.017085 0.053 Uiso 1 1 calc R U . . .
 C32 C -0.0089(3) 0.47855(8) 0.1327(3) 0.0577(8) Uani 1 1 d . . . . .
 H32 H -0.107404 0.473969 0.105831 0.069 Uiso 1 1 calc R U . . .
 N3 N 0.6141(3) 0.26408(6) 0.7592(2) 0.0601(7) Uani 1 1 d . . . . .
 N4 N -0.1749(2) 0.32005(6) 0.28579(15) 0.0406(5) Uani 1 1 d . . . . .
 C33 C 0.0837(2) 0.37197(6) 0.72780(16) 0.0334(5) Uani 1 1 d . . . . .
 C34 C 0.0767(3) 0.40428(6) 0.77477(18) 0.0440(6) Uani 1 1 d . . . . .
 H34 H 0.146193 0.421297 0.763705 0.053 Uiso 1 1 calc R U . . .
 C35 C -0.0302(3) 0.41087(7) 0.83591(19) 0.0544(8) Uani 1 1 d . . . . .
 H35 H -0.035174 0.432600 0.866321 0.065 Uiso 1 1 calc R U . . .
 C36 C -0.1327(3) 0.38580(7) 0.85416(19) 0.0531(8) Uani 1 1 d . . . . .
 H36 H -0.204269 0.390613 0.898420 0.064 Uiso 1 1 calc R U . . .
 C37 C -0.1309(3) 0.35489(7) 0.80958(18) 0.0434(6) Uani 1 1 d . . . . .
 H37 H -0.201609 0.338325 0.822049 0.052 Uiso 1 1 calc R U . . .
 C38 C -0.0230(2) 0.34722(6) 0.74404(16) 0.0328(5) Uani 1 1 d . . . . .
 C39 C -0.0182(2) 0.31549(5) 0.69523(16) 0.0305(5) Uani 1 1 d . . . . .
 H39 H -0.088600 0.298772 0.707092 0.037 Uiso 1 1 calc R U . . .
 C40 C 0.0850(2) 0.30783(5) 0.63088(15) 0.0251(4) Uani 1 1 d . . . . .
 C41 C 0.1919(2) 0.33304(5) 0.61331(15) 0.0250(4) Uani 1 1 d . . . . .
 C42 C 0.1900(2) 0.36383(5) 0.66259(16) 0.0297(4) Uani 1 1 d . . . . .
 H42 H 0.262749 0.380179 0.652358 0.036 Uiso 1 1 calc R U . . .
 C43 C 0.0752(2) 0.27393(5) 0.58032(15) 0.0253(4) Uani 1 1 d . . . . .
 C44 C -0.0571(2) 0.26593(5) 0.52241(17) 0.0320(5) Uani 1 1 d . . . . .
 H44 H -0.134769 0.281933 0.517914 0.038 Uiso 1 1 calc R U . . .
 C45 C -0.0787(3) 0.23538(6) 0.47123(19) 0.0421(6) Uani 1 1 d . . . . .
 H45 H -0.169656 0.230511 0.432022 0.051 Uiso 1 1 calc R U . . .
 C46 C 0.0341(3) 0.21215(6) 0.4781(2) 0.0461(6) Uani 1 1 d . . . . .
 H46 H 0.021306 0.191145 0.443013 0.055 Uiso 1 1 calc R U . . .
 C47 C 0.1653(3) 0.21933(6) 0.53584(18) 0.0376(5) Uani 1 1 d . . . . .
 H47 H 0.241612 0.202954 0.540307 0.045 Uiso 1 1 calc R U . . .
 C48 C 0.1893(2) 0.25001(5) 0.58796(15) 0.0270(4) Uani 1 1 d . . . . .
 C49 C 0.3338(2) 0.25531(5) 0.64914(17) 0.0301(5) Uani 1 1 d . . . . .
 C50 C 0.4618(3) 0.24471(6) 0.6113(2) 0.0425(6) Uani 1 1 d . . . . .
 H50 H 0.456519 0.234057 0.546488 0.051 Uiso 1 1 calc R U . . .
 C51 C 0.5952(3) 0.24968(7) 0.6676(3) 0.0570(8) Uani 1 1 d . . . . .
 H51 H 0.680073 0.242327 0.639172 0.068 Uiso 1 1 calc R U . . .
 C52 C 0.4920(3) 0.27351(6) 0.7967(2) 0.0510(7) Uani 1 1 d . . . . .
 H52 H 0.501790 0.283493 0.862571 0.061 Uiso 1 1 calc R U . . .
 C53 C 0.3511(3) 0.26976(5) 0.74619(18) 0.0362(5) Uani 1 1 d . . . . .
 H53 H 0.268239 0.276920 0.777275 0.043 Uiso 1 1 calc R U . . .
 C54 C 0.3030(2) 0.32748(5) 0.54163(16) 0.0256(4) Uani 1 1 d . . . . .
 C55 C 0.4518(2) 0.32918(5) 0.58043(19) 0.0342(5) Uani 1 1 d . . . . .
 H55 H 0.477942 0.334563 0.650283 0.041 Uiso 1 1 calc R U . . .
 C56 C 0.5612(2) 0.32319(6) 0.5191(2) 0.0408(6) Uani 1 1 d . . . . .
 H56 H 0.661120 0.324633 0.546934 0.049 Uiso 1 1 calc R U . . .
 C57 C 0.5252(2) 0.31513(6) 0.4176(2) 0.0405(6) Uani 1 1 d . . . . .
 H57 H 0.599684 0.310085 0.375909 0.049 Uiso 1 1 calc R U . . .
 C58 C 0.3787(2) 0.31449(5) 0.37716(19) 0.0342(5) Uani 1 1 d . . . . .
 H58 H 0.354175 0.309598 0.306824 0.041 Uiso 1 1 calc R U . . .
 C59 C 0.2665(2) 0.32087(5) 0.43743(16) 0.0259(4) Uani 1 1 d . . . . .
 C60 C 0.1132(2) 0.32079(5) 0.38694(15) 0.0266(4) Uani 1 1 d . . . . .
 C61 C 0.0692(2) 0.29773(6) 0.31012(17) 0.0347(5) Uani 1 1 d . . . . .
 H61 H 0.136846 0.281538 0.290292 0.042 Uiso 1 1 calc R U . . .
 C62 C -0.0721(3) 0.29826(7) 0.26265(18) 0.0427(6) Uani 1 1 d . . . . .
 H62 H -0.098449 0.282171 0.210167 0.051 Uiso 1 1 calc R U . . .
 C63 C -0.1320(2) 0.34237(6) 0.35916(17) 0.0337(5) Uani 1 1 d . . . . .
 H63 H -0.202141 0.358260 0.377225 0.040 Uiso 1 1 calc R U . . .
 C64 C 0.0074(2) 0.34389(5) 0.41049(16) 0.0279(4) Uani 1 1 d . . . . .
 H64 H 0.031318 0.360577 0.461597 0.033 Uiso 1 1 calc R U . . .

loop_
  _atom_site_aniso_label
  _atom_site_aniso_U_11
  _atom_site_aniso_U_22
  _atom_site_aniso_U_33
  _atom_site_aniso_U_23
  _atom_site_aniso_U_13
  _atom_site_aniso_U_12
 N1 0.0598(14) 0.0493(13) 0.0373(12) -0.0100(10) 0.0067(10) 0.0132(10)
 N2 0.0515(15) 0.0492(14) 0.110(2) 0.0303(15) 0.0461(16) 0.0189(11)
 C1 0.0295(11) 0.0352(11) 0.0353(12) -0.0086(9) 0.0005(9) 0.0069(8)
 C2 0.0317(12) 0.0579(16) 0.0459(15) -0.0161(12) -0.0047(11) 0.0037(11)
 C3 0.0427(15) 0.0639(18) 0.0478(16) -0.0186(14) -0.0144(12) 0.0131(13)
 C4 0.0556(17) 0.0582(17) 0.0353(14) -0.0089(12) -0.0144(12) 0.0207(13)
 C5 0.0541(15) 0.0400(13) 0.0313(12) -0.0011(10) -0.0023(11) 0.0145(11)
 C6 0.0353(12) 0.0298(10) 0.0297(11) -0.0054(9) -0.0020(9) 0.0114(8)
 C7 0.0335(11) 0.0287(10) 0.0295(11) 0.0025(8) 0.0063(9) 0.0055(8)
 C8 0.0254(10) 0.0243(9) 0.0287(11) -0.0018(8) 0.0030(8) 0.0025(7)
 C9 0.0253(10) 0.0239(9) 0.0260(10) -0.0030(8) 0.0045(8) 0.0031(7)
 C10 0.0263(11) 0.0338(11) 0.0344(12) -0.0044(9) 0.0064(9) 0.0005(8)
 C11 0.0270(10) 0.0239(10) 0.0326(11) 0.0089(8) 0.0015(8) -0.0015(7)
 C12 0.0333(12) 0.0353(12) 0.0385(13) 0.0125(10) 0.0083(10) 0.0008(9)
 C13 0.0297(12) 0.0380(12) 0.0612(17) 0.0175(12) 0.0132(11) 0.0018(9)
 C14 0.0263(12) 0.0375(13) 0.0711(19) 0.0191(12) -0.0059(12) -0.0060(9)
 C15 0.0343(12) 0.0289(11) 0.0521(15) 0.0028(10) -0.0106(11) -0.0039(9)
 C16 0.0296(11) 0.0221(9) 0.0377(12) 0.0066(8) -0.0038(9) -0.0014(8)
 C17 0.0341(11) 0.0217(9) 0.0329(11) -0.0015(8) -0.0048(9) -0.0036(8)
 C18 0.0498(14) 0.0373(12) 0.0333(12) -0.0044(10) -0.0116(11) 0.0075(10)
 C19 0.079(2) 0.0547(16) 0.0260(12) -0.0091(11) -0.0026(13) 0.0145(14)
 C20 0.0385(12) 0.0316(11) 0.0354(12) -0.0024(9) -0.0005(10) 0.0028(9)
 C21 0.0336(11) 0.0271(10) 0.0288(11) 0.0012(8) -0.0021(9) -0.0035(8)
 C22 0.0274(10) 0.0217(9) 0.0286(11) 0.0012(8) 0.0049(8) -0.0036(7)
 C23 0.0337(11) 0.0270(10) 0.0376(12) 0.0015(9) 0.0098(9) 0.0017(8)
 C24 0.0524(15) 0.0342(12) 0.0394(13) 0.0037(10) 0.0229(11) 0.0047(10)
 C25 0.0583(16) 0.0362(12) 0.0290(12) 0.0077(9) 0.0090(11) 0.0006(10)
 C26 0.0366(12) 0.0325(11) 0.0331(12) 0.0069(9) 0.0011(10) 0.0003(9)
 C27 0.0304(11) 0.0226(9) 0.0342(11) 0.0025(8) 0.0041(9) -0.0035(8)
 C28 0.0313(11) 0.0278(10) 0.0389(12) 0.0112(9) 0.0088(9) 0.0036(8)
 C29 0.0432(14) 0.0297(11) 0.0466(14) 0.0048(10) 0.0170(11) 0.0030(9)
 C30 0.072(2) 0.0366(14) 0.071(2) 0.0082(13) 0.0419(17) 0.0093(12)
 C31 0.0307(12) 0.0462(14) 0.0546(16) 0.0267(12) 0.0035(11) 0.0027(10)
 C32 0.0365(14) 0.0537(17) 0.086(2) 0.0375(17) 0.0197(15) 0.0138(12)
 N3 0.0417(13) 0.0459(13) 0.0851(19) 0.0048(13) -0.0241(13) 0.0068(10)
 N4 0.0289(10) 0.0583(13) 0.0339(11) 0.0017(9) 0.0005(8) -0.0022(9)
 C33 0.0396(12) 0.0348(11) 0.0229(10) -0.0022(8) -0.0087(9) 0.0140(9)
 C34 0.0590(16) 0.0398(13) 0.0285(12) -0.0079(10) -0.0152(11) 0.0177(11)
 C35 0.081(2) 0.0505(16) 0.0275(12) -0.0122(11) -0.0102(13) 0.0374(15)
 C36 0.0718(19) 0.0600(17) 0.0285(13) 0.0027(12) 0.0100(12) 0.0374(15)
 C37 0.0491(15) 0.0547(15) 0.0279(12) 0.0086(11) 0.0105(10) 0.0263(11)
 C38 0.0385(12) 0.0392(12) 0.0204(10) 0.0041(8) 0.0025(9) 0.0171(9)
 C39 0.0321(11) 0.0334(11) 0.0259(10) 0.0051(8) 0.0035(9) 0.0059(8)
 C40 0.0249(10) 0.0286(10) 0.0216(9) 0.0013(8) 0.0017(8) 0.0056(7)
 C41 0.0255(10) 0.0267(10) 0.0221(10) 0.0011(8) -0.0006(8) 0.0034(7)
 C42 0.0326(11) 0.0269(10) 0.0275(11) -0.0001(8) -0.0050(9) 0.0028(8)
 C43 0.0265(10) 0.0274(10) 0.0225(10) 0.0035(8) 0.0049(8) -0.0025(7)
 C44 0.0280(11) 0.0324(11) 0.0350(12) 0.0066(9) 0.0014(9) -0.0025(8)
 C45 0.0432(14) 0.0380(12) 0.0412(14) 0.0053(10) -0.0119(11) -0.0109(10)
 C46 0.0636(17) 0.0291(12) 0.0404(14) -0.0047(10) -0.0145(12) -0.0050(11)
 C47 0.0487(14) 0.0282(11) 0.0336(12) -0.0019(9) -0.0042(10) 0.0059(9)
 C48 0.0309(11) 0.0264(10) 0.0237(10) 0.0018(8) 0.0032(8) -0.0002(8)
 C49 0.0324(11) 0.0217(9) 0.0343(11) 0.0041(8) -0.0033(9) 0.0017(8)
 C50 0.0369(13) 0.0344(12) 0.0552(16) -0.0004(11) 0.0010(11) 0.0118(9)
 C51 0.0344(14) 0.0460(15) 0.088(2) 0.0046(15) -0.0036(14) 0.0112(11)
 C52 0.0643(18) 0.0349(13) 0.0467(15) 0.0029(11) -0.0230(13) -0.0027(12)
 C53 0.0444(13) 0.0296(11) 0.0316(12) 0.0026(9) -0.0079(10) 0.0005(9)
 C54 0.0225(10) 0.0218(9) 0.0324(11) 0.0021(8) 0.0024(8) -0.0006(7)
 C55 0.0278(11) 0.0302(11) 0.0433(13) 0.0034(9) -0.0006(9) -0.0005(8)
 C56 0.0205(10) 0.0384(12) 0.0637(17) 0.0052(11) 0.0054(11) 0.0007(9)
 C57 0.0253(11) 0.0398(13) 0.0591(16) 0.0001(11) 0.0168(11) 0.0015(9)
 C58 0.0313(11) 0.0345(11) 0.0389(13) -0.0015(9) 0.0134(10) -0.0006(9)
 C59 0.0243(10) 0.0226(9) 0.0318(11) 0.0022(8) 0.0072(8) -0.0006(7)
 C60 0.0271(10) 0.0312(10) 0.0225(10) 0.0040(8) 0.0070(8) -0.0019(8)
 C61 0.0299(11) 0.0452(13) 0.0301(11) -0.0063(10) 0.0087(9) 0.0023(9)
 C62 0.0388(13) 0.0582(15) 0.0309(12) -0.0112(11) 0.0028(10) -0.0052(11)
 C63 0.0277(11) 0.0426(12) 0.0316(12) 0.0085(9) 0.0063(9) 0.0036(9)
 C64 0.0287(11) 0.0305(10) 0.0250(10) 0.0040(8) 0.0056(8) 0.0020(8)

_geom_special_details
;
 All esds (except the esd in the dihedral angle between two l.s. planes)
 are estimated using the full covariance matrix.  The cell esds are taken
 into account individually in the estimation of esds in distances, angles
 and torsion angles; correlations between esds in cell parameters are only
 used when they are defined by crystal symmetry.  An approximate (isotropic)
 treatment of cell esds is used for estimating esds involving l.s. planes.
;
loop_
  _geom_bond_atom_site_label_1
  _geom_bond_atom_site_label_2
  _geom_bond_distance
  _geom_bond_site_symmetry_2
  _geom_bond_publ_flag
 N1 C19 1.342(3) . ?
 N1 C20 1.336(3) . ?
 N2 C30 1.347(4) . ?
 N2 C32 1.322(4) . ?
 C1 C2 1.421(3) . ?
 C1 C6 1.410(3) . ?
 C1 C10 1.418(3) . ?
 C2 H2 0.9500 . ?
 C2 C3 1.372(4) . ?
 C3 H3 0.9500 . ?
 C3 C4 1.408(4) . ?
 C4 H4 0.9500 . ?
 C4 C5 1.361(4) . ?
 C5 H5 0.9500 . ?
 C5 C6 1.420(3) . ?
 C6 C7 1.414(3) . ?
 C7 H7 0.9500 . ?
 C7 C8 1.377(3) . ?
 C8 C9 1.436(3) . ?
 C8 C11 1.498(3) . ?
 C9 C10 1.376(3) . ?
 C9 C22 1.494(3) . ?
 C10 H10 0.9500 . ?
 C11 C12 1.399(3) . ?
 C11 C16 1.405(3) . ?
 C12 H12 0.9500 . ?
 C12 C13 1.384(3) . ?
 C13 H13 0.9500 . ?
 C13 C14 1.370(4) . ?
 C14 H14 0.9500 . ?
 C14 C15 1.376(4) . ?
 C15 H15 0.9500 . ?
 C15 C16 1.399(3) . ?
 C16 C17 1.481(3) . ?
 C17 C18 1.393(3) . ?
 C17 C21 1.399(3) . ?
 C18 H18 0.9500 . ?
 C18 C19 1.378(4) . ?
 C19 H19 0.9500 . ?
 C20 H20 0.9500 . ?
 C20 C21 1.378(3) . ?
 C21 H21 0.9500 . ?
 C22 C23 1.404(3) . ?
 C22 C27 1.403(3) . ?
 C23 H23 0.9500 . ?
 C23 C24 1.380(3) . ?
 C24 H24 0.9500 . ?
 C24 C25 1.382(4) . ?
 C25 H25 0.9500 . ?
 C25 C26 1.369(3) . ?
 C26 H26 0.9500 . ?
 C26 C27 1.403(3) . ?
 C27 C28 1.486(3) . ?
 C28 C29 1.381(3) . ?
 C28 C31 1.395(3) . ?
 C29 H29 0.9500 . ?
 C29 C30 1.391(3) . ?
 C30 H30 0.9500 . ?
 C31 H31 0.9500 . ?
 C31 C32 1.367(4) . ?
 C32 H32 0.9500 . ?
 N3 C51 1.330(4) . ?
 N3 C52 1.332(4) . ?
 N4 C62 1.339(3) . ?
 N4 C63 1.334(3) . ?
 C33 C34 1.422(3) . ?
 C33 C38 1.418(3) . ?
 C33 C42 1.415(3) . ?
 C34 H34 0.9500 . ?
 C34 C35 1.369(4) . ?
 C35 H35 0.9500 . ?
 C35 C36 1.406(5) . ?
 C36 H36 0.9500 . ?
 C36 C37 1.355(4) . ?
 C37 H37 0.9500 . ?
 C37 C38 1.425(3) . ?
 C38 C39 1.411(3) . ?
 C39 H39 0.9500 . ?
 C39 C40 1.381(3) . ?
 C40 C41 1.436(3) . ?
 C40 C43 1.493(3) . ?
 C41 C42 1.379(3) . ?
 C41 C54 1.489(3) . ?
 C42 H42 0.9500 . ?
 C43 C44 1.394(3) . ?
 C43 C48 1.406(3) . ?
 C44 H44 0.9500 . ?
 C44 C45 1.385(3) . ?
 C45 H45 0.9500 . ?
 C45 C46 1.378(4) . ?
 C46 H46 0.9500 . ?
 C46 C47 1.378(3) . ?
 C47 H47 0.9500 . ?
 C47 C48 1.397(3) . ?
 C48 C49 1.486(3) . ?
 C49 C50 1.397(3) . ?
 C49 C53 1.395(3) . ?
 C50 H50 0.9500 . ?
 C50 C51 1.371(4) . ?
 C51 H51 0.9500 . ?
 C52 H52 0.9500 . ?
 C52 C53 1.394(3) . ?
 C53 H53 0.9500 . ?
 C54 C55 1.404(3) . ?
 C54 C59 1.403(3) . ?
 C55 H55 0.9500 . ?
 C55 C56 1.385(3) . ?
 C56 H56 0.9500 . ?
 C56 C57 1.380(4) . ?
 C57 H57 0.9500 . ?
 C57 C58 1.389(3) . ?
 C58 H58 0.9500 . ?
 C58 C59 1.399(3) . ?
 C59 C60 1.486(3) . ?
 C60 C61 1.387(3) . ?
 C60 C64 1.394(3) . ?
 C61 H61 0.9500 . ?
 C61 C62 1.374(3) . ?
 C62 H62 0.9500 . ?
 C63 H63 0.9500 . ?
 C63 C64 1.379(3) . ?
 C64 H64 0.9500 . ?

loop_
  _geom_angle_atom_site_label_1
  _geom_angle_atom_site_label_2
  _geom_angle_atom_site_label_3
  _geom_angle
  _geom_angle_site_symmetry_1
  _geom_angle_site_symmetry_3
  _geom_angle_publ_flag
 C20 N1 C19 115.5(2) . . ?
 C32 N2 C30 115.7(2) . . ?
 C6 C1 C2 119.5(2) . . ?
 C6 C1 C10 118.4(2) . . ?
 C10 C1 C2 122.1(2) . . ?
 C1 C2 H2 120.0 . . ?
 C3 C2 C1 119.9(3) . . ?
 C3 C2 H2 120.0 . . ?
 C2 C3 H3 119.8 . . ?
 C2 C3 C4 120.5(2) . . ?
 C4 C3 H3 119.8 . . ?
 C3 C4 H4 119.7 . . ?
 C5 C4 C3 120.5(2) . . ?
 C5 C4 H4 119.7 . . ?
 C4 C5 H5 119.7 . . ?
 C4 C5 C6 120.7(3) . . ?
 C6 C5 H5 119.7 . . ?
 C1 C6 C5 118.9(2) . . ?
 C1 C6 C7 118.7(2) . . ?
 C7 C6 C5 122.4(2) . . ?
 C6 C7 H7 118.8 . . ?
 C8 C7 C6 122.4(2) . . ?
 C8 C7 H7 118.8 . . ?
 C7 C8 C9 119.19(19) . . ?
 C7 C8 C11 117.38(18) . . ?
 C9 C8 C11 123.38(18) . . ?
 C8 C9 C22 123.81(17) . . ?
 C10 C9 C8 118.51(19) . . ?
 C10 C9 C22 117.63(18) . . ?
 C1 C10 H10 118.6 . . ?
 C9 C10 C1 122.8(2) . . ?
 C9 C10 H10 118.6 . . ?
 C12 C11 C8 117.1(2) . . ?
 C12 C11 C16 118.5(2) . . ?
 C16 C11 C8 124.40(19) . . ?
 C11 C12 H12 119.1 . . ?
 C13 C12 C11 121.7(2) . . ?
 C13 C12 H12 119.1 . . ?
 C12 C13 H13 120.2 . . ?
 C14 C13 C12 119.6(2) . . ?
 C14 C13 H13 120.2 . . ?
 C13 C14 H14 120.1 . . ?
 C13 C14 C15 119.8(2) . . ?
 C15 C14 H14 120.1 . . ?
 C14 C15 H15 119.0 . . ?
 C14 C15 C16 121.9(2) . . ?
 C16 C15 H15 119.0 . . ?
 C11 C16 C17 124.03(18) . . ?
 C15 C16 C11 118.4(2) . . ?
 C15 C16 C17 117.5(2) . . ?
 C18 C17 C16 120.5(2) . . ?
 C18 C17 C21 116.5(2) . . ?
 C21 C17 C16 123.0(2) . . ?
 C17 C18 H18 120.3 . . ?
 C19 C18 C17 119.5(2) . . ?
 C19 C18 H18 120.3 . . ?
 N1 C19 C18 124.5(2) . . ?
 N1 C19 H19 117.7 . . ?
 C18 C19 H19 117.7 . . ?
 N1 C20 H20 117.7 . . ?
 N1 C20 C21 124.5(2) . . ?
 C21 C20 H20 117.7 . . ?
 C17 C21 H21 120.3 . . ?
 C20 C21 C17 119.5(2) . . ?
 C20 C21 H21 120.3 . . ?
 C23 C22 C9 116.88(18) . . ?
 C27 C22 C9 125.03(19) . . ?
 C27 C22 C23 118.1(2) . . ?
 C22 C23 H23 119.2 . . ?
 C24 C23 C22 121.6(2) . . ?
 C24 C23 H23 119.2 . . ?
 C23 C24 H24 120.1 . . ?
 C23 C24 C25 119.8(2) . . ?
 C25 C24 H24 120.1 . . ?
 C24 C25 H25 120.1 . . ?
 C26 C25 C24 119.8(2) . . ?
 C26 C25 H25 120.1 . . ?
 C25 C26 H26 119.2 . . ?
 C25 C26 C27 121.5(2) . . ?
 C27 C26 H26 119.2 . . ?
 C22 C27 C26 119.1(2) . . ?
 C22 C27 C28 123.8(2) . . ?
 C26 C27 C28 117.01(19) . . ?
 C29 C28 C27 123.2(2) . . ?
 C29 C28 C31 116.8(2) . . ?
 C31 C28 C27 120.0(2) . . ?
 C28 C29 H29 120.4 . . ?
 C28 C29 C30 119.2(3) . . ?
 C30 C29 H29 120.4 . . ?
 N2 C30 C29 123.8(3) . . ?
 N2 C30 H30 118.1 . . ?
 C29 C30 H30 118.1 . . ?
 C28 C31 H31 120.2 . . ?
 C32 C31 C28 119.6(3) . . ?
 C32 C31 H31 120.2 . . ?
 N2 C32 C31 124.9(3) . . ?
 N2 C32 H32 117.6 . . ?
 C31 C32 H32 117.6 . . ?
 C51 N3 C52 115.7(2) . . ?
 C63 N4 C62 115.7(2) . . ?
 C38 C33 C34 118.9(2) . . ?
 C42 C33 C34 122.6(2) . . ?
 C42 C33 C38 118.44(19) . . ?
 C33 C34 H34 120.0 . . ?
 C35 C34 C33 120.0(3) . . ?
 C35 C34 H34 120.0 . . ?
 C34 C35 H35 119.7 . . ?
 C34 C35 C36 120.7(2) . . ?
 C36 C35 H35 119.7 . . ?
 C35 C36 H36 119.5 . . ?
 C37 C36 C35 121.0(3) . . ?
 C37 C36 H36 119.5 . . ?
 C36 C37 H37 120.0 . . ?
 C36 C37 C38 120.1(3) . . ?
 C38 C37 H37 120.0 . . ?
 C33 C38 C37 119.3(2) . . ?
 C39 C38 C33 118.8(2) . . ?
 C39 C38 C37 121.9(2) . . ?
 C38 C39 H39 118.8 . . ?
 C40 C39 C38 122.5(2) . . ?
 C40 C39 H39 118.8 . . ?
 C39 C40 C41 118.79(18) . . ?
 C39 C40 C43 117.52(18) . . ?
 C41 C40 C43 123.65(17) . . ?
 C40 C41 C54 122.33(17) . . ?
 C42 C41 C40 119.08(19) . . ?
 C42 C41 C54 118.58(18) . . ?
 C33 C42 H42 118.8 . . ?
 C41 C42 C33 122.4(2) . . ?
 C41 C42 H42 118.8 . . ?
 C44 C43 C40 116.84(18) . . ?
 C44 C43 C48 118.84(19) . . ?
 C48 C43 C40 124.32(18) . . ?
 C43 C44 H44 119.0 . . ?
 C45 C44 C43 122.1(2) . . ?
 C45 C44 H44 119.0 . . ?
 C44 C45 H45 120.6 . . ?
 C46 C45 C44 118.9(2) . . ?
 C46 C45 H45 120.6 . . ?
 C45 C46 H46 119.9 . . ?
 C45 C46 C47 120.1(2) . . ?
 C47 C46 H46 119.9 . . ?
 C46 C47 H47 119.1 . . ?
 C46 C47 C48 121.8(2) . . ?
 C48 C47 H47 119.1 . . ?
 C43 C48 C49 123.80(18) . . ?
 C47 C48 C43 118.24(19) . . ?
 C47 C48 C49 117.95(18) . . ?
 C50 C49 C48 120.0(2) . . ?
 C53 C49 C48 123.7(2) . . ?
 C53 C49 C50 116.2(2) . . ?
 C49 C50 H50 120.0 . . ?
 C51 C50 C49 120.1(3) . . ?
 C51 C50 H50 120.0 . . ?
 N3 C51 C50 124.5(3) . . ?
 N3 C51 H51 117.7 . . ?
 C50 C51 H51 117.7 . . ?
 N3 C52 H52 117.7 . . ?
 N3 C52 C53 124.7(3) . . ?
 C53 C52 H52 117.7 . . ?
 C49 C53 H53 120.6 . . ?
 C52 C53 C49 118.8(2) . . ?
 C52 C53 H53 120.6 . . ?
 C55 C54 C41 118.18(19) . . ?
 C59 C54 C41 123.33(17) . . ?
 C59 C54 C55 118.49(19) . . ?
 C54 C55 H55 119.3 . . ?
 C56 C55 C54 121.5(2) . . ?
 C56 C55 H55 119.3 . . ?
 C55 C56 H56 120.0 . . ?
 C57 C56 C55 120.1(2) . . ?
 C57 C56 H56 120.0 . . ?
 C56 C57 H57 120.4 . . ?
 C56 C57 C58 119.2(2) . . ?
 C58 C57 H57 120.4 . . ?
 C57 C58 H58 119.2 . . ?
 C57 C58 C59 121.6(2) . . ?
 C59 C58 H58 119.2 . . ?
 C54 C59 C60 123.04(18) . . ?
 C58 C59 C54 119.03(19) . . ?
 C58 C59 C60 117.93(19) . . ?
 C61 C60 C59 120.58(19) . . ?
 C61 C60 C64 116.19(19) . . ?
 C64 C60 C59 123.20(19) . . ?
 C60 C61 H61 119.9 . . ?
 C62 C61 C60 120.2(2) . . ?
 C62 C61 H61 119.9 . . ?
 N4 C62 C61 124.0(2) . . ?
 N4 C62 H62 118.0 . . ?
 C61 C62 H62 118.0 . . ?
 N4 C63 H63 117.8 . . ?
 N4 C63 C64 124.3(2) . . ?
 C64 C63 H63 117.8 . . ?
 C60 C64 H64 120.2 . . ?
 C63 C64 C60 119.6(2) . . ?
 C63 C64 H64 120.2 . . ?

_smtbx_masks_special_details       ?
loop_
  _smtbx_masks_void_nr
  _smtbx_masks_void_average_x
  _smtbx_masks_void_average_y
  _smtbx_masks_void_average_z
  _smtbx_masks_void_volume
  _smtbx_masks_void_count_electrons
  _smtbx_masks_void_content
 1 0.500 0.000 0.000 253.3 47.8 ?
 2 0.500 0.500 0.500 253.3 47.8 ?

_smtbx_masks_void_probe_radius     1.2
_smtbx_masks_void_truncation_radius  1.2
_shelx_res_file
;
TITL 1_a.res in P2(1)/c
    qy-2.res
    created by SHELXL-2019/2 at 12:02:55 on 15-Nov-2023
REM Old TITL 1_a.res in P2(1)/c
REM SHELXT solution in P2(1)/c: R1 0.193, Rweak 0.015, Alpha 0.037
REM <I/s> 0.579 for 167 systematic absences, Orientation as input
REM Formula found by SHELXT: C70 N O
CELL 0.71073 9.1938 39.4414 13.2161 90 96.804 90
ZERR 8 0.0004 0.002 0.0007 0 0.002 0
LATT 1
SYMM -X,0.5+Y,0.5-Z
SFAC C H N
UNIT 256.025 176 16.005

L.S. 10
PLAN  5
SIZE 0.13 0.14 0.16
TEMP -123.15
list 4
MORE -1
ABIN
fmap 2
acta
BOND $H
OMIT 0 1 1
OMIT 0 2 1
REM <olex2.extras>
REM <HklSrc "%.\\QY-2.hkl">
REM </olex2.extras>

WGHT    0.087300    1.606100
FVAR       0.27780
N1    3    0.602325    0.341060   -0.034920    11.00000    0.05977    0.04928 =
         0.03732   -0.00996    0.00668    0.01320
N2    3    0.013241    0.495951    0.218667    11.00000    0.05150    0.04918 =
         0.10984    0.03034    0.04613    0.01893
C1    1    0.700662    0.437112    0.367213    11.00000    0.02946    0.03522 =
         0.03528   -0.00861    0.00053    0.00687
C2    1    0.837338    0.447860    0.418667    11.00000    0.03165    0.05789 =
         0.04591   -0.01613   -0.00471    0.00372
AFIX  43
H2    2    0.900608    0.461701    0.384499    11.00000   -1.20000
AFIX   0
C3    1    0.877850    0.438227    0.517772    11.00000    0.04265    0.06392 =
         0.04783   -0.01856   -0.01444    0.01308
AFIX  43
H3    2    0.970206    0.445043    0.551527    11.00000   -1.20000
AFIX   0
C4    1    0.783524    0.418310    0.569820    11.00000    0.05559    0.05818 =
         0.03527   -0.00887   -0.01442    0.02069
AFIX  43
H4    2    0.812378    0.411958    0.638609    11.00000   -1.20000
AFIX   0
C5    1    0.651390    0.408097    0.522331    11.00000    0.05413    0.04005 =
         0.03133   -0.00114   -0.00230    0.01450
AFIX  43
H5    2    0.588259    0.394913    0.558569    11.00000   -1.20000
AFIX   0
C6    1    0.606886    0.416947    0.419131    11.00000    0.03528    0.02979 =
         0.02974   -0.00544   -0.00197    0.01142
C7    1    0.472862    0.405809    0.365962    11.00000    0.03350    0.02869 =
         0.02954    0.00249    0.00625    0.00552
AFIX  43
H7    2    0.409382    0.392287    0.400927    11.00000   -1.20000
AFIX   0
C8    1    0.431056    0.413860    0.265313    11.00000    0.02540    0.02434 =
         0.02874   -0.00184    0.00301    0.00251
C9    1    0.525060    0.434816    0.212414    11.00000    0.02533    0.02391 =
         0.02602   -0.00302    0.00446    0.00310
C10   1    0.655272    0.445760    0.264122    11.00000    0.02630    0.03380 =
         0.03444   -0.00443    0.00638    0.00051
AFIX  43
H10   2    0.717415    0.459697    0.229314    11.00000   -1.20000
AFIX   0
C11   1    0.285100    0.401179    0.218009    11.00000    0.02702    0.02389 =
         0.03262    0.00889    0.00145   -0.00152
C12   1    0.163090    0.409546    0.266920    11.00000    0.03331    0.03529 =
         0.03851    0.01246    0.00828    0.00084
AFIX  43
H12   2    0.176957    0.422032    0.328782    11.00000   -1.20000
AFIX   0
C13   1    0.022665    0.400113    0.227558    11.00000    0.02966    0.03798 =
         0.06119    0.01754    0.01321    0.00184
AFIX  43
H13   2   -0.058448    0.405992    0.262345    11.00000   -1.20000
AFIX   0
C14   1    0.001399    0.382242    0.138104    11.00000    0.02627    0.03750 =
         0.07114    0.01913   -0.00595   -0.00605
AFIX  43
H14   2   -0.094826    0.376103    0.109843    11.00000   -1.20000
AFIX   0
C15   1    0.119831    0.373211    0.089306    11.00000    0.03432    0.02893 =
         0.05207    0.00283   -0.01062   -0.00394
AFIX  43
H15   2    0.103755    0.360678    0.027609    11.00000   -1.20000
AFIX   0
C16   1    0.263225    0.381956    0.127949    11.00000    0.02961    0.02212 =
         0.03773    0.00660   -0.00382   -0.00137
C17   1    0.383387    0.368890    0.073397    11.00000    0.03413    0.02165 =
         0.03286   -0.00149   -0.00475   -0.00362
C18   1    0.371351    0.369644   -0.032681    11.00000    0.04976    0.03730 =
         0.03334   -0.00441   -0.01162    0.00751
AFIX  43
H18   2    0.287882    0.379541   -0.070712    11.00000   -1.20000
AFIX   0
C19   1    0.481485    0.355921   -0.081981    11.00000    0.07893    0.05472 =
         0.02600   -0.00913   -0.00255    0.01447
AFIX  43
H19   2    0.471152    0.357060   -0.154279    11.00000   -1.20000
AFIX   0
C20   1    0.612505    0.340369    0.066710    11.00000    0.03850    0.03162 =
         0.03543   -0.00236   -0.00054    0.00275
AFIX  43
H20   2    0.696574    0.329973    0.102488    11.00000   -1.20000
AFIX   0
C21   1    0.509514    0.353691    0.123277    11.00000    0.03358    0.02707 =
         0.02879    0.00118   -0.00214   -0.00346
AFIX  43
H21   2    0.524048    0.352564    0.195573    11.00000   -1.20000
AFIX   0
C22   1    0.492980    0.444323    0.102649    11.00000    0.02742    0.02169 =
         0.02859    0.00120    0.00492   -0.00364
C23   1    0.601299    0.436845    0.039507    11.00000    0.03367    0.02702 =
         0.03757    0.00151    0.00977    0.00175
AFIX  43
H23   2    0.689448    0.426225    0.068104    11.00000   -1.20000
AFIX   0
C24   1    0.582817    0.444550   -0.063101    11.00000    0.05235    0.03421 =
         0.03943    0.00366    0.02292    0.00469
AFIX  43
H24   2    0.658821    0.439871   -0.103910    11.00000   -1.20000
AFIX   0
C25   1    0.453388    0.459092   -0.106249    11.00000    0.05831    0.03620 =
         0.02900    0.00766    0.00905    0.00063
AFIX  43
H25   2    0.439069    0.463877   -0.177181    11.00000   -1.20000
AFIX   0
C26   1    0.345864    0.466583   -0.046464    11.00000    0.03663    0.03245 =
         0.03315    0.00688    0.00112    0.00034
AFIX  43
H26   2    0.256879    0.476393   -0.076854    11.00000   -1.20000
AFIX   0
C27   1    0.364055    0.460103    0.058661    11.00000    0.03043    0.02264 =
         0.03416    0.00251    0.00412   -0.00353
C28   1    0.245750    0.471870    0.117684    11.00000    0.03127    0.02777 =
         0.03893    0.01117    0.00881    0.00358
C29   1    0.272278    0.489511    0.208221    11.00000    0.04323    0.02972 =
         0.04662    0.00483    0.01700    0.00305
AFIX  43
H29   2    0.369891    0.493710    0.237799    11.00000   -1.20000
AFIX   0
C30   1    0.154460    0.501062    0.255621    11.00000    0.07220    0.03661 =
         0.07101    0.00819    0.04193    0.00927
AFIX  43
H30   2    0.174748    0.513265    0.317662    11.00000   -1.20000
AFIX   0
C31   1    0.099358    0.466664    0.079576    11.00000    0.03068    0.04623 =
         0.05455    0.02666    0.00352    0.00274
AFIX  43
H31   2    0.075060    0.454929    0.017085    11.00000   -1.20000
AFIX   0
C32   1   -0.008909    0.478551    0.132689    11.00000    0.03647    0.05367 =
         0.08610    0.03749    0.01973    0.01384
AFIX  43
H32   2   -0.107404    0.473969    0.105831    11.00000   -1.20000
AFIX   0

N3    3    0.614104    0.264083    0.759207    11.00000    0.04166    0.04590 =
         0.08508    0.00478   -0.02412    0.00682
N4    3   -0.174865    0.320050    0.285786    11.00000    0.02890    0.05826 =
         0.03386    0.00171    0.00048   -0.00225
C33   1    0.083677    0.371971    0.727804    11.00000    0.03962    0.03479 =
         0.02290   -0.00223   -0.00867    0.01401
C34   1    0.076673    0.404280    0.774769    11.00000    0.05903    0.03976 =
         0.02845   -0.00786   -0.01517    0.01767
AFIX  43
H34   2    0.146193    0.421297    0.763705    11.00000   -1.20000
AFIX   0
C35   1   -0.030198    0.410870    0.835911    11.00000    0.08127    0.05046 =
         0.02755   -0.01222   -0.01024    0.03738
AFIX  43
H35   2   -0.035174    0.432600    0.866321    11.00000   -1.20000
AFIX   0
C36   1   -0.132680    0.385804    0.854163    11.00000    0.07179    0.06001 =
         0.02847    0.00265    0.01005    0.03745
AFIX  43
H36   2   -0.204269    0.390613    0.898420    11.00000   -1.20000
AFIX   0
C37   1   -0.130875    0.354894    0.809583    11.00000    0.04915    0.05469 =
         0.02791    0.00861    0.01054    0.02628
AFIX  43
H37   2   -0.201609    0.338325    0.822049    11.00000   -1.20000
AFIX   0
C38   1   -0.022987    0.347224    0.744035    11.00000    0.03850    0.03923 =
         0.02040    0.00411    0.00247    0.01714
C39   1   -0.018185    0.315489    0.695228    11.00000    0.03212    0.03339 =
         0.02588    0.00509    0.00353    0.00595
AFIX  43
H39   2   -0.088600    0.298772    0.707092    11.00000   -1.20000
AFIX   0
C40   1    0.085023    0.307830    0.630883    11.00000    0.02492    0.02864 =
         0.02155    0.00133    0.00168    0.00558
C41   1    0.191931    0.333044    0.613307    11.00000    0.02547    0.02666 =
         0.02213    0.00114   -0.00064    0.00338
C42   1    0.190007    0.363835    0.662585    11.00000    0.03261    0.02687 =
         0.02752   -0.00008   -0.00499    0.00283
AFIX  43
H42   2    0.262749    0.380179    0.652358    11.00000   -1.20000
AFIX   0
C43   1    0.075168    0.273932    0.580323    11.00000    0.02652    0.02737 =
         0.02255    0.00352    0.00492   -0.00246
C44   1   -0.057052    0.265928    0.522409    11.00000    0.02796    0.03240 =
         0.03498    0.00662    0.00143   -0.00251
AFIX  43
H44   2   -0.134769    0.281933    0.517914    11.00000   -1.20000
AFIX   0
C45   1   -0.078662    0.235379    0.471227    11.00000    0.04320    0.03804 =
         0.04115    0.00528   -0.01185   -0.01095
AFIX  43
H45   2   -0.169656    0.230511    0.432022    11.00000   -1.20000
AFIX   0
C46   1    0.034084    0.212149    0.478121    11.00000    0.06363    0.02912 =
         0.04045   -0.00470   -0.01450   -0.00505
AFIX  43
H46   2    0.021306    0.191145    0.443013    11.00000   -1.20000
AFIX   0
C47   1    0.165335    0.219327    0.535841    11.00000    0.04873    0.02816 =
         0.03365   -0.00194   -0.00419    0.00588
AFIX  43
H47   2    0.241612    0.202954    0.540307    11.00000   -1.20000
AFIX   0
C48   1    0.189295    0.250014    0.587959    11.00000    0.03090    0.02642 =
         0.02371    0.00176    0.00321   -0.00024
C49   1    0.333751    0.255307    0.649139    11.00000    0.03241    0.02173 =
         0.03429    0.00409   -0.00330    0.00172
C50   1    0.461846    0.244713    0.611287    11.00000    0.03693    0.03442 =
         0.05517   -0.00042    0.00100    0.01181
AFIX  43
H50   2    0.456519    0.234057    0.546488    11.00000   -1.20000
AFIX   0
C51   1    0.595248    0.249679    0.667572    11.00000    0.03442    0.04599 =
         0.08804    0.00457   -0.00363    0.01123
AFIX  43
H51   2    0.680073    0.242327    0.639172    11.00000   -1.20000
AFIX   0
C52   1    0.492040    0.273507    0.796702    11.00000    0.06428    0.03489 =
         0.04667    0.00287   -0.02303   -0.00272
AFIX  43
H52   2    0.501790    0.283493    0.862571    11.00000   -1.20000
AFIX   0
C53   1    0.351065    0.269761    0.746189    11.00000    0.04435    0.02959 =
         0.03156    0.00264   -0.00790    0.00050
AFIX  43
H53   2    0.268239    0.276920    0.777275    11.00000   -1.20000
AFIX   0
C54   1    0.302997    0.327479    0.541629    11.00000    0.02254    0.02182 =
         0.03236    0.00209    0.00238   -0.00057
C55   1    0.451784    0.329183    0.580431    11.00000    0.02782    0.03019 =
         0.04332    0.00335   -0.00062   -0.00048
AFIX  43
H55   2    0.477942    0.334563    0.650283    11.00000   -1.20000
AFIX   0
C56   1    0.561185    0.323193    0.519117    11.00000    0.02051    0.03839 =
         0.06374    0.00522    0.00535    0.00070
AFIX  43
H56   2    0.661120    0.324633    0.546934    11.00000   -1.20000
AFIX   0
C57   1    0.525156    0.315134    0.417618    11.00000    0.02534    0.03983 =
         0.05912    0.00014    0.01682    0.00151
AFIX  43
H57   2    0.599684    0.310085    0.375909    11.00000   -1.20000
AFIX   0
C58   1    0.378730    0.314489    0.377158    11.00000    0.03134    0.03452 =
         0.03891   -0.00148    0.01344   -0.00059
AFIX  43
H58   2    0.354175    0.309598    0.306824    11.00000   -1.20000
AFIX   0
C59   1    0.266456    0.320867    0.437426    11.00000    0.02435    0.02265 =
         0.03177    0.00215    0.00721   -0.00056
C60   1    0.113157    0.320787    0.386942    11.00000    0.02714    0.03123 =
         0.02246    0.00403    0.00700   -0.00189
C61   1    0.069153    0.297731    0.310119    11.00000    0.02988    0.04525 =
         0.03013   -0.00635    0.00873    0.00228
AFIX  43
H61   2    0.136846    0.281538    0.290292    11.00000   -1.20000
AFIX   0
C62   1   -0.072064    0.298256    0.262646    11.00000    0.03875    0.05816 =
         0.03092   -0.01119    0.00283   -0.00522
AFIX  43
H62   2   -0.098449    0.282171    0.210167    11.00000   -1.20000
AFIX   0
C63   1   -0.131979    0.342368    0.359159    11.00000    0.02773    0.04255 =
         0.03158    0.00853    0.00632    0.00365
AFIX  43
H63   2   -0.202141    0.358260    0.377225    11.00000   -1.20000
AFIX   0
C64   1    0.007439    0.343889    0.410491    11.00000    0.02872    0.03051 =
         0.02496    0.00401    0.00561    0.00201
AFIX  43
H64   2    0.031318    0.360577    0.461597    11.00000   -1.20000
AFIX   0
HKLF 4


REM  1_a.res in P2(1)/c
REM wR2 = 0.1882, GooF = S = 1.041, Restrained GooF = 1.041 for all data
REM R1 = 0.0699 for 7618 Fo > 4sig(Fo) and 0.0971 for all 10885 data
REM 613 parameters refined using 0 restraints

END

WGHT      0.0838      1.7167

REM Highest difference peak  0.411,  deepest hole -0.287,  1-sigma level  0.073
Q1    1   0.1897  0.3217  0.4164  11.00000  0.05    0.41
Q2    1   0.5670  0.4466  0.0783  11.00000  0.05    0.37
Q3    1   0.3647  0.4054  0.2402  11.00000  0.05    0.36
Q4    1   0.2644  0.3240  0.4877  11.00000  0.05    0.36
Q5    1   0.3195  0.4699  0.0893  11.00000  0.05    0.35
;
_shelx_res_checksum                74163
_shelx_hkl_file
;
   1   0   0   65.79    5.80
  -2   0   0 4451.35  379.46
   3   0   0    7.40    1.70
   4   0   0  184.78   16.60
   5   0   0   17.70    3.10
   6   0   0   52.49    6.00
   7   0   0    2.10    1.80
   8   0   0   55.79    5.40
   8   0   0   63.19    7.10
   9   0   0   27.10    3.50
   9   0   0   28.90    4.90
  10   0   0   25.10    3.10
  10   0   0   19.60    4.30
  11   0   0   77.49    7.80
  11   0   0   64.29    6.50
   1  -1   0 1053.79  100.49
   1  -1   0 1183.28   96.99
  -1   1   0 1206.48  103.09
   2  -1   0   29.10    3.20
  -2   1   0   29.70    3.10
   3  -1   0  222.38   19.20
   3   1   0  217.58   19.20
   4  -1   0   90.99    9.20
   4   1   0  103.29    9.40
   5  -1   0   28.20    4.20
   5   1   0   34.10    4.80
   6  -1   0   35.60    5.00
   6   1   0   31.40    5.00
   7  -1   0   25.40    4.10
   7  -1   0   18.90    2.30
   7   1   0   18.40    3.80
   8  -1   0   56.59    5.60
   8  -1   0   60.59    7.00
   8   1   0   62.49    7.20
   9  -1   0    0.30    1.70
   9  -1   0    2.30    1.40
   9   1   0    4.50    2.30
   9   1   0    2.70    1.20
  10  -1   0   26.70    3.30
  10  -1   0   20.60    4.30
  10   1   0   32.50    5.20
  10   1   0   27.50    3.10
  11  -1   0    1.50    1.20
  11  -1   0   -1.00    1.70
  11   1   0    3.20    2.30
  11   1   0    5.40    1.30
   1  -2   0  783.22   61.69
   1  -2   0  790.72   67.89
  -1  -2   0  699.63   65.19
  -1   2   0  697.43   61.59
   1   2   0  733.73   61.19
   1   2   0  606.94   65.09
   2  -2   0  418.36   46.20
  -2  -2   0  470.75   42.90
  -2   2   0  405.06   38.70
   2   2   0  472.75   37.90
   3  -2   0   52.89    5.20
  -3   2   0   53.19    5.30
   4  -2   0  103.09    9.50
   4   2   0   97.09    9.60
   5  -2   0   17.80    3.00
   5   2   0   12.40    3.00
   6  -2   0   15.50    2.00
   6  -2   0   17.60    1.60
   6  -2   0   22.80    3.90
   6   2   0   16.40    3.60
   7  -2   0   89.99    9.40
   7  -2   0   94.59    8.30
   7   2   0   89.39    9.60
   8  -2   0   86.79    7.70
   8  -2   0   79.39    8.90
   8   2   0   79.79    9.10
   9  -2   0   18.40    2.60
   9  -2   0   20.20    4.00
   9   2   0   15.80    2.30
   9   2   0   19.50    4.10
  10  -2   0    2.60    2.00
  10  -2   0    0.40    1.10
  10   2   0    1.60    2.10
  11  -2   0    0.30    1.10
  11  -2   0    2.60    2.00
  11   2   0    4.00    1.30
  11   2   0    2.30    2.40
   1  -3   0   51.19    4.60
   1  -3   0   53.29    4.50
   1  -3   0   52.99    4.70
  -1   3   0   50.99    4.60
  -1   3   0   52.09    4.70
  -1   3   0   54.69    4.50
   2  -3   0    2.50    0.70
   2  -3   0    4.40    0.60
   2  -3   0    6.40    1.30
  -2   3   0    3.80    1.20
   3  -3   0   28.80    2.60
   3  -3   0   27.50    3.20
   3  -3   0   29.00    2.70
  -3   3   0   27.30    3.30
   4  -3   0    0.60    0.50
   4  -3   0    2.10    1.60
   4  -3   0    2.00    0.90
  -4   3   0    2.40    1.70
   5  -3   0  224.68   19.80
   5  -3   0  214.08   20.60
   5  -3   0  250.07   19.60
   5   3   0  232.08   20.90
   6  -3   0    0.00    0.40
   6  -3   0   -0.20    1.30
   6  -3   0    0.10    0.80
   7  -3   0   38.20    4.20
   7  -3   0   46.00    5.40
   7   3   0   46.70    6.50
   8  -3   0   11.90    2.20
   8  -3   0    8.50    2.80
   8   3   0    9.10    3.00
   9  -3   0    0.10    1.70
   9  -3   0    2.60    1.30
   9   3   0    1.20    2.10
  10  -3   0   14.70    2.20
  10  -3   0   12.10    3.10
  10   3   0    9.40    3.30
  10   3   0    9.70    2.10
  11  -3   0    1.70    1.80
  11  -3   0   -0.50    1.00
  11   3   0    3.90    2.50
  11   3   0    0.20    1.00
   0  -4   0    2.90    0.50
   0   4   0    4.20    0.40
  -1  -4   0  204.48   19.90
   1  -4   0  215.68   20.30
   1  -4   0  211.98   29.10
   1   4   0  196.48   28.30
  -1   4   0  216.98   20.30
   1   4   0  244.38   20.10
   2  -4   0    1.60    0.50
   2  -4   0    1.20    0.70
   2  -4   0    2.90    0.90
  -2   4   0    1.30    0.50
  -2   4   0    1.70    1.00
  -2   4   0    1.80    0.60
   3  -4   0  111.39    9.30
   3  -4   0  108.89    9.80
   3  -4   0  104.19    9.40
  -3   4   0  110.89    9.90
   4  -4   0    7.60    1.00
   4  -4   0    3.30    1.70
   4  -4   0    8.90    1.40
  -4   4   0    8.80    2.20
   5  -4   0    6.90    1.30
   5  -4   0    6.20    2.00
   5  -4   0    6.60    0.90
   5   4   0    4.40    2.20
   6  -4   0   11.50    2.60
   6  -4   0   10.20    1.70
   6  -4   0   10.40    1.20
   6   4   0   12.20    3.00
   7  -4   0   51.19    6.40
   7  -4   0   64.79    6.70
   7   4   0   58.59    7.00
   8  -4   0   37.50    4.30
   8  -4   0   46.10    6.00
   8   4   0   47.60    6.80
   9  -4   0    2.20    1.30
   9  -4   0    7.40    2.50
   9   4   0    0.90    2.20
  10  -4   0   18.60    3.70
  10  -4   0   16.00    2.50
  10   4   0   14.80    2.30
  10   4   0   21.40    4.40
  11  -4   0   -1.30    1.40
  11  -4   0    0.10    1.00
  11   4   0   -2.00    1.70
   0  -5   0    0.30    0.30
   0   5   0    1.10    0.30
   0   5   0    0.30    0.30
   1  -5   0   33.30    3.10
   1  -5   0   35.40    3.30
   1  -5   0   39.20    3.20
  -1   5   0   33.30    3.10
  -1   5   0   32.30    3.30
  -1   5   0   38.00    3.30
   2  -5   0    1.10    0.40
   2  -5   0    1.30    0.80
   2  -5   0    1.10    0.60
  -2   5   0    1.10    0.70
  -2   5   0    1.30    0.60
  -2   5   0   -0.40    0.70
   3  -5   0    8.50    1.60
   3  -5   0    7.50    1.30
   3  -5   0    9.00    1.00
  -3   5   0    9.00    1.80
   4  -5   0  105.29    9.80
   4  -5   0  107.69    9.30
   4  -5   0  105.39    9.00
  -4   5   0   98.49   10.00
   5  -5   0    1.00    1.00
   5  -5   0    0.60    1.30
   5  -5   0    1.30    0.50
  -5   5   0    2.40    1.60
   6  -5   0   20.20    3.30
   6  -5   0   19.20    2.50
   6  -5   0   18.10    1.90
   6   5   0   22.90    3.90
   7  -5   0   40.00    5.40
   7  -5   0   33.90    3.90
   7   5   0   44.50    6.30
   8  -5   0   34.90    4.80
   8  -5   0   25.50    3.30
   8   5   0   19.80    4.50
   9  -5   0   42.10    6.10
   9  -5   0   43.20    4.60
   9   5   0   49.00    7.00
  10  -5   0    3.50    2.10
  10  -5   0    3.60    1.40
  10   5   0    4.90    2.80
  10   5   0    2.90    1.20
  11  -5   0   15.40    3.40
  11  -5   0   19.70    2.60
  11   5   0   13.70    3.80
  11   5   0   14.60    2.30
   0  -6   0   35.00    3.30
   0   6   0   34.90    3.30
   0   6   0   37.60    3.20
   1  -6   0  309.47   41.80
   1  -6   0  313.27   28.20
  -1  -6   0  274.77   39.30
   1   6   0  215.78   38.80
  -1   6   0  298.87   28.10
   1   6   0  312.77   27.70
   2  -6   0   13.90    1.60
   2  -6   0   14.90    1.40
   2  -6   0   11.80    1.80
  -2   6   0   11.50    1.50
  -2   6   0   15.30    2.10
  -2   6   0   12.90    1.70
   3  -6   0   21.70    2.60
   3  -6   0   22.80    2.30
   3  -6   0   20.60    2.00
  -3   6   0   19.40    2.00
  -3   6   0   24.50    3.20
  -3   6   0   21.10    2.00
   4  -6   0  117.89    9.80
   4  -6   0  109.99   10.10
   4  -6   0  118.29   10.60
  -4   6   0  108.29   10.80
   5  -6   0   24.40    3.70
   5  -6   0   23.20    2.80
   5  -6   0   26.10    2.40
  -5   6   0   20.60    3.60
   6  -6   0    5.90    1.40
   6  -6   0    5.20    0.90
   6  -6   0    4.30    1.90
   6   6   0    5.00    2.20
   7  -6   0   85.19    8.00
   7  -6   0   86.79    8.80
   7   6   0   86.69    9.30
   8  -6   0   47.20    4.80
   8  -6   0   48.30    5.70
   8   6   0   42.30    6.90
   9  -6   0   12.40    3.10
   9  -6   0   15.70    2.60
   9   6   0   17.90    2.00
   9   6   0   14.50    4.00
  10  -6   0    2.30    1.40
  10  -6   0    0.90    1.60
  10   6   0    2.70    1.20
  10   6   0    1.80    2.40
  11  -6   0   14.00    2.90
  11  -6   0   17.30    2.60
  11   6   0   19.00    3.90
   0  -7   0   -0.10    0.50
   0   7   0    0.60    0.40
   0   7   0    0.40    0.50
   1  -7   0    4.30    0.80
   1  -7   0    4.10    0.90
   1  -7   0    7.60    1.10
  -1   7   0    5.80    1.10
  -1   7   0    4.70    0.90
  -1   7   0    4.60    0.80
   2  -7   0  130.29   11.10
   2  -7   0  128.19   11.20
   2  -7   0  135.39   11.00
  -2   7   0  122.69   11.10
  -2   7   0  120.79   11.30
  -2   7   0  129.29   11.00
   3  -7   0    4.30    1.00
   3  -7   0    4.40    1.30
   3  -7   0    3.90    0.70
  -3   7   0    2.20    1.40
  -3   7   0    1.50    0.80
  -3   7   0    3.40    0.80
   4  -7   0  168.78   16.10
   4  -7   0  177.08   15.80
   4  -7   0  184.98   15.20
  -4   7   0  176.58   16.10
   5  -7   0   12.70    2.60
   5  -7   0    9.60    1.70
   5  -7   0   10.80    1.30
  -5   7   0    7.60    2.40
   6  -7   0   23.40    2.40
   6  -7   0   27.40    4.00
   6  -7   0   24.70    2.90
  -6   7   0   22.80    4.10
   7  -7   0  189.18   17.10
   7  -7   0  205.78   17.90
   7   7   0  194.58   18.60
   8  -7   0   22.90    4.00
   8  -7   0   27.50    3.40
   8   7   0   25.40    5.10
   9  -7   0    2.70    1.40
   9  -7   0    5.50    2.20
   9   7   0    3.10    2.60
  10  -7   0    0.30    1.20
  10  -7   0    1.90    1.70
  10   7   0   -0.20    1.20
  10   7   0   -0.30    2.10
  11  -7   0   -0.20    1.00
  11  -7   0   -0.10    1.30
  11   7   0    1.90    2.40
   0  -8   0    6.10    1.00
   0   8   0    5.20    1.00
   0   8   0    6.40    0.90
   1  -8   0  551.54   69.09
  -1  -8   0  626.14   69.89
   1   8   0  504.85   66.79
   1   8   0  567.84   51.09
  -1   8   0  628.74   71.49
   2  -8   0    0.50    0.40
   2  -8   0    0.80    0.60
  -2   8   0    0.30    0.80
  -2   8   0    0.40    0.60
   3  -8   0   51.89    4.10
   3  -8   0   49.40    4.60
   3  -8   0   45.50    4.60
  -3   8   0   38.80    4.80
  -3   8   0   42.80    4.20
  -3   8   0   40.80    4.30
   4  -8   0    3.50    1.30
   4  -8   0    6.30    1.80
   4  -8   0    4.10    0.90
  -4   8   0    4.40    2.00
   5  -8   0   55.59    5.00
   5  -8   0   49.99    5.70
   5  -8   0   63.29    5.40
  -5   8   0   48.20    6.00
   6  -8   0    1.30    1.30
   6  -8   0    0.70    1.00
   6  -8   0    0.30    0.50
  -6   8   0    0.70    1.60
   7  -8   0    0.30    1.10
   7  -8   0   -0.10    1.30
   7   8   0    1.40    0.40
   7   8   0    4.80    2.40
   8  -8   0   30.50    3.50
   8  -8   0   24.80    4.20
   8   8   0   27.10    2.70
   8   8   0   38.40    6.20
   9  -8   0   -0.80    1.40
   9  -8   0    0.50    1.20
   9   8   0   -2.00    1.70
   9   8   0    0.80    0.90
  10  -8   0   -0.60    1.10
  10  -8   0   -0.50    1.30
  10   8   0   -0.20    2.10
  11  -8   0    0.60    1.20
  11  -8   0    4.80    1.80
  11   8   0    1.60    2.40
  11   8   0    0.20    1.20
   0   9   0    0.00    0.60
   1  -9   0 1685.03  151.38
   1  -9   0 1854.81  173.58
  -1  -9   0 1867.31  171.68
   1   9   0 1740.03  170.68
   1   9   0 1745.73  150.88
  -1   9   0 1778.22  172.88
   2  -9   0 1042.50  116.59
  -2  -9   0 1220.28  114.79
   2  -9   0 1171.78   94.79
  -2  -9   0  944.71   93.19
  -2   9   0 1033.10   94.29
   2   9   0 1042.80  114.19
   2   9   0 1125.79   93.69
   3  -9   0   31.10    3.60
   3  -9   0   39.30    3.30
   3  -9   0   31.00    3.50
  -3   9   0   31.10    3.40
  -3   9   0   35.30    4.00
  -3   9   0   35.70    3.50
   4  -9   0   71.29    6.20
   4  -9   0   62.99    5.50
   4  -9   0   63.69    5.80
  -4   9   0   59.19    5.40
  -4   9   0   56.49    6.50
  -4   9   0   57.19    5.40
   5  -9   0    4.40    0.90
   5  -9   0    5.90    1.40
   5  -9   0    4.70    1.50
  -5   9   0    2.50    1.90
   6  -9   0   21.50    3.60
   6  -9   0   28.00    3.40
  -6   9   0   29.80    4.60
   7  -9   0   25.30    3.70
   7  -9   0   19.90    2.90
   7   9   0   19.70    1.90
   7   9   0   11.40    3.70
   8  -9   0   88.59    9.00
   8  -9   0   87.19    8.40
   8   9   0   90.49   10.10
   8   9   0   89.59    7.70
   9  -9   0    9.90    2.50
   9  -9   0   11.50    2.20
   9   9   0    8.60    3.40
  10  -9   0   -0.40    1.20
  10  -9   0    1.40    1.30
  10   9   0    0.30    1.10
  10   9   0    0.30    2.10
  11  -9   0    2.20    1.30
  11  -9   0    2.10    1.50
  11   9   0    0.20    2.40
  11   9   0    0.50    1.20
   0 -10   0 1435.56  138.49
   0 -10   0 1261.77  114.59
   0  10   0 1293.07  114.69
   0  10   0 1460.15  139.69
  -1 -10   0 4579.14  383.16
   1 -10   0 4200.98  359.76
   1 -10   0 4463.85  384.66
  -1  10   0 3987.90  359.76
  -1  10   0 4191.18  383.46
   1  10   0 4351.86  359.46
   1  10   0 4052.69  380.96
   2 -10   0    1.70    0.60
   2 -10   0    0.70    0.50
   2 -10   0    0.30    0.60
  -2  10   0    2.60    1.00
  -2  10   0    0.30    0.60
  -2  10   0    0.70    0.80
   3 -10   0  153.58   13.40
   3 -10   0  152.28   13.30
   3 -10   0  165.28   13.10
  -3  10   0  141.39   13.70
  -3  10   0  143.99   13.30
   4 -10   0  262.47   21.90
   4 -10   0  254.27   21.70
  -4  10   0  254.07   21.40
  -4  10   0  245.08   22.30
  -4  10   0  239.68   21.50
   5 -10   0    5.30    1.70
   5 -10   0    4.10    0.90
   5 -10   0    5.70    1.40
  -5  10   0    5.70    2.10
   6 -10   0   72.89    8.00
   6 -10   0   77.59    7.30
  -6  10   0   83.69    8.40
   7 -10   0   36.30    4.30
   7 -10   0   37.90    3.90
   7  10   0   29.20    2.90
  -7  10   0   32.70    5.10
   8 -10   0   13.50    2.50
   8 -10   0   16.00    3.10
   8  10   0   17.00    3.90
   8  10   0   15.80    2.10
   9 -10   0    0.30    1.20
   9 -10   0    1.60    1.60
   9  10   0    1.20    2.50
   9  10   0   -0.80    0.70
  10 -10   0    9.50    2.20
  10 -10   0    8.60    2.20
  10  10   0    8.20    1.70
  10  10   0   12.30    3.90
  11 -10   0   19.50    2.90
  11  10   0   14.60    2.50
  11  10   0   14.30    4.10
   0 -11   0    1.60    0.60
   0  11   0    0.40    0.40
   0  11   0    1.20    0.60
  -1 -11   0 4837.72  403.76
  -1 -11   0 4095.09  376.86
   1 -11   0 4750.92  405.36
   1 -11   0 4503.15  377.66
  -1  11   0 4331.87  377.56
   1  11   0 4444.96  377.16
   1  11   0 4312.27  401.56
  -1  11   0 4651.33  405.26
  -2 -11   0  709.13   78.49
  -2 -11   0  482.65   48.90
   2 -11   0  635.64   80.59
   2 -11   0  571.54   50.39
   2  11   0  558.64   74.59
   2  11   0  536.75   49.20
  -2  11   0  502.75   49.70
   3 -11   0 1224.78  101.99
   3 -11   0 1138.79  131.39
   3  11   0 1017.70  124.89
  -3  11   0 1039.80  101.29
   3  11   0 1208.08  100.49
   4 -11   0   62.69    6.10
   4 -11   0   66.69    6.00
   4 -11   0   64.29    5.60
  -4  11   0   54.09    5.80
  -4  11   0   61.49    5.80
  -4  11   0   63.49    6.70
   5 -11   0   27.00    3.10
   5 -11   0   25.60    2.80
   5 -11   0   28.50    3.80
  -5  11   0   29.70    4.50
   6 -11   0   24.20    3.10
  -6  11   0   22.50    4.10
   7 -11   0  193.28   17.50
   7 -11   0  210.78   17.90
  -7  11   0  191.58   18.50
   8 -11   0   41.20    4.70
   8 -11   0   35.50    4.20
   8  11   0   41.00    6.70
   8  11   0   37.20    3.60
   9 -11   0   10.90    2.10
   9 -11   0    8.70    2.40
   9  11   0    7.20    1.40
   9  11   0   14.70    4.00
  10 -11   0    3.60    1.60
  10 -11   0    8.40    2.20
  10  11   0    3.30    2.90
  10  11   0    7.60    1.60
  11 -11   0    1.80    1.50
  11 -11   0    2.30    1.50
  11  11   0    4.00    1.50
  11  11   0   -0.10    2.30
   0 -12   0 1539.65  138.09
   0  12   0 1571.44  138.09
   0  12   0 1789.32  168.38
  -1 -12   0  632.64   60.99
   1 -12   0  690.23   61.79
  -1 -12   0  814.32   91.59
   1 -12   0  499.05   86.29
   1  12   0  679.83   61.29
  -1  12   0  655.43   61.49
  -1  12   0  892.11   95.89
   1  12   0  651.93   87.19
   2 -12   0   13.90    2.00
   2 -12   0   10.40    1.80
  -2  12   0   15.40    2.30
  -2  12   0   13.20    2.00
  -2  12   0   14.10    1.80
   3 -12   0   20.20    2.50
   3 -12   0   18.30    2.00
   3 -12   0   16.00    2.40
  -3  12   0   14.70    2.70
  -3  12   0   20.60    2.80
  -3  12   0   16.90    2.30
   4 -12   0   66.79    5.50
   4 -12   0   63.89    6.00
   4 -12   0   54.49    5.70
  -4  12   0   56.49    6.50
  -4  12   0   54.39    5.80
   5 -12   0  283.57   24.00
   5 -12   0  283.47   24.20
  -5  12   0  260.97   24.70
   6 -12   0   35.30    4.10
   6 -12   0   34.90    3.90
  -6  12   0   34.90    5.20
   7 -12   0  129.69   11.60
   7 -12   0  129.69   11.90
  -7  12   0  126.59   12.60
   7  12   0  123.99   11.00
   8 -12   0   33.90    4.30
   8 -12   0   41.70    4.70
   8  12   0   40.80    6.70
   8  12   0   39.40    3.70
   9 -12   0    0.80    1.30
   9 -12   0    1.70    1.40
   9  12   0    1.30    0.90
   9  12   0   -3.30    1.80
  10 -12   0    5.70    1.70
  10 -12   0    4.90    1.90
  10  12   0    4.30    1.40
  10  12   0    9.90    3.80
  11 -12   0    1.30    1.40
  11 -12   0   -0.20    1.20
  11  12   0    1.90    1.50
  11  12   0    0.70    2.60
   0  13   0    1.00    0.60
   0  13   0    2.90    0.90
   1 -13   0  784.42   99.69
  -1 -13   0  799.02   99.09
  -1 -13   0  680.03   68.59
   1 -13   0  737.73   69.39
  -1  13   0  771.82   69.59
   1  13   0  714.63   96.89
   1  13   0  825.72   69.49
  -1  13   0  852.71  102.69
   2 -13   0   71.59    6.40
   2 -13   0   70.39    6.40
  -2  13   0   67.79    6.50
  -2  13   0   63.19    6.60
  -2  13   0   69.09    6.30
   3 -13   0  133.59   11.50
   3 -13   0  130.39   11.10
   3 -13   0  129.59   11.40
  -3  13   0  112.29   11.80
  -3  13   0  134.19   11.40
  -3  13   0  122.99   11.50
   4 -13   0    0.40    1.00
   4 -13   0    0.00    0.90
  -4  13   0   -0.30    1.00
  -4  13   0   -0.70    1.10
  -4  13   0   -1.20    1.20
   5 -13   0    5.70    1.50
   5 -13   0    9.70    2.00
  -5  13   0    8.60    2.40
  -5  13   0    7.50    1.30
  -5  13   0   10.30    1.50
   6 -13   0  295.37   24.60
   6 -13   0  280.97   24.80
  -6  13   0  269.97   25.40
   7 -13   0   17.70    2.80
   7 -13   0   12.30    2.30
  -7  13   0    6.80    2.90
   7  13   0   12.50    1.60
   8 -13   0    3.60    1.60
   8 -13   0    3.40    1.70
  -8  13   0    6.20    2.90
   8  13   0    5.40    1.10
   8  13   0    2.80    2.90
   9 -13   0    0.00    1.20
   9 -13   0   -0.10    1.20
   9  13   0    1.30    0.90
   9  13   0    0.30    2.20
  10 -13   0   -0.20    1.20
  10 -13   0   -0.90    1.00
  10  13   0   -1.30    1.00
  10  13   0   -0.20    2.10
  11 -13   0    1.70    1.20
  11 -13   0    2.50    1.50
  11  13   0    0.50    1.40
  11  13   0   -2.30    1.80
   0 -14   0  685.83  103.19
   0 -14   0  662.93   64.69
   0  14   0  747.93   65.29
   0  14   0  671.93   93.89
   1 -14   0  208.18   18.20
   1  14   0  204.68   18.20
  -1  14   0  208.78   18.10
  -1  14   0  218.78   18.30
  -1  14   0  213.28   18.30
   2 -14   0  300.07   24.70
   2 -14   0  283.47   24.60
  -2  14   0  291.47   24.60
  -2  14   0  280.17   24.70
  -2  14   0  277.77   24.90
   3 -14   0  148.29   12.60
   3 -14   0  139.29   12.50
  -3  14   0  139.89   12.40
  -3  14   0  144.09   12.60
  -3  14   0  129.09   12.90
   4 -14   0    0.70    1.00
   4 -14   0   -0.10    0.90
  -4  14   0    1.00    1.20
  -4  14   0    3.00    1.30
  -4  14   0    0.20    1.50
   5 -14   0    1.90    1.30
   5 -14   0    1.90    1.20
  -5  14   0    1.20    1.60
  -5  14   0    1.90    1.00
  -5  14   0    1.80    1.10
   6 -14   0   29.60    3.70
   6 -14   0   32.40    3.60
   6  14   0   27.80    2.90
  -6  14   0   35.10    5.50
   7 -14   0    4.90    1.80
   7 -14   0    3.00    1.50
  -7  14   0    4.70    2.60
   7  14   0    5.00    1.00
   8 -14   0    4.00    1.70
   8 -14   0    9.00    2.10
  -8  14   0    7.40    2.80
   8  14   0    5.30    1.20
   9 -14   0   20.60    3.50
   9 -14   0   28.90    3.80
   9  14   0   34.60    6.40
   9  14   0   21.70    2.70
  10 -14   0    8.50    2.20
  10 -14   0    9.10    2.10
  10  14   0    7.20    3.50
  10  14   0    4.90    1.60
  11 -14   0   42.70    4.90
  11  14   0   39.10    7.10
  11  14   0   48.70    4.80
   0  15   0    0.60    0.60
   0  15   0    6.10    1.20
   0  15   0    1.90    1.00
   1 -15   0   28.50    2.90
  -1  15   0   27.20    3.30
   1  15   0   23.70    2.70
  -1  15   0   20.00    2.80
   1  15   0   25.50    2.50
  -1  15   0   23.70    2.60
   2 -15   0   15.50    2.30
   2 -15   0   21.30    2.70
  -2  15   0   11.60    2.40
  -2  15   0   14.10    2.40
  -2  15   0   16.00    2.20
   3 -15   0   26.20    3.20
   3 -15   0   31.00    3.20
  -3  15   0   32.90    3.70
  -3  15   0   27.80    3.20
  -3  15   0   19.60    3.30
   4 -15   0  181.58   14.90
  -4  15   0  171.88   14.80
  -4  15   0  161.78   14.90
  -4  15   0  152.88   15.40
   5 -15   0   19.20    2.70
   5 -15   0    9.70    2.00
  -5  15   0   12.50    2.10
  -5  15   0    9.70    1.90
  -5  15   0   13.60    3.10
   6 -15   0    2.30    1.40
   6 -15   0    3.80    1.50
   6  15   0    3.80    0.90
  -6  15   0    4.20    2.40
   7 -15   0   54.99    6.00
   7 -15   0   60.89    6.20
   7  15   0   60.19    5.40
  -7  15   0   57.29    7.20
   8 -15   0   24.20    3.60
   8 -15   0   24.00    3.70
  -8  15   0   33.30    5.50
   8  15   0   25.70    2.70
   9 -15   0    8.30    2.10
   9 -15   0    9.50    2.30
   9  15   0    9.10    1.60
   9  15   0    6.40    3.20
  10 -15   0    1.60    1.30
  10 -15   0    0.30    1.30
  10  15   0    1.00    1.10
  10  15   0    2.00    2.70
  11 -15   0   29.20    4.30
  11 -15   0   35.70    4.10
  11  15   0   34.10    3.90
   0  16   0   45.10    4.30
   0  16   0   39.30    4.00
   1 -16   0   80.09    7.00
   1  16   0   76.59    6.70
  -1  16   0   74.59    7.30
  -1  16   0   75.09    6.80
  -1  16   0   68.09    7.00
   2 -16   0   40.00    4.00
   2 -16   0   38.00    4.00
   2  16   0   35.90    3.50
  -2  16   0   30.30    3.70
  -2  16   0   36.00    4.20
  -2  16   0   44.60    5.00
   3 -16   0   21.60    3.00
  -3  16   0   25.90    3.00
  -3  16   0   26.50    3.80
  -3  16   0   20.90    3.40
   4 -16   0   39.80    4.00
   4 -16   0   34.00    3.80
  -4  16   0   31.60    4.00
  -4  16   0   33.30    3.80
  -4  16   0   38.50    5.40
   5 -16   0   10.40    2.00
   5 -16   0    6.30    1.80
  -5  16   0    8.10    1.80
  -5  16   0    7.10    1.70
  -5  16   0    7.50    2.60
   6 -16   0    2.70    1.40
   6 -16   0    5.40    1.70
  -6  16   0    3.10    2.20
   6  16   0    3.40    0.90
   7 -16   0    6.50    2.00
   7 -16   0    8.10    2.00
  -7  16   0   12.20    3.40
   7  16   0    7.90    1.40
   8 -16   0    0.00    1.30
   8 -16   0   -0.50    1.20
  -8  16   0    1.40    2.30
   8  16   0    0.00    0.70
   9 -16   0    1.30    1.50
   9 -16   0    0.10    1.20
   9  16   0    1.70    2.50
   9  16   0   -0.20    0.90
  10 -16   0   19.30    3.20
  10 -16   0   24.80    3.60
  10  16   0   22.50    5.20
  10  16   0   18.10    2.80
  11 -16   0    6.20    1.90
  11 -16   0    2.00    1.50
  11  16   0    5.30    1.80
  11  16   0    2.70    3.20
   0  17   0   -0.20    0.70
   0  17   0   -0.20    0.90
   0  17   0   -0.70    0.70
   1 -17   0   62.49    5.90
   1  17   0   56.79    5.60
   1  17   0   64.19    5.90
  -1  17   0   60.89    6.00
  -1  17   0   62.29    5.80
  -1  17   0   60.69    6.00
   2 -17   0    3.30    1.30
   2 -17   0    1.40    1.10
   2  17   0    0.70    0.90
  -2  17   0    1.50    1.40
  -2  17   0    1.10    1.20
  -2  17   0    1.50    1.00
   2  17   0    2.80    0.90
   3 -17   0   30.80    3.70
   3 -17   0   34.30    3.80
  -3  17   0   38.40    4.10
  -3  17   0   40.20    5.00
  -3  17   0   30.40    3.70
   4 -17   0   -0.20    0.80
   4 -17   0   -0.80    0.80
  -4  17   0   -1.20    1.20
  -4  17   0   -0.40    1.10
  -4  17   0   -0.50    0.90
   5 -17   0   79.09    7.60
   5 -17   0   90.19    7.70
  -5  17   0   82.39    8.50
   5  17   0   80.19    7.10
  -5  17   0   67.69    7.50
  -5  17   0   75.19    7.40
   6 -17   0   16.40    2.70
   6 -17   0   14.90    2.70
   6  17   0   15.00    2.00
  -6  17   0   12.90    3.50
   7 -17   0   98.09    9.20
   7 -17   0   91.29    9.20
  -7  17   0   83.09   10.20
   7  17   0  102.39    8.60
   8 -17   0    2.00    1.50
   8 -17   0    0.20    1.30
  -8  17   0   -1.40    1.90
   8  17   0   -0.60    0.80
   9 -17   0    1.80    1.30
   9 -17   0   -0.20    1.30
   9  17   0   -0.20    2.30
   9  17   0    0.00    0.90
  10 -17   0   -1.00    1.10
  10 -17   0   -0.10    1.00
  10  17   0    1.90    2.50
  10  17   0    1.10    1.10
  11 -17   0    7.60    2.20
  11 -17   0    3.50    1.60
  11  17   0    5.20    1.80
  11  17   0    5.00    3.80
   0  18   0    0.40    1.00
   0  18   0   -0.50    0.70
   0  18   0    0.20    0.90
   1 -18   0    1.40    1.10
  -1  18   0    5.30    1.20
  -1  18   0    6.60    1.60
   1  18   0    3.30    1.30
   1  18   0    2.30    1.00
  -1  18   0    5.80    1.40
   2 -18   0   -0.30    1.00
  -2  18   0   -1.30    1.10
  -2  18   0    1.10    1.20
  -2  18   0    1.90    1.10
   2  18   0    1.70    1.10
   2  18   0    0.70    0.80
   3 -18   0    0.90    1.10
   3 -18   0    2.80    1.30
  -3  18   0    1.40    1.30
  -3  18   0    0.50    1.00
  -3  18   0    1.20    1.60
   3  18   0    0.30    0.70
   4 -18   0   15.50    2.50
   4 -18   0   19.20    2.70
  -4  18   0   15.60    3.20
   4  18   0   16.60    2.00
  -4  18   0   18.10    2.90
  -4  18   0   17.20    2.60
   5 -18   0    9.50    2.20
   5 -18   0   13.00    2.20
  -5  18   0    9.20    2.10
  -5  18   0    5.30    2.50
   5  18   0   12.60    1.70
  -5  18   0   10.00    2.10
   6 -18   0   32.30    4.00
   6 -18   0   27.20    3.50
  -6  18   0   26.60    4.70
  -6  18   0   27.00    3.10
  -6  18   0   26.60    3.20
   6  18   0   29.30    2.90
   7 -18   0  125.49   11.10
   7 -18   0  122.19   11.10
  -7  18   0  107.59   12.20
   7  18   0  114.99   10.40
   8 -18   0    1.40    1.40
   8 -18   0    1.10    1.50
  -8  18   0   -1.00    2.00
   8  18   0    1.90    1.00
   9 -18   0    3.30    1.80
   9 -18   0    3.30    1.50
  -9  18   0    2.90    2.50
   9  18   0    2.90    1.20
  10 -18   0    1.40    1.30
  10 -18   0    1.20    1.50
  10  18   0    1.10    1.30
  11 -18   0   -0.30    1.10
  11 -18   0    0.40    1.30
  11  18   0    3.30    1.60
  11  18   0    3.80    3.30
   0  19   0    0.60    0.90
   0  19   0    1.30    1.10
   0  19   0    0.80    1.10
   1 -19   0   25.50    3.40
   1  19   0   26.70    3.20
  -1  19   0   29.60    3.60
   1  19   0   26.80    2.90
  -1  19   0   25.30    3.00
   2 -19   0    1.90    1.40
   2  19   0    8.10    1.60
  -2  19   0    4.90    1.70
   2  19   0    7.10    1.30
  -2  19   0   10.00    2.00
  -2  19   0    7.20    1.70
   3 -19   0  118.19    9.50
   3 -19   0   97.79    9.40
  -3  19   0  106.09    9.90
   3  19   0   93.19    9.00
  -3  19   0   96.39    9.30
  -3  19   0   98.59    9.50
   4 -19   0   47.00    4.60
   4 -19   0   44.00    4.60
  -4  19   0   39.70    5.10
   4  19   0   40.30    4.00
  -4  19   0   39.60    4.50
  -4  19   0   38.80    4.60
   5 -19   0    5.40    1.60
   5 -19   0    2.70    1.40
  -5  19   0    4.30    1.70
  -5  19   0    1.10    1.80
  -5  19   0    2.50    1.40
   5  19   0    4.10    1.00
   6 -19   0    1.50    1.20
   6 -19   0    1.00    1.30
  -6  19   0    0.70    1.20
  -6  19   0   -0.10    1.90
   6  19   0    2.30    0.90
  -6  19   0    1.70    1.30
   7 -19   0   49.10    5.30
   7 -19   0   51.79    5.30
  -7  19   0   43.40    6.80
   7  19   0   45.50    4.60
   8 -19   0   19.60    3.30
   8 -19   0   15.00    2.80
   8  19   0   17.70    2.50
  -8  19   0   20.40    4.80
   9 -19   0    0.70    1.40
   9 -19   0   -0.20    1.50
   9  19   0    2.30    1.10
  -9  19   0   -1.20    1.90
  10 -19   0    1.00    1.30
  10 -19   0    1.40    1.70
  10  19   0    5.70    3.10
  10  19   0    0.10    1.20
  11 -19   0    1.40    1.30
  11  19   0   -2.10    2.10
  11  19   0    2.00    1.70
   0  20   0   -0.60    1.00
   0  20   0   -0.20    1.10
   0  20   0    0.90    0.90
   1 -20   0    7.90    1.80
  -1  20   0    2.90    1.20
  -1  20   0    3.30    1.30
   1  20   0    1.30    1.00
   1  20   0    3.50    1.30
  -1  20   0    5.90    1.60
   2 -20   0  276.07   24.20
  -2  20   0  267.77   24.10
   2  20   0  291.77   24.20
   2  20   0  272.07   23.90
  -2  20   0  283.77   24.50
  -2  20   0  282.57   24.30
   3 -20   0    2.40    1.30
   3 -20   0    4.10    1.50
  -3  20   0    5.10    1.50
   3  20   0    3.90    1.30
   3  20   0    1.80    0.90
  -3  20   0    3.20    1.60
  -3  20   0    1.90    1.40
   4 -20   0   11.30    2.20
   4 -20   0    9.10    1.80
  -4  20   0   12.80    2.90
  -4  20   0    9.70    2.10
  -4  20   0    7.40    2.20
   4  20   0    9.20    1.60
   5 -20   0    1.00    1.30
   5 -20   0   -0.10    1.10
  -5  20   0   -1.60    1.20
   5  20   0    0.70    0.80
  -5  20   0    1.50    1.40
  -5  20   0    2.10    1.80
   6 -20   0   36.90    4.20
   6 -20   0   39.10    4.20
  -6  20   0   33.80    3.90
  -6  20   0   33.60    5.70
  -6  20   0   33.90    4.10
   6  20   0   33.30    3.60
   7 -20   0    4.10    1.80
   7 -20   0   -0.40    1.20
   7  20   0    1.20    0.90
  -7  20   0    2.20    2.40
   8 -20   0    4.90    1.70
   8 -20   0    4.40    1.90
  -8  20   0    5.10    3.00
   8  20   0    4.20    1.30
   9 -20   0    3.10    1.90
   9 -20   0    6.60    1.90
   9  20   0    7.40    1.70
  -9  20   0    3.10    2.80
  10 -20   0    0.90    1.40
  10 -20   0    0.10    1.50
  10  20   0   -1.80    1.00
  10  20   0   -1.10    2.30
   0  21   0    1.40    1.00
   0  21   0    0.60    1.20
   0  21   0   -0.20    1.10
   1 -21   0 1353.56  158.28
  -1 -21   0 1307.37  157.38
  -1 -21   0 1013.80   99.99
   1 -21   0 1104.49  101.19
   1  21   0 1086.69  100.39
   1  21   0 1182.58  153.58
  -1  21   0 1035.00  100.39
  -1  21   0 1203.48  155.28
   2 -21   0   35.30    4.00
   2  21   0   36.30    3.90
  -2  21   0   35.00    4.20
  -2  21   0   33.10    4.20
   2  21   0   31.70    3.60
  -2  21   0   41.00    4.00
   3 -21   0  465.95   39.40
   3  21   0  463.15   39.30
  -3  21   0  463.15   39.30
  -3  21   0  441.76   39.80
  -3  21   0  459.55   39.60
   4 -21   0    1.70    1.30
   4 -21   0    0.00    1.00
  -4  21   0    0.00    1.10
  -4  21   0   -0.50    1.60
  -4  21   0    1.70    1.40
   4  21   0   -1.20    0.60
   5 -21   0  136.49   11.30
   5 -21   0  120.09   11.20
   5  21   0  124.69   10.70
  -5  21   0  113.49   11.10
  -5  21   0  108.69   11.30
  -5  21   0  113.99   12.00
   6 -21   0   15.60    2.70
   6 -21   0   13.00    2.80
  -6  21   0   13.50    2.70
  -6  21   0   15.70    4.00
  -6  21   0   15.80    2.70
   6  21   0   16.40    2.20
   7 -21   0  106.69    9.80
   7 -21   0  107.89   10.10
  -7  21   0  104.49   11.20
   7  21   0   96.49    9.30
   8 -21   0    2.50    1.70
   8 -21   0    1.60    1.40
   8  21   0    2.00    1.10
  -8  21   0    2.40    2.60
   9 -21   0    4.20    1.80
   9 -21   0    3.50    1.90
   9  21   0    6.30    1.70
  -9  21   0    2.20    2.60
  10 -21   0    0.80    1.20
  10 -21   0    1.60    1.60
  10  21   0   -0.10    1.10
  10  21   0   -2.00    2.10
   0 -22   0  783.62   73.49
   0 -22   0  821.12  134.69
   0  22   0  743.33   72.79
   0  22   0  558.14  117.59
  -1  22   0   34.30    3.50
   1  22   0   28.90    3.80
   1  22   0   27.30    3.60
  -1  22   0   31.70    3.80
   2 -22   0   29.80    3.70
  -2  22   0   31.10    4.00
  -2  22   0   28.70    4.20
   2  22   0   26.30    2.90
  -2  22   0   27.50    3.50
   2  22   0   21.90    3.30
   3 -22   0   39.30    4.70
  -3  22   0   56.09    5.20
   3  22   0   44.30    4.40
  -3  22   0   40.30    4.70
   3  22   0   47.40    4.80
  -3  22   0   44.00    5.30
   4 -22   0   30.90    3.40
   4 -22   0   25.90    3.70
  -4  22   0   33.50    3.90
  -4  22   0   27.70    4.70
  -4  22   0   22.90    3.70
   4  22   0   22.30    2.80
   5 -22   0   17.70    3.10
   5 -22   0   18.10    2.80
   5  22   0   17.90    2.40
  -5  22   0   21.00    4.40
  -5  22   0   14.90    3.00
  -5  22   0   17.00    3.00
   6 -22   0   13.10    2.80
   6 -22   0   15.70    2.80
   6  22   0   12.90    2.10
  -6  22   0   15.90    3.00
  -6  22   0   16.10    2.70
  -6  22   0    7.10    3.20
   7 -22   0   22.60    3.50
   7  22   0   22.60    3.00
  -7  22   0   27.60    5.20
   8 -22   0    9.00    2.20
   8 -22   0    9.40    2.40
  -8  22   0   11.30    3.80
   8  22   0    6.10    1.70
   9 -22   0    5.50    1.90
   9 -22   0    4.60    2.20
  -9  22   0    7.90    3.70
   9  22   0    5.50    1.70
  10 -22   0   14.10    2.70
  10 -22   0   17.00    3.20
  10  22   0   15.40    2.70
  10  22   0   16.90    4.90
   0  23   0    6.70    1.50
   0  23   0    2.70    1.40
   0  23   0    4.60    1.40
  -1  23   0   38.90    4.40
   1  23   0   32.10    4.20
   1  23   0   35.50    4.20
   1  23   0   40.20    4.00
  -1  23   0   43.50    4.50
  -1  23   0   39.50    4.10
   2 -23   0    6.50    1.70
  -2  23   0    3.40    1.60
   2  23   0    5.70    1.70
  -2  23   0    6.50    1.80
  -2  23   0    9.40    2.10
   2  23   0    8.20    1.50
   3 -23   0    2.60    1.50
   3  23   0    4.60    1.50
   3  23   0    4.60    1.20
  -3  23   0    5.90    2.20
  -3  23   0    4.70    1.60
  -3  23   0    4.60    1.80
   4 -23   0    2.90    1.60
   4 -23   0    0.30    1.00
  -4  23   0    1.30    1.50
  -4  23   0    2.80    1.50
   4  23   0    2.50    1.30
  -4  23   0    2.70    1.70
   4  23   0    0.20    0.80
   5 -23   0    2.60    1.60
   5 -23   0    0.30    1.10
  -5  23   0    1.50    1.70
  -5  23   0    1.40    1.60
   5  23   0    2.00    1.00
  -5  23   0    2.00    2.20
   6 -23   0    1.60    1.60
  -6  23   0    0.60    1.80
   6  23   0    0.90    0.90
  -6  23   0    0.40    2.00
  -6  23   0   -2.40    1.30
   7 -23   0   44.10    5.70
   7 -23   0   45.80    5.10
  -7  23   0   51.79    7.70
   7  23   0   44.00    4.60
   8 -23   0   32.80    4.30
   8 -23   0   28.90    4.50
  -8  23   0   26.00    5.60
   8  23   0   30.00    3.80
   9 -23   0    0.60    1.20
   9 -23   0    2.80    1.80
   9  23   0    5.70    1.50
  -9  23   0    2.10    2.80
  10 -23   0    6.50    1.80
  10 -23   0    5.10    2.30
  10  23   0    8.00    1.90
 -10  23   0    5.10    2.70
  10  23   0    5.80    1.60
   0  24   0   -0.60    0.80
   0  24   0    2.20    1.30
   0  24   0    1.30    1.00
   1  24   0    1.10    1.00
  -1  24   0    1.80    1.40
   1  24   0    1.10    1.10
  -1  24   0    1.70    1.10
  -1  24   0    1.00    0.80
   1  24   0    1.50    1.20
   2 -24   0  142.89   12.80
  -2  24   0  140.79   12.60
   2  24   0  145.79   12.70
  -2  24   0  134.19   12.80
  -2  24   0  133.89   13.00
   2  24   0  136.49   12.30
   3 -24   0    1.10    1.30
  -3  24   0    1.40    1.30
   3  24   0    0.20    0.80
   3  24   0    1.20    1.20
  -3  24   0    1.00    1.40
  -3  24   0    1.00    1.50
   4 -24   0   70.59    7.20
   4  24   0   73.89    7.00
  -4  24   0   75.79    7.50
   4  24   0   70.39    6.70
  -4  24   0   64.69    7.70
  -4  24   0   70.69    7.20
   5 -24   0  110.89   10.60
   5 -24   0  110.69   10.40
  -5  24   0  117.09   10.60
   5  24   0  110.09   10.00
  -5  24   0  104.19   10.60
  -5  24   0  104.79   11.30
   6 -24   0    8.60    3.50
   6 -24   0    7.70    2.00
  -6  24   0    7.80    2.30
  -6  24   0   17.20    4.10
   6  24   0    9.40    1.80
  -6  24   0   11.70    2.70
   7 -24   0    7.10    2.20
   7 -24   0    9.80    2.60
   7  24   0    8.90    1.90
  -7  24   0    9.50    1.90
  -7  24   0    7.80    3.30
   8 -24   0   48.60    6.20
   8 -24   0   42.10    5.00
   8  24   0   42.00    4.70
  -8  24   0   51.49    7.80
   9 -24   0   11.20    2.50
   9 -24   0   17.50    3.20
   9  24   0   17.30    2.70
  -9  24   0   16.60    4.50
  10 -24   0    5.00    2.40
 -10  24   0   -0.60    2.20
  10  24   0    7.40    1.80
  10  24   0    4.40    1.90
   0  25   0    1.40    0.90
   0  25   0    0.60    0.80
   0  25   0   -0.50    1.00
   1  25   0   95.49    9.00
   1  25   0   97.09    9.00
   1  25   0   88.49    8.60
  -1  25   0   87.99    9.00
  -1  25   0  101.89    9.20
  -1  25   0   91.69    8.80
   2 -25   0   55.09    5.90
  -2  25   0   60.39    6.30
  -2  25   0   55.29    6.10
  -2  25   0   55.39    5.80
   2  25   0   58.09    5.90
   2  25   0   57.29    5.60
   3 -25   0   42.10    4.90
  -3  25   0   38.40    5.40
   3  25   0   40.80    4.70
  -3  25   0   44.30    4.80
   3  25   0   45.40    4.40
  -3  25   0   49.20    5.20
   4 -25   0   27.10    4.00
  -4  25   0   27.80    4.20
   4  25   0   24.10    3.60
  -4  25   0   21.00    3.60
  -4  25   0   32.50    5.10
   4  25   0   28.70    3.10
   5 -25   0   20.30    3.30
   5  25   0   24.70    3.00
  -5  25   0   17.40    3.50
   5  25   0   18.60    3.10
  -5  25   0   24.30    4.80
  -5  25   0   20.30    3.50
   6 -25   0   35.50    4.00
   6 -25   0   30.20    4.40
  -6  25   0   30.90    5.90
   6  25   0   29.40    3.40
  -6  25   0   21.80    4.10
  -6  25   0   31.80    4.30
   7 -25   0   61.79    6.30
   7 -25   0   62.49    6.10
  -7  25   0   46.20    5.50
  -7  25   0   66.69    8.80
   7  25   0   56.19    5.60
  -7  25   0   50.59    5.70
   8 -25   0    6.40    2.20
   8 -25   0    4.90    1.80
  -8  25   0    7.40    3.40
   8  25   0    8.20    1.90
   9 -25   0   -0.80    1.10
   9 -25   0    1.40    1.60
  -9  25   0    4.10    3.00
   9  25   0    0.10    1.20
   9  25   0    0.60    1.20
  10 -25   0    5.40    2.30
  10  25   0    4.40    1.80
   0  26   0   68.89    6.50
   0  26   0   58.59    6.10
   1  26   0   90.69    9.00
  -1  26   0  103.29    9.20
   1  26   0   94.69    9.30
  -1  26   0   99.99    9.50
  -1  26   0   95.09    9.50
   1  26   0  105.89    9.50
   2 -26   0   31.50    4.40
  -2  26   0   24.70    4.10
  -2  26   0   31.90    3.90
   2  26   0   35.50    3.70
  -2  26   0   36.10    4.80
   2  26   0   41.60    4.20
   3 -26   0   34.60    4.80
   3  26   0   46.90    4.60
  -3  26   0   33.50    4.90
   3  26   0   37.50    4.10
  -3  26   0   37.40    5.70
  -3  26   0   38.90    4.50
   4 -26   0    6.80    2.20
  -4  26   0    6.10    2.20
  -4  26   0    4.20    1.80
   4  26   0    5.20    1.70
  -4  26   0    8.00    2.50
   4  26   0    4.70    1.40
   5 -26   0    2.40    1.60
  -5  26   0   -1.40    1.70
  -5  26   0    3.10    1.90
   5  26   0    1.20    1.20
  -5  26   0    2.30    1.90
   5  26   0    0.90    1.10
   6 -26   0    4.50    2.10
   6 -26   0    7.00    2.10
   6  26   0    8.90    2.00
  -6  26   0    5.10    2.10
   6  26   0    5.20    1.60
  -6  26   0    3.90    2.80
  -6  26   0    4.60    2.30
   7 -26   0   11.60    2.60
   7 -26   0    8.50    2.40
  -7  26   0    6.40    2.00
  -7  26   0    5.30    2.10
  -7  26   0    7.10    3.10
   7  26   0   10.60    2.10
   7  26   0   11.20    2.30
   8 -26   0   47.20    6.00
   8 -26   0   43.60    5.00
   8  26   0   45.90    4.80
  -8  26   0   41.60    7.10
   8  26   0   38.80    4.90
   9 -26   0    5.90    2.50
  -9  26   0    0.30    2.80
   9  26   0    2.70    1.50
  10 -26   0   10.70    2.80
  10  26   0    8.30    2.20
 -10  26   0    4.60    2.40
  10  26   0    9.10    2.20
   0  27   0    1.90    1.20
   0  27   0    2.40    1.50
   0  27   0    0.80    0.70
  -1  27   0   85.79    9.20
   1  27   0   86.19    8.70
  -1  27   0   97.99    9.30
  -1  27   0  105.69    9.00
   1  27   0   98.99    9.10
   2 -27   0   34.30    4.20
  -2  27   0   18.90    3.30
   2  27   0   27.50    3.10
  -2  27   0   32.60    4.30
   2  27   0   18.30    3.40
  -2  27   0   23.30    4.00
   2  27   0   36.20    4.20
   3 -27   0    4.70    1.90
   3  27   0    5.00    1.50
  -3  27   0    2.70    1.60
  -3  27   0    0.40    1.50
   3  27   0    4.00    1.60
  -3  27   0    2.30    1.80
   4 -27   0    6.50    2.00
  -4  27   0    3.10    2.40
   4  27   0    3.70    1.40
  -4  27   0    9.30    2.40
  -4  27   0    7.80    2.10
   4  27   0    5.70    1.80
   5 -27   0    3.30    1.80
   5  27   0    3.30    1.30
   5  27   0    4.40    1.70
  -5  27   0    3.50    2.10
  -5  27   0    5.70    2.90
  -5  27   0    1.50    1.90
   6 -27   0   48.50    5.70
  -6  27   0   46.90    5.60
  -6  27   0   45.70    6.20
   6  27   0   46.80    5.40
  -6  27   0   56.99    8.20
   6  27   0   50.49    5.10
   7 -27   0    3.30    2.00
   7  27   0    7.40    1.80
   7  27   0    7.20    2.00
  -7  27   0    4.20    2.60
  -7  27   0    4.20    1.90
   8 -27   0    7.70    2.40
   8  27   0    3.40    1.60
   9 -27   0    2.30    2.10
   9  27   0    2.90    1.70
  -9  27   0    6.80    3.30
   9  27   0    5.70    1.80
  10 -27   0    1.00    1.80
 -10  27   0    3.20    2.90
  10  27   0   -1.70    1.10
  10  27   0   -0.10    1.40
   0  28   0   31.70    3.70
   0  28   0   21.00    3.30
   1  28   0   14.90    2.40
   1  28   0   12.90    2.70
  -1  28   0   15.10    3.20
  -1  28   0   15.00    2.90
   1  28   0   17.30    3.20
  -1  28   0   13.80    2.60
   2  28   0   33.50    4.50
   2  28   0   39.50    4.20
  -2  28   0   39.00    5.30
  -2  28   0   44.30    6.00
  -2  28   0   38.10    4.40
   2  28   0   36.80    4.40
   3 -28   0   80.89    7.80
  -3  28   0   77.29    7.70
  -3  28   0   73.69    7.90
  -3  28   0   77.79    8.30
   3  28   0   66.19    7.50
   3  28   0   79.99    7.30
   4 -28   0   60.69    6.70
  -4  28   0   61.29    7.50
   4  28   0   64.19    6.30
  -4  28   0   65.69    6.80
   4  28   0   68.99    6.70
  -4  28   0   60.69    7.10
   5 -28   0    5.70    2.20
   5  28   0    9.70    2.20
  -5  28   0    3.20    2.70
  -5  28   0    8.10    2.70
  -5  28   0    8.10    2.50
   5  28   0    8.60    1.90
   6 -28   0   36.20    5.20
  -6  28   0   40.40    5.30
  -6  28   0   36.30    6.40
   6  28   0   36.20    4.80
   6  28   0   34.50    4.80
  -6  28   0   39.00    5.40
   7 -28   0   19.60    3.70
  -7  28   0   24.70    3.50
  -7  28   0   15.20    3.20
   7  28   0   25.20    4.10
   7  28   0   14.90    3.10
   8 -28   0   -0.30    1.50
   8  28   0    1.50    1.40
  -8  28   0   -0.50    2.60
   8  28   0    0.70    1.30
   9 -28   0    7.30    2.90
   9  28   0   13.00    2.50
   9  28   0    9.20    2.30
  -9  28   0    6.60    3.00
   0  29   0    1.00    1.40
   0  29   0    0.30    1.10
   0  29   0    0.50    1.00
   1  29   0    2.50    1.40
   1  29   0    3.80    1.50
   1  29   0    4.50    1.70
  -1  29   0    3.20    1.50
  -1  29   0    2.90    1.50
  -1  29   0    1.10    1.40
   2  29   0   43.40    5.00
   2  29   0   47.40    5.40
  -2  29   0   47.30    5.30
  -2  29   0   49.90    5.80
  -2  29   0   54.79    6.00
   3 -29   0    0.40    1.50
   3  29   0   -1.40    0.90
  -3  29   0   -1.40    1.30
   3  29   0    0.10    1.30
  -3  29   0    2.60    1.90
  -3  29   0    0.00    1.40
   4 -29   0   17.70    3.40
  -4  29   0   15.20    3.70
  -4  29   0   30.10    4.50
   4  29   0   21.60    3.50
  -4  29   0   19.60    3.60
   4  29   0   22.50    3.40
   5 -29   0    0.30    1.60
  -5  29   0    2.80    2.10
   5  29   0    1.70    1.40
  -5  29   0    0.40    2.10
  -5  29   0    0.50    1.80
   6 -29   0    0.90    1.60
   6  29   0    0.40    1.20
  -6  29   0    2.10    2.00
   6  29   0    1.10    1.40
  -6  29   0    1.40    1.90
   7 -29   0    5.50    2.20
  -7  29   0    3.60    2.10
  -7  29   0    3.90    1.80
  -7  29   0    1.00    2.00
   7  29   0    1.20    1.50
   7  29   0    2.80    1.40
   8 -29   0   12.70    2.90
   8  29   0   11.90    2.60
  -8  29   0    9.10    3.20
   8  29   0    6.60    2.10
   9 -29   0    0.10    1.70
   9  29   0    1.20    1.50
   9  29   0   -0.60    1.20
  -9  29   0    2.40    2.90
   0  30   0    3.10    1.60
   0  30   0    3.10    1.50
   1  30   0    0.10    1.20
  -1  30   0    3.50    1.70
  -1  30   0    0.60    1.30
   1  30   0    0.90    1.20
  -1  30   0    0.60    1.00
   1  30   0   -0.70    1.10
   2  30   0    0.60    1.30
  -2  30   0   -0.10    1.40
   2  30   0    0.00    1.30
   2  30   0    0.20    1.40
  -2  30   0   -0.70    1.60
  -2  30   0    1.10    1.40
   3 -30   0   33.40    4.70
  -3  30   0   36.90    5.20
  -3  30   0   20.30    4.10
   3  30   0   33.90    4.50
  -3  30   0   29.70    5.10
   3  30   0   25.50    3.70
   4 -30   0   36.40    5.20
  -4  30   0   54.69    9.00
   4  30   0   38.50    4.50
  -4  30   0   45.30    5.90
  -4  30   0   41.80    6.20
   4  30   0   47.80    5.10
   5 -30   0   54.69    6.30
   5  30   0   50.89    6.00
  -5  30   0   46.20    7.70
   5  30   0   62.89    5.90
  -5  30   0   57.19    6.40
  -5  30   0   53.09    7.10
   6 -30   0   41.90    5.70
  -6  30   0   34.10    5.50
   6  30   0   40.30    4.90
   6  30   0   41.90    4.60
  -6  30   0   45.70    7.00
  -6  30   0   43.80    5.70
   7 -30   0   74.19    8.20
  -7  30   0   72.89    9.40
  -7  30   0   70.79    7.90
   7  30   0   81.09    8.00
   7  30   0   85.29    7.80
  -7  30   0   72.09    8.00
   8 -30   0   31.60    5.20
   8  30   0   39.90    4.90
  -8  30   0   29.60    5.80
   8  30   0   36.50    4.90
   9 -30   0    1.30    2.10
   9  30   0    0.80    1.80
  -9  30   0    2.50    3.00
   9  30   0    2.10    1.70
   0  31   0    2.90    1.80
   0  31   0    1.40    1.30
   0  31   0    2.30    1.60
   1  31   0   29.00    4.30
   1  31   0   25.70    3.70
  -1  31   0   26.50    4.20
  -1  31   0   22.00    4.00
  -1  31   0   29.10    4.10
   1  31   0   32.60    4.70
  -2  31   0   97.29    9.20
  -2  31   0   95.69    9.90
  -2  31   0   89.59    9.50
   2  31   0   92.49    9.30
   2  31   0  103.59    9.60
   2  31   0   88.99    8.90
  -3  31   0    9.40    2.50
   3  31   0   12.70    2.70
  -3  31   0   11.30    3.20
   3  31   0   11.10    2.20
   3  31   0   13.30    3.00
  -3  31   0    4.60    2.40
   4 -31   0    0.30    1.50
   4  31   0    0.40    1.20
  -4  31   0    1.20    1.90
  -4  31   0    1.70    1.80
  -4  31   0    1.50    1.90
   4  31   0    0.00    1.30
   5 -31   0    3.40    1.90
  -5  31   0    1.50    2.10
   5  31   0    2.70    1.70
   5  31   0    1.90    1.50
  -5  31   0    4.20    2.80
   6 -31   0    5.20    2.30
   6  31   0    6.90    2.00
  -6  31   0    9.20    2.70
   6  31   0   10.70    2.40
  -6  31   0    7.50    2.40
  -6  31   0    4.90    3.30
   7 -31   0   28.00    4.50
   7  31   0   26.90    4.00
  -7  31   0   23.70    4.00
  -7  31   0   18.60    3.80
   7  31   0   20.50    3.40
  -7  31   0   23.10    5.50
   8 -31   0   15.20    3.10
   8  31   0    8.90    2.10
  -8  31   0    3.70    4.40
   8  31   0    5.70    2.00
   9 -31   0    6.20    2.80
  -9  31   0   -0.20    2.40
   9  31   0    4.70    2.10
   9  31   0    0.70    1.60
   0  32   0  399.66   34.40
   0  32   0  391.66   34.70
   0  32   0  397.56   34.80
  -1  32   0    1.70    1.90
  -1  32   0    3.80    1.80
   1  32   0    1.30    1.40
   1  32   0    0.10    1.00
   1  32   0   -0.60    1.40
  -1  32   0    1.40    1.60
   2  32   0   13.80    3.00
   2  32   0   17.40    2.80
  -2  32   0   12.50    2.90
  -2  32   0   20.10    3.30
  -2  32   0   17.50    3.50
   2  32   0   16.70    3.20
   3  32   0    3.00    1.70
  -3  32   0    0.30    1.80
   3  32   0    0.70    1.30
  -3  32   0    3.90    2.10
   3  32   0   -0.20    0.90
  -3  32   0   -1.40    1.30
   4 -32   0   13.10    3.00
  -4  32   0   11.00    3.50
   4  32   0    9.50    2.20
  -4  32   0    6.70    2.60
  -4  32   0    5.90    2.40
   4  32   0    9.10    2.30
   5 -32   0    0.80    1.80
   5  32   0    4.00    1.90
  -5  32   0    5.20    2.50
  -5  32   0    2.70    2.60
   5  32   0    2.70    1.60
  -5  32   0    0.30    1.90
   6 -32   0   16.10    3.40
  -6  32   0   19.70    5.10
  -6  32   0   12.90    3.30
  -6  32   0   16.00    3.40
   6  32   0   21.00    3.50
   6  32   0   16.10    2.90
   7 -32   0   11.30    2.80
   7  32   0    5.10    1.90
  -7  32   0    1.20    2.50
  -7  32   0    8.60    2.60
   7  32   0    6.70    2.10
  -7  32   0    6.20    2.50
   8 -32   0   46.10    6.50
  -8  32   0   43.80    4.70
   8  32   0   36.40    5.70
   8  32   0   45.80    5.70
  -8  32   0   48.40    5.10
  -8  32   0   45.80    7.50
   9 -32   0   -1.30    1.70
   9  32   0    1.40    1.80
  -9  32   0   -2.10    1.70
   9  32   0    1.30    1.60
   0  33   0    4.30    2.30
   0  33   0   11.10    2.80
   0  33   0    8.50    2.10
  -1  33   0  118.49   11.80
  -1  33   0  122.49   11.90
  -1  33   0  123.39   11.40
   1  33   0  114.49   11.70
   1  33   0  120.59   11.60
   1  33   0  121.19   11.30
   2  33   0   24.10    3.60
  -2  33   0   27.20    4.00
   2  33   0   22.50    3.90
  -2  33   0   27.60    5.00
   2  33   0   18.30    3.60
  -2  33   0   19.70    3.90
   3  33   0   58.29    6.30
  -3  33   0   64.89    7.60
  -3  33   0   62.39    6.80
   3  33   0   61.79    6.70
   3  33   0   62.49    6.80
  -3  33   0   58.59    7.10
   4 -33   0   20.60    3.60
   4  33   0   11.20    2.70
  -4  33   0   10.10    2.90
   4  33   0   13.00    2.60
  -4  33   0    9.00    3.50
  -4  33   0    7.10    2.90
   4  33   0   20.00    3.80
   5 -33   0    7.20    2.60
  -5  33   0    5.50    2.60
  -5  33   0    5.80    2.50
   5  33   0    8.50    2.40
   5  33   0    6.00    1.90
  -5  33   0    8.20    3.20
   6 -33   0   27.70    4.70
  -6  33   0   38.20    6.90
   6  33   0   28.30    4.40
  -6  33   0   32.50    5.20
   6  33   0   25.60    3.90
   7 -33   0    1.40    2.00
  -7  33   0    3.20    2.20
  -7  33   0    0.40    1.80
   7  33   0    2.00    1.90
   7  33   0    0.80    1.30
  -7  33   0   -0.50    2.40
   8  33   0    5.80    2.20
  -8  33   0   13.30    3.40
  -8  33   0    6.80    1.80
   8  33   0    5.70    2.20
   9 -33   0    0.50    2.10
   9  33   0    0.50    1.60
   9  33   0   -0.30    1.60
  -9  33   0    1.70    2.80
   0  34   0  163.98   15.80
   0  34   0  171.58   15.80
   0  34   0  169.38   15.40
  -1  34   0   -0.40    1.60
  -1  34   0    3.20    1.90
   1  34   0    2.00    1.40
   1  34   0    0.70    1.70
  -1  34   0    3.40    1.70
   1  34   0    1.90    1.50
  -2  34   0   13.30    3.10
   2  34   0   16.40    4.70
   2  34   0   21.20    3.60
   2  34   0   13.20    2.80
  -2  34   0   16.50    3.70
  -2  34   0   20.70    3.50
  -3  34   0    2.10    2.00
  -3  34   0    1.00    2.00
   3  34   0    0.70    1.40
  -3  34   0    2.10    1.70
   3  34   0    0.50    1.40
   3  34   0    0.40    1.40
  -4  34   0   29.30    5.40
  -4  34   0   25.50    4.70
  -4  34   0   24.90    4.30
   4  34   0   28.20    4.00
   4  34   0   24.90    4.20
   5 -34   0   31.40    5.10
   5  34   0   30.20    5.40
  -5  34   0   43.70    7.20
  -5  34   0   34.40    5.30
   5  34   0   31.00    4.40
  -5  34   0   36.20    5.60
   6 -34   0    2.10    1.90
  -6  34   0    2.40    1.90
   6  34   0    3.00    1.80
  -6  34   0    3.50    2.30
   6  34   0    0.00    1.30
   7 -34   0    6.80    2.80
   7  34   0   11.80    2.90
   7  34   0   10.50    2.60
  -7  34   0   14.20    3.30
  -7  34   0   10.00    2.80
  -7  34   0   16.30    4.50
   8 -34   0    1.50    2.00
   8  34   0    3.90    2.10
  -8  34   0    6.20    2.20
  -8  34   0    1.40    2.20
   8  34   0    9.30    2.30
   0  35   0    4.10    2.20
   0  35   0    4.00    1.70
  -1  35   0    2.90    1.80
  -1  35   0    0.50    1.10
   1  35   0   -1.00    1.40
   1  35   0   -0.20    1.40
  -1  35   0    0.20    1.60
  -2  35   0   24.70    4.60
   2  35   0   19.60    3.60
  -2  35   0   19.20    3.50
  -2  35   0   11.60    3.50
   2  35   0   18.50    3.20
  -3  35   0    2.80    2.30
   3  35   0    5.70    2.00
  -3  35   0    7.00    2.40
  -3  35   0    0.10    2.10
   3  35   0    4.10    1.70
   3  35   0    0.90    2.20
  -4  35   0    9.90    3.40
  -4  35   0   12.10    3.50
  -4  35   0   15.90    3.40
   4  35   0   17.70    3.00
   4  35   0   12.80    3.10
  -5  35   0    0.90    1.90
   5  35   0    1.10    1.50
  -5  35   0    0.70    2.00
  -5  35   0    1.10    2.10
   5  35   0    3.30    1.80
   5  35   0    2.70    1.80
   6 -35   0   16.70    3.70
   6  35   0   16.00    3.10
   6  35   0   15.90    3.50
  -6  35   0   16.20    3.60
  -6  35   0   18.30    3.80
  -6  35   0   23.40    4.70
  -7  35   0   35.30    6.00
  -7  35   0   51.69    8.10
   7  35   0   49.40    6.30
   7  35   0   47.40    5.50
  -7  35   0   45.00    6.20
   8 -35   0    2.50    2.40
  -8  35   0   -2.00    1.50
  -8  35   0    1.90    1.70
   8  35   0    6.80    1.90
  -8  35   0    3.50    1.70
   8  35   0    0.40    1.70
   0  36   0   -0.40    1.10
  -1  36   0   22.70    3.80
   1  36   0   21.00    3.50
   1  36   0   19.10    4.60
  -1  36   0   17.40    3.40
  -2  36   0   22.60    4.00
   2  36   0   21.30    4.10
   2  36   0   26.50    4.00
  -2  36   0   25.00    4.40
   3  36   0   73.79    8.30
  -3  36   0   76.29    8.30
  -3  36   0   71.99    8.90
   3  36   0   88.29    8.50
  -3  36   0   92.89   11.30
   3  36   0   77.39    8.00
  -4  36   0    2.10    2.20
   4  36   0    1.50    2.00
  -4  36   0    1.40    2.10
   4  36   0    0.50    1.60
  -4  36   0    1.90    2.00
   4  36   0    0.30    1.40
   5  36   0   17.90    3.60
  -5  36   0   16.60    3.80
   5  36   0   25.30    4.50
  -5  36   0   14.10    4.30
   5  36   0   19.10    3.40
  -5  36   0   17.00    4.00
  -6  36   0    4.40    2.40
   6  36   0    0.50    1.60
   6  36   0    3.40    1.90
   6  36   0    5.00    2.20
  -6  36   0    5.80    2.40
  -6  36   0    8.90    3.00
   7  36   0   11.10    2.70
  -7  36   0   15.70    3.30
  -8  36   0   16.00    3.10
  -8  36   0   18.30    3.20
   8  36   0   22.70    3.60
   8  36   0   12.40    3.30
   0  37   0    1.30    1.10
   0  37   0    0.80    1.70
   1  37   0   14.70    3.30
  -1  37   0   13.70    3.50
   1  37   0   16.00    2.90
  -1  37   0   14.40    3.40
  -1  37   0   16.90    3.30
   2  37   0    6.20    2.20
   2  37   0   10.50    2.90
  -2  37   0    8.30    3.00
  -2  37   0    9.40    3.10
  -2  37   0   12.90    2.90
  -3  37   0    0.70    2.10
   3  37   0    0.10    1.60
   3  37   0    2.40    1.60
  -3  37   0    0.80    1.90
   3  37   0    1.70    1.00
  -3  37   0    2.80    1.90
   4  37   0   15.20    3.00
   4  37   0   14.60    3.20
  -4  37   0   10.60    3.20
  -4  37   0   16.20    4.10
  -4  37   0    9.50    3.40
   5  37   0    4.30    2.30
   5  37   0    5.80    2.30
  -5  37   0    9.50    3.40
   5  37   0    5.30    2.10
  -5  37   0    3.80    2.50
  -5  37   0    5.50    2.60
  -6  37   0    1.20    2.00
   6  37   0   -0.80    1.30
  -6  37   0    1.70    2.10
   6  37   0   -1.20    1.40
   6  37   0    0.30    1.70
   7  37   0   47.00    5.70
  -7  37   0   36.50    5.70
  -7  37   0   34.60    5.80
   7  37   0   36.70    5.80
   7  37   0   37.00    5.60
   8  37   0    9.60    3.00
   8  37   0   14.90    2.80
  -8  37   0    8.80    4.70
  -8  37   0   17.80    2.80
   0  38   0    3.30    2.20
  -1  38   0   27.00    4.80
  -1  38   0   38.40    5.80
   1  38   0   21.60    4.40
   2  38   0    2.00    1.70
   2  38   0    4.70    2.20
  -2  38   0    6.50    2.70
  -2  38   0    7.60    3.10
  -3  38   0   45.30    7.40
  -3  38   0   33.70    5.90
   3  38   0   39.20    5.30
   3  38   0   42.70    6.40
   3  38   0   39.00    5.70
  -4  38   0   22.70    4.60
   4  38   0   23.00    4.00
   4  38   0   23.80    4.70
   4  38   0   32.50    4.90
   5  38   0   63.89    6.80
  -5  38   0   60.89    7.40
   5  38   0   49.70    7.80
  -5  38   0   68.29    8.70
   5  38   0   66.99    7.30
   6  38   0    4.00    2.10
  -6  38   0    3.70    2.20
   6  38   0   -1.00    1.50
   6  38   0   -0.20    1.20
  -6  38   0    1.60    2.40
   7  38   0   -0.20    1.50
   7  38   0   -1.30    1.50
   7  38   0    1.20    1.80
  -7  38   0    3.10    2.30
  -7  38   0    3.60    3.80
  -7  38   0    3.00    1.90
   0  39   0   -0.10    1.60
   1  39   0   27.00    4.70
   2  39   0   -0.30    1.60
  -2  39   0   -0.90    1.80
   2  39   0    1.90    1.80
   3  39   0    6.70    1.90
   3  39   0   13.10    3.20
  -3  39   0   10.10    3.10
   3  39   0   10.90    2.60
   4  39   0   -0.10    1.70
   4  39   0    0.90    1.50
   4  39   0    5.40    2.10
  -4  39   0    2.60    2.30
  -5  39   0   11.00    3.40
   5  39   0   11.20    3.10
   5  39   0    7.20    3.20
   5  39   0   12.00    2.80
   6  39   0    3.40    2.10
  -6  39   0    4.80    3.20
  -6  39   0    6.60    2.70
   6  39   0    3.20    2.30
   6  39   0    8.30    2.30
  -7  39   0    0.30    2.90
  -7  39   0    2.10    2.30
  -7  39   0    1.20    2.30
   7  39   0    2.70    2.00
   0  40   0    2.30    2.00
   0  40   0    1.30    1.90
  -1  40   0   12.60    3.60
  -1  40   0   14.60    3.30
   1  40   0   20.10    3.90
  -1  40   0   19.10    5.50
   2  40   0   -1.90    1.20
   2  40   0   -0.50    1.40
  -2  40   0    0.80    1.80
  -2  40   0    0.90    2.00
   3  40   0    4.60    2.60
  -3  40   0    6.50    2.70
   3  40   0    3.60    2.00
  -3  40   0    0.20    3.10
  -3  40   0    4.60    2.50
   3  40   0    9.10    2.80
  -4  40   0    6.50    2.90
  -4  40   0   15.20    3.60
   4  40   0   11.60    3.00
   4  40   0   13.90    3.00
   4  40   0    8.40    3.00
  -4  40   0   13.10    4.20
   5  40   0   16.50    3.20
  -5  40   0   22.10    4.50
   5  40   0   14.70    3.50
  -5  40   0   21.60    4.70
   5  40   0   11.90    2.80
   6  40   0    3.00    2.10
  -6  40   0    5.00    2.20
   6  40   0   -0.60    1.50
  -6  40   0   -1.10    2.80
  -7  40   0   -2.70    1.60
   7  40   0   -1.60    1.50
  -7  40   0   -0.90    1.90
   7  40   0    0.80    1.60
  -7  40   0    3.10    2.90
   0  41   0    3.10    2.20
   0  41   0    2.90    2.30
  -1  41   0   14.00    3.90
   1  41   0   13.60    2.80
   1  41   0    5.30    2.80
   1  41   0   14.90    3.70
  -1  41   0    9.80    3.30
  -1  41   0   15.40    3.20
  -2  41   0   -0.80    1.90
  -2  41   0    6.40    2.50
   2  41   0   -0.50    1.00
  -2  41   0    0.70    1.90
   2  41   0   -0.10    1.80
   2  41   0   -1.40    1.50
   3  41   0    5.00    2.10
  -3  41   0   -0.60    1.80
   3  41   0   -0.20    1.80
  -3  41   0    4.20    2.30
  -3  41   0    9.10    3.10
   4  41   0   49.60    6.10
   4  41   0   40.90    6.50
  -4  41   0   42.40    6.90
   4  41   0   42.40    6.20
  -4  41   0   45.80    6.50
  -4  41   0   35.10    6.40
  -5  41   0    4.50    2.60
   5  41   0    4.50    2.40
   5  41   0    1.00    2.10
  -5  41   0    4.70    2.60
  -5  41   0    0.00    2.20
  -6  41   0    6.80    2.80
  -6  41   0   -2.30    2.90
   6  41   0    1.10    2.00
   6  41   0    1.50    2.20
   7  41   0   11.40    2.80
  -7  41   0    5.90    2.50
  -7  41   0    1.10    3.00
   7  41   0    4.30    2.50
   0  42   0   49.40    7.30
   0  42   0   54.39    6.80
   0  42   0   54.59    7.00
   1  42   0   13.40    3.40
  -1  42   0   16.20    3.40
   1  42   0   19.20    3.60
  -1  42   0   19.90    4.40
   1  42   0   10.00    2.90
  -1  42   0   15.50    4.30
  -2  42   0    0.60    2.30
   2  42   0    1.20    1.90
   2  42   0    3.20    2.90
   2  42   0    3.20    2.10
  -2  42   0    0.90    1.90
  -2  42   0   -1.90    1.70
  -3  42   0    3.10    2.90
   3  42   0    6.90    2.70
  -3  42   0    4.20    2.60
   3  42   0    7.70    2.90
  -3  42   0   10.40    3.00
   4  42   0   33.40    5.50
  -4  42   0   32.20    5.40
  -4  42   0   22.80    4.90
   4  42   0   25.90    4.50
  -4  42   0   31.00    6.30
  -5  42   0    9.10    2.80
  -5  42   0    6.30    3.10
   5  42   0    1.60    1.80
  -5  42   0    3.50    2.20
   5  42   0    0.90    2.00
   5  42   0    2.50    2.00
  -6  42   0   10.00    3.20
   6  42   0    2.70    2.20
   6  42   0    4.40    2.60
  -6  42   0    4.30    2.90
  -6  42   0    2.50    4.00
   0  43   0    6.90    2.70
   0  43   0    0.80    1.60
   1  43   0    1.30    1.90
   1  43   0    0.00    1.90
  -1  43   0    6.50    3.00
  -1  43   0   -1.10    1.60
   2  43   0    2.30    1.90
  -2  43   0    1.20    2.30
  -2  43   0   -0.60    1.70
   2  43   0   -1.30    1.40
   2  43   0    2.60    2.20
  -3  43   0    0.20    2.30
  -3  43   0    0.10    1.90
   3  43   0    0.10    1.00
   3  43   0    2.00    2.10
   3  43   0    2.40    2.00
  -4  43   0    1.50    2.20
  -4  43   0    2.50    2.20
  -4  43   0    4.60    2.40
   4  43   0    5.30    2.40
   4  43   0    2.10    2.10
   4  43   0    6.50    2.70
  -5  43   0   28.20    4.80
  -5  43   0   15.50    4.60
   5  43   0   32.20    4.80
   5  43   0   23.20    4.50
  -6  43   0    7.10    3.20
   6  43   0    1.70    2.40
   6  43   0    7.60    2.90
  -6  43   0    3.70    3.50
  -6  43   0   17.10    3.50
   0  44   0   15.10    3.40
   0  44   0   12.70    3.70
  -1  44   0    5.90    3.30
   1  44   0    3.60    2.40
   1  44   0    3.00    2.10
  -1  44   0    5.00    2.60
   1  44   0    2.80    2.20
  -1  44   0    0.60    2.20
  -2  44   0    2.20    2.20
  -2  44   0   -2.70    2.80
   2  44   0   -1.40    1.70
  -2  44   0   -0.40    2.10
   2  44   0    3.50    2.30
   2  44   0   -0.40    1.00
   3  44   0    3.20    2.20
  -3  44   0    4.10    1.90
   3  44   0    3.10    2.30
   3  44   0    0.10    1.80
  -3  44   0    3.70    3.20
  -3  44   0    5.80    2.50
  -4  44   0    3.80    2.60
  -4  44   0    1.90    1.80
   4  44   0   -1.20    1.80
   4  44   0   -0.60    1.60
  -4  44   0    3.20    2.70
  -5  44   0   17.40    4.70
   5  44   0   26.90    4.70
  -5  44   0   15.70    4.40
   5  44   0   22.50    4.00
  -6  44   0   14.00    3.30
   6  44   0    1.60    2.20
  -6  44   0    0.70    2.60
  -6  44   0    4.50    3.80
   0  45   0   -0.40    1.20
   0  45   0    0.10    2.20
   0  45   0   -0.30    1.70
  -1  45   0    7.60    3.20
  -1  45   0    1.30    2.20
   1  45   0   -0.10    1.90
   1  45   0   -0.80    1.60
  -1  45   0   -0.10    2.00
   1  45   0    3.20    2.00
  -2  45   0    4.50    2.80
   2  45   0    2.20    2.20
  -2  45   0    5.20    2.60
  -2  45   0   -0.40    1.80
   2  45   0    1.10    2.00
   2  45   0    1.20    2.00
  -3  45   0   20.40    4.60
   3  45   0   23.10    4.60
  -3  45   0   24.70    4.50
   3  45   0   19.90    4.00
  -3  45   0   16.60    4.60
  -4  45   0   -1.30    2.10
  -4  45   0    6.30    3.00
   4  45   0   -3.40    1.60
  -4  45   0    3.80    3.00
   4  45   0    1.10    1.80
  -5  45   0   12.00    3.90
   5  45   0   15.20    3.70
  -5  45   0   13.60    4.00
  -5  45   0   16.80    3.70
   0  46   0    2.70    2.60
   0  46   0    2.30    2.10
   0  46   0    3.40    2.10
  -1  46   0    0.50    2.00
   1  46   0   -1.10    0.80
   1  46   0    2.60    1.90
  -1  46   0   -2.10    1.80
   1  46   0   -1.60    1.70
   2  46   0    7.00    3.00
   2  46   0    5.10    2.40
  -2  46   0    1.30    2.40
   2  46   0    6.50    2.80
  -2  46   0    3.30    2.90
  -2  46   0    2.60    2.40
  -3  46   0    4.20    2.40
   3  46   0    2.00    2.20
  -3  46   0    0.60    2.00
  -3  46   0    2.20    2.10
  -4  46   0   15.40    3.70
   4  46   0    6.80    3.20
  -4  46   0   16.30    4.10
  -4  46   0   12.30    4.10
  -5  46   0    2.30    2.60
  -5  46   0    4.50    3.40
  -5  46   0   11.80    3.00
   0  47   0    4.20    2.20
   0  47   0    4.80    3.10
  -1  47   0   -0.90    2.10
  -1  47   0   -0.50    2.20
   1  47   0    0.40    2.70
   1  47   0   -0.30    2.00
  -1  47   0    2.10    2.70
  -2  47   0    0.00    2.20
  -2  47   0    3.50    2.50
   2  47   0    3.40    2.60
  -2  47   0    2.40    2.60
  -3  47   0    0.80    2.20
   3  47   0    3.10    2.10
  -3  47   0    5.20    3.20
  -3  47   0    3.20    1.90
  -4  47   0    6.90    3.00
  -4  47   0   10.30    3.10
   4  47   0    7.30    4.80
  -4  47   0    2.90    2.60
   0  48   0    0.00    2.00
  -1  48   0    6.90    3.20
   1  48   0    7.40    3.60
  -2  48   0   22.20    4.90
   3  48   0    5.70    2.70
  -3  48   0   -0.80    2.40
   4  48   0    0.70    2.00
  -4  48   0    2.20    2.60
   0  49   0    5.20    2.80
   1  49   0    3.00    2.70
   3  49   0   12.50    3.60
   0  50   0    4.70    2.90
   1  50   0    0.80    2.40
  -1  50   0   -1.50    2.20
  -2  50   0   -0.90    2.00
   2  50   0   -0.40    2.10
   0  51   0    2.20    2.70
   1  51   0   16.40    4.40
  11   0  -1   -0.70    1.20
  10   0  -1   -0.40    1.30
  10   0  -1    0.90    1.80
   9   0  -1   -0.40    1.20
   9   0  -1   -0.30    1.60
   8   0  -1    6.50    2.50
   8   0  -1    4.40    1.60
   7   0  -1    1.40    1.20
   7   0  -1   -0.20    1.30
   6   0  -1   -0.10    0.80
   6   0  -1   -0.10    1.20
   5   0  -1   -0.30    0.80
   5   0  -1    0.70    1.40
   4   0  -1    1.50    0.80
   4   0  -1   -0.50    1.10
   3   0  -1   -0.50    0.60
   3   0  -1   -0.30    0.40
   2   0  -1    0.00    0.60
  -1   0   1    0.70    0.40
   1   0  -1   -0.60    0.40
   1   0   1    0.50    0.70
   1   0   1    0.20    0.20
  -1   0  -1   -0.30    0.60
  -2   0  -1   -0.30    1.00
   2   0   1    0.40    0.90
   3   0   1   -0.30    0.90
   4   0   1   -0.60    1.40
   5   0   1    0.90    1.80
   6   0   1    0.20    1.50
   7   0   1    0.40    1.80
   8   0   1   -0.10    2.00
   9   0   1    0.10    2.00
  10   0   1   -2.20    1.40
  11   0   1   -1.20    1.70
  11  -1  -1   -0.80    1.20
  11  -1  -1   -0.40    1.20
  11   1  -1   -0.30    1.20
  11   1  -1    1.50    1.70
  10  -1  -1   21.10    3.30
  10  -1  -1   30.40    4.40
  10   1  -1   23.70    4.30
  10   1  -1   21.70    3.30
   9  -1  -1   19.40    3.00
   9  -1  -1   24.70    3.90
   9   1  -1   17.20    2.80
   9   1  -1   16.10    3.70
   8  -1  -1  280.77   24.90
   8   1  -1  297.57   25.90
   7  -1  -1   53.39    5.90
   7  -1  -1   49.90    5.20
   7   1  -1   50.99    5.00
   7   1  -1   55.39    6.10
   6  -1  -1    2.70    1.10
   6  -1  -1   -0.80    1.20
   6   1  -1   -0.10    1.40
   6   1  -1    1.00    0.80
   5  -1  -1   32.70    3.40
   5  -1  -1   30.90    4.00
   5   1  -1   36.80    4.60
   5   1  -1   35.40    3.20
   4  -1  -1    1.10    1.20
   4  -1  -1   -0.80    0.80
   4   1  -1    1.80    0.60
   4   1  -1    0.90    1.20
   3  -1  -1   78.09    7.20
   3  -1  -1   77.69    7.00
   3   1  -1   81.99    6.80
   2  -1  -1 1001.50   83.29
   2  -1  -1  916.21   82.59
  -2  -1   1  931.71   82.89
  -2  -1   1  905.61   98.19
  -2   1   1  999.00   96.79
   2   1  -1  909.51   82.79
   2   1  -1 1026.70   99.69
  -2   1   1 1067.49  102.69
  -1  -1   1   56.19    4.60
   1  -1  -1   49.90    4.70
   1   1  -1   52.99    4.60
  -1   1   1   50.39    4.70
   0   1  -1    1.40    0.50
   1  -1   1  262.97   32.20
   1  -1   1  233.38   22.20
  -1  -1  -1  243.88   22.10
  -1  -1  -1  257.27   31.50
   1   1   1  255.57   31.80
   1   1   1  230.38   22.00
  -1   1  -1  255.87   22.20
  -1   1  -1  231.88   31.90
   2  -1   1   28.10    3.20
   2   1   1   24.90    3.20
  -2   1  -1   27.30    3.30
   3  -1   1  394.26   33.40
   3   1   1  395.06   33.50
  -3   1  -1  370.86   33.40
   4  -1   1    2.90    2.00
   4   1   1    0.70    1.60
   5  -1   1   22.90    4.10
   5   1   1   15.90    3.40
   6  -1   1    1.80    1.80
   6   1   1    5.60    2.30
   7  -1   1    2.20    2.00
   7   1   1    1.70    2.00
   8  -1   1   -1.00    1.60
   8   1   1    4.10    2.40
   9  -1   1   27.70    3.00
   9  -1   1   31.60    5.60
   9   1   1   33.00    5.60
  10  -1   1    6.40    3.00
  10  -1   1    7.70    1.70
  10   1   1    8.30    3.00
  11  -1   1    2.20    1.00
  11  -1   1   -0.10    2.00
  11   1   1    1.50    2.20
  11  -2  -1    6.60    2.00
  11   2  -1    6.20    2.50
  11   2  -1    9.30    2.00
  10  -2  -1    2.70    1.70
  10  -2  -1    0.80    1.40
  10   2  -1   -0.20    1.70
  10   2  -1    2.80    1.40
   9  -2  -1   71.39    7.80
   9  -2  -1   78.29    7.40
   9   2  -1   82.19    8.40
   9   2  -1   72.29    7.20
   8  -2  -1   65.39    7.70
   8  -2  -1   68.99    6.60
   8   2  -1   65.39    6.90
   8   2  -1   64.09    7.50
   7  -2  -1   34.10    4.50
   7   2  -1   29.30    3.20
   7   2  -1   25.20    4.30
   6  -2  -1   21.70    2.90
   6  -2  -1   31.20    3.80
   6   2  -1   22.30    2.40
   6   2  -1   21.20    3.60
   5  -2  -1   12.30    2.30
   5  -2  -1   10.30    1.80
   5   2  -1   11.10    1.40
   5   2  -1   18.00    3.10
   4  -2  -1    2.60    1.30
   4  -2  -1    3.90    1.20
   4   2  -1    4.40    0.70
   3  -2  -1   10.30    1.50
   3  -2  -1    6.50    1.20
   3   2  -1    9.30    1.00
   2  -2  -1   18.80    2.20
  -2   2   1   17.70    1.90
   2   2  -1   18.40    1.80
   1  -2  -1  750.32   66.89
  -1  -2   1  911.31   83.29
   1  -2  -1  697.13   77.79
  -1   2   1  752.32   66.99
   1   2  -1  726.03   79.89
   1   2  -1  803.02   67.19
   0  -2   1  548.05   62.79
   0   2   1  472.55   43.60
   1  -2   1  195.88   16.70
  -1   2  -1  190.28   16.70
   2  -2   1    1.30    0.90
   2  -2   1    1.70    0.50
   2  -2   1    3.10    0.40
  -2   2  -1    1.00    1.00
   3  -2   1    0.90    1.00
   3   2   1    0.40    1.00
  -3   2  -1    1.30    1.10
   4  -2   1   27.70    4.40
   4   2   1   34.80    4.70
   5  -2   1   86.09    9.10
   5   2   1   91.99   10.00
   6  -2   1   14.00    3.00
   6   2   1   10.40    2.80
   7  -2   1   40.70    6.00
   7   2   1   40.20    6.30
   8  -2   1   14.40    3.70
   8  -2   1   16.10    2.00
   8  -2   1   15.70    1.60
   8   2   1   19.20    4.40
   9  -2   1    9.00    3.00
   9  -2   1    6.70    1.60
   9   2   1    2.00    2.60
  10  -2   1    4.20    2.60
  10  -2   1    6.20    1.30
  10   2   1    6.00    3.00
  11  -2   1    2.50    2.20
  11  -3  -1    2.90    1.70
  11   3  -1    3.30    1.70
  11   3  -1    8.40    2.80
  10  -3  -1   29.30    4.50
  10  -3  -1   34.90    4.20
  10   3  -1   30.50    3.60
  10   3  -1   26.00    4.70
   9  -3  -1    0.50    1.40
   9  -3  -1    0.10    1.50
   9   3  -1    0.90    1.30
   9   3  -1    7.20    2.50
   8  -3  -1   57.49    6.90
   8  -3  -1   68.49    6.50
   8   3  -1   67.49    7.50
   8   3  -1   68.59    6.40
   7  -3  -1    6.10    2.00
   7  -3  -1    5.90    1.70
   7   3  -1    9.70    3.20
   7   3  -1    8.50    1.50
   6  -3  -1    2.40    1.40
   6  -3  -1    3.40    1.30
   6   3  -1    3.40    1.70
   6   3  -1    2.60    0.80
   5  -3  -1   17.30    2.70
   5  -3  -1   18.50    2.40
   5   3  -1   18.70    3.20
   5   3  -1   16.70    1.70
   4  -3  -1    2.10    1.20
   4  -3  -1    2.10    1.20
   4   3  -1    2.30    0.50
   3  -3  -1   -0.30    0.50
   3  -3  -1    0.40    0.70
  -3   3   1    0.30    0.70
   3   3  -1    0.20    0.30
   2  -3  -1  325.37   29.90
  -2  -3   1  252.97   44.90
   2  -3  -1  370.26   46.90
  -2  -3   1  330.67   30.10
  -2   3   1  306.37   46.50
   2   3  -1  326.77   29.70
  -2   3   1  287.67   29.80
   2   3  -1  378.46   49.20
   1  -3  -1  617.84   64.19
  -1  -3   1  593.34   64.89
   1  -3  -1  587.14   50.49
   1   3  -1  586.04   50.49
  -1   3   1  511.65   50.19
   1   3  -1  579.54   65.89
   0  -3  -1  482.35   43.40
   0  -3   1  480.35   43.60
   0  -3   1  511.75   56.49
   0  -3  -1  491.55   54.49
   0   3   1  522.45   54.29
   0   3  -1  502.75   43.60
   0   3  -1  598.84   59.19
   0   3   1  461.45   43.40
   1  -3   1   19.70    2.40
   1  -3   1   21.10    2.10
  -1   3  -1   20.80    2.10
   1   3   1   20.30    1.90
  -1   3  -1   22.70    1.90
   2  -3   1  216.58   17.90
   2  -3   1  211.18   18.50
  -2   3  -1  202.98   18.50
   3  -3   1  101.39    9.10
   3  -3   1   92.39    8.20
   3  -3   1   97.69    8.20
  -3   3  -1   92.19    9.10
   4  -3   1  274.97   24.60
   4  -3   1  301.87   25.80
   4   3   1  311.37   26.00
  -4   3  -1  292.07   25.80
   5  -3   1   32.80    4.70
   5  -3   1   35.40    3.20
   6  -3   1    0.30    0.60
   6  -3   1    0.20    1.40
   6  -3   1    0.00    0.60
   6   3   1   -0.70    1.50
   7  -3   1    6.10    1.00
   7  -3   1    6.90    2.60
   7  -3   1    5.90    1.20
   7   3   1    5.00    2.60
   8  -3   1   -0.20    1.70
   8  -3   1    0.40    0.50
   8  -3   1   -0.30    0.80
   8   3   1    1.50    2.30
   9  -3   1  106.49   11.20
   9  -3   1  105.69    9.40
   9   3   1  102.89   11.50
  10  -3   1   18.30    4.10
  10  -3   1   16.00    2.20
  10   3   1   17.90    4.40
  11  -3   1   47.50    4.70
  11  -3   1   53.39    7.50
  11   3   1   46.60    7.10
  11  -4  -1   -0.40    1.20
  11   4  -1    0.20    1.30
  11   4  -1   -1.20    1.40
  10  -4  -1   23.40    3.40
  10  -4  -1   21.90    3.70
  10   4  -1   22.10    3.10
  10   4  -1   22.20    4.30
   9  -4  -1   16.80    2.70
   9  -4  -1   16.00    3.10
   9   4  -1   12.10    2.30
   9   4  -1   10.90    3.30
   8  -4  -1   25.60    3.40
   8  -4  -1   25.30    3.90
   8   4  -1   24.10    3.10
   8   4  -1   23.40    4.40
   7  -4  -1   89.39    7.70
   7  -4  -1   73.39    7.90
   7   4  -1   73.29    8.70
   7   4  -1   81.29    7.20
   6  -4  -1   50.89    5.10
   6  -4  -1   47.40    5.40
   6   4  -1   40.30    5.40
   6   4  -1   47.90    4.30
   5  -4  -1   81.59    7.00
   5  -4  -1   66.39    6.70
   5   4  -1   68.79    6.10
   4  -4  -1    3.60    1.30
   4  -4  -1    3.60    1.40
   4   4  -1    4.10    0.60
   3  -4  -1   73.29    7.00
   3  -4  -1   75.99    7.10
  -3   4   1   77.19    7.10
   3   4  -1   85.99    6.80
   2  -4  -1    5.70    1.20
   2  -4  -1    7.00    0.90
  -2   4   1    4.90    1.20
   2   4  -1    7.20    0.90
  -2   4   1    7.90    0.80
  -2   4   1    6.60    1.10
   1  -4  -1 3339.47  269.07
   1  -4  -1 3342.67  284.47
  -1  -4   1 3304.47  285.27
   1   4  -1 3062.59  284.87
   1   4  -1 3118.59  268.67
  -1   4   1 2954.20  268.77
   0  -4   1 1023.10   91.09
   0  -4   1 1124.99  106.29
   0  -4  -1 1004.60   90.89
   0  -4  -1 1077.59  103.49
   0   4  -1 1178.98  107.79
   0   4   1  993.60   90.89
   0   4   1 1099.99  103.19
   0   4  -1 1107.99   91.19
   1  -4   1  644.04   60.19
  -1  -4  -1  705.13   59.79
  -1  -4  -1  772.22   71.79
   1  -4   1  794.12   75.39
   1   4   1  621.94   68.29
   2  -4   1   54.89    5.30
   2  -4   1   53.69    4.80
   2  -4   1   57.99    4.70
  -2   4  -1   54.19    4.70
  -2   4  -1   49.70    4.60
  -2   4  -1   51.89    5.40
   3  -4   1   53.09    4.70
   3  -4   1   50.79    4.80
   3  -4   1   51.19    5.50
  -3   4  -1   60.79    5.70
  -4   4  -1  647.64   55.59
   5  -4   1   57.29    5.30
   5  -4   1   64.09    6.60
   5  -4   1   57.59    5.20
  -5   4  -1   59.49    6.60
   5   4   1   58.29    6.80
   6  -4   1   59.89    6.70
   6  -4   1   61.19    5.20
   6  -4   1   55.49    5.30
   6   4   1   56.49    7.00
   7  -4   1   10.90    3.20
   7  -4   1   10.10    1.30
   7  -4   1    9.90    1.60
   7   4   1    6.00    2.80
   8  -4   1   10.10    3.10
   8  -4   1   13.30    1.50
   8  -4   1   18.20    2.90
   8   4   1    9.60    3.50
   9  -4   1    2.20    1.10
   9  -4   1   -1.40    1.60
   9   4   1   13.00    3.40
  10  -4   1    5.40    1.30
  10  -4   1    2.30    2.40
  10   4   1    4.20    2.70
  11  -4   1    8.50    1.50
  11  -4   1   10.60    3.10
  11   4   1    7.60    3.40
  11  -5  -1    0.90    1.40
  11   5  -1   -0.70    1.50
  11   5  -1   -0.80    1.20
  10  -5  -1   -0.60    1.30
  10   5  -1    1.50    2.10
  10   5  -1    1.80    1.50
   9  -5  -1    3.40    1.60
   9  -5  -1    3.60    1.60
   9   5  -1    1.70    1.40
   9   5  -1    1.20    2.00
   8  -5  -1    0.20    1.40
   8  -5  -1    0.20    1.30
   8   5  -1    0.90    1.80
   8   5  -1    0.20    1.20
   7  -5  -1   81.49    7.90
   7  -5  -1   84.99    8.10
   7   5  -1   80.69    7.30
   7   5  -1   84.89    8.80
   6  -5  -1  129.09   11.30
   6  -5  -1  113.49   11.10
   6   5  -1  126.59   10.60
   6   5  -1  123.29   11.90
   5  -5  -1   45.50    4.50
   5   5  -1   40.50    3.70
   4  -5  -1  101.19    9.40
   4  -5  -1  104.69    9.50
  -4   5   1  102.29    9.60
   4   5  -1  110.49    9.00
   3  -5  -1    0.60    0.60
   3  -5  -1    1.00    0.90
  -3   5   1    0.80    0.80
   3   5  -1    0.40    0.30
  -3   5   1    0.90    0.70
  -3   5   1    0.80    0.40
   2  -5  -1  232.48   18.60
  -2   5   1  208.38   18.40
  -2   5   1  207.88   18.50
  -1  -5   1   22.10    2.20
   1  -5  -1   24.00    2.50
   1   5  -1   24.70    2.30
   1   5  -1   24.80    2.30
  -1   5   1   23.60    2.60
   0  -5   1 1105.99   97.69
   0  -5  -1 1166.38   97.59
   0  -5  -1 1138.79  111.59
   0  -5   1 1174.98  114.29
   0   5   1 1156.28  110.79
   0   5  -1 1154.28   97.69
   0   5  -1 1115.39  114.29
   0   5   1 1068.79   97.49
   1  -5   1  175.78   15.20
  -1   5  -1  165.98   15.20
  -1   5  -1  180.88   15.00
   2  -5   1  226.68   19.30
   2  -5   1  243.08   19.80
  -2   5  -1  217.58   19.80
  -2   5  -1  221.08   19.30
   3  -5   1    8.10    1.90
   3  -5   1    7.10    1.10
   3  -5   1    6.70    1.00
  -3   5  -1    5.60    1.80
   4  -5   1   50.59    5.60
   4  -5   1   44.90    4.50
   4  -5   1   51.79    4.50
  -4   5  -1   45.80    5.80
   5  -5   1   72.49    6.60
   5  -5   1   74.59    6.60
   5  -5   1   78.19    7.80
  -5   5  -1   69.89    7.90
   5   5   1   77.39    8.20
   6  -5   1    1.50    0.80
   6  -5   1    0.30    0.60
   6  -5   1    1.30    1.60
   6   5   1    2.50    2.00
   7  -5   1   13.80    3.20
   7  -5   1   15.50    1.80
   7   5   1   22.10    4.80
   8  -5   1    1.60    0.60
   8  -5   1    1.50    1.00
   8  -5   1    0.20    1.90
   8   5   1    4.00    2.60
   9  -5   1    1.10    1.00
   9  -5   1   -1.40    1.50
   9   5   1   -0.50    2.20
  10  -5   1    1.30    0.90
  10  -5   1   -1.00    1.60
  10   5   1   -1.10    2.00
  11  -5   1    5.90    2.70
  11  -5   1   10.40    1.70
  11   5   1    5.20    3.30
  11  -6  -1    2.50    1.60
  11   6  -1    0.30    1.90
  11   6  -1    1.00    1.40
  10  -6  -1    2.60    1.50
  10  -6  -1    1.10    1.50
  10   6  -1    4.20    1.60
  10   6  -1    2.20    2.20
   9  -6  -1   26.90    3.60
   9  -6  -1   26.00    3.80
   9   6  -1   21.30    4.60
   9   6  -1   24.60    3.30
   8  -6  -1   -0.80    1.40
   8  -6  -1    0.40    1.40
   8   6  -1    0.60    2.10
   7  -6  -1  233.78   20.50
   7  -6  -1  232.88   20.30
   7   6  -1  231.88   19.80
   7   6  -1  228.28   21.20
   6  -6  -1    1.70    1.20
   6  -6  -1    1.50    1.20
   6   6  -1    1.70    0.70
   5  -6  -1   11.60    2.30
   5  -6  -1   16.40    2.40
  -5   6   1   16.20    3.30
   5   6  -1   15.20    1.50
   4  -6  -1    6.10    1.50
   4   6  -1    7.90    1.00
  -4   6   1    6.70    1.90
   3  -6  -1   50.09    4.60
   3  -6  -1   47.40    4.80
  -3   6   1   42.80    4.70
  -3   6   1   46.10    4.80
   3   6  -1   54.99    4.40
  -3   6   1   55.79    4.50
  -2  -6   1  980.30   90.59
  -2  -6   1 1131.59  111.19
   2  -6  -1 1141.69   91.09
   2  -6  -1  909.61  108.59
  -2   6   1  985.10   90.89
   2   6  -1  944.81  110.49
   2   6  -1 1077.39   90.29
  -1  -6   1  530.15   62.79
   1  -6  -1  476.45   43.80
   1  -6  -1  485.35   61.39
  -1   6   1  453.55   43.80
   1   6  -1  493.05   43.70
  -1   6   1  579.64   61.79
   1   6  -1  417.86   61.69
   0  -6  -1  223.68   40.30
   0  -6   1  250.57   25.40
   0  -6   1  327.67   48.50
   0  -6  -1  294.77   25.60
   0   6  -1  269.07   25.40
   0   6   1  250.07   25.30
   0   6  -1  222.88   44.70
   0   6   1  244.78   41.00
   1  -6   1  692.03   75.69
  -1  -6  -1  516.35   74.89
  -1   6  -1  713.43   58.79
   1   6   1  758.92   72.69
   1   6   1  612.64   58.09
   2  -6   1   97.69    8.50
   2  -6   1   97.99    8.50
   2  -6   1   95.69    9.00
  -2   6  -1   92.69    8.60
  -2   6  -1  103.99    8.50
   3  -6   1  138.99   11.50
   3  -6   1  132.49   11.50
   3  -6   1  123.99   12.10
  -3   6  -1  134.29   12.30
   4  -6   1  217.38   19.00
   4  -6   1  229.38   19.00
   4  -6   1  213.28   19.80
  -4   6  -1  227.18   20.10
   5  -6   1   57.59    6.30
   5  -6   1   54.99    5.10
   5  -6   1   55.79    5.10
  -5   6  -1   56.29    6.50
   5   6   1   56.19    6.70
   6  -6   1   10.50    2.70
   6  -6   1   12.20    1.60
   6   6   1   11.30    3.10
  -6   6  -1   12.20    3.00
   7  -6   1   35.80    5.30
   7  -6   1   30.10    3.30
   7  -6   1   30.90    3.00
   7   6   1   27.60    5.60
   8  -6   1   21.70    2.30
   8  -6   1   22.70    2.70
   8  -6   1   22.80    4.30
   8   6   1   34.50    5.80
   9  -6   1    3.20    1.20
   9  -6   1    5.20    2.50
   9   6   1    4.90    2.70
  10  -6   1    0.90    1.00
  10  -6   1    0.60    1.70
  10   6   1   -1.80    1.80
  11  -6   1    0.90    0.90
  11  -6   1    1.20    1.80
  11   6   1   -2.80    1.80
  11  -7  -1   -1.20    1.20
  11   7  -1   -2.00    1.10
  11   7  -1    1.60    2.20
  10  -7  -1    0.00    1.30
  10   7  -1    0.70    2.00
  10   7  -1    0.00    1.20
   9  -7  -1    1.20    1.50
   9   7  -1    3.70    1.40
   9   7  -1    1.30    2.10
   8  -7  -1   41.00    4.50
   8  -7  -1   34.30    4.40
   8   7  -1   38.80    5.10
   8   7  -1   38.90    6.00
   7  -7  -1   33.60    4.20
   7  -7  -1   38.40    4.30
   7   7  -1   37.20    3.60
   7   7  -1   38.50    5.70
   6  -7  -1   36.30    4.10
   6  -7  -1   36.60    4.00
   6   7  -1   36.50    3.40
   5  -7  -1   88.79    8.00
   5  -7  -1   88.89    8.10
   5   7  -1   85.99    7.50
  -5   7   1   82.19    8.30
   4  -7  -1    8.70    1.90
   4  -7  -1   12.60    1.80
  -4   7   1    8.60    2.10
   4   7  -1    9.80    1.20
   3  -7  -1   36.90    3.50
   3  -7  -1   32.50    3.80
  -3   7   1   36.90    3.30
  -3   7   1   35.00    3.70
   3   7  -1   37.30    3.30
  -3   7   1   36.50    3.70
   2  -7  -1   89.19    7.00
   2  -7  -1   75.19    7.40
  -2   7   1   74.49    7.10
   2   7  -1   80.39    6.90
  -2   7   1   79.19    6.90
  -2   7   1   77.69    7.20
  -1  -7   1  110.39    9.10
   1  -7  -1  108.09    9.30
  -1   7   1  105.19    9.30
   1   7  -1  103.59    9.20
   1   7  -1  102.49    9.20
   0  -7   1  855.91   88.99
   0  -7  -1  716.73   83.19
   0  -7  -1  820.02   67.59
   0  -7   1  731.93   67.49
   0   7  -1  722.33   87.69
   0   7  -1  773.62   67.49
   0   7   1  708.03   67.29
   0   7   1  828.12   84.49
   1  -7   1  124.89   10.40
   1  -7   1  123.59   10.60
  -1   7  -1  120.49   10.40
  -1   7  -1  107.09   10.60
   2  -7   1   66.79    5.80
   2  -7   1   66.69    5.80
   2  -7   1   63.39    6.20
  -2   7  -1   66.39    5.80
  -2   7  -1   57.99    5.80
  -2   7  -1   68.29    6.40
   3  -7   1   50.39    4.50
   3  -7   1   54.19    4.60
   3  -7   1   48.90    5.20
  -3   7  -1   45.00    4.40
  -3   7  -1   50.09    4.50
  -3   7  -1   50.09    5.50
  -4   7  -1  712.33   61.09
   5  -7   1   15.20    3.10
   5  -7   1   17.60    2.00
  -5   7  -1   21.10    4.10
   6  -7   1   -0.70    1.20
   6  -7   1    1.10    0.70
   6  -7   1    0.10    0.80
  -6   7  -1   -0.20    1.50
   6   7   1   -0.70    1.50
   7  -7   1    8.70    1.40
   7  -7   1   12.50    1.90
   7  -7   1   16.70    3.50
   7   7   1   11.80    3.70
   8  -7   1   31.90    3.30
   8  -7   1   26.60    2.90
   8  -7   1   34.60    5.30
   8   7   1   32.90    6.20
   9  -7   1   25.20    3.20
   9  -7   1   25.60    4.60
   9   7   1   30.90    5.80
  10  -7   1   -0.40    0.90
  10  -7   1   -1.20    1.30
  10   7   1   -0.50    2.00
  11  -7   1    1.80    1.10
  11  -7   1    0.00    1.70
  11   7   1    1.20    2.30
  11  -8  -1   12.50    2.50
  11   8  -1   14.00    2.60
  11   8  -1    9.40    3.20
  10  -8  -1    4.20    1.70
  10   8  -1   -0.30    2.10
  10   8  -1    1.30    1.40
   9  -8  -1    0.50    1.20
   9  -8  -1    1.90    1.50
   9   8  -1    0.30    2.00
   9   8  -1    0.60    1.20
   8  -8  -1  261.07   22.70
   8  -8  -1  262.67   22.70
   8   8  -1  259.07   23.80
   8   8  -1  252.97   22.20
   7  -8  -1   39.40    4.30
   7  -8  -1   39.50    4.30
   7   8  -1   34.40    5.80
   7   8  -1   34.20    4.00
   6  -8  -1   39.10    4.20
   6  -8  -1   35.10    4.00
  -6   8   1   36.60    4.50
   6   8  -1   38.10    3.50
   5  -8  -1   16.10    2.40
   5  -8  -1   17.40    2.60
   5   8  -1   15.90    1.70
  -5   8   1   18.60    3.10
   4  -8  -1  211.58   18.00
   4  -8  -1  212.58   17.80
   4   8  -1  216.98   17.50
  -4   8   1  195.28   18.10
  -4   8   1  194.48   17.60
  -4   8   1  203.68   17.50
   3  -8  -1   17.40    2.00
   3  -8  -1   21.20    2.60
  -3   8   1   19.40    2.60
  -3   8   1   16.60    2.40
  -3   8   1   17.40    1.90
   3   8  -1   19.10    1.80
  -2  -8   1  598.54   67.99
   2  -8  -1  444.36   70.79
  -2  -8   1  418.26   41.40
   2   8  -1  320.87   62.99
  -2   8   1  415.36   41.80
   2   8  -1  491.65   41.40
   1  -8  -1  738.43   86.39
   1  -8  -1  726.63   65.49
  -1  -8   1  877.71   91.89
   1   8  -1  692.43   86.99
  -1   8   1  852.21   88.09
   1   8  -1  748.13   64.89
  -1   8   1  653.83   64.99
   0  -8   1    0.60    0.60
   0  -8  -1    0.70    0.60
   0  -8   1    1.40    0.60
   0   8  -1    1.10    0.80
   0   8  -1    0.30    0.60
   0   8   1    0.90    0.70
   1  -8   1   44.00    4.20
   1  -8   1   44.50    4.00
  -1   8  -1   39.60    3.90
  -1   8  -1   43.10    4.10
   1   8   1   41.80    3.90
   2  -8   1  102.39    9.10
   2  -8   1  104.19    9.50
  -2   8  -1  103.49    9.20
  -2   8  -1   96.59    9.60
  -2   8  -1  111.89    9.10
   3  -8   1  196.08   16.10
   3  -8   1  193.48   16.30
   3  -8   1  195.18   16.70
  -3   8  -1  186.08   16.10
  -3   8  -1  182.98   16.90
  -3   8  -1  173.68   16.10
   4  -8   1    5.00    1.20
   4  -8   1    3.60    1.00
   4  -8   1    1.90    1.70
  -4   8  -1    3.70    2.00
   5  -8   1   51.89    4.80
   5  -8   1   50.19    4.90
   5  -8   1   61.59    7.60
  -5   8  -1   46.40    6.50
   6  -8   1   48.00    5.50
   6  -8   1   45.80    4.20
   6  -8   1   45.20    4.40
  -6   8  -1   45.60    5.80
   6   8   1   36.40    6.00
   7  -8   1   70.69    6.30
   7  -8   1   71.39    6.60
   7  -8   1   65.79    7.60
   7   8   1   68.59    8.40
   8  -8   1   -0.70    0.90
   8  -8   1   -0.40    0.60
   8  -8   1    0.10    1.80
   8   8   1   -2.70    1.70
   9  -8   1    5.80    2.30
   9  -8   1    3.00    1.30
   9   8   1    3.30    2.80
  10  -8   1    1.70    1.10
  10  -8   1    1.20    1.80
  10   8   1    0.50    2.20
  11  -8   1   25.50    3.40
  11  -8   1   28.80    4.60
  11   8   1   27.90    6.00
  11  -9  -1   36.20    4.30
  11   9  -1   33.60    4.00
  11   9  -1   33.40    5.90
  10  -9  -1   11.70    2.40
  10   9  -1   13.50    2.40
  10   9  -1   10.20    3.40
   9  -9  -1   41.90    4.80
   9  -9  -1   51.59    5.20
   9   9  -1   39.90    4.60
   9   9  -1   51.29    7.30
   8  -9  -1   39.80    4.70
   8  -9  -1   35.10    4.40
   8   9  -1   44.30    4.10
   8   9  -1   46.90    6.70
   7  -9  -1  347.47   30.70
   7  -9  -1  373.96   30.90
   7   9  -1  350.36   30.40
   6  -9  -1    0.10    0.90
   6  -9  -1    0.30    1.10
  -6   9   1    0.50    1.50
   6   9  -1    0.10    0.70
   5  -9  -1   46.20    4.30
   5  -9  -1   46.60    4.50
  -5   9   1   37.20    4.70
   5   9  -1   38.10    3.70
   4  -9  -1    9.60    1.70
   4  -9  -1   12.20    2.10
  -4   9   1   10.50    1.80
  -4   9   1    9.70    1.50
   3  -9  -1   59.99    5.80
   3  -9  -1   64.79    5.50
   3   9  -1   58.09    5.30
  -3   9   1   62.09    5.80
  -3   9   1   56.79    5.80
  -2  -9   1  588.34   74.09
   2  -9  -1  555.24   46.20
   2  -9  -1  466.05   75.69
  -2  -9   1  423.86   45.00
  -2   9   1  444.86   45.60
   2   9  -1  444.26   75.59
   2   9  -1  518.45   45.20
   1  -9  -1 7042.40  587.64
  -1  -9   1 7658.33  611.84
   1  -9  -1 7110.19  609.54
   1   9  -1 7067.99  584.64
   1   9  -1 6158.08  608.04
  -1   9   1 6605.14  585.34
   0  -9   1 1490.25  141.49
   0  -9  -1 1445.06  116.19
   0  -9   1 1180.88  115.69
   0  -9  -1 1407.46  138.29
   0   9  -1 1443.96  116.29
   0   9   1 1240.88  115.79
   0   9  -1 1115.29  137.29
   0   9   1 1409.66  137.09
   1  -9   1   64.29    5.90
   1  -9   1   61.39    5.70
  -1   9  -1   59.99    5.80
  -1   9  -1   69.49    5.80
   1   9   1   61.79    5.70
  -1   9  -1   64.59    6.10
   2  -9   1  253.77   21.90
  -2   9  -1  250.37   22.00
   3  -9   1    1.10    1.20
   3  -9   1    0.60    0.70
   3  -9   1    0.70    0.80
  -3   9  -1    0.90    1.00
  -3   9  -1    0.70    1.50
  -3   9  -1    0.10    0.80
   4  -9   1  531.25   44.60
  -4   9  -1  503.65   44.80
   5  -9   1    9.10    3.40
   5  -9   1    3.80    1.00
   5  -9   1    3.00    1.00
  -5   9  -1    2.90    2.00
   6  -9   1  246.28   21.60
   6  -9   1  245.08   20.70
   6  -9   1  237.48   20.50
  -6   9  -1  227.18   21.90
   7  -9   1   50.59    6.50
   7  -9   1   39.40    4.00
   7  -9   1   43.00    4.40
   7   9   1   43.80    7.20
  -7   9  -1   51.39    7.10
   8  -9   1   13.60    2.30
   8  -9   1   14.00    1.90
   8  -9   1   12.20    3.30
   8   9   1   17.20    4.00
   9  -9   1    3.80    1.40
   9  -9   1    4.30    2.20
   9   9   1    1.50    2.50
  10  -9   1    6.20    2.60
  10  -9   1   11.20    1.90
  10   9   1   10.90    3.40
  11  -9   1   10.90    2.90
  11  -9   1   10.70    2.00
  11   9   1   12.00    3.90
  11 -10  -1    2.60    1.60
  11  10  -1    1.20    2.20
  11  10  -1    1.50    1.70
  10 -10  -1   12.60    2.50
  10  10  -1   12.30    2.40
  10  10  -1   11.80    3.50
   9 -10  -1    4.90    1.60
   9 -10  -1    0.90    1.60
   9  10  -1    3.40    1.40
   9  10  -1    7.40    3.00
   8 -10  -1    1.00    1.20
   8 -10  -1    0.10    1.40
   8  10  -1    0.40    1.00
   8  10  -1   -0.80    1.80
   7 -10  -1  111.09   10.60
   7 -10  -1  117.79   10.50
   7  10  -1  112.49   10.00
   6 -10  -1   19.90    3.00
   6 -10  -1   22.00    3.00
  -6  10   1   17.60    3.30
   6  10  -1   20.10    2.10
   5 -10  -1   37.70    4.10
   5 -10  -1   38.80    3.80
   5  10  -1   34.60    3.60
  -5  10   1   36.10    4.40
   4 -10  -1  189.98   15.70
   4 -10  -1  187.08   15.90
   4  10  -1  179.88   15.60
  -4  10   1  179.88   16.10
  -4  10   1  183.98   15.50
  -4  10   1  160.38   15.70
   3 -10  -1  162.28   14.00
   3 -10  -1  159.38   13.80
  -3  10   1  149.39   14.00
  -3  10   1  162.48   13.70
   3  10  -1  159.68   13.60
   2 -10  -1  176.08   14.70
  -2  10   1  176.88   14.70
  -2  10   1  151.58   14.80
   1 -10  -1   96.59    8.60
  -1 -10   1  106.29    8.50
   1  10  -1   93.69    8.60
   1  10  -1   92.69    8.50
  -1  10   1   95.49    8.70
   0 -10  -1  959.50  131.79
   0 -10   1 1068.89   97.69
   0 -10  -1 1174.18   97.79
   0 -10   1 1289.77  126.89
   0  10  -1 1024.40  122.79
   0  10  -1 1160.88   97.79
   0  10   1 1040.30   97.49
   1 -10   1 4923.81  409.16
   1 -10   1 4014.90  380.16
  -1 -10  -1 4574.04  402.96
  -1  10  -1 4310.27  408.46
  -1  10  -1 4687.63  380.56
   1  10   1 4605.64  401.36
   2 -10   1  205.48   17.50
   2 -10   1  217.68   17.60
   2 -10   1  211.98   17.90
  -2  10  -1  188.98   17.60
  -2  10  -1  193.68   18.00
  -2  10  -1  204.88   17.50
   3 -10   1  358.36   29.70
  -3  10  -1  324.57   29.90
  -3  10  -1  345.37   29.30
   4 -10   1  390.36   31.80
   4 -10   1  382.36   31.10
   4 -10   1  371.46   31.00
  -4  10  -1  351.76   32.00
  -4  10  -1  346.97   30.80
  -4  10  -1  350.36   30.80
   5 -10   1   33.30    5.10
   5 -10   1   38.60    4.10
   5 -10   1   44.90    4.00
  -5  10  -1   47.40    5.60
   6 -10   1   16.50    2.20
   6 -10   1   11.40    1.80
   6 -10   1   18.10    3.50
  -6  10  -1   14.80    3.50
   7 -10   1    5.00    1.40
   7 -10   1    9.50    2.60
  -7  10  -1    9.20    3.10
   7  10   1   -0.90    2.00
   8 -10   1   16.30    2.40
   8 -10   1   12.50    3.10
   8  10   1   14.20    4.00
   9 -10   1   60.69    7.10
   9 -10   1   58.49    6.20
   9  10   1   65.89    5.60
   9  10   1   79.59   10.60
  10 -10   1    9.00    1.80
  10 -10   1    3.80    2.10
  10  10   1    1.20    2.40
  11 -10   1   12.20    2.20
  11  10   1   13.70    4.30
  11 -11  -1   15.60    2.80
  11  11  -1   11.80    2.70
  11  11  -1   19.00    4.40
  10 -11  -1   -1.20    1.30
  10  11  -1    0.20    1.30
  10  11  -1   -0.80    1.80
   9 -11  -1    3.60    1.50
   9 -11  -1    1.20    1.50
   9  11  -1    4.20    2.60
   9  11  -1    5.10    1.50
   8 -11  -1   19.80    3.20
   8  11  -1   20.20    2.70
   8  11  -1   24.20    4.80
   7 -11  -1   99.79    9.00
   7 -11  -1   93.99    8.80
  -7  11   1   87.69    9.40
   7  11  -1   94.69    8.40
   6 -11  -1    2.20    1.30
   6 -11  -1    0.00    0.90
  -6  11   1   -1.10    1.30
   6  11  -1    0.80    0.60
   5 -11  -1   29.60    2.90
   5 -11  -1   29.20    3.50
   5  11  -1   23.20    2.50
  -5  11   1   18.30    3.50
   4 -11  -1  173.28   14.30
   4 -11  -1  168.58   14.00
  -4  11   1  165.68   13.90
  -4  11   1  144.99   14.40
   4  11  -1  161.18   13.70
  -4  11   1  144.69   14.10
   3 -11  -1  124.89   10.90
   3 -11  -1  128.49   10.70
   3  11  -1  121.99   10.50
  -3  11   1  119.19   11.00
  -3  11   1  110.09   10.90
  -3  11   1  122.89   10.60
   2 -11  -1  789.22  105.79
   2 -11  -1  943.51   79.89
  -2 -11   1  788.12  104.49
   2  11  -1  647.04  108.79
   2  11  -1  895.01   78.89
  -2  11   1  938.61  107.39
   1 -11  -1 7270.47  669.53
   1 -11  -1 8230.18  643.24
  -1 -11   1 8448.16  674.33
  -1  11   1 8068.89  670.33
   1  11  -1 7864.11  642.54
   1  11  -1 6707.73  669.53
  -1  11   1 6733.93  642.34
   0 -11   1 7994.20  743.23
   0 -11  -1 9404.16  743.73
   0  11  -1 8371.96  773.52
   0  11  -1 9358.86  743.83
   0  11   1 7980.00  743.13
   0  11   1 9999.00  771.72
  -1 -11  -1  929.81  106.09
   1 -11   1 1006.50  111.19
   1 -11   1  864.31   81.99
  -1  11  -1  971.40   82.19
   1  11   1 1047.10  106.89
  -1  11  -1  819.32  110.09
   1  11   1  880.51   81.49
   2 -11   1   85.79    7.50
   2 -11   1   83.29    7.40
   2 -11   1   87.09    7.80
  -2  11  -1   73.89    7.90
  -2  11  -1   80.49    7.60
  -2  11  -1   89.39    7.60
   2  11   1   83.39    7.40
   3 -11   1  151.48   13.10
   3 -11   1  159.18   13.70
   3 -11   1  154.28   13.20
  -3  11  -1  140.69   13.90
  -3  11  -1  157.18   13.20
  -3  11  -1  139.89   13.30
   4 -11   1   14.20    2.00
   4 -11   1   11.30    2.50
   4 -11   1   11.50    1.70
  -4  11  -1   12.30    1.80
  -4  11  -1    9.60    2.90
  -4  11  -1   11.70    1.80
   5 -11   1    8.50    1.50
   5 -11   1    9.00    1.40
   5 -11   1    4.70    1.90
  -5  11  -1    6.30    2.40
   6 -11   1    4.20    1.30
   6 -11   1    2.60    1.10
   6 -11   1    2.90    1.80
  -6  11  -1    2.60    2.20
   7 -11   1   26.10    3.20
   7 -11   1   27.20    2.90
   7 -11   1   32.20    4.60
   7  11   1   33.30    5.80
  -7  11  -1   25.50    5.00
   8 -11   1   33.90    5.10
   8 -11   1   32.50    3.80
   8  11   1   38.90    6.40
   9 -11   1   16.60    3.50
   9 -11   1   23.60    3.10
   9  11   1   21.50    5.00
  10 -11   1    3.20    2.00
  10 -11   1    3.40    1.40
  10  11   1    5.20    1.20
  10  11   1    7.60    3.80
  11 -11   1    9.30    2.00
  11 -11   1    3.70    2.20
  11 -12  -1   40.10    4.30
  11  12  -1   32.50    4.40
  11  12  -1   23.90    5.40
  10 -12  -1   -1.10    1.20
  10  12  -1   -1.20    1.20
  10  12  -1   -0.90    1.70
   9 -12  -1    0.10    1.50
   9 -12  -1    0.70    1.10
   9  12  -1    3.20    2.60
   9  12  -1   -0.60    1.10
   8 -12  -1   23.90    3.50
   8 -12  -1   19.60    3.50
   8  12  -1   20.80    2.70
   7 -12  -1   19.80    2.90
   7 -12  -1   22.30    3.30
   7  12  -1   19.30    2.30
  -7  12   1   18.30    3.70
   6 -12  -1   46.50    4.60
   6 -12  -1   46.90    4.90
  -6  12   1   41.10    5.20
   6  12  -1   43.30    4.20
   5 -12  -1    5.50    1.30
   5 -12  -1    7.80    1.80
  -5  12   1    3.50    1.70
  -5  12   1    5.90    1.10
   5  12  -1    6.90    1.10
  -5  12   1    6.30    1.30
   4 -12  -1    2.70    1.50
   4 -12  -1    5.20    1.30
  -4  12   1    4.10    1.70
  -4  12   1    1.70    1.50
   4  12  -1    7.10    1.10
  -4  12   1    8.00    1.40
   3 -12  -1   64.59    6.30
   3 -12  -1   73.19    6.10
   3  12  -1   64.49    5.80
  -3  12   1   57.69    6.30
  -3  12   1   67.39    5.90
  -3  12   1   59.19    6.30
   2 -12  -1   98.49    9.10
  -2  12   1   97.19    9.20
   2  12  -1   98.49    8.80
  -2  12   1  103.39    9.10
  -2  12   1  104.99    8.80
   1 -12  -1  172.88   15.10
  -1  12   1  170.68   15.00
   1  12  -1  174.28   14.90
  -1  12   1  174.68   15.10
   0 -12   1 1684.23  163.78
   0 -12  -1 1584.44  130.69
   0 -12   1 1396.66  130.39
   0  12  -1 1568.44  130.69
   0  12   1 1364.46  130.19
   0  12   1 1491.65  156.08
   1 -12   1   20.10    2.50
   1 -12   1   19.10    2.30
  -1  12  -1   20.90    2.50
  -1  12  -1   22.90    3.00
  -1  12  -1   24.40    2.50
   1  12   1   26.80    2.50
   2 -12   1  307.17   27.30
   2 -12   1  333.87   27.60
  -2  12  -1  316.47   27.80
  -2  12  -1  322.37   27.40
   3 -12   1   59.09    5.20
   3 -12   1   51.69    5.10
   3 -12   1   51.19    5.60
  -3  12  -1   59.59    5.30
  -3  12  -1   48.30    6.00
  -3  12  -1   53.79    5.40
   4 -12   1    0.40    0.90
   4 -12   1   -0.60    0.70
  -4  12  -1    1.60    1.00
  -4  12  -1   -0.60    1.50
  -4  12  -1    1.60    1.20
   5 -12   1  115.49   10.90
   5 -12   1  123.39   10.70
   5 -12   1  120.59   11.30
  -5  12  -1  117.99   11.80
   6 -12   1   14.60    2.00
   6 -12   1   14.40    3.00
   6 -12   1   14.10    2.20
  -6  12  -1   14.60    3.50
   7 -12   1    0.80    1.10
   7 -12   1    2.40    0.90
   7 -12   1    1.90    1.80
  -7  12  -1    5.80    2.80
   8 -12   1    0.10    1.10
   8 -12   1    1.70    1.70
   8  12   1    0.30    2.70
   9 -12   1   17.80    2.60
   9 -12   1   12.90    3.10
   9  12   1   13.80    1.60
   9  12   1    4.50    3.30
  10 -12   1    1.00    1.20
  10 -12   1   -0.40    1.40
  10  12   1   -2.30    1.80
  10  12   1    0.60    0.80
  11 -12   1    3.60    1.90
  11 -12   1    2.90    1.50
  11  12   1    4.10    3.20
  11  12   1    2.10    1.20
  11 -13  -1    8.10    2.70
  11  13  -1    4.90    3.20
  11  13  -1    7.30    2.20
  10 -13  -1    2.80    1.80
  10  13  -1    3.50    1.70
  10  13  -1    0.90    2.50
   9 -13  -1   53.09    5.70
   9 -13  -1   50.39    5.20
   9  13  -1   49.20    5.20
   9  13  -1   52.89    8.20
   8 -13  -1    5.40    2.00
   8 -13  -1    9.50    1.90
   8  13  -1    5.90    1.50
   7 -13  -1   21.90    3.40
   7 -13  -1   19.00    3.00
  -7  13   1   23.80    4.00
   7  13  -1   20.60    2.40
   6 -13  -1   -0.30    1.10
   6 -13  -1   -0.50    0.80
   6  13  -1    0.30    0.70
  -6  13   1   -0.20    1.50
   5 -13  -1    0.90    1.20
   5 -13  -1    0.40    0.80
   5  13  -1    1.10    0.70
  -5  13   1    1.80    1.60
  -5  13   1    0.00    1.00
  -5  13   1    1.50    1.10
   4 -13  -1   23.40    3.10
   4 -13  -1   19.40    2.40
  -4  13   1   20.50    3.20
   4  13  -1   20.00    2.20
  -4  13   1   21.80    2.60
  -4  13   1   16.60    2.90
   3 -13  -1   11.70    1.80
   3 -13  -1   13.00    2.20
  -3  13   1   14.40    2.40
   3  13  -1   12.30    1.60
  -3  13   1   10.30    1.60
  -3  13   1   11.70    2.20
   2 -13  -1  264.47   22.60
  -2  13   1  267.87   22.70
  -2  13   1  254.27   22.50
   1 -13  -1  197.28   16.40
  -1  13   1  187.58   16.30
   1  13  -1  186.98   16.20
  -1  13   1  189.88   16.50
   1  13  -1  180.88   16.40
   0 -13  -1  133.49   11.50
   0 -13   1  138.89   11.40
   0  13  -1  129.99   11.60
   0  13   1  131.89   11.50
   0  13  -1  130.49   11.50
   0  13  -1  119.09   11.40
  -1  13  -1  289.77   24.70
  -1  13  -1  287.87   25.00
   2 -13   1    0.10    0.70
   2 -13   1   -0.60    0.70
   2 -13   1    1.10    1.00
   2  13   1   -0.40    0.60
  -2  13  -1   -1.40    1.00
  -2  13  -1    1.20    0.90
  -2  13  -1    0.50    1.00
   3 -13   1  230.78   20.50
   3 -13   1  243.88   20.20
   3 -13   1  229.78   20.00
  -3  13  -1  228.98   20.90
  -3  13  -1  236.58   20.20
  -3  13  -1  227.78   20.20
   4 -13   1   44.00    5.00
   4 -13   1   48.20    4.60
  -4  13  -1   40.20    4.50
  -4  13  -1   48.70    6.30
  -4  13  -1   46.50    4.60
   5 -13   1   24.40    3.20
   5 -13   1   39.60    4.80
   5 -13   1   30.80    3.10
  -5  13  -1   32.40    5.30
   6 -13   1   11.60    1.80
   6 -13   1   16.60    2.30
   6 -13   1   11.10    2.50
  -6  13  -1   10.40    3.30
   7 -13   1   26.20    4.20
   7 -13   1   24.30    2.70
   7 -13   1   23.60    3.30
  -7  13  -1   25.30    5.00
   8 -13   1   12.20    2.80
   8 -13   1   15.20    2.40
  -8  13  -1    3.40    2.90
   8  13   1   11.90    4.00
   9 -13   1   11.50    2.90
   9 -13   1   12.70    2.30
   9  13   1    9.60    3.50
   9  13   1   11.40    1.50
  10 -13   1    3.40    1.50
  10 -13   1    0.30    1.40
  10  13   1    3.90    1.00
  10  13   1   -0.30    2.20
  11 -13   1    0.40    1.10
  11 -13   1    4.90    2.20
  11  13   1    1.60    1.20
  11  13   1    2.50    3.00
  11 -14  -1   21.20    3.70
  11  14  -1   21.20    3.50
  11  14  -1   27.70    5.60
  10 -14  -1    2.70    1.80
  10  14  -1   -0.40    2.10
  10  14  -1    1.70    1.50
   9 -14  -1   14.90    3.00
   9 -14  -1   17.50    2.70
   9  14  -1   14.90    4.30
   9  14  -1   22.20    2.80
   8 -14  -1    1.60    1.20
   8 -14  -1    0.90    1.50
   8  14  -1    0.90    1.00
   7 -14  -1  214.68   18.60
   7 -14  -1  203.48   17.90
  -7  14   1  176.88   18.30
   7  14  -1  202.88   17.30
   6 -14  -1   29.50    4.00
   6 -14  -1   28.10    3.20
  -6  14   1   32.90    4.80
   6  14  -1   26.80    2.90
   5 -14  -1    3.60    1.20
   5 -14  -1    6.00    1.60
  -5  14   1    7.00    2.10
   5  14  -1    2.70    0.90
  -5  14   1    3.80    1.50
  -5  14   1    5.50    1.30
   4 -14  -1   11.90    2.20
   4 -14  -1   11.10    1.80
  -4  14   1   11.20    2.30
  -4  14   1   13.50    2.60
  -4  14   1   10.60    1.80
   4  14  -1   11.80    1.60
   3 -14  -1   10.20    2.00
   3 -14  -1   10.70    1.90
  -3  14   1   11.70    2.40
  -3  14   1   10.70    1.70
   3  14  -1   17.10    1.90
  -3  14   1   10.80    2.40
   2 -14  -1   49.10    4.80
  -2  14   1   41.40    4.80
  -2  14   1   48.80    4.40
   2  14  -1   42.10    4.40
  -2  14   1   53.89    4.80
  -1 -14   1  495.65   50.29
  -1 -14   1  593.14   92.39
   1 -14  -1  410.16   82.49
  -1  14   1  591.14   90.39
  -1  14   1  495.85   50.39
   1  14  -1  576.14   50.59
   1  14  -1  540.85   91.69
   0 -14  -1  296.07   25.20
   0  14  -1  293.27   25.20
   1 -14   1    0.50    0.70
   1 -14   1   -0.20    0.90
   1  14   1    0.90    0.80
  -1  14  -1    1.00    1.00
  -1  14  -1    0.90    0.70
  -1  14  -1    0.40    0.80
   2 -14   1   12.50    1.70
   2 -14   1   10.00    1.70
   2 -14   1   13.60    2.20
  -2  14  -1    7.90    1.70
   2  14   1    9.90    1.70
  -2  14  -1    8.50    1.80
  -2  14  -1    9.00    2.00
   3 -14   1  287.07   24.00
   3 -14   1  284.77   24.10
  -3  14  -1  270.37   24.10
  -3  14  -1  276.37   24.70
   3  14   1  270.77   23.80
  -3  14  -1  283.27   24.00
   4 -14   1   30.10    3.70
   4 -14   1   32.10    3.10
   4 -14   1   31.90    3.30
  -4  14  -1   29.60    3.40
  -4  14  -1   27.70    3.40
  -4  14  -1   23.40    4.10
   5 -14   1   13.50    2.60
   5 -14   1   13.50    2.10
   5 -14   1   11.60    1.80
  -5  14  -1   13.80    1.80
  -5  14  -1   12.60    1.70
  -5  14  -1   14.50    3.30
   6 -14   1    1.20    1.40
   6 -14   1    6.10    1.20
   6 -14   1    4.00    1.40
  -6  14  -1    1.80    2.40
   7 -14   1   90.49    9.20
   7 -14   1   88.69    8.60
   7 -14   1   94.49    8.20
  -7  14  -1   86.39   10.00
   8 -14   1    0.40    1.50
   8 -14   1   -0.40    1.00
  -8  14  -1    3.30    2.50
   8  14   1    1.70    2.40
   9 -14   1   -0.50    1.10
   9 -14   1    0.90    1.50
   9  14   1    0.80    0.60
   9  14   1    7.30    3.90
  10 -14   1   10.70    2.10
  10 -14   1   11.00    2.80
  10  14   1    7.30    1.40
  10  14   1    6.30    3.10
  11 -14   1    9.60    2.10
  11 -14   1    9.50    2.40
  11  14   1    7.00    1.40
  11  14   1    7.90    1.70
  11  14   1    4.90    3.60
  11 -15  -1   19.80    3.40
  11  15  -1    9.60    2.60
  11  15  -1   15.10    4.10
  10 -15  -1   10.80    2.50
  10  15  -1    5.20    2.00
  10  15  -1   12.30    3.90
   9 -15  -1    0.20    1.40
   9 -15  -1    0.50    1.10
   9  15  -1    2.60    2.90
   9  15  -1    1.50    1.20
   8 -15  -1    2.10    1.30
   8 -15  -1    0.00    1.40
   8  15  -1    1.80    1.10
  -8  15   1    4.00    2.20
   7 -15  -1    3.30    1.30
   7 -15  -1    2.40    1.60
   7  15  -1    4.10    1.20
  -7  15   1    3.10    2.30
   6 -15  -1   10.90    2.30
   6 -15  -1   11.70    2.50
   6  15  -1   11.20    1.70
  -6  15   1    6.30    2.40
   5 -15  -1   38.70    3.60
   5 -15  -1   33.00    3.80
   5  15  -1   32.80    3.30
  -5  15   1   32.40    4.60
  -5  15   1   29.10    3.70
  -5  15   1   31.10    3.50
   4 -15  -1   10.40    1.90
   4 -15  -1   11.20    2.20
   4  15  -1   11.20    1.60
  -4  15   1   13.60    2.50
  -4  15   1   15.00    2.10
  -4  15   1   12.80    2.40
   3 -15  -1    2.00    1.30
  -3  15   1    0.20    1.50
  -3  15   1    0.00    0.80
  -3  15   1    3.40    1.50
   3  15  -1    1.90    0.90
   2 -15  -1   53.39    5.10
  -2  15   1   47.70    4.60
  -2  15   1   46.70    4.90
  -2  15   1   45.60    5.50
   2  15  -1   52.79    4.70
   1 -15  -1  121.79   11.20
   1  15  -1  127.79   11.10
   1  15  -1  127.39   11.30
  -1  15   1  127.89   11.20
  -1  15   1  124.39   11.70
   0 -15  -1   95.49    8.80
   0 -15   1  104.39    8.70
   0  15  -1   99.29    8.80
   0  15  -1   97.49    8.80
   0  15   1   92.59    8.80
   0  15  -1   93.79    8.90
   1 -15   1   74.19    7.50
   1  15   1   85.69    7.50
  -1  15  -1   81.79    7.40
  -1  15  -1   81.29    7.80
  -1  15  -1   82.19    7.50
   2 -15   1   18.30    2.40
   2 -15   1   17.60    2.30
   2  15   1   21.60    2.50
  -2  15  -1   15.30    2.50
  -2  15  -1   12.40    2.70
  -2  15  -1   22.40    2.70
   3 -15   1    1.30    0.90
   3 -15   1    1.10    1.10
   3 -15   1    2.30    1.10
  -3  15  -1    0.40    1.20
  -3  15  -1    1.30    1.40
  -3  15  -1   -0.20    1.30
   3  15   1    2.10    1.00
   4 -15   1   30.70    3.20
   4 -15   1   29.50    3.70
   4 -15   1   28.50    3.40
  -4  15  -1   35.60    5.00
  -4  15  -1   30.40    3.50
  -4  15  -1   32.40    3.60
   5 -15   1   57.09    5.50
   5 -15   1   56.79    5.90
   5 -15   1   60.99    5.30
  -5  15  -1   56.49    6.80
  -5  15  -1   54.89    5.30
  -5  15  -1   50.09    5.30
   6 -15   1    6.50    1.40
   6 -15   1    6.90    1.80
   6 -15   1    6.50    2.00
  -6  15  -1    8.50    3.10
   7 -15   1    3.30    1.50
   7 -15   1    3.30    1.20
   7 -15   1    7.00    2.30
  -7  15  -1    1.80    2.40
   8 -15   1    2.20    1.40
   8 -15   1    3.70    1.70
  -8  15  -1    0.10    2.20
   9 -15   1    8.60    2.40
   9 -15   1    3.60    1.70
   9  15   1    1.40    2.90
   9  15   1    5.60    1.10
  10 -15   1    9.90    2.50
  10 -15   1    8.50    2.00
  10  15   1    1.80    3.40
  10  15   1   11.70    1.60
  11 -15   1    0.60    1.40
  11 -15   1    1.40    1.50
  11  15   1    2.90    2.90
  11  15   1   -0.80    1.00
  11  15   1    1.90    1.00
  11 -16  -1   15.20    3.00
  11  16  -1   15.50    3.00
  11  16  -1   15.70    4.40
  10 -16  -1    1.60    1.10
  10  16  -1    2.70    1.60
  10  16  -1   -1.30    2.10
   9 -16  -1    0.20    1.40
   9 -16  -1    1.50    1.20
   9  16  -1    1.90    1.30
   8 -16  -1    4.90    2.00
   8 -16  -1    8.60    1.80
  -8  16   1    8.20    2.90
   8  16  -1   10.60    1.80
   7 -16  -1    5.70    1.60
   7 -16  -1    6.20    2.10
   7  16  -1    4.60    1.30
  -7  16   1    6.30    2.60
   6 -16  -1   33.00    4.00
   6 -16  -1   29.80    3.20
  -6  16   1   27.40    2.80
  -6  16   1   23.10    4.40
  -6  16   1   21.50    2.80
   6  16  -1   28.70    2.90
   5 -16  -1    1.20    1.30
   5 -16  -1    1.00    1.10
  -5  16   1    4.60    1.50
  -5  16   1    3.90    1.20
   5  16  -1    0.80    0.70
  -5  16   1    1.60    1.60
   4 -16  -1   30.50    3.30
   4 -16  -1   30.90    3.90
  -4  16   1   28.20    3.20
  -4  16   1   31.60    4.10
   4  16  -1   28.80    3.00
  -4  16   1   26.00    3.80
   3 -16  -1  130.19   11.80
  -3  16   1  119.39   12.10
  -3  16   1  136.79   12.00
  -3  16   1  134.09   11.60
   3  16  -1  131.49   11.50
   2 -16  -1  159.08   13.90
  -2  16   1  142.19   14.00
   2  16  -1  149.69   13.60
  -2  16   1  166.78   13.60
  -2  16   1  161.08   13.90
   1 -16  -1  947.91   85.29
  -1 -16   1 1171.28  130.79
   1 -16  -1  817.02  131.79
  -1  16   1  807.12   84.49
   1  16  -1  982.70   85.09
  -1  16   1  996.00  124.89
   1  16  -1  990.60  129.89
   0 -16   1  164.08   14.30
   0 -16  -1  162.98   14.30
   0  16  -1  161.08   14.20
   0  16  -1  168.78   14.50
   0  16  -1  158.88   14.30
   0  16   1  159.58   14.40
   1 -16   1    6.50    1.70
   1 -16   1    2.80    1.10
  -1  16  -1    6.30    1.70
  -1  16  -1    5.80    1.40
  -1  16  -1    4.30    1.40
   2 -16   1   40.00    4.30
   2 -16   1   33.50    4.00
   2 -16   1   40.70    3.90
  -2  16  -1   38.10    4.30
  -2  16  -1   42.80    4.80
  -2  16  -1   39.40    4.50
   2  16   1   38.90    4.00
   3 -16   1    3.00    1.20
   3 -16   1    1.00    1.10
   3 -16   1    2.50    1.00
  -3  16  -1    0.70    1.20
  -3  16  -1    0.30    1.30
   3  16   1    1.30    0.90
  -3  16  -1    0.60    1.40
   4 -16   1    5.30    1.40
   4 -16   1    3.80    1.10
   4 -16   1    3.60    1.70
  -4  16  -1    1.60    1.30
  -4  16  -1    4.00    1.90
  -4  16  -1    3.10    1.40
   5 -16   1    2.00    1.00
   5 -16   1    4.00    1.30
   5 -16   1    1.70    1.30
  -5  16  -1    0.90    1.70
  -5  16  -1    2.20    1.20
  -5  16  -1    3.20    1.30
   6 -16   1   20.00    2.50
   6 -16   1   18.20    2.80
   6 -16   1   15.40    3.00
  -6  16  -1   25.30    5.00
   7 -16   1   58.09    5.90
   7 -16   1   58.99    6.30
  -7  16  -1   49.20    7.70
   8 -16   1    2.60    1.90
   8 -16   1    1.80    1.40
  -8  16  -1    5.00    3.00
   8  16   1    3.40    0.90
   9 -16   1    9.90    2.70
   9 -16   1   17.00    2.70
   9  16   1   13.70    1.80
   9  16   1    6.60    3.70
  10 -16   1    1.20    1.20
  10 -16   1   -1.40    1.10
  10  16   1   -2.00    1.80
  10  16   1    2.30    0.90
  11 -16   1    5.00    1.80
  11 -16   1    2.00    1.70
  11  16   1    0.60    2.60
  11  16   1    2.60    1.30
  11  16   1    3.80    1.10
  11 -17  -1    2.70    1.80
  11  17  -1    1.20    2.70
  11  17  -1    1.60    1.70
  10 -17  -1    5.90    1.60
  10 -17  -1    6.50    2.20
  10  17  -1    9.20    3.90
  10  17  -1    7.50    2.00
   9 -17  -1    0.40    1.00
   9 -17  -1    0.90    1.40
   9  17  -1    0.10    1.20
   8 -17  -1   38.10    4.90
   8 -17  -1   33.70    3.90
  -8  17   1   41.20    5.80
   8  17  -1   31.00    3.70
   7 -17  -1   88.29    7.80
   7 -17  -1   73.29    8.10
  -7  17   1   80.69    8.90
   7  17  -1   80.59    7.50
   6 -17  -1    0.50    1.20
   6 -17  -1   -0.10    0.90
   6  17  -1    2.20    0.90
  -6  17   1   -0.60    1.70
  -6  17   1    0.70    1.20
   5 -17  -1  106.49    9.90
   5 -17  -1  115.29    9.70
   5  17  -1   99.59    9.30
  -5  17   1   99.89   10.30
  -5  17   1  111.79    9.60
  -5  17   1   96.39    9.80
   4 -17  -1    3.10    1.40
  -4  17   1    3.70    1.20
   4  17  -1    2.30    0.90
  -4  17   1    1.20    1.40
  -4  17   1    0.10    1.40
   3 -17  -1   23.00    3.10
   3  17  -1   21.60    2.60
  -3  17   1   23.30    2.70
  -3  17   1   20.90    3.30
  -3  17   1   30.20    3.80
   2 -17  -1   -0.10    1.00
  -2  17   1    0.80    1.30
  -2  17   1    0.50    1.00
   2  17  -1    0.80    0.80
  -2  17   1    0.60    0.80
   1 -17  -1   86.49    7.60
   1  17  -1   79.19    7.30
  -1  17   1   74.59    7.20
  -1  17   1   80.79    7.60
  -1  17   1   80.99    7.50
   0 -17  -1  295.27   26.00
   0  17   1  310.27   26.10
   0  17  -1  302.57   26.20
   1 -17   1    8.90    1.50
   1 -17   1   13.20    2.40
  -1  17  -1    4.10    1.60
  -1  17  -1    6.00    1.60
   1  17   1    5.00    1.50
  -1  17  -1    6.60    1.60
   2 -17   1    1.70    1.20
   2 -17   1    3.20    1.50
   2 -17   1    1.20    0.90
  -2  17  -1   -0.90    1.10
  -2  17  -1    1.80    1.50
  -2  17  -1    1.90    1.30
   2  17   1    0.50    1.00
   3 -17   1   22.40    3.00
   3 -17   1   15.90    2.60
   3 -17   1   21.40    2.50
  -3  17  -1   21.30    3.50
   3  17   1   21.60    3.00
  -3  17  -1   25.70    3.20
  -3  17  -1   17.80    3.00
   4 -17   1    4.70    1.50
   4 -17   1    4.00    1.10
   4 -17   1    3.40    1.30
  -4  17  -1    2.50    1.50
  -4  17  -1    4.10    1.50
  -4  17  -1    3.90    2.10
   5 -17   1   38.80    3.90
   5 -17   1   41.40    4.60
   5 -17   1   33.40    4.00
  -5  17  -1   36.40    4.10
  -5  17  -1   37.40    4.10
  -5  17  -1   44.80    6.40
   6 -17   1    8.60    1.60
   6 -17   1    8.70    2.30
   6 -17   1    5.50    1.70
  -6  17  -1    6.70    2.90
   7 -17   1   35.90    4.30
   7 -17   1   42.50    4.80
  -7  17  -1   33.10    6.10
   8 -17   1    1.60    1.40
   8 -17   1    1.30    1.50
   8  17   1    1.30    0.80
  -8  17  -1    2.30    2.70
   9 -17   1    7.20    2.00
   9 -17   1    7.10    2.10
   9  17   1    4.50    1.10
  -9  17  -1   -0.60    2.20
   9  17   1   10.80    3.50
  10 -17   1   16.00    3.30
  10 -17   1   20.50    4.20
  10  17   1    7.90    3.80
  10  17   1   15.40    2.20
  11 -17   1   17.60    3.20
  11 -17   1   18.10    3.20
  11  17   1   16.80    5.10
  11  17   1   20.80    2.40
  11  17   1   16.20    2.50
  11 -18  -1    0.10    1.60
  11  18  -1   -4.00    1.70
  11  18  -1    2.60    1.90
  10 -18  -1    0.70    1.60
  10  18  -1   -1.80    2.60
  10  18  -1    0.20    1.50
   9 -18  -1   -0.20    1.00
   9  18  -1    0.70    1.10
   8 -18  -1    0.30    1.40
   8 -18  -1    0.80    1.10
   8  18  -1    2.80    1.20
  -8  18   1   -0.40    1.90
   7 -18  -1    7.80    1.70
   7 -18  -1    4.60    2.00
  -7  18   1    5.70    2.80
   7  18  -1    6.20    1.50
   6 -18  -1   -0.30    0.90
   6 -18  -1    0.90    1.40
  -6  18   1   -0.20    1.20
  -6  18   1    1.30    1.10
  -6  18   1    1.00    1.80
   6  18  -1    0.50    0.80
   5 -18  -1   11.10    2.00
   5 -18  -1    7.40    2.00
  -5  18   1    9.10    1.90
  -5  18   1   10.90    2.80
   5  18  -1    8.80    1.50
  -5  18   1    7.10    2.20
   4 -18  -1  157.78   13.80
   4  18  -1  155.68   13.30
  -4  18   1  134.59   13.80
  -4  18   1  166.78   13.50
  -4  18   1  142.49   14.00
   3 -18  -1    0.60    1.20
   3  18  -1   -0.80    0.70
  -3  18   1   -0.30    0.90
  -3  18   1   -0.90    1.20
  -3  18   1   -1.00    0.90
   2 -18  -1   -0.80    1.00
  -2  18   1    0.00    0.80
  -2  18   1   -0.10    1.40
  -2  18   1   -0.20    1.10
   2  18  -1   -0.10    0.80
   1 -18  -1   50.29    4.80
   1  18  -1   46.80    4.70
  -1  18   1   41.90    4.60
  -1  18   1   48.00    5.00
   1  18  -1   45.60    4.60
  -1  18   1   42.70    4.40
   1  18  -1   48.00    4.80
   0 -18  -1   30.20    3.40
   0  18   1   33.90    3.60
   0  18  -1   25.50    3.40
   0  18  -1   27.00    3.20
   0  18  -1   28.20    3.50
   1 -18   1   84.79    8.50
   1 -18   1   98.49    8.30
  -1  18  -1   94.99    8.50
   1  18   1   85.09    8.40
  -1  18  -1   90.19    8.40
  -1  18  -1   92.09    8.80
   2 -18   1   23.50    2.70
   2 -18   1   25.90    3.00
   2 -18   1   13.30    2.50
  -2  18  -1   15.50    2.80
  -2  18  -1   19.10    2.90
   2  18   1   28.00    3.10
  -2  18  -1   18.90    2.90
   3 -18   1   29.40    3.40
   3 -18   1   27.00    3.50
   3 -18   1   28.20    3.20
  -3  18  -1   36.20    5.10
   3  18   1   31.30    3.30
  -3  18  -1   29.10    3.60
  -3  18  -1   38.00    4.30
   4 -18   1    0.70    0.80
   4 -18   1   -0.10    0.90
   4 -18   1    0.70    1.20
  -4  18  -1   -1.40    1.00
  -4  18  -1    0.50    1.60
   4  18   1    0.10    0.70
   5 -18   1   17.10    2.90
   5 -18   1   22.50    2.70
   5 -18   1   21.20    3.00
  -5  18  -1   20.00    2.90
  -5  18  -1   17.10    2.80
  -5  18  -1   14.60    3.60
   6 -18   1    0.00    1.10
   6 -18   1   -0.40    0.80
   6 -18   1    0.60    1.30
  -6  18  -1   -0.40    1.80
   7 -18   1   36.90    5.00
   7 -18   1   36.80    4.60
  -7  18  -1   33.00    6.20
   8 -18   1   18.90    3.50
   8 -18   1   19.20    3.10
  -8  18  -1   16.80    4.30
   8  18   1   17.20    2.20
   9 -18   1    3.30    1.90
   9 -18   1    7.70    2.00
   9  18   1    6.90    1.30
   9  18   1   15.80    4.70
  -9  18  -1    4.10    3.00
  10 -18   1    0.10    1.20
  10 -18   1    0.70    1.00
  10  18   1   -0.50    2.50
  10  18   1    0.80    0.90
  10  18   1    1.80    1.00
  11 -19  -1    2.50    1.80
  11  19  -1    1.40    1.70
  11  19  -1   -1.00    2.10
  10 -19  -1    2.40    1.80
  10  19  -1    1.90    2.70
  10  19  -1    1.00    1.60
   9 -19  -1   36.40    4.00
   9 -19  -1   32.30    4.90
  -9  19   1   42.80    6.10
   9  19  -1   34.70    4.10
   8 -19  -1   -1.40    1.20
   8 -19  -1   -0.20    1.00
   8  19  -1    0.80    1.10
  -8  19   1   -0.10    2.10
   7 -19  -1   14.00    2.90
   7 -19  -1   17.30    2.80
   7  19  -1   21.60    2.70
  -7  19   1   20.80    4.20
   6 -19  -1   10.40    2.30
   6 -19  -1   10.40    2.00
  -6  19   1    2.00    1.70
   6  19  -1    7.30    1.50
  -6  19   1    7.80    1.80
  -6  19   1    9.70    2.90
   5 -19  -1   30.00    4.10
   5 -19  -1   32.60    3.60
   5  19  -1   31.70    3.40
  -5  19   1   37.30    5.00
  -5  19   1   28.50    3.60
  -5  19   1   32.30    4.40
   4 -19  -1   15.80    2.80
  -4  19   1   18.10    2.80
   4  19  -1   22.70    2.50
  -4  19   1   20.70    3.30
  -4  19   1   21.30    3.60
   3 -19  -1    1.00    1.10
  -3  19   1    0.80    1.30
  -3  19   1    2.00    1.00
  -3  19   1    3.20    1.60
   3  19  -1    3.10    1.00
   2 -19  -1  100.99    9.60
  -2  19   1  109.89    9.70
   2  19  -1  100.59    9.70
  -2  19   1  102.29    9.80
  -2  19   1  110.69    9.40
   2  19  -1   99.49    9.30
   1 -19  -1  129.59   10.70
  -1  19   1  118.89   10.40
  -1  19   1  115.09   10.80
   1  19  -1  119.49   10.60
   1  19  -1  108.39   10.40
   1  19  -1  117.49   10.70
  -1  19   1  111.39   10.60
   0 -19  -1  200.58   16.50
   0  19  -1  184.18   16.40
   0  19  -1  180.18   16.40
   0  19  -1  187.48   16.70
   0  19   1  182.88   16.50
  -1  19  -1  171.38   15.50
   1  19   1  163.58   15.20
  -1  19  -1  180.78   15.30
  -1  19  -1  171.28   15.20
   2 -19   1    8.10    1.80
   2 -19   1    5.50    1.80
   2 -19   1    7.30    1.50
   2  19   1    5.40    1.50
  -2  19  -1    7.50    1.80
  -2  19  -1    3.70    2.20
  -2  19  -1    7.50    1.90
   3 -19   1    5.60    1.60
   3 -19   1    3.60    1.20
   3 -19   1    4.80    1.50
   3  19   1    4.10    1.30
  -3  19  -1    3.50    1.90
  -3  19  -1    4.80    1.70
  -3  19  -1    5.80    1.60
   4 -19   1    0.00    1.10
   4 -19   1    0.50    1.00
   4 -19   1    0.30    0.80
  -4  19  -1    0.30    1.20
  -4  19  -1   -0.10    1.60
   4  19   1    0.80    0.90
  -4  19  -1    0.70    1.10
   5 -19   1    7.30    1.80
   5 -19   1    6.60    1.80
   5 -19   1    6.50    1.40
  -5  19  -1    6.40    1.90
  -5  19  -1    6.20    2.50
  -5  19  -1    6.30    1.80
   6 -19   1   13.90    2.70
   6 -19   1   14.20    2.60
  -6  19  -1   17.20    2.20
  -6  19  -1   17.60    4.60
  -6  19  -1   13.60    2.10
   7 -19   1   75.79    7.20
   7 -19   1   63.69    7.20
  -7  19  -1   70.39    8.70
   8 -19   1   11.00    2.40
   8 -19   1    9.50    2.60
  -8  19  -1   11.90    3.90
   8  19   1   12.40    1.80
   9 -19   1   15.60    3.10
  -9  19  -1   11.00    4.00
   9  19   1   19.10    2.40
  10 -19   1   16.10    2.70
  10 -19   1    9.00    2.30
  10  19   1   13.90    4.20
  10  19   1   10.00    1.90
  10  19   1    8.40    1.80
  10 -20  -1    4.30    2.30
  10  20  -1    1.30    1.60
   9 -20  -1    4.70    2.00
  -9  20   1    3.10    2.40
   9  20  -1    5.70    1.70
   8 -20  -1    0.50    1.10
   8  20  -1    2.40    1.30
  -8  20   1    1.50    2.30
   7 -20  -1    8.30    1.80
   7 -20  -1    8.40    2.30
   7  20  -1    4.60    1.50
  -7  20   1    3.50    2.50
   6 -20  -1  102.09    8.70
   6 -20  -1  100.09    9.10
  -6  20   1   84.79    9.60
  -6  20   1   87.29    8.60
   6  20  -1   88.99    8.40
  -6  20   1   83.69    8.90
   5 -20  -1    4.00    1.70
  -5  20   1    3.60    1.90
  -5  20   1    3.90    2.00
   5  20  -1    3.60    1.20
  -5  20   1    3.30    1.50
   4 -20  -1   21.50    3.30
   4  20  -1   21.00    2.60
  -4  20   1   23.50    3.60
  -4  20   1   24.30    3.80
  -4  20   1   23.10    3.00
  -3 -20   1 1588.04  186.28
   3 -20  -1 1371.36  120.89
   3 -20  -1 1139.19  182.28
  -3  20   1 1331.77  172.68
   3  20  -1  913.71  168.38
   3  20  -1 1318.77  119.09
   2 -20  -1  411.46   33.40
  -2  20   1  388.66   33.50
   2  20  -1  372.96   33.30
  -2  20   1  376.06   33.30
   1 -20  -1  292.17   24.20
  -1  20   1  296.97   24.40
   1  20  -1  271.67   24.10
   1  20  -1  264.37   24.20
  -1  20   1  269.07   23.90
   1  20  -1  279.97   24.00
   0 -20  -1  264.07   23.90
   0  20   1  285.27   24.10
   0  20  -1  275.17   24.20
   0  20   1  275.77   23.70
   0  20  -1  275.77   23.90
   0  20  -1  280.87   23.90
   1  20   1    2.80    1.30
  -1  20  -1    2.50    1.20
  -1  20  -1    3.50    1.40
  -1  20  -1    1.10    1.40
  -2 -20  -1  986.40  143.79
   2 -20   1 1408.86  159.98
   2 -20   1 1087.79  104.09
   2  20   1 1053.79  146.69
  -2  20  -1 1116.89  172.08
  -2  20  -1 1222.48  104.39
   2  20   1 1066.89  102.79
   3 -20   1    0.20    1.10
   3 -20   1    0.90    1.00
   3 -20   1    1.00    0.90
  -3  20  -1   -0.20    1.40
   3  20   1    0.00    0.80
  -3  20  -1    0.70    1.30
  -3  20  -1    0.50    1.20
   4 -20   1  290.47   24.30
   4 -20   1  267.37   24.10
   4 -20   1  296.37   23.90
  -4  20  -1  273.27   25.00
  -4  20  -1  272.37   24.20
  -4  20  -1  261.37   24.10
   4  20   1  269.17   23.90
   5 -20   1    9.00    2.10
   5 -20   1   11.70    1.90
   5 -20   1   11.60    2.20
  -5  20  -1   10.20    2.40
   5  20   1    9.90    1.90
  -5  20  -1    7.40    2.70
   6 -20   1    7.20    2.00
   6 -20   1   12.30    2.40
  -6  20  -1   10.00    2.00
  -6  20  -1   11.30    2.30
  -6  20  -1    9.60    3.50
   7 -20   1    1.20    1.30
   7 -20   1    2.00    1.60
  -7  20  -1   -2.70    2.00
   8 -20   1   33.20    4.40
   8 -20   1   36.50    5.00
   8  20   1   29.70    3.30
  -8  20  -1   24.20    5.40
   9 -20   1   -0.80    1.20
   9 -20   1   -1.90    1.10
   9  20   1    1.00    1.10
   9  20   1    1.10    0.90
  -9  20  -1    0.70    2.60
  10 -20   1   11.10    2.40
  10 -20   1    6.90    2.00
  10  20   1    5.40    4.00
  10  20   1    9.30    1.80
  10  20   1    9.20    1.80
  10 -21  -1    4.40    2.20
  10  21  -1    7.40    2.20
   9 -21  -1   18.60    3.30
  -9  21   1   13.00    3.70
   9  21  -1   16.10    2.80
   8 -21  -1    4.00    1.60
   8 -21  -1    6.90    2.30
  -8  21   1    5.50    2.70
   8  21  -1    5.80    1.70
   7 -21  -1    9.00    2.40
   7 -21  -1    7.30    1.80
   7  21  -1    8.20    1.70
  -7  21   1    0.70    2.20
   6 -21  -1   -0.50    1.40
  -6  21   1    0.50    1.90
   6  21  -1    2.20    1.20
  -6  21   1    0.10    2.00
  -6  21   1    1.90    1.40
   5 -21  -1    6.80    2.00
  -5  21   1    8.80    2.00
   5  21  -1    7.30    1.60
  -5  21   1    9.60    2.40
  -5  21   1    7.90    2.50
   4 -21  -1    0.30    1.20
   4  21  -1    0.90    0.90
  -4  21   1    0.30    1.00
  -4  21   1   -0.30    1.40
  -4  21   1    2.30    1.70
   3 -21  -1   -1.20    1.10
  -3  21   1    1.40    1.40
  -3  21   1    2.40    1.00
   3  21  -1    2.10    0.90
  -3  21   1   -1.50    1.00
   2 -21  -1    2.00    1.40
  -2  21   1    1.60    1.10
   2  21  -1    3.50    1.10
   2  21  -1    1.70    0.80
  -2  21   1    1.70    1.30
   1 -21  -1   11.60    2.20
  -1  21   1   17.10    2.90
   1  21  -1   13.90    2.30
   1  21  -1   16.20    2.70
   1  21  -1   16.50    2.30
  -1  21   1   11.30    2.00
   0 -21  -1  116.69   11.00
   0  21  -1  124.69   11.30
   0  21   1  124.49   11.20
   0  21  -1  122.79   11.00
   0  21  -1  123.59   11.10
   0  21   1  117.49   10.70
   1  21   1  231.58   20.40
  -1  21  -1  242.78   20.40
  -1  21  -1  237.48   20.40
  -1  21  -1  219.18   20.70
   2 -21   1   40.10    4.70
   2  21   1   45.40    4.60
  -2  21  -1   48.40    4.70
  -2  21  -1   30.80    5.10
  -2  21  -1   45.70    4.70
   3 -21   1  226.58   20.40
   3 -21   1  240.68   20.60
   3 -21   1  239.48   20.20
  -3  21  -1  234.58   20.50
  -3  21  -1  228.88   20.50
   3  21   1  230.38   20.30
  -3  21  -1  222.98   21.10
   4 -21   1   25.50    3.50
   4 -21   1   23.40    2.80
   4 -21   1   22.00    3.40
  -4  21  -1   23.00    4.40
  -4  21  -1   19.30    3.30
  -4  21  -1   20.10    3.40
   4  21   1   25.40    3.20
   5 -21   1   47.60    5.30
   5 -21   1   56.89    5.60
   5  21   1   51.19    5.10
  -5  21  -1   39.20    6.30
  -5  21  -1   51.99    5.50
  -5  21  -1   47.10    5.40
   6 -21   1   -0.30    1.20
   6 -21   1    0.40    1.20
  -6  21  -1    0.40    1.30
  -6  21  -1    1.00    2.30
  -6  21  -1    1.70    1.50
   6  21   1    1.30    1.10
   7 -21   1   17.80    3.10
   7 -21   1   20.80    3.60
   7  21   1   12.80    2.40
   7  21   1   18.40    2.30
  -7  21  -1   23.00    5.20
   8 -21   1   76.49    8.30
   8 -21   1   79.59    8.10
   8  21   1   80.99    7.30
   8  21   1   79.29    7.50
  -8  21  -1   72.09    9.40
   9 -21   1    2.00    1.70
   9 -21   1    1.80    1.70
   9  21   1    2.10    1.30
  -9  21  -1    6.10    3.80
   9  21   1    2.20    1.10
  10 -21   1    4.80    2.00
  10 -21   1    8.00    2.30
  10  21   1    4.00    1.50
  10  21   1    2.80    1.40
  10  21   1    5.30    3.80
  10 -22  -1   -0.60    1.50
  10  22  -1    2.30    1.70
   9 -22  -1    1.20    1.70
   9  22  -1    2.40    1.40
  -9  22   1    0.90    2.10
   8 -22  -1    8.10    2.40
  -8  22   1    2.30    2.50
   8  22  -1   10.30    2.10
   7  22  -1   53.49    5.30
  -7  22   1   52.49    7.30
  -7  22   1   48.90    5.10
   6 -22  -1  151.18   13.80
  -6  22   1  137.39   14.40
   6  22  -1  144.59   13.20
  -6  22   1  154.18   13.80
  -6  22   1  149.19   13.40
   5 -22  -1   62.89    6.30
   5  22  -1   59.09    5.70
  -5  22   1   49.40    6.30
  -5  22   1   66.09    7.00
  -5  22   1   58.69    6.10
   4 -22  -1  131.49   11.90
   4  22  -1  125.59   11.40
  -4  22   1  136.09   12.30
  -4  22   1  118.19   12.00
  -4  22   1  127.09   11.60
   3 -22  -1  138.39   12.30
  -3  22   1  149.88   12.10
  -3  22   1  132.89   12.50
  -3  22   1  118.79   12.40
   3  22  -1  127.19   11.90
   2 -22  -1   15.80    2.80
  -2  22   1   16.30    2.60
   2  22  -1   19.30    2.90
   2  22  -1   28.10    3.60
  -2  22   1   16.30    3.10
   2  22  -1   19.20    2.60
  -2  22   1   22.40    2.80
   1 -22  -1   -0.80    0.90
   1  22  -1    1.70    1.30
   1  22  -1    0.90    1.20
  -1  22   1    0.20    0.80
   1  22  -1    1.00    1.00
  -1  22   1    0.90    1.00
  -1  22   1   -0.60    1.20
   0 -22  -1   52.19    4.70
   0  22  -1   40.30    4.70
   0  22   1   43.20    4.70
   0  22   1   37.80    4.20
   0  22  -1   41.90    4.60
   0  22  -1   44.10    4.60
   1  22   1  304.27   27.20
  -1  22  -1  308.77   27.20
  -1  22  -1  310.67   27.20
  -1  22  -1  334.57   27.70
   2 -22   1   72.59    6.70
  -2  22  -1   64.39    7.00
  -2  22  -1   67.29    6.60
   2  22   1   62.49    6.40
  -2  22  -1   62.19    6.50
   3 -22   1  197.68   18.00
   3 -22   1  220.48   18.20
   3  22   1  199.08   17.90
  -3  22  -1  201.08   18.10
  -3  22  -1  197.48   18.70
  -3  22  -1  202.18   18.10
   4 -22   1  188.08   17.30
   4 -22   1  217.88   17.60
  -4  22  -1  171.78   18.10
   4  22   1  203.68   17.20
  -4  22  -1  196.08   17.40
  -4  22  -1  179.38   17.30
   5 -22   1   -1.40    1.00
   5 -22   1    1.20    1.40
   5  22   1    0.70    1.00
  -5  22  -1   -0.30    1.40
  -5  22  -1    2.00    1.60
  -5  22  -1    0.70    2.00
   6 -22   1   -1.50    1.10
   6 -22   1    1.30    1.40
  -6  22  -1    1.60    1.50
  -6  22  -1    1.80    2.40
   6  22   1    1.10    1.10
  -6  22  -1    1.20    1.60
   7 -22   1   45.70    6.00
   7 -22   1   43.60    5.00
   7  22   1   41.50    4.20
   7  22   1   40.90    4.50
  -7  22  -1   37.00    7.00
   8 -22   1    1.00    1.50
   8 -22   1    0.30    1.30
   8  22   1    1.60    1.00
  -8  22  -1    3.30    3.00
   8  22   1    2.00    1.20
   9 -22   1    6.10    2.00
   9 -22   1    5.60    2.00
  -9  22  -1    4.60    3.60
   9  22   1    6.00    1.50
   9  22   1    4.90    1.60
  10 -22   1    0.40    1.30
  10 -22   1    5.60    2.00
 -10  22  -1    2.00    2.90
  10  22   1   -0.90    2.70
  10  22   1   -0.10    1.10
  10  22   1    1.00    1.20
  10 -23  -1    2.10    2.00
  10  23  -1   -1.30    1.40
   9 -23  -1    2.50    1.90
  -9  23   1    1.70    2.20
   9  23  -1   -1.30    1.10
   8 -23  -1    2.20    1.80
   8  23  -1    2.60    1.50
  -8  23   1    1.40    2.20
   7 -23  -1   -0.50    1.50
  -7  23   1   -0.20    1.20
  -7  23   1    0.90    2.20
  -7  23   1    0.40    1.40
   7  23  -1    1.90    1.30
   6 -23  -1   -0.10    1.40
  -6  23   1    4.10    2.20
  -6  23   1    1.50    1.90
  -6  23   1    2.60    1.60
   5 -23  -1    4.90    1.90
  -5  23   1    4.10    2.10
  -5  23   1    7.40    2.30
  -5  23   1    3.70    1.60
   5  23  -1    3.60    1.30
   4 -23  -1   60.59    6.10
  -4  23   1   49.30    6.20
   4  23  -1   60.59    5.60
  -4  23   1   53.79    6.30
  -4  23   1   54.89    5.70
   3 -23  -1   83.89    8.30
   3  23  -1   86.29    7.90
  -3  23   1   85.69    8.00
  -3  23   1   80.59    8.50
  -3  23   1   89.29    8.60
   2 -23  -1   -0.70    1.00
  -2  23   1    0.30    1.20
  -2  23   1    0.90    1.00
   2  23  -1    0.10    0.80
  -2  23   1    0.80    0.90
   2  23  -1   -0.60    0.70
   2  23  -1   -0.20    0.90
   1 -23  -1  205.38   18.10
  -1  23   1  181.18   17.70
   1  23  -1  197.08   18.20
  -1  23   1  213.68   18.20
   1  23  -1  208.68   18.10
   1  23  -1  211.98   17.90
  -1  23   1  216.48   18.30
   0  23  -1   82.99    7.80
   0  23  -1   81.09    8.00
   0  23   1   79.39    7.80
   0  23   1   79.89    7.50
   0  23   1   85.09    7.90
   0  23  -1   76.99    7.70
  -1  23  -1  116.59   10.80
   1  23   1  105.99   10.40
  -1  23  -1  107.39   10.40
  -1  23  -1  110.99   10.50
   1  23   1  121.49   10.20
   2 -23   1   16.50    2.90
  -2  23  -1   17.00    3.30
  -2  23  -1   15.80    2.70
  -2  23  -1   16.30    2.70
   2  23   1   15.60    2.60
   3 -23   1   26.10    3.80
   3 -23   1   31.80    4.20
  -3  23  -1   30.40    4.10
   3  23   1   30.20    3.50
  -3  23  -1   28.50    4.60
  -3  23  -1   28.70    4.10
   4 -23   1   49.00    5.30
   4 -23   1   45.10    5.10
  -4  23  -1   53.59    6.20
   4  23   1   50.09    5.00
  -4  23  -1   43.40    5.70
  -4  23  -1   43.90    5.30
   5 -23   1   10.10    2.30
   5 -23   1    7.30    2.00
  -5  23  -1    6.00    2.10
  -5  23  -1    7.20    3.10
   5  23   1    7.30    1.80
  -5  23  -1    8.90    2.40
   6 -23   1   56.59    5.90
   6 -23   1   44.00    5.50
   6  23   1   49.30    5.00
  -6  23  -1   50.19    6.00
   6  23   1   60.59    5.50
  -6  23  -1   52.59    5.70
  -6  23  -1   51.99    7.60
   7 -23   1    9.60    2.50
   7 -23   1   15.20    3.00
   7  23   1   14.30    2.40
  -7  23  -1   10.90    4.00
   7  23   1   12.70    2.00
   8 -23   1   15.70    3.10
   8  23   1   12.50    2.40
  -8  23  -1   16.60    4.60
   8  23   1   14.10    2.20
   9 -23   1   12.90    2.60
   9 -23   1    7.40    2.30
   9  23   1    7.60    1.70
  -9  23  -1    7.40    3.70
   9  23   1    6.80    1.80
  10 -23   1    5.00    2.10
  10 -23   1    2.60    1.70
  10  23   1    0.80    1.30
  10  23   1    6.60    1.80
 -10  23  -1    3.30    3.40
  10  23   1    0.70    3.20
  10 -24  -1    7.10    2.60
   9 -24  -1    4.60    2.20
  -9  24   1    4.10    2.80
   9  24  -1    7.50    2.10
   8 -24  -1    0.60    1.60
   8  24  -1    0.30    1.20
  -8  24   1   -0.30    2.20
   7 -24  -1    2.70    1.80
  -7  24   1    3.50    1.70
   7  24  -1    6.00    1.70
  -7  24   1    0.30    2.10
  -7  24   1    0.90    1.40
   6 -24  -1    1.30    1.60
  -6  24   1    4.30    2.30
   6  24  -1    2.00    1.30
  -6  24   1    1.20    1.80
  -6  24   1   -1.30    1.30
   5 -24  -1   44.00    5.70
  -5  24   1   55.49    6.10
  -5  24   1   54.29    5.60
  -5  24   1   59.89    6.60
   5  24  -1   50.99    5.30
   4 -24  -1    6.80    2.00
  -4  24   1    6.10    1.80
  -4  24   1    4.20    2.10
  -4  24   1    3.80    2.10
   4  24  -1    7.20    1.60
   3 -24  -1   34.50    3.90
   3  24  -1   27.60    3.50
  -3  24   1   32.90    3.60
  -3  24   1   34.70    4.60
   3  24  -1   28.00    3.70
  -3  24   1   29.50    4.30
   2 -24  -1   20.10    3.10
  -2  24   1   24.00    3.60
  -2  24   1   17.40    3.00
   2  24  -1   19.60    2.90
  -2  24   1   20.40    2.70
   2  24  -1   17.70    2.70
   1 -24  -1   58.79    6.30
   1  24  -1   54.29    6.10
   1  24  -1   64.59    6.40
  -1  24   1   64.59    6.40
  -1  24   1   66.49    6.50
   1  24  -1   61.79    6.10
  -1  24   1   66.69    6.10
   0  24   1   50.59    5.30
   0  24  -1   47.60    5.20
   0  24   1   49.70    5.00
   0  24   1   52.29    5.40
   0  24  -1   49.80    5.30
   0  24  -1   52.79    5.50
  -1  24  -1   29.70    4.20
   1  24   1   33.80    3.90
  -1  24  -1   34.40    3.90
   1  24   1   34.00    3.60
  -1  24  -1   35.50    4.30
  -2  24  -1   74.19    7.50
  -2  24  -1   62.69    6.80
   2  24   1   69.49    6.80
  -2  24  -1   68.09    6.90
   3 -24   1   43.10    4.80
   3 -24   1   47.50    5.00
   3  24   1   40.00    4.70
  -3  24  -1   44.80    4.90
  -3  24  -1   39.20    4.90
  -3  24  -1   49.50    6.50
   4 -24   1   37.80    5.00
   4 -24   1   46.50    5.20
  -4  24  -1   51.99    5.50
  -4  24  -1   44.50    6.40
  -4  24  -1   46.30    5.30
   4  24   1   48.60    4.90
   5 -24   1   28.00    4.10
   5 -24   1   30.90    4.30
   5  24   1   32.70    4.00
  -5  24  -1   30.30    5.40
  -5  24  -1   26.90    4.20
  -5  24  -1   37.10    4.70
   6 -24   1  124.19   10.80
   6 -24   1  108.39   12.00
  -6  24  -1  105.19   10.50
  -6  24  -1  106.59   12.00
   6  24   1  112.59   10.40
  -6  24  -1  102.39   10.50
   6  24   1  113.89   10.00
   7 -24   1   10.10    2.50
   7 -24   1   12.20    2.70
   7  24   1   11.30    2.00
  -7  24  -1   14.90    4.10
   7  24   1   12.20    2.40
   8 -24   1   19.00    3.50
   8 -24   1   18.00    3.40
  -8  24  -1   18.70    5.60
   8  24   1   18.20    2.60
   8  24   1   15.90    2.80
   9 -24   1    3.90    2.00
   9 -24   1    7.20    2.10
  -9  24  -1    5.60    3.40
   9  24   1    7.10    1.50
   9  24   1    4.10    1.60
  10 -24   1    2.40    2.00
  10 -24   1    2.20    1.80
  10  24   1    5.50    3.90
 -10  24  -1   -0.40    2.40
  10  24   1    2.00    1.50
  10  24   1    2.90    1.60
  10 -25  -1   12.50    3.30
 -10  25   1   21.20    4.10
  10  25  -1   10.80    2.80
   9 -25  -1    5.30    2.00
  -9  25   1    0.70    2.30
   8 -25  -1    0.80    1.70
   8  25  -1   -1.10    1.20
  -8  25   1    5.10    2.70
   7 -25  -1   48.20    5.60
  -7  25   1   48.50    5.80
   7  25  -1   48.20    5.10
  -7  25   1   49.00    7.10
  -7  25   1   40.40    5.00
   6 -25  -1   -0.30    1.50
  -6  25   1   -0.20    1.70
   6  25  -1   -0.60    1.10
  -6  25   1   -1.90    1.30
  -6  25   1   -2.40    1.50
  -5  25   1    1.40    1.40
  -5  25   1    3.00    2.10
  -5  25   1    6.40    2.50
   5  25  -1    1.40    1.20
   4 -25  -1   97.99    9.30
  -4  25   1   93.89    9.10
   4  25  -1   94.89    8.90
  -4  25   1   90.29    9.70
  -4  25   1  101.49    9.70
   3 -25  -1   21.00    3.20
   3  25  -1   11.70    2.50
  -3  25   1   21.50    3.20
   3  25  -1   17.70    2.60
   3  25  -1   19.80    3.00
  -3  25   1   18.30    2.70
  -3  25   1   18.90    3.30
   2 -25  -1    2.30    1.50
   2  25  -1    2.60    1.40
  -2  25   1    2.10    1.60
  -2  25   1    0.70    0.90
   2  25  -1    4.30    1.30
   2  25  -1    2.50    1.50
  -2  25   1    1.90    1.10
   1 -25  -1   -0.60    1.00
   1  25  -1    0.80    1.10
  -1  25   1    2.80    1.30
   1  25  -1    1.50    1.30
   1  25  -1    1.20    1.10
  -1  25   1    2.10    1.30
  -1  25   1    1.80    1.10
   0  25  -1   92.49    8.20
   0  25   1   79.59    8.10
   0  25   1   85.29    8.20
   0  25  -1   84.19    8.30
   0  25   1   82.29    7.70
   0  25  -1   78.59    7.90
   1  25   1   50.29    5.40
   1  25   1   51.69    5.00
  -1  25  -1   42.60    5.50
  -1  25  -1   56.09    5.40
  -1  25  -1   49.80    5.30
  -2  25  -1   21.40    3.30
   2  25   1   21.00    3.20
  -2  25  -1   27.80    4.20
   2  25   1   16.30    2.40
  -2  25  -1   14.00    2.90
   3 -25   1    1.50    1.10
  -3  25  -1    0.50    1.30
  -3  25  -1    7.30    2.50
  -3  25  -1    5.30    1.80
   3  25   1    1.20    1.30
   4 -25   1    0.30    1.30
   4 -25   1    2.00    1.60
  -4  25  -1    2.80    1.80
  -4  25  -1    0.80    1.80
   4  25   1    1.20    1.20
  -4  25  -1    4.00    1.70
   5 -25   1   17.70    3.00
   5  25   1   20.60    3.10
  -5  25  -1   16.90    4.60
   5  25   1   17.50    2.60
  -5  25  -1   21.10    3.60
  -5  25  -1   22.90    3.70
   6 -25   1   39.40    4.70
   6 -25   1   40.40    4.60
   6  25   1   33.50    3.80
  -6  25  -1   33.30    4.80
   6  25   1   32.80    4.20
  -6  25  -1   45.80    7.30
  -6  25  -1   41.50    5.10
   7 -25   1    8.60    2.30
   7 -25   1    4.10    1.90
   7  25   1    9.40    1.70
  -7  25  -1    4.20    2.80
   7  25   1    3.70    1.60
  -7  25  -1    4.40    1.50
   8 -25   1    1.40    1.70
   8 -25   1    3.40    1.80
   8  25   1    2.00    1.10
  -8  25  -1    7.40    2.90
   8  25   1    1.80    1.40
   9 -25   1    5.80    2.10
   9 -25   1   10.70    2.70
   9  25   1    6.90    1.80
   9  25   1   10.40    1.80
  -9  25  -1    4.50    3.40
  10 -25   1    0.00    1.30
  10 -25   1    2.90    2.10
 -10  25  -1    4.10    3.40
  10  25   1    3.30    3.40
  10  25   1    3.40    1.60
  10 -26  -1    0.50    1.90
  10  26  -1    3.00    1.80
 -10  26   1    0.50    2.00
   9 -26  -1    2.40    2.00
  -9  26   1    3.60    2.80
   9  26  -1    2.50    1.70
   8 -26  -1   -0.90    1.30
  -8  26   1   -0.30    2.40
   7 -26  -1   59.89    6.90
   7  26  -1   65.09    6.50
  -7  26   1   64.39    8.00
  -7  26   1   75.49    8.00
  -7  26   1   59.99    6.50
   6 -26  -1    7.10    2.20
  -6  26   1    5.00    2.40
   6  26  -1    4.60    1.60
  -6  26   1    7.50    2.20
  -6  26   1    2.10    2.30
   5 -26  -1    5.00    2.00
  -5  26   1    4.30    2.40
  -5  26   1    1.80    1.60
  -5  26   1    5.60    2.40
   5  26  -1    4.30    1.50
   4  26  -1   10.00    2.10
  -4  26   1   14.60    3.10
  -4  26   1    8.50    2.20
  -4  26   1   13.90    3.30
   3 -26  -1    0.70    1.20
   3  26  -1    1.60    1.20
  -3  26   1    2.30    1.20
  -3  26   1    0.50    1.10
   3  26  -1    1.80    1.20
  -3  26   1   -1.50    1.10
   3  26  -1    0.80    1.20
   2 -26  -1   42.90    4.50
  -2  26   1   39.10    4.10
   2  26  -1   28.80    4.40
   2  26  -1   39.00    4.40
  -2  26   1   38.80    5.20
  -2  26   1   37.50    4.50
   2  26  -1   35.70    4.10
   1 -26  -1    7.50    1.90
   1  26  -1    6.20    1.90
  -1  26   1    5.30    1.80
  -1  26   1    4.60    1.80
   1  26  -1    4.60    1.60
   1  26  -1    4.50    1.50
  -1  26   1    3.40    1.30
   0  26   1    6.50    1.80
   0  26   1    4.60    1.60
   0  26  -1    8.20    1.80
   0  26   1    5.30    1.40
   0  26  -1    4.00    1.50
   0  26  -1    5.10    1.70
  -1  26  -1   26.70    3.60
   1  26   1   24.90    2.90
  -1  26  -1   25.30    3.80
  -1  26  -1   18.80    3.30
   1  26   1   28.10    3.80
  -2  26  -1   37.20    5.30
  -2  26  -1   31.80    4.60
  -2  26  -1   35.80    4.70
   2  26   1   35.70    3.80
   2  26   1   40.40    4.40
  -3  26  -1    7.20    2.20
  -3  26  -1    4.40    2.10
   3  26   1    5.70    1.50
  -3  26  -1    6.80    2.20
   3  26   1    5.40    1.70
   4 -26   1    3.10    1.60
   4 -26   1    2.90    2.10
  -4  26  -1    1.80    1.70
  -4  26  -1    1.00    1.90
  -4  26  -1    1.30    2.30
   4  26   1    2.10    1.10
   4  26   1    2.20    1.50
   5 -26   1   -1.00    1.10
   5 -26   1    0.50    1.50
   5  26   1   -1.50    0.90
  -5  26  -1    2.90    2.00
   5  26   1    0.60    0.90
  -5  26  -1    0.90    1.80
  -5  26  -1    0.80    2.00
   6 -26   1    3.50    1.80
   6 -26   1    0.70    1.50
  -6  26  -1    2.00    1.90
  -6  26  -1    1.30    1.70
   6  26   1    5.80    1.80
  -6  26  -1    1.10    2.50
   6  26   1    0.10    0.90
   7 -26   1    3.90    1.90
   7 -26   1    1.70    1.70
  -7  26  -1    1.00    1.40
   7  26   1    1.90    1.10
  -7  26  -1    5.10    3.00
   7  26   1    1.50    1.30
  -7  26  -1    2.90    1.50
   8 -26   1    3.20    1.80
   8 -26   1    2.20    1.70
   8  26   1    2.50    1.40
   8  26   1    1.90    1.20
  -8  26  -1    0.90    2.60
   9 -26   1   17.00    3.20
   9 -26   1   16.00    3.30
  -9  26  -1   12.60    4.10
   9  26   1   19.70    4.00
   9  26   1   12.40    2.60
  10 -26   1   11.70    2.80
  10  26   1   16.80    2.70
  10  26   1    9.70    2.10
 -10  26  -1    4.70    3.50
  10 -27  -1   -0.40    1.70
 -10  27   1    1.70    2.40
  10  27  -1    0.60    1.70
   9 -27  -1    2.00    1.90
   9  27  -1    0.60    1.60
  -9  27   1    0.60    2.30
   8 -27  -1    8.20    2.60
   8  27  -1    4.70    1.90
  -8  27   1    5.00    2.90
   7 -27  -1    2.70    2.10
  -7  27   1    6.40    2.10
  -7  27   1    4.20    2.40
  -7  27   1    2.70    2.00
   7  27  -1    4.10    2.80
   6 -27  -1   98.49    9.60
   6  27  -1   94.49    9.00
  -6  27   1   87.79    9.60
  -6  27   1   95.29    9.40
  -6  27   1   94.49   10.30
   5 -27  -1   58.19    6.70
  -5  27   1   62.59    7.40
  -5  27   1   70.59    6.60
  -5  27   1   55.09    6.90
   5  27  -1   57.89    6.20
   4 -27  -1   27.50    4.20
   4  27  -1   30.80    3.80
   4  27  -1   27.30    3.90
  -4  27   1   29.90    4.70
  -4  27   1   25.40    4.30
  -4  27   1   26.50    3.90
   3 -27  -1   10.60    2.80
  -3  27   1    9.40    2.60
   3  27  -1   10.70    2.20
  -3  27   1    9.80    2.20
   3  27  -1   13.20    2.30
   3  27  -1   11.00    2.30
  -3  27   1   10.50    2.50
   2 -27  -1   -0.90    0.90
  -2  27   1    0.60    1.40
  -2  27   1   -0.10    1.00
   2  27  -1    0.40    0.70
   2  27  -1   -0.40    0.90
   2  27  -1    0.50    1.10
  -2  27   1    1.60    1.20
   1 -27  -1   32.50    4.20
   1  27  -1   30.00    4.10
  -1  27   1   26.20    3.30
  -1  27   1   30.70    4.30
   1  27  -1   30.80    4.50
  -1  27   1   33.00    4.40
   1  27  -1   22.40    3.50
   0  27  -1   -0.30    1.10
   0  27   1    0.20    0.80
   0  27  -1    0.20    1.30
   0  27   1   -0.80    1.00
   0  27  -1    1.60    1.20
   0  27   1   -0.30    0.80
  -1  27  -1   15.10    2.70
  -1  27  -1   18.60    3.10
  -1  27  -1   20.60    3.20
   1  27   1   21.90    2.80
   1  27   1   16.60    3.10
   2  27   1  121.09   11.00
   2  27   1  122.59   11.40
  -2  27  -1  125.79   11.60
  -2  27  -1  115.89   11.40
  -2  27  -1  123.79   12.00
   3  27   1    7.90    1.60
   3  27   1    7.80    2.00
  -3  27  -1    7.10    2.30
  -3  27  -1    8.90    2.40
  -3  27  -1    8.90    2.70
   4 -27   1   24.60    3.90
   4 -27   1   21.60    3.60
   4  27   1   27.70    3.20
  -4  27  -1   38.40    5.80
  -4  27  -1   29.30    4.30
   4  27   1   27.70    3.90
  -4  27  -1   23.70    4.10
   5 -27   1    7.80    2.10
   5 -27   1    6.70    2.20
   5  27   1    4.60    1.40
  -5  27  -1    4.10    2.80
   5  27   1    4.40    1.70
  -5  27  -1    5.80    2.20
  -5  27  -1    2.50    2.00
   6 -27   1    9.70    2.70
   6 -27   1   13.00    2.80
   6  27   1   13.40    2.60
  -6  27  -1   10.70    2.70
  -6  27  -1   13.40    3.00
   6  27   1   13.60    2.20
   7 -27   1   -0.40    1.40
   7 -27   1   -0.50    1.30
   7  27   1    1.00    1.30
  -7  27  -1   -1.10    1.30
  -7  27  -1   -1.20    2.40
  -7  27  -1   -1.80    1.10
   7  27   1   -0.20    0.90
   8 -27   1   15.10    3.10
   8 -27   1   19.90    3.50
   8  27   1   17.70    3.10
  -8  27  -1   10.00    4.20
   9 -27   1    3.10    2.00
   9 -27   1    3.10    1.80
   9  27   1    6.30    1.70
   9  27   1    0.30    1.30
  -9  27  -1    2.40    2.90
   9 -28  -1   -0.50    1.80
  -9  28   1   -0.30    2.30
   9  28  -1    2.60    1.90
   8 -28  -1   -1.80    1.40
  -8  28   1    0.30    2.10
   8  28  -1   -0.70    1.40
   7 -28  -1   30.20    4.70
  -7  28   1   29.10    5.30
  -7  28   1   26.40    4.30
   7  28  -1   24.00    3.90
  -7  28   1   28.50    4.10
   6 -28  -1   -1.30    1.40
  -6  28   1    1.30    2.20
  -6  28   1    2.90    2.10
  -6  28   1    0.70    1.70
   5 -28  -1    5.30    2.20
   5  28  -1    8.30    2.00
  -5  28   1    8.20    2.30
  -5  28   1    7.80    2.60
  -5  28   1    6.80    3.00
   4 -28  -1    0.20    1.50
  -4  28   1    1.60    1.50
   4  28  -1    0.90    1.50
  -4  28   1   11.60    2.90
   4  28  -1    1.60    1.40
   4  28  -1    1.60    1.30
  -4  28   1    1.70    1.90
   3 -28  -1   14.30    2.90
  -3  28   1   16.90    2.80
   3  28  -1   15.10    3.10
  -3  28   1   20.70    3.50
   3  28  -1   13.10    2.80
  -3  28   1   12.20    2.80
   3  28  -1   12.60    2.50
   2 -28  -1   12.90    2.90
   2  28  -1   17.10    2.90
   2  28  -1   16.80    2.60
   2  28  -1   14.60    2.70
  -2  28   1   18.40    2.80
  -2  28   1    9.90    2.20
  -2  28   1   13.70    3.00
   1 -28  -1   37.10    4.70
  -1  28   1   31.60    3.80
   1  28  -1   32.50    4.30
  -1  28   1   32.20    4.80
  -1  28   1   33.90    4.10
   1  28  -1   31.30    4.10
   1  28  -1   38.10    4.20
   0  28  -1    4.10    1.70
   0  28   1    3.70    1.70
   0  28   1    3.30    1.30
   0  28  -1    4.30    1.50
   0  28   1    2.50    1.50
   0  28  -1    1.20    1.00
  -1  28  -1    0.80    1.30
  -1  28  -1    1.30    1.50
   1  28   1    0.20    1.20
  -1  28  -1    1.20    1.40
   1  28   1    0.50    0.90
  -2  28  -1   37.50    5.10
   2  28   1   38.90    4.10
  -2  28  -1   35.60    5.10
   2  28   1   39.00    4.50
  -2  28  -1   41.40    4.80
  -3  28  -1    1.80    2.10
  -3  28  -1    1.90    1.80
   3  28   1    3.30    1.60
  -3  28  -1    2.30    1.70
   3  28   1    1.90    1.10
   4 -28   1  128.19   11.80
  -4  28  -1  112.89   11.80
   4  28   1  130.89   11.60
   4  28   1  115.59   11.10
  -4  28  -1  130.69   12.00
   5 -28   1   48.80    5.80
   5 -28   1   52.29    5.80
  -5  28  -1   49.30    6.40
   5  28   1   51.59    5.50
  -5  28  -1   44.50    6.20
   5  28   1   51.99    5.10
   6 -28   1    2.70    1.80
   6 -28   1    4.70    1.80
  -6  28  -1    0.90    2.30
   6  28   1    4.30    1.60
  -6  28  -1    4.60    2.20
   6  28   1    4.60    1.50
  -6  28  -1    6.70    2.20
   7 -28   1   21.30    3.50
   7 -28   1   18.90    3.70
  -7  28  -1   11.50    4.10
   7  28   1   15.80    2.90
  -7  28  -1   15.40    2.90
   8 -28   1    0.50    1.50
   8 -28   1   -0.20    1.30
   8  28   1   -0.80    1.00
  -8  28  -1    3.20    2.90
   8  28   1    1.90    1.20
   9 -28   1    2.30    1.80
   9 -28   1    0.90    1.90
   9  28   1    4.60    1.60
  -9  28  -1    3.50    3.20
   9  28   1    0.40    1.50
   9 -29  -1    0.70    1.80
   9  29  -1    2.50    1.50
   9  29  -1    0.50    1.70
   8 -29  -1   -1.20    1.50
   8  29  -1    0.80    1.50
  -8  29   1    1.90    1.80
   7 -29  -1  112.19   10.60
  -7  29   1   93.89    9.80
  -7  29   1   95.79   10.20
   7  29  -1  106.09    9.90
  -7  29   1  100.19   11.30
   6 -29  -1    8.70    2.60
  -6  29   1    3.60    2.40
  -6  29   1    4.20    2.90
  -6  29   1    5.20    2.20
   6  29  -1    6.90    2.00
   5 -29  -1    9.50    2.50
   5  29  -1    6.30    1.90
  -5  29   1    5.90    2.90
  -5  29   1    3.70    2.50
   5  29  -1    7.00    2.20
  -5  29   1   10.70    2.50
   4 -29  -1   -2.00    1.10
  -4  29   1   -1.00    1.70
   4  29  -1    0.90    1.30
  -4  29   1   -0.50    1.40
  -4  29   1   -1.10    1.20
   4  29  -1    0.40    1.10
   3 -29  -1   37.70    5.00
  -3  29   1   30.90    5.10
   3  29  -1   39.50    4.50
  -3  29   1   39.50    4.50
   3  29  -1   38.30    4.60
  -3  29   1   32.40    4.90
   3  29  -1   36.30    5.10
   2 -29  -1   45.90    5.40
   2  29  -1   48.10    5.30
  -2  29   1   50.79    5.60
  -2  29   1   50.39    6.40
  -2  29   1   42.70    5.50
   2  29  -1   51.89    5.60
   2  29  -1   48.00    5.40
   1  29  -1    6.00    2.00
   1  29  -1    5.50    1.90
  -1  29   1    3.70    1.50
   1  29  -1    8.60    2.70
  -1  29   1    4.00    1.60
  -1  29   1    7.70    2.10
   0  29  -1    1.90    1.20
   0  29  -1    3.20    1.60
   0  29   1   -2.10    1.00
   0  29   1    3.50    1.30
   0  29  -1    1.80    1.50
   0  29   1    1.30    1.10
   1  29   1   13.20    2.80
  -1  29  -1   16.50    3.50
   1  29   1   14.70    2.40
   1  29   1   16.90    3.70
  -1  29  -1   13.70    2.90
  -1  29  -1   16.20    2.90
  -2  29  -1    3.40    1.80
   2  29   1    1.20    1.10
  -2  29  -1    1.00    1.40
  -2  29  -1    4.70    1.80
   2  29   1    1.40    1.50
   3  29   1    6.50    1.60
   3  29   1    3.30    1.80
  -3  29  -1    7.20    2.20
  -3  29  -1    1.30    2.20
  -3  29  -1    3.80    2.30
  -4  29  -1   86.79    8.90
   4  29   1   86.89    8.30
   4  29   1   87.09    8.40
  -4  29  -1   77.19    8.70
   5 -29   1    2.10    1.80
   5 -29   1    4.50    2.00
  -5  29  -1    5.10    3.20
  -5  29  -1    5.60    2.20
   5  29   1    7.10    2.00
  -5  29  -1    5.60    2.30
   6 -29   1    0.50    1.60
   6 -29   1    1.50    1.40
  -6  29  -1    2.90    2.10
   6  29   1    1.80    1.40
  -6  29  -1    0.40    1.70
   6  29   1    0.10    1.10
  -6  29  -1   -1.10    2.30
   7 -29   1   -1.90    1.00
   7 -29   1   -0.40    1.50
   7  29   1   -0.10    1.20
  -7  29  -1   -1.10    2.00
   7  29   1    2.10    1.30
  -7  29  -1   -0.40    1.60
  -7  29  -1    0.60    1.50
   8 -29   1   25.80    4.40
   8 -29   1   22.10    4.00
  -8  29  -1   20.90    5.10
   8  29   1   22.60    3.70
   8  29   1   22.50    3.30
   9 -29   1    0.90    1.50
   9  29   1    1.50    1.30
  -9  29  -1    3.70    2.40
   9  29   1    0.30    1.40
   9 -30  -1    4.60    2.60
  -9  30   1    1.40    2.30
   9  30  -1   -0.70    1.50
   8 -30  -1   10.50    2.50
  -8  30   1    5.70    1.70
   8  30  -1    4.30    2.00
   8  30  -1    7.70    2.40
  -8  30   1    6.30    1.80
  -8  30   1    3.00    2.80
   7 -30  -1   28.10    4.60
   7  30  -1   26.70    4.20
  -7  30   1   27.80    4.20
  -7  30   1   23.40    4.30
   7  30  -1   33.30    4.40
   6 -30  -1  137.29   12.90
  -6  30   1  119.39   13.70
   6  30  -1  142.09   12.60
  -6  30   1  134.49   12.80
   6  30  -1  131.49   12.40
  -6  30   1  129.19   13.10
   5 -30  -1   49.30    5.90
  -5  30   1   63.69    8.00
   5  30  -1   47.20    5.60
  -5  30   1   48.90    5.70
   5  30  -1   48.00    5.80
   5  30  -1   50.49    5.50
  -5  30   1   48.60    6.80
   4 -30  -1   31.70    4.80
  -4  30   1   33.40    5.40
   4  30  -1   29.90    4.40
  -4  30   1   32.70    4.90
   4  30  -1   29.30    4.70
   4  30  -1   34.40    4.30
  -4  30   1   32.00    5.30
   3 -30  -1   22.20    3.90
   3  30  -1   32.40    4.80
  -3  30   1   31.00    4.00
   3  30  -1   28.50    4.00
   3  30  -1   26.50    4.10
  -3  30   1   30.70    4.80
  -3  30   1   26.00    4.60
   2 -30  -1   88.29    8.50
   2  30  -1   82.29    8.20
   2  30  -1   78.09    8.40
  -2  30   1   79.39    8.60
   2  30  -1   94.69    8.50
  -2  30   1   90.59    8.80
  -2  30   1   75.59    8.10
  -1  30   1   89.29    9.30
   1  30  -1   91.29    9.00
   1  30  -1   92.09    9.30
   1  30  -1   97.79    9.20
  -1  30   1   91.49    8.80
   0  30  -1   10.10    2.80
   0  30  -1    6.50    2.10
   0  30   1    4.30    1.60
   0  30   1    5.80    2.00
   0  30   1   13.50    4.40
   0  30  -1   10.30    2.30
  -1  30  -1    1.70    1.50
  -1  30  -1    1.10    1.40
   1  30   1    1.30    1.40
   1  30   1    4.00    1.40
   1  30   1    3.10    1.70
  -2  30  -1    3.50    1.90
   2  30   1    1.00    1.50
  -2  30  -1    1.90    1.60
   2  30   1    2.80    1.30
  -2  30  -1    1.00    3.00
   3  30   1  142.69   12.90
   3  30   1  135.99   13.20
  -3  30  -1  141.79   13.40
  -3  30  -1  149.88   14.50
  -4  30  -1    1.20    1.80
   4  30   1    3.10    1.40
   4  30   1    3.80    1.80
  -4  30  -1   -0.80    1.80
  -4  30  -1   -0.20    2.20
  -5  30  -1    6.60    2.70
  -5  30  -1   12.10    4.00
   5  30   1   11.40    2.10
   5  30   1   10.50    2.40
  -5  30  -1   12.00    3.10
   6 -30   1    3.20    2.00
   6 -30   1    8.20    2.40
  -6  30  -1    5.60    2.50
   6  30   1    2.80    1.40
  -6  30  -1    3.10    2.10
   6  30   1    9.30    2.30
  -6  30  -1    3.70    2.80
   7 -30   1    7.90    2.60
   7 -30   1    6.70    2.40
   7  30   1    9.80    2.40
  -7  30  -1   10.40    2.60
  -7  30  -1   11.80    4.00
  -7  30  -1    9.70    2.50
   7  30   1   11.10    2.20
   8 -30   1    4.60    2.20
   8 -30   1   -0.30    1.40
   8  30   1    2.20    1.60
  -8  30  -1   -0.10    2.60
   8  30   1    2.60    1.40
   9  30   1   11.00    2.30
  -9  30  -1   20.90    4.60
   9  30   1    5.00    2.20
   9 -31  -1   -1.20    1.50
   9  31  -1    1.30    1.90
   9  31  -1    0.70    1.40
   9  31  -1   -0.10    1.70
  -9  31   1   -1.10    2.30
   8 -31  -1   24.70    4.40
  -8  31   1   26.10    3.60
   8  31  -1   32.90    4.60
  -8  31   1   26.80    3.50
  -8  31   1   17.30    4.80
   7 -31  -1   27.60    4.60
  -7  31   1   19.50    4.00
  -7  31   1   23.90    4.00
   7  31  -1   24.40    3.90
   7  31  -1   29.70    4.20
  -7  31   1   29.20    5.80
   6 -31  -1   -1.50    1.40
  -6  31   1    1.70    1.80
  -6  31   1    3.90    2.20
   6  31  -1    4.00    1.70
  -6  31   1    6.50    2.90
   6  31  -1    2.90    1.70
   6  31  -1    1.60    1.70
   5 -31  -1    8.90    2.80
  -5  31   1    6.80    2.90
   5  31  -1   14.40    2.70
   5  31  -1    7.80    2.30
  -5  31   1   13.20    2.90
   5  31  -1   11.60    2.50
   4 -31  -1   89.19    9.10
  -4  31   1   88.09    9.50
   4  31  -1   86.89    8.90
  -4  31   1   91.09    8.90
   4  31  -1   87.49    9.00
   4  31  -1   87.79    8.70
   3 -31  -1    1.00    1.50
  -3  31   1    0.40    1.30
  -3  31   1   -1.60    1.40
   3  31  -1    0.10    0.90
   3  31  -1    0.60    1.30
  -3  31   1   -2.20    1.60
   3  31  -1    0.40    1.40
   2 -31  -1   76.69    7.20
   2  31  -1   65.09    7.00
   2  31  -1   73.29    6.90
  -2  31   1   57.09    6.60
  -2  31   1   63.79    7.40
  -1  31   1   84.79    8.80
  -1  31   1   82.49    8.20
  -1  31   1   82.49    9.30
   1  31  -1   87.79    8.60
   1  31  -1   87.59    8.50
   1  31  -1   85.79    8.80
   0  31  -1   40.20    5.00
   0  31   1   36.80    4.20
   0  31   1   33.50    4.90
   0  31   1   34.60    4.50
   0  31  -1   34.00    5.20
   0  31  -1   42.10    5.20
  -1  31  -1   31.60    4.60
   1  31   1   31.60    3.70
   1  31   1   25.60    4.30
  -1  31  -1   39.20    5.80
  -1  31  -1   29.20    4.40
  -2  31  -1   18.60    3.50
  -2  31  -1   23.00    3.90
  -2  31  -1   27.10    4.00
   2  31   1   17.40    3.40
   2  31   1   29.40    3.20
   3  31   1   56.99    6.60
  -3  31  -1   58.39    6.90
   3  31   1   64.29    6.20
  -3  31  -1   68.79    7.80
  -3  31  -1   61.69    7.00
  -4  31  -1   50.89    6.00
  -4  31  -1   52.49    6.60
  -4  31  -1   38.30    6.60
   4  31   1   48.70    5.20
   4  31   1   50.39    5.60
  -5  31  -1   59.49    7.20
   5  31   1   65.49    6.80
  -5  31  -1   54.59    7.00
   5  31   1   63.39    6.30
  -5  31  -1   67.59    9.50
  -6  31  -1   31.80    6.30
  -6  31  -1   30.80    4.80
   6  31   1   32.60    3.80
   6  31   1   27.90    4.40
  -6  31  -1   30.50    4.80
   7  31   1   15.10    2.50
  -7  31  -1   10.70    2.80
   7  31   1    9.20    2.50
  -7  31  -1   14.60    4.40
  -7  31  -1   14.60    3.00
  -8  31  -1    3.00    3.20
   8  31   1    5.10    1.80
   8  31   1    3.50    1.90
  -9  31  -1    7.00    3.30
   9  31   1    7.70    2.20
   9 -32  -1    0.70    1.90
   9  32  -1    1.10    1.40
   9  32  -1    4.10    2.20
  -9  32   1    3.20    2.90
   9  32  -1    3.20    2.20
   8 -32  -1    8.00    2.70
   8  32  -1    2.60    1.80
   8  32  -1    4.20    2.00
  -8  32   1    4.30    2.80
  -8  32   1    2.20    1.60
   8  32  -1    5.80    2.10
   7 -32  -1   54.59    7.40
  -7  32   1   51.99    6.40
   7  32  -1   56.69    6.60
  -7  32   1   57.69    8.60
   7  32  -1   60.19    9.10
  -7  32   1   61.19    7.00
   7  32  -1   57.89    6.30
   6 -32  -1    0.70    1.70
  -6  32   1    1.20    2.40
  -6  32   1    1.00    2.10
   6  32  -1    0.30    1.40
   6  32  -1    1.80    1.60
   6  32  -1    0.80    1.60
   5 -32  -1   68.99    7.00
   5  32  -1   58.49    6.40
   5  32  -1   50.39    6.50
   5  32  -1   59.79    6.80
  -5  32   1   64.29    6.80
  -5  32   1   60.29    7.30
  -5  32   1   69.09    8.90
   4 -32  -1   13.40    3.00
   4  32  -1   10.70    2.50
  -4  32   1   10.20    3.10
  -4  32   1   13.10    2.80
   4  32  -1    8.00    2.40
  -4  32   1   10.50    4.00
   4  32  -1   14.20    3.00
   3 -32  -1   41.30    5.90
   3  32  -1   49.30    5.70
  -3  32   1   55.39    6.90
  -3  32   1   43.80    6.20
   3  32  -1   48.00    5.60
  -3  32   1   46.50    5.50
   3  32  -1   54.09    5.50
   2 -32  -1    8.60    2.30
  -2  32   1    4.50    2.30
   2  32  -1   10.40    2.50
  -2  32   1    4.60    2.50
  -2  32   1    9.10    2.10
   2  32  -1    8.60    2.20
   2  32  -1    6.00    2.00
  -1  32   1    8.20    2.10
   1  32  -1    9.90    2.40
   1  32  -1   20.80    3.80
  -1  32   1   11.50    2.90
  -1  32   1   11.60    2.50
   1  32  -1    9.90    2.50
   0  32   1   52.79    5.80
   0  32   1   51.89    5.80
   0  32  -1   47.20    5.50
   0  32   1   51.49    5.40
   0  32  -1   46.70    6.00
   0  32  -1   47.70    5.70
   1  32   1   20.70    3.80
  -1  32  -1   18.80    3.30
  -1  32  -1   15.60    3.20
  -1  32  -1   19.50    3.30
   1  32   1   17.60    2.80
   1  32   1   18.10    3.30
  -2  32  -1   13.90    3.20
  -2  32  -1   22.70    3.80
   2  32   1   17.90    2.90
   2  32   1   21.50    3.60
  -2  32  -1   15.70    3.60
  -3  32  -1   71.79    8.00
   3  32   1   79.99    7.90
  -3  32  -1   68.19    8.50
  -3  32  -1   77.79    7.90
   3  32   1   67.99    7.10
  -4  32  -1    9.30    2.90
   4  32   1   13.50    2.40
   4  32   1   13.00    2.90
  -4  32  -1   14.90    3.40
  -4  32  -1   17.60    4.40
   5  32   1   27.20    3.80
  -5  32  -1   33.90    5.20
  -5  32  -1   23.70    4.40
   5  32   1   23.80    4.10
  -5  32  -1   34.30    6.00
   6  32   1   -0.70    1.10
  -6  32  -1    0.40    2.00
   6  32   1    0.90    1.50
  -6  32  -1   -0.30    1.60
  -6  32  -1    1.70    2.00
   7  32   1    3.90    1.60
  -7  32  -1    5.10    2.10
  -7  32  -1    1.20    2.40
   7  32   1    0.40    1.40
  -7  32  -1    5.30    2.20
   8  32   1   16.50    2.70
  -8  32  -1    7.70    3.20
   8  32   1   14.00    3.30
   9  32   1   17.00    3.10
   9 -33  -1   -0.30    1.70
   9  33  -1   -0.40    1.70
  -9  33   1   -0.80    2.00
   9  33  -1   -1.80    1.40
   9  33  -1   -1.00    1.30
   8 -33  -1   -0.20    2.10
  -8  33   1    0.20    1.60
   8  33  -1    0.50    1.70
   8  33  -1    1.30    1.60
  -8  33   1    3.00    2.40
  -8  33   1    1.80    1.60
   7 -33  -1   -1.40    1.50
  -7  33   1    0.90    2.10
   7  33  -1    2.90    1.70
   7  33  -1    4.40    2.00
  -7  33   1    1.90    2.10
  -7  33   1    2.80    1.90
   7  33  -1    1.40    1.40
   6 -33  -1   -1.20    1.40
  -6  33   1    2.10    1.80
   6  33  -1    1.90    1.50
  -6  33   1   -3.10    1.50
   6  33  -1   -1.40    0.90
  -6  33   1    2.40    2.40
   5 -33  -1   13.20    3.00
  -5  33   1   17.60    4.10
   5  33  -1   15.70    3.10
   5  33  -1    9.50    2.30
  -5  33   1   15.80    3.60
   5  33  -1   16.80    2.90
  -5  33   1   17.30    3.30
   4 -33  -1    6.30    2.20
   4  33  -1    3.20    1.70
   4  33  -1    0.80    1.50
  -4  33   1    7.90    3.10
  -4  33   1    5.60    2.10
  -4  33   1    3.20    2.20
   4  33  -1    4.50    2.00
   3 -33  -1    3.90    1.90
   3  33  -1    4.30    1.90
  -3  33   1    2.70    2.20
  -3  33   1    2.60    1.70
   3  33  -1    3.10    1.60
   3  33  -1   -0.70    1.40
  -3  33   1    2.40    2.10
  -2  33   1   34.40    5.60
  -2  33   1   36.60    4.90
   2  33  -1   34.90    4.80
   2  33  -1   40.40    4.90
   2  33  -1   41.90    5.40
  -2  33   1   33.30    5.60
   1  33  -1   99.69   10.50
   1  33  -1  102.69   10.30
  -1  33   1  111.59   10.30
   1  33  -1  110.59   10.80
  -1  33   1  103.29   10.60
  -1  33   1  118.19   11.00
   0  33  -1    4.80    2.00
   0  33   1    9.20    2.10
   0  33   1    8.90    2.60
   0  33  -1    4.50    1.90
   0  33  -1    7.80    2.40
   0  33   1    9.80    2.80
   1  33   1    1.80    1.30
  -1  33  -1    0.60    1.60
  -1  33  -1    2.20    1.80
  -1  33  -1    2.60    2.10
   1  33   1    2.40    1.70
   1  33   1    0.30    1.10
  -2  33  -1   11.40    3.50
   2  33   1    7.80    2.00
  -2  33  -1    5.30    2.20
   2  33   1   10.40    2.80
  -2  33  -1    8.00    2.60
   2  33   1    8.80    2.50
   3  33   1   27.40    3.90
   3  33   1   30.50    4.70
  -3  33  -1   23.70    5.20
  -3  33  -1   24.80    4.40
  -3  33  -1   42.50    5.50
  -4  33  -1   22.70    4.40
   4  33   1   28.80    3.70
   4  33   1   20.90    3.90
  -4  33  -1   24.00    4.30
  -4  33  -1   19.60    4.80
  -5  33  -1    0.30    1.70
  -5  33  -1    5.60    2.50
   5  33   1   -0.60    1.30
  -5  33  -1    2.20    2.00
   5  33   1    0.00    1.20
  -6  33  -1   14.70    3.50
   6  33   1   15.10    2.70
  -6  33  -1    9.70    3.50
   6  33   1   16.10    3.10
  -6  33  -1    9.70    4.30
   7  33   1   11.20    3.00
   7  33   1   10.40    2.40
  -7  33  -1   13.40    3.00
  -7  33  -1   16.00    3.20
  -7  33  -1   15.90    3.70
   8  33   1   17.00    3.60
   8  33   1   26.20    3.70
   8 -34  -1   10.50    3.10
  -8  34   1   17.30    3.20
   8  34  -1   11.60    3.00
  -8  34   1   14.70    4.20
   8  34  -1   14.60    3.10
   8  34  -1   17.60    3.30
  -8  34   1   15.20    2.90
   7 -34  -1    3.40    2.00
  -7  34   1   -1.50    2.20
  -7  34   1   -2.30    1.60
   7  34  -1   -0.70    1.30
   7  34  -1    2.60    1.80
  -7  34   1    0.80    2.00
   7  34  -1    0.10    1.50
   6 -34  -1   20.80    4.00
  -6  34   1   21.90    5.10
   6  34  -1   20.80    3.90
  -6  34   1   24.60    4.10
   6  34  -1   25.50    3.90
   6  34  -1   22.40    4.40
  -6  34   1   19.70    4.30
   5 -34  -1    4.30    2.20
  -5  34   1    2.10    1.90
   5  34  -1   11.60    3.10
   5  34  -1    2.80    1.80
  -5  34   1   12.60    3.70
  -5  34   1    2.20    2.30
   4 -34  -1    4.10    1.90
   4  34  -1   -1.50    1.10
  -4  34   1    0.40    2.00
  -4  34   1   -0.70    1.90
  -4  34   1    0.70    1.60
   4  34  -1    0.20    1.40
   4  34  -1   -0.10    1.30
   3 -34  -1  101.79   10.10
  -3  34   1  102.79    9.90
  -3  34   1   95.09   10.40
   3  34  -1   96.49    9.90
  -3  34   1   92.59   10.30
   3  34  -1  103.39    9.80
  -2  34   1   18.70    4.00
  -2  34   1   23.30    3.60
   2  34  -1   21.30    3.40
  -2  34   1   19.00    4.10
   2  34  -1   16.30    3.60
   2  34  -1   19.50    3.60
   1  34  -1   78.39    8.40
  -1  34   1   88.99    8.80
  -1  34   1   79.49    8.70
   1  34  -1   86.59    9.10
   1  34  -1   86.29    8.60
  -1  34   1   76.49    8.10
   0  34   1   87.89    8.40
   0  34  -1   81.59    9.10
   0  34   1   88.19    9.00
   0  34  -1   93.29    8.90
   0  34  -1   71.19    8.60
   0  34   1   92.09    8.90
   1  34   1   -0.70    1.10
   1  34   1    0.00    1.10
  -1  34  -1   -0.20    1.60
  -1  34  -1   -0.10    1.50
   1  34   1    0.20    1.60
  -1  34  -1    0.70    1.60
   2  34   1    2.20    1.80
  -2  34  -1   -0.70    1.50
  -2  34  -1    4.30    2.40
  -2  34  -1    2.10    2.00
   2  34   1    3.70    1.60
   3  34   1    3.30    1.50
   3  34   1    6.30    2.10
  -3  34  -1    6.80    2.60
  -3  34  -1    3.00    2.60
  -3  34  -1    6.20    2.30
  -4  34  -1   22.20    4.40
   4  34   1   22.50    3.90
  -4  34  -1   25.20    4.90
  -4  34  -1   16.30    3.90
   4  34   1   26.00    3.60
   5  34   1    5.50    1.80
  -5  34  -1    1.20    2.70
   5  34   1   10.00    3.10
  -5  34  -1    3.70    2.40
  -5  34  -1    2.70    2.30
   6  34   1    0.70    1.30
  -6  34  -1    4.00    2.30
  -6  34  -1    4.90    2.20
  -6  34  -1    1.50    2.70
   6  34   1    3.20    1.70
  -7  34  -1   41.70    7.50
   7  34   1   32.40    4.90
  -7  34  -1   30.00    4.90
  -7  34  -1   37.30    5.20
   7  34   1   31.10    4.40
   8  34   1    6.40    1.80
  -8  34  -1    5.20    1.80
   8  34   1    2.40    1.90
   8 -35  -1   14.30    3.60
  -8  35   1   19.60    3.30
   8  35  -1   14.50    3.40
  -8  35   1   19.40    3.40
   8  35  -1   12.90    3.00
   8  35  -1   20.60    3.70
  -8  35   1   21.90    4.60
   7 -35  -1   -0.60    2.20
   7  35  -1    0.40    1.70
   7  35  -1    7.00    2.40
  -7  35   1    2.50    2.50
   7  35  -1    6.40    3.60
  -7  35   1    5.80    3.30
   6 -35  -1   -1.70    1.50
  -6  35   1    4.00    2.40
  -6  35   1    3.00    1.90
   6  35  -1   -0.80    1.00
   6  35  -1    0.80    1.30
   6  35  -1   -0.40    1.40
  -6  35   1    1.40    2.20
   5 -35  -1    0.50    1.70
  -5  35   1    5.30    2.20
  -5  35   1    5.20    2.90
   5  35  -1    0.60    1.70
  -5  35   1    2.80    2.50
   5  35  -1    2.70    1.80
   5  35  -1    2.20    1.40
   4 -35  -1    9.30    2.60
   4  35  -1    3.90    1.80
  -4  35   1   13.40    3.50
  -4  35   1    7.70    3.30
  -4  35   1   11.60    2.70
   4  35  -1    9.40    2.50
   4  35  -1    8.00    2.30
   3 -35  -1   -1.50    0.80
  -3  35   1    0.30    1.60
   3  35  -1    2.10    1.60
  -3  35   1    0.50    1.50
   3  35  -1   -2.20    1.30
  -3  35   1   -1.90    1.70
  -2  35   1   57.29    6.30
   2  35  -1   56.99    6.40
  -2  35   1   54.19    7.40
   2  35  -1   62.19    7.00
  -2  35   1   61.19    6.90
  -1  35   1    2.80    2.10
  -1  35   1    3.70    2.20
   1  35  -1    2.00    1.60
   1  35  -1    1.20    1.70
  -1  35   1    0.60    1.30
   0  35   1   21.50    4.20
   0  35   1   19.00    3.70
   0  35  -1   28.70    4.50
   0  35  -1   33.10    5.40
  -1  35  -1    6.10    2.60
  -1  35  -1    4.00    2.10
   1  35   1    2.60    1.50
  -1  35  -1    0.60    1.70
   1  35   1    6.20    2.30
   1  35   1    4.80    2.30
   2  35   1   21.20    4.10
  -2  35  -1   26.40    4.20
  -2  35  -1   22.30    4.30
   2  35   1   26.30    3.70
  -2  35  -1   21.90    4.20
   3  35   1   12.40    2.50
  -3  35  -1   16.40    3.50
  -3  35  -1    9.70    3.60
   3  35   1   12.50    4.40
  -3  35  -1   10.40    2.90
  -4  35  -1   69.19    8.10
   4  35   1   79.79    7.30
  -4  35  -1   61.59    7.90
   4  35   1   69.69   10.60
  -4  35  -1   69.59    8.90
   5  35   1    9.00    2.50
  -5  35  -1    7.50    2.80
  -5  35  -1    6.90    3.40
   5  35   1    8.10    2.10
  -5  35  -1    6.50    2.80
  -6  35  -1   45.30    6.10
  -6  35  -1   30.30    5.30
  -6  35  -1   35.40    6.80
   6  35   1   34.80    5.30
   6  35   1   38.10    4.50
  -7  35  -1    8.90    2.50
   7  35   1    4.90    1.90
   7  35   1    4.20    1.90
  -7  35  -1    6.70    2.20
  -8  35  -1   43.40    4.50
   8  35   1   37.00    5.60
  -8  35  -1   25.80    7.70
   8 -36  -1   -0.50    1.80
  -8  36   1    4.50    1.90
  -8  36   1    0.20    2.10
   8  36  -1    1.00    1.60
   8  36  -1    3.60    1.90
   8  36  -1    1.10    1.50
  -8  36   1    2.00    1.80
   7 -36  -1    5.00    2.50
   7  36  -1    4.10    2.10
  -7  36   1    2.80    2.30
  -7  36   1    0.90    2.30
  -7  36   1    4.20    2.80
   7  36  -1    4.80    2.10
   7  36  -1    0.60    1.90
   6 -36  -1   24.70    4.40
  -6  36   1   21.90    4.40
  -6  36   1   24.80    4.40
   6  36  -1   19.20    3.60
   6  36  -1   22.10    4.00
  -6  36   1   26.20    5.60
   6  36  -1   20.60    4.20
   5 -36  -1    0.10    1.70
  -5  36   1   -2.20    1.90
   5  36  -1    2.00    1.90
   5  36  -1    0.20    1.60
  -5  36   1   -0.60    1.70
   5  36  -1    1.50    1.70
  -5  36   1    0.30    1.80
   4 -36  -1    1.70    1.80
   4  36  -1    2.60    2.00
  -4  36   1   -0.70    1.60
  -4  36   1   -0.10    2.20
  -4  36   1    1.20    1.90
   4  36  -1    1.60    1.70
   4  36  -1    3.60    1.90
   3  36  -1    4.50    2.00
  -3  36   1    3.10    1.90
   3  36  -1    2.80    1.80
   3  36  -1    1.70    1.70
  -3  36   1    4.50    2.30
   2  36  -1   12.00    2.80
   2  36  -1    8.80    2.40
  -2  36   1    8.60    2.40
  -2  36   1    5.80    2.00
  -1  36   1    3.80    1.90
  -1  36   1    5.60    3.90
  -1  36   1    3.60    2.10
   1  36  -1    3.90    1.80
   1  36  -1    4.70    2.50
   0  36   1    2.20    1.80
   0  36  -1    3.20    2.20
   0  36   1    7.60    2.90
   0  36  -1    7.60    2.70
   1  36   1    7.40    2.90
   1  36   1    5.60    1.90
  -1  36  -1    7.00    2.70
   1  36   1    3.70    1.50
  -1  36  -1    5.60    2.20
  -2  36  -1   15.00    3.90
   2  36   1   12.40    3.10
   2  36   1    9.50    2.30
  -2  36  -1    7.10    2.60
  -3  36  -1    2.20    2.80
   3  36   1    3.40    2.00
   3  36   1    2.70    1.70
  -3  36  -1   -0.20    1.80
  -3  36  -1    7.70    3.00
  -4  36  -1   71.99    9.90
  -4  36  -1   45.30    6.90
   4  36   1   44.40    6.60
   4  36   1   59.39    5.90
  -4  36  -1   51.19    7.10
   5  36   1   14.00    2.70
  -5  36  -1   12.50    4.30
   5  36   1   10.60    2.80
  -5  36  -1   10.30    3.30
  -5  36  -1    9.80    3.10
   6  36   1   -0.30    1.20
  -6  36  -1    2.00    2.00
  -6  36  -1    1.90    2.00
   6  36   1    0.30    1.40
  -7  36  -1   14.80    3.40
   7  36   1   11.60    3.10
  -7  36  -1   19.70    3.80
   7  36   1   18.80    3.30
  -8  36  -1   18.40    3.00
   8  36   1   19.70    3.70
   8  36   1   23.40    3.50
  -8  36  -1   11.90    5.00
   8  37  -1    9.50    3.10
   8  37  -1   12.50    3.20
  -8  37   1    5.60    2.50
  -8  37   1   13.40    3.00
   7 -37  -1    4.00    2.70
  -7  37   1    6.50    3.40
   7  37  -1    5.70    2.40
   7  37  -1    9.10    2.80
   7  37  -1    3.10    2.00
  -7  37   1    4.10    2.40
  -7  37   1    6.40    2.70
   6 -37  -1   17.70    3.90
  -6  37   1   27.40    4.90
   6  37  -1   21.70    3.70
  -6  37   1   16.90    3.70
  -6  37   1   11.90    3.30
   6  37  -1   14.80    3.50
   5 -37  -1    0.70    1.90
   5  37  -1   -1.30    1.40
  -5  37   1   -0.80    1.90
  -5  37   1    6.40    2.30
   5  37  -1    1.10    1.30
   5  37  -1    3.90    2.10
   4 -37  -1    3.10    2.10
   4  37  -1    3.30    2.00
   4  37  -1    5.70    2.30
  -4  37   1    7.90    2.40
  -4  37   1    9.80    2.90
   4  37  -1    2.20    1.50
  -4  37   1    5.60    2.90
  -3  37   1   12.00    2.80
   3  37  -1   12.80    2.80
  -3  37   1   15.10    3.90
   3  37  -1   11.50    3.00
  -3  37   1   20.00    4.30
   2  37  -1    2.20    1.70
  -2  37   1    0.30    1.70
   2  37  -1   -1.00    1.40
  -2  37   1    0.70    1.30
  -2  37   1    1.60    2.00
  -1  37   1   11.50    3.10
  -1  37   1   16.30    3.40
   1  37  -1   13.30    3.00
  -1  37   1   10.60    3.20
   0  37   1    1.80    2.10
   0  37  -1    5.30    2.20
   0  37  -1    4.70    2.10
  -1  37  -1    3.60    2.20
   1  37   1    2.80    1.50
  -1  37  -1    5.00    2.00
  -1  37  -1    3.30    2.00
   1  37   1    3.10    2.20
   2  37   1    8.60    2.10
   2  37   1    4.60    2.30
  -2  37  -1    4.20    2.40
  -2  37  -1    3.90    2.30
  -2  37  -1    8.00    2.90
  -3  37  -1    0.40    1.70
  -3  37  -1    0.10    2.00
  -3  37  -1    3.90    2.90
   3  37   1    1.30    1.40
   3  37   1    0.80    1.70
   4  37   1    3.90    2.30
  -4  37  -1    6.40    5.40
  -4  37  -1    4.10    2.50
   4  37   1    7.90    2.20
   5  37   1   19.80    4.10
  -5  37  -1   24.60    4.60
   5  37   1   20.60    3.50
  -5  37  -1   23.50    4.50
   6  37   1    6.00    2.50
  -6  37  -1    1.90    2.10
   6  37   1    3.20    1.80
  -6  37  -1    0.50    2.30
  -7  37  -1    2.10    3.00
  -7  37  -1    8.30    2.40
   7  37   1    0.20    1.70
  -7  37  -1    3.80    3.00
   7  37   1    1.10    1.60
  -8  37  -1    2.60    1.70
  -8  37  -1    2.40    1.50
   8  37   1    0.80    1.80
   8  37   1    0.70    1.60
  -8  37  -1    1.70    3.50
   8  38  -1    0.70    2.10
   7 -38  -1    2.90    2.60
   7  38  -1   -0.70    1.10
  -7  38   1    2.00    1.90
  -7  38   1   -0.40    2.00
   7  38  -1   -1.00    1.40
   7  38  -1    0.20    2.00
   6 -38  -1   -1.20    1.70
   6  38  -1    1.00    1.80
   6  38  -1    0.80    1.60
   6  38  -1    0.20    1.60
  -6  38   1    2.50    1.70
  -5  38   1   -0.90    2.20
   5  38  -1   -1.30    1.50
   5  38  -1   -0.50    1.50
   5  38  -1    1.60    2.10
  -5  38   1    0.20    1.80
  -5  38   1   -1.50    1.20
   4  38  -1   12.50    3.50
  -4  38   1    7.30    3.20
  -4  38   1   13.20    3.60
   4  38  -1   14.30    3.10
   4  38  -1   10.60    2.90
   3  38  -1   11.70    3.00
   3  38  -1   15.50    3.60
  -3  38   1   15.20    3.50
   3  38  -1   15.00    3.30
  -3  38   1   15.20    3.90
   2  38  -1    1.70    1.80
  -2  38   1    3.80    2.60
  -2  38   1    0.90    1.50
   2  38  -1    0.10    1.70
   1  38  -1   49.70    6.70
  -1  38   1   50.19    6.80
   0  38  -1   -0.70    1.60
   0  38   1    0.80    1.90
   1  38   1   18.40    4.00
  -1  38  -1   23.10    4.10
   1  38   1   20.30    3.20
  -2  38  -1   31.80    5.10
   2  38   1   24.50    3.90
   2  38   1   23.20    4.40
   3  38   1    1.30    1.80
  -3  38  -1    3.00    2.40
   3  38   1    2.80    1.60
   4  38   1    7.70    2.40
  -4  38  -1   13.00    3.40
  -4  38  -1   13.60    4.10
   4  38   1    5.80    2.60
   4  38   1    6.20    2.20
   5  38   1    4.70    1.80
  -5  38  -1    2.00    2.10
  -5  38  -1    5.90    2.40
   5  38   1    1.90    1.80
  -6  38  -1    6.40    3.10
  -6  38  -1    7.00    3.00
   6  38   1    5.90    2.40
   6  38   1   13.40    2.60
  -6  38  -1   15.90    4.20
   7  38   1   -1.40    1.50
  -7  38  -1    0.00    2.00
   7  38   1    0.40    1.70
  -7  38  -1   -4.00    1.70
  -7  38  -1    0.90    2.20
   7  39  -1    3.30    2.20
  -7  39   1    6.50    2.80
   7  39  -1    3.50    2.60
   7  39  -1    3.10    2.20
  -7  39   1    3.80    2.60
   6 -39  -1    1.10    2.10
   6  39  -1   -0.10    1.70
   6  39  -1   -0.90    1.00
  -6  39   1    2.40    2.40
  -6  39   1   -1.70    1.90
   6  39  -1    2.60    2.10
   5 -39  -1   10.40    2.60
   5  39  -1    8.60    2.60
   5  39  -1    4.00    2.30
  -5  39   1    2.20    2.60
   5  39  -1    2.30    1.70
   4  39  -1    1.30    1.70
   4  39  -1    2.70    1.80
  -4  39   1    2.70    2.30
   4  39  -1    3.80    1.80
   3  39  -1    1.60    1.90
  -3  39   1    0.30    1.90
   3  39  -1    1.00    1.60
   3  39  -1    8.80    2.70
   2  39  -1    9.50    3.00
   2  39  -1   15.90    3.20
  -2  39   1    8.20    3.30
   1  39  -1    1.30    1.80
  -1  39   1    4.80    2.40
   0  39   1   22.50    4.40
   0  39  -1   15.20    3.70
   1  39   1    4.80    1.70
   1  39   1   -0.30    1.70
   1  39   1    3.80    2.10
  -1  39  -1    6.40    2.50
   2  39   1   18.10    3.10
   2  39   1   14.40    3.50
  -2  39  -1   13.50    3.60
  -3  39  -1    5.90    2.70
   3  39   1    2.30    2.10
   3  39   1    0.80    1.30
   3  39   1    3.00    1.80
   4  39   1   12.80    3.10
   4  39   1   12.10    2.70
  -4  39  -1    9.20    4.00
  -4  39  -1    9.00    3.10
   4  39   1    4.50    2.00
  -5  39  -1   15.50    5.10
   5  39   1   13.30    3.60
   5  39   1    9.00    3.00
   5  39   1   10.00    2.60
  -5  39  -1    7.10    3.10
  -6  39  -1    5.90    3.40
   6  39   1    1.70    1.60
   6  39   1    1.20    1.80
  -6  39  -1    3.40    2.40
  -6  39  -1    9.80    3.60
   7  39   1    9.10    3.00
  -7  39  -1   11.10    3.10
  -7  39  -1    6.40    3.00
  -7  39  -1    8.50    4.40
  -7  40   1   16.40    3.90
   7  40  -1    6.50    2.60
  -7  40   1    0.70    2.10
   7  40  -1   11.60    2.70
   6  40  -1    2.30    2.00
  -6  40   1    2.10    2.80
  -6  40   1    0.50    2.40
   6  40  -1    3.30    2.80
   6  40  -1    3.10    2.40
  -5  40   1    1.80    2.50
   5  40  -1    2.40    2.10
   5  40  -1    1.30    1.80
   5  40  -1    4.60    2.60
  -5  40   1    4.70    2.50
  -4  40   1   17.90    4.50
   4  40  -1   23.50    3.90
   4  40  -1   14.20    3.40
  -4  40   1   16.20    3.50
  -3  40   1    3.20    2.30
   3  40  -1    3.00    2.10
   3  40  -1    3.50    1.50
   3  40  -1    3.70    2.20
  -3  40   1    6.50    2.40
  -2  40   1    2.70    1.90
  -2  40   1    3.00    2.50
   2  40  -1    2.30    2.00
   2  40  -1    8.90    2.70
  -1  40   1   -0.90    1.90
   1  40  -1   -0.50    1.70
  -1  40   1    2.50    1.60
   0  40   1    4.90    1.90
   0  40  -1    6.50    1.90
   0  40  -1   11.90    3.10
   0  40   1    4.00    2.60
   1  40   1    8.40    3.10
   1  40   1    8.10    2.30
  -1  40  -1   14.10    3.70
  -1  40  -1   16.50    3.50
   1  40   1   17.00    2.80
  -1  40  -1   14.20    3.40
   2  40   1    2.00    2.00
   2  40   1    0.20    1.40
  -2  40  -1   -0.80    1.60
  -2  40  -1   -0.40    1.70
  -2  40  -1    2.40    2.20
  -3  40  -1    1.40    2.40
  -3  40  -1    3.60    2.20
   3  40   1    2.20    1.70
   3  40   1    1.60    1.60
   3  40   1   -0.40    1.70
  -3  40  -1   -1.70    1.80
   4  40   1   13.10    3.50
  -4  40  -1   14.00    4.60
  -4  40  -1   13.50    3.90
   4  40   1   13.30    3.20
  -4  40  -1   14.00    4.20
   4  40   1   17.90    3.40
  -5  40  -1    5.90    2.70
   5  40   1    3.90    2.00
  -5  40  -1    5.30    3.20
   5  40   1    9.60    2.50
   5  40   1    7.30    2.90
  -6  40  -1    1.30    2.90
   6  40   1    0.10    2.00
   6  40   1    0.50    1.50
  -6  40  -1    3.50    2.50
  -6  40  -1    1.30    2.20
   7  40   1    7.00    2.20
   7  40   1    5.40    2.50
  -7  40  -1    6.70    2.80
  -7  40  -1    5.20    2.30
  -7  41   1   23.30    4.50
  -7  41   1   33.20    6.00
   7  41  -1   19.50    3.90
   7  41  -1   13.40    3.60
   6  41  -1    2.60    1.80
   6  41  -1    2.70    2.20
  -6  41   1   -1.60    2.00
  -6  41   1    4.50    2.90
  -6  41   1    1.10    2.50
  -5  41   1    5.50    2.70
   5  41  -1    3.40    1.90
   5  41  -1    5.00    2.50
  -5  41   1    5.60    3.20
  -5  41   1   14.70    3.90
   5  41  -1   10.20    3.20
  -4  41   1   12.80    3.00
   4  41  -1    3.50    2.40
   4  41  -1   12.70    3.30
  -4  41   1   11.60    3.80
   4  41  -1    7.00    2.70
  -4  41   1    9.30    3.50
  -3  41   1   38.10    5.40
  -3  41   1   26.10    5.10
   3  41  -1   33.50    5.40
   3  41  -1   53.99   10.50
   3  41  -1   42.50    5.70
  -3  41   1   25.70    5.40
   2  41  -1    0.10    1.00
   2  41  -1    4.60    2.20
  -2  41   1   -0.30    2.00
   2  41  -1    1.90    2.00
  -2  41   1    1.10    1.80
  -2  41   1   -2.10    1.70
   1  41  -1   33.80    5.50
  -1  41   1   33.80    5.60
  -1  41   1   27.70    5.50
  -1  41   1   31.60    4.80
   0  41  -1   -0.60    1.70
   0  41   1   -0.40    1.40
   0  41   1    4.90    2.80
   0  41  -1   -1.00    0.90
   1  41   1   21.40    4.40
   1  41   1   16.80    3.80
   1  41   1   20.90    3.50
  -1  41  -1   17.10    4.10
  -1  41  -1   21.70    4.40
  -1  41  -1   19.20    3.90
  -2  41  -1   -0.70    1.80
   2  41   1    0.20    1.90
   2  41   1    0.00    1.30
   2  41   1    3.80    1.90
  -2  41  -1    6.80    2.90
  -2  41  -1    3.80    2.60
  -3  41  -1   -1.60    1.90
  -3  41  -1    0.60    2.40
  -3  41  -1    2.40    2.20
   3  41   1    0.80    1.70
   3  41   1   -1.30    1.50
   3  41   1   -0.20    1.00
   4  41   1   39.00    6.20
  -4  41  -1   49.90    8.50
   4  41   1   53.99    6.20
  -4  41  -1   39.90    6.60
   4  41   1   47.00    6.00
  -4  41  -1   35.50    6.20
   5  41   1    2.10    2.20
  -5  41  -1   -0.40    2.20
  -5  41  -1   -1.90    2.40
   5  41   1    0.60    1.20
  -5  41  -1    2.80    2.70
   6  41   1    9.10    2.90
   6  41   1    5.70    2.50
  -6  41  -1    3.50    2.80
   6  42  -1    2.90    2.20
   6  42  -1    1.40    1.70
  -6  42   1    2.30    3.10
  -6  42   1    0.50    2.30
  -6  42   1    0.80    2.00
   5  42  -1    3.00    2.00
  -5  42   1    5.40    2.80
   5  42  -1    0.00    1.80
  -5  42   1    0.30    2.10
  -5  42   1    0.50    2.60
   5  42  -1    4.20    2.50
  -4  42   1   38.30    5.80
   4  42  -1   50.49    6.30
   4  42  -1   44.40    6.20
  -4  42   1   34.00    6.40
  -4  42   1   32.00    6.20
   3  42  -1    0.30    2.00
  -3  42   1    2.90    2.50
   3  42  -1   -0.30    1.60
  -3  42   1    8.30    3.00
  -3  42   1    4.30    2.40
  -2  42   1    1.40    2.50
   2  42  -1    4.80    2.50
  -2  42   1    8.80    3.40
  -2  42   1    4.40    2.40
   2  42  -1    9.70    2.90
   1  42  -1    0.80    1.90
   1  42  -1    3.40    2.00
   1  42  -1    0.80    1.50
  -1  42   1    2.70    2.50
  -1  42   1    0.10    1.50
  -1  42   1    8.00    2.70
   0  42   1    1.30    1.40
   0  42   1   -1.60    1.40
   0  42  -1   -0.80    1.80
   0  42   1   -3.40    1.30
   0  42  -1    0.10    1.50
   0  42  -1    1.40    1.60
  -1  42  -1   13.10    3.50
  -1  42  -1    7.20    3.20
   1  42   1   12.80    3.40
  -1  42  -1   16.00    3.30
   1  42   1   14.90    3.10
   1  42   1    8.50    2.60
  -2  42  -1    4.50    2.20
   2  42   1    3.40    2.20
   2  42   1    4.80    2.70
  -2  42  -1    1.00    2.20
  -2  42  -1    2.90    3.00
   3  42   1    4.50    2.30
  -3  42  -1    2.90    2.50
  -3  42  -1    4.10    2.60
   3  42   1    5.40    2.70
  -3  42  -1    0.70    2.10
  -4  42  -1    5.00    2.70
  -4  42  -1    3.80    2.40
   4  42   1    4.20    2.00
   4  42   1    0.50    1.30
   4  42   1    0.30    1.70
  -4  42  -1    6.40    2.60
   5  42   1    1.80    1.90
  -5  42  -1    1.90    2.60
  -5  42  -1    3.70    2.60
   5  42   1    0.00    1.90
   5  42   1    2.40    2.30
   6  42   1    5.10    2.60
  -6  42  -1    8.40    3.20
  -6  42  -1    7.30    3.40
  -6  42  -1    9.80    4.20
   6  42   1    9.40    3.20
  -6  43   1    4.40    2.90
   6  43  -1    8.20    2.80
  -6  43   1   -0.10    2.40
   6  43  -1    8.40    2.60
  -6  43   1    4.40    4.10
   5  43  -1   -1.30    1.60
  -5  43   1    2.80    2.30
   5  43  -1    5.20    2.50
  -5  43   1    5.20    2.70
  -5  43   1    7.00    2.80
  -4  43   1   17.70    4.40
   4  43  -1   19.20    4.30
   4  43  -1   16.20    3.90
   4  43  -1   16.30    3.60
  -4  43   1   19.90    4.90
   3  43  -1   10.10    2.50
   3  43  -1   18.10    3.80
  -3  43   1   10.40    3.50
   3  43  -1   16.40    3.50
  -3  43   1   16.30    4.50
   2  43  -1    3.10    2.00
   2  43  -1    5.20    2.60
  -2  43   1    1.70    2.50
   2  43  -1    7.10    2.80
  -2  43   1    2.60    2.50
  -1  43   1   30.40    5.20
   1  43  -1   22.10    4.70
  -1  43   1   15.70    4.10
   1  43  -1   21.20    4.50
   1  43  -1   11.20    3.80
   0  43  -1    0.40    1.90
   0  43   1    3.30    2.60
   0  43  -1    3.30    2.70
   0  43   1    1.00    1.20
   1  43   1    0.00    1.80
  -1  43  -1    5.40    2.60
   1  43   1    3.10    2.40
   1  43   1    4.30    2.30
  -1  43  -1    4.50    3.30
   2  43   1   -1.00    1.30
   2  43   1   -0.40    1.70
   2  43   1    0.50    1.30
  -2  43  -1    4.50    3.20
  -2  43  -1   -2.10    1.60
  -3  43  -1   15.40    3.60
  -3  43  -1    5.80    3.50
   3  43   1    9.90    2.70
   3  43   1    2.70    2.50
   3  43   1    7.20    2.70
  -4  43  -1    5.90    2.30
  -4  43  -1    6.80    2.80
   4  43   1    0.70    1.80
   4  43   1    0.10    1.20
   4  43   1    3.60    2.50
  -4  43  -1    2.50    2.20
  -5  43  -1   -2.60    1.90
   5  43   1    0.80    2.20
  -5  43  -1    2.40    2.60
   5  43   1    5.20    2.40
  -5  43  -1   -2.90    2.50
  -6  43  -1   13.60    3.80
   6  43   1   13.30    3.10
   6  43   1   17.20    4.20
  -6  43  -1   15.90    4.70
  -6  44   1   -0.70    2.80
  -6  44   1   -0.80    2.40
   6  44  -1   -0.40    1.60
  -6  44   1    3.70    2.80
  -5  44   1   24.80    4.30
  -5  44   1   16.40    4.80
   5  44  -1   16.70    3.80
  -5  44   1   19.50    4.40
   5  44  -1   14.00    3.90
   4  44  -1    0.30    2.10
  -4  44   1    5.20    2.50
  -4  44   1   -0.10    1.70
   4  44  -1    0.30    1.50
   4  44  -1    3.50    2.10
  -3  44   1   52.09   10.60
   3  44  -1   46.90    6.60
  -3  44   1   43.30    7.10
   3  44  -1   38.30    6.60
   3  44  -1   39.90    6.40
  -3  44   1   42.70    6.20
   2  44  -1    7.10    2.40
  -2  44   1   19.30    6.50
   2  44  -1   12.50    3.30
  -2  44   1   16.00    3.30
  -2  44   1    5.40    3.00
   2  44  -1   11.00    3.20
   1  44  -1    1.70    2.20
   1  44  -1    3.80    2.40
  -1  44   1   -0.30    2.10
   1  44  -1    1.70    2.00
  -1  44   1    4.60    4.30
  -1  44   1    1.00    1.50
   0  44   1    3.60    2.00
   0  44  -1    1.20    2.00
   0  44   1   -0.40    1.20
   0  44  -1   -0.30    1.60
   0  44   1    2.00    2.50
   0  44  -1    2.30    2.10
  -1  44  -1   -1.80    1.70
   1  44   1   -0.60    1.40
   1  44   1    1.50    2.10
   1  44   1   -1.00    1.50
  -1  44  -1    2.70    1.90
  -1  44  -1   -0.40    1.80
  -2  44  -1   -1.50    1.90
   2  44   1    0.20    1.40
   2  44   1    2.10    1.90
   2  44   1   -1.30    1.70
  -2  44  -1    3.10    1.90
  -2  44  -1    1.30    2.50
   3  44   1    0.90    2.00
  -3  44  -1    1.70    2.40
   3  44   1    0.60    1.30
   3  44   1    2.30    2.10
  -3  44  -1   -1.40    2.10
  -3  44  -1    3.00    1.80
   4  44   1   83.79    9.30
  -4  44  -1   84.59   10.50
   4  44   1   74.29    8.60
  -4  44  -1   75.49    9.30
  -4  44  -1   89.69    9.40
  -5  44  -1    7.20    3.00
   5  44   1    6.60    2.60
  -5  44  -1   13.80    4.20
   5  44   1   -0.50    2.20
  -5  45   1   18.80    3.70
  -5  45   1   19.90    4.70
  -5  45   1   15.80    4.40
   5  45  -1   13.00    3.80
   4  45  -1   13.30    3.80
   4  45  -1   14.70    3.60
  -4  45   1   18.40    4.80
  -4  45   1   10.80    3.10
  -4  45   1    9.80    3.40
   3  45  -1    4.30    2.70
   3  45  -1    2.20    2.30
   3  45  -1    2.70    2.40
  -3  45   1    5.60    2.40
  -3  45   1    3.60    2.10
  -2  45   1   -1.80    2.10
  -2  45   1    2.10    2.10
   2  45  -1    0.20    2.10
   2  45  -1    0.40    1.90
  -2  45   1   -1.00    1.80
   2  45  -1    0.60    1.50
  -1  45   1    1.20    2.30
   1  45  -1    3.60    2.40
   1  45  -1    3.40    2.80
  -1  45   1    4.90    2.10
   1  45  -1    5.00    2.80
  -1  45   1    2.70    2.10
   0  45  -1   13.00    3.40
   0  45   1   17.40    3.60
   0  45   1   19.00    4.30
   0  45  -1   16.40    3.90
   0  45  -1   13.30    3.60
   0  45   1    8.90    3.60
  -1  45  -1    2.70    2.30
   1  45   1   -1.80    1.70
  -1  45  -1    2.20    2.40
  -1  45  -1   -1.10    1.60
   1  45   1   -0.60    1.50
   1  45   1    0.10    1.30
  -2  45  -1    0.90    2.20
  -2  45  -1    6.60    3.30
   2  45   1    8.40    2.60
   2  45   1    8.50    2.60
  -2  45  -1    2.60    2.40
   2  45   1    5.20    2.80
  -3  45  -1   13.20    3.60
   3  45   1    4.60    2.40
   3  45   1    6.70    2.90
  -3  45  -1    5.70    3.10
  -3  45  -1    9.70    3.10
  -4  45  -1   12.00    3.60
  -4  45  -1    9.30    2.70
  -4  45  -1    3.60    2.70
   4  45   1    7.80    2.80
   4  45   1   10.90    3.20
   5  45   1   35.00    5.80
  -5  45  -1   36.00    5.70
  -5  45  -1   39.90    7.70
  -5  45  -1   23.70    5.40
  -5  46   1   16.20    3.20
  -5  46   1    4.40    2.50
  -5  46   1   11.30    3.20
  -4  46   1   11.10    3.80
   4  46  -1    6.60    3.00
  -4  46   1   12.80    4.10
  -4  46   1   15.10    3.20
  -3  46   1    0.80    2.00
  -3  46   1    0.50    2.50
  -3  46   1    0.20    2.20
   3  46  -1   -0.90    1.60
  -2  46   1   -2.60    1.60
   2  46  -1    1.40    2.10
   2  46  -1   -0.10    1.30
   2  46  -1   -1.60    1.70
  -2  46   1    0.60    2.20
  -2  46   1    2.10    2.40
  -1  46   1   18.30    4.30
   1  46  -1   10.50    3.30
   1  46  -1   18.20    4.10
   1  46  -1   22.80    4.90
  -1  46   1   17.10    3.70
   0  46   1   10.40    3.60
   0  46  -1   14.80    3.90
   0  46  -1   18.20    3.90
   0  46   1   14.00    3.70
   0  46   1   15.20    3.30
   1  46   1    3.00    2.30
  -1  46  -1    1.80    1.50
  -1  46  -1    1.50    2.20
   1  46   1    0.10    2.20
  -1  46  -1    0.80    2.10
   1  46   1    2.00    2.00
   2  46   1   -1.10    1.50
  -2  46  -1    0.90    2.20
  -2  46  -1   -1.30    2.00
   2  46   1   -0.50    2.00
  -2  46  -1    1.10    2.20
   3  46   1   10.70    3.50
  -3  46  -1   10.90    3.50
  -3  46  -1   17.60    4.10
  -3  46  -1   16.80    4.00
  -4  46  -1    6.30    3.30
  -4  46  -1    5.30    3.30
  -4  46  -1    3.00    2.70
   4  46   1   11.60    3.40
  -5  46  -1    5.40    2.40
  -4  47   1    6.30    3.00
  -4  47   1    8.50    3.30
  -4  47   1    2.70    2.60
   4  47  -1    7.30    3.40
  -3  47   1    5.50    3.00
  -3  47   1    2.10    2.80
   3  47  -1    2.50    1.90
  -2  47   1    8.70    3.80
  -2  47   1   15.90    3.70
   2  47  -1    9.70    3.20
  -1  47   1    1.80    2.40
  -1  47   1   -2.30    1.50
   1  47  -1    3.00    2.60
   0  47   1    2.30    2.10
   0  47  -1    2.80    2.50
   0  47  -1    3.80    2.10
   0  47   1    0.40    1.20
   1  47   1    5.40    3.10
  -1  47  -1    4.00    3.20
  -1  47  -1    3.00    2.70
  -1  47  -1    5.40    2.60
  -2  47  -1    1.90    2.50
  -2  47  -1    0.80    2.10
   2  47   1    8.60    2.50
  -2  47  -1   -2.80    2.10
   3  47   1   -1.20    2.10
  -3  47  -1    4.50    2.70
  -3  47  -1   -3.00    1.90
  -3  47  -1    1.80    2.20
   4  47   1    2.80    3.00
  -4  47  -1   -1.80    2.10
  -4  47  -1   -2.70    2.00
  -4  48   1   -1.70    2.20
   4  48  -1   -1.60    1.70
   3  48  -1   14.20    3.80
  -3  48   1   24.10    6.50
  -2  48   1    1.20    2.00
  -2  48   1    3.30    2.10
   1  48  -1   10.20    3.60
  -1  48   1    5.20    3.10
   0  48   1   19.30    4.50
   0  48  -1   13.40    4.10
   1  48   1   12.20    4.00
  -1  48  -1    4.60    3.00
  -2  48  -1   -2.90    1.50
  -3  48  -1    4.20    2.70
   3  48   1    4.30    2.70
   4  48   1   -2.10    1.70
   3  49  -1    0.30    2.20
   2  49  -1   13.60    3.70
   1  49  -1    6.70    2.90
  -1  49   1   10.50    4.00
   0  49   1    2.30    2.50
   0  49  -1    2.30    2.50
   1  49   1    0.90    2.40
   2  49   1   -0.60    2.10
   3  49   1    2.40    2.70
  -2  50   1    1.00    2.60
   2  50  -1    0.40    2.20
   1  50  -1   -0.60    2.20
  -1  50   1    5.00    3.30
   0  50   1   -1.50    2.40
   0  50  -1    4.00    3.10
   1  50   1   -0.80    2.10
  -1  50  -1    7.30    3.10
  -2  50  -1    8.40    2.90
   2  50   1    3.80    3.10
   1  51  -1   -2.00    2.20
   0  51  -1    3.20    2.60
   0  51   1    5.00    3.10
  11   0  -2    8.60    2.40
  10   0  -2    5.40    2.20
   9   0  -2   15.30    2.80
   8   0  -2    2.50    1.80
   8   0  -2    2.20    1.70
   7   0  -2    4.80    1.80
   7   0  -2    6.60    1.90
   6   0  -2  296.27   24.50
   6   0  -2  266.97   24.30
   5   0  -2    3.60    1.60
   4   0  -2  341.37   29.20
  -3   0   2   11.60    1.30
   3   0  -2   10.80    1.70
   2   0  -2  433.76   42.30
  -2   0   2  448.86   42.70
   2   0  -2  434.36   72.39
  -2   0   2  500.75   76.09
  -1   0   2   96.39    8.50
   1   0  -2   98.59    8.50
  -1   0   2   92.09    8.20
   1   0  -2   92.79    8.30
   0   0  -2  134.49   11.90
   0   0   2  136.89   12.00
   0   0   2  133.39   11.90
   0   0  -2  141.09   12.00
   1   0   2 9006.90  762.92
  -1   0  -2 8635.34  763.02
   2   0   2  893.21   98.99
  -2   0  -2 1133.19  105.19
  -2   0  -2  987.70   82.79
   2   0   2  880.51   82.79
   3   0   2   10.70    2.30
   4   0   2  172.38   16.20
   5   0   2  109.89   11.10
   6   0   2   31.80    5.10
   7   0   2   14.30    4.00
   8   0   2   -0.10    2.00
   9   0   2   23.70    5.00
  10   0   2   11.90    3.60
  11   0   2    4.70    3.10
  11  -1  -2    1.70    1.70
  11   1  -2    1.10    1.70
  10  -1  -2    7.20    2.20
  10   1  -2    7.60    2.20
   9  -1  -2    0.50    1.60
   9   1  -2    3.50    1.80
   8  -1  -2   80.59    8.30
   8   1  -2   85.99    8.30
   8   1  -2   90.79    8.70
   7  -1  -2   33.80    4.20
   7   1  -2   37.10    4.20
   7   1  -2   37.40    4.40
   6  -1  -2    1.40    1.20
   6  -1  -2    0.10    1.00
   6   1  -2    2.10    1.40
   6   1  -2    2.10    1.30
   5   1  -2   52.69    5.20
   5   1  -2   47.00    5.00
   4  -1  -2   62.99    6.50
   4   1  -2   72.39    6.40
  -3  -1   2  134.59   10.90
   3  -1  -2  123.69   11.30
   3   1  -2  124.69   11.20
  -3   1   2  125.39   11.00
   2  -1  -2  356.26   30.40
   1  -1  -2  130.09   11.50
  -1  -1   2  134.59   11.50
  -1  -1   2  132.49   11.30
   1  -1  -2  128.39   11.30
  -1   1   2  132.59   11.50
   1   1  -2  132.49   11.50
   1   1  -2  128.89   11.30
  -1   1   2  126.99   11.30
   0  -1   2  342.87   34.40
   0  -1  -2  360.26   34.60
   0  -1   2  291.87   55.49
   0  -1  -2  353.46   59.89
   0   1   2  347.37   60.09
   0   1  -2  353.46   59.09
   0   1   2  369.86   34.70
   0   1  -2  376.76   34.60
  -1  -1  -2    4.40    0.90
  -1  -1  -2    2.90    1.50
   1  -1   2    4.50    1.40
   1  -1   2    4.00    1.10
  -1   1  -2    2.70    1.50
   1   1   2    3.70    1.00
   1   1   2    1.30    1.20
  -1   1  -2    4.50    1.10
   2  -1   2    0.00    0.60
   2  -1   2   -0.30    0.90
   2   1   2   -0.10    0.40
  -2   1  -2    1.00    0.90
   2   1   2    0.10    1.00
   3  -1   2    5.50    1.70
   3  -1   2    7.60    0.80
   3  -1   2    8.70    1.00
   3   1   2    4.90    1.80
  -3   1  -2    5.60    1.70
   4  -1   2   24.20    4.40
   4   1   2   15.60    3.40
   5  -1   2    0.20    1.80
   5   1   2    0.50    1.70
   6  -1   2    2.70    2.00
   6   1   2    2.80    2.00
   7  -1   2    2.20    2.10
   7   1   2    2.50    2.20
   8  -1   2    0.70    2.00
   8   1   2    0.00    2.10
   9  -1   2   22.50    4.90
   9   1   2   25.80    5.10
  10  -1   2    8.20    3.30
  10  -1   2    7.80    1.30
  10   1   2    4.40    2.90
  11  -1   2   41.10    6.80
  11   1   2   41.50    7.00
  11  -2  -2    1.20    1.60
  11   2  -2    2.40    1.80
  10  -2  -2    9.70    2.50
  10   2  -2   10.50    2.40
   9  -2  -2    4.30    2.10
   9   2  -2   10.60    2.40
   9   2  -2   12.20    2.90
   8  -2  -2  146.29   13.40
   8   2  -2  145.49   13.70
   8   2  -2  147.29   13.30
   7  -2  -2  289.57   26.10
   7   2  -2  297.37   26.00
   7   2  -2  316.17   26.50
   6  -2  -2   -0.40    1.20
   6   2  -2   -0.60    1.20
   6   2  -2    0.30    1.20
   5  -2  -2   29.50    3.80
   5   2  -2   29.40    3.40
   5   2  -2   31.90    3.70
   4  -2  -2   46.90    4.70
   4   2  -2   41.70    4.40
  -3  -2   2    8.10    0.90
   3  -2  -2   10.30    1.80
  -3   2   2   10.00    1.30
   3   2  -2    7.70    1.40
   2  -2  -2  299.87   25.70
   1  -2  -2  637.04   53.79
  -1  -2   2  727.53   80.99
   1  -2  -2  509.05   52.09
  -1  -2   2  535.15   52.69
   1   2  -2  562.54   75.49
   1   2  -2  617.84   53.29
  -1   2   2  631.64   80.29
  -1   2   2  490.55   69.69
   0  -2   2    2.30    1.00
   0  -2   2    1.30    0.80
   0  -2  -2    2.40    0.90
   0   2  -2    0.30    0.80
   0   2   2    3.50    1.00
   0   2   2    0.80    0.90
   0   2  -2    1.30    1.00
   1  -2   2 1048.90  106.09
  -1  -2  -2  944.51   87.19
   1  -2   2  966.30   85.69
  -1   2  -2 1000.90   85.59
   1   2   2  866.01  103.79
   2  -2   2   64.49    6.00
   2  -2   2   64.49    6.70
  -2   2  -2   66.69    6.80
   2   2   2   69.29    6.80
   2   2   2   68.89    5.80
   3  -2   2   46.60    5.00
   3  -2   2   43.10    3.50
   3  -2   2   33.00    3.70
  -3   2  -2   37.40    4.90
   3   2   2   40.40    4.90
   4  -2   2 1645.34  146.59
  -4   2  -2 1561.44  134.99
   5  -2   2    7.50    2.70
   5   2   2    8.00    2.70
   6  -2   2   14.20    3.40
   6   2   2   23.60    4.40
   7  -2   2   23.20    2.30
   7  -2   2   28.80    5.20
   7   2   2   24.30    4.70
   8  -2   2    5.30    1.00
   8  -2   2    3.40    0.90
   8  -2   2    0.00    2.10
   8   2   2    4.90    2.70
   9  -2   2    5.50    1.10
   9  -2   2    7.50    2.90
   9  -2   2    5.10    1.00
   9   2   2    4.30    3.00
  10  -2   2   -0.30    1.90
  10   2   2   -0.80    1.80
  11  -2   2   10.60    3.50
  11   2   2   13.00    3.70
  11  -3  -2    2.80    1.90
  11   3  -2    1.10    1.70
  10  -3  -2   12.40    2.60
  10   3  -2    6.80    2.20
   9  -3  -2   39.20    5.00
   9   3  -2   34.80    7.00
   9   3  -2   40.70    5.00
   8  -3  -2  430.66   37.00
   8   3  -2  426.06   36.90
   8   3  -2  430.86   37.40
   7  -3  -2   35.00    4.40
   7   3  -2   31.10    4.00
   7   3  -2   38.80    4.60
   6  -3  -2   -1.60    1.00
   6   3  -2    0.00    1.10
   6   3  -2   -0.20    1.60
   5  -3  -2    1.70    1.40
   5   3  -2    0.80    1.00
   4   3  -2    4.90    1.40
  -3  -3   2   83.19    6.50
   3  -3  -2   73.29    7.10
   3   3  -2   68.59    6.80
  -3   3   2   72.79    6.80
  -2  -3   2   32.80    2.90
   2  -3  -2   27.50    3.20
  -2   3   2   27.50    3.10
   2   3  -2   30.60    2.80
   2   3  -2   25.50    3.00
  -1  -3   2  800.12   91.19
   1  -3  -2  602.24   81.79
   1  -3  -2  691.53   63.49
  -1  -3   2  737.23   64.29
  -1   3   2  693.23   63.59
   1   3  -2  727.93   88.79
  -1   3   2  685.63   83.39
   0  -3  -2   94.89    8.30
   0  -3   2   91.19    8.40
   0  -3   2   91.59    8.50
   0   3  -2   96.49    8.40
   0   3  -2   90.99    8.50
   0   3   2   98.89    8.40
   1  -3   2  249.68   22.40
  -1   3  -2  268.47   22.10
  -1   3  -2  254.37   22.50
   2  -3   2  225.48   19.50
   2  -3   2  220.28   20.10
  -2   3  -2  228.88   20.10
  -2   3  -2  219.98   19.20
   2   3   2  247.08   20.30
   3  -3   2   30.00    4.40
   3  -3   2   28.70    3.00
   3  -3   2   29.50    2.60
  -3   3  -2   37.40    4.90
   3   3   2   21.80    3.80
   4  -3   2  808.42   69.29
   5  -3   2   19.70    2.20
   5  -3   2   20.10    2.00
   5  -3   2   17.80    3.70
   5   3   2   21.70    4.40
   6  -3   2   12.30    1.70
   6  -3   2   11.90    3.10
   6  -3   2   11.00    1.40
   6   3   2   21.20    4.50
   7  -3   2    1.90    0.70
   7  -3   2    0.00    1.80
   7  -3   2    2.50    0.90
   7   3   2    3.90    2.50
   8  -3   2    0.50    2.00
   8  -3   2    0.30    0.70
   8  -3   2   -0.10    0.60
   8   3   2    3.60    2.80
   9  -3   2   22.10    2.30
   9  -3   2   19.20    4.60
   9  -3   2   18.40    2.10
   9   3   2   22.40    5.10
  10  -3   2    6.50    3.00
  10  -3   2    9.10    1.40
  10   3   2    6.50    3.50
  11  -3   2    2.90    2.50
  11   3   2    0.30    2.30
  11  -4  -2    0.80    1.70
  11   4  -2    0.90    1.60
  10  -4  -2   24.50    3.80
  10   4  -2   27.80    4.00
   9  -4  -2    0.60    1.60
   9   4  -2    3.40    1.70
   9   4  -2    1.10    1.70
   8  -4  -2  222.08   20.40
   8   4  -2  232.88   20.20
   8   4  -2  236.18   21.00
   7  -4  -2   17.60    3.20
   7   4  -2   24.20    3.80
   7   4  -2   22.50    3.00
   6  -4  -2    5.90    1.80
   6   4  -2    5.70    1.60
   6   4  -2    5.70    1.90
   5  -4  -2   -0.20    1.20
   5   4  -2    1.20    1.00
   4  -4  -2   61.49    6.70
   4   4  -2   74.69    6.40
  -3   4   2  284.97   25.10
   3   4  -2  301.27   25.00
   2  -4  -2   16.50    2.20
  -2  -4   2   16.90    1.70
   2   4  -2   13.80    1.90
  -2   4   2   14.30    2.20
   2   4  -2   15.00    1.60
   1  -4  -2 1705.73  174.48
  -1  -4   2 1897.71  181.98
  -1  -4   2 1704.83  153.98
   1  -4  -2 1732.33  153.78
   1   4  -2 1878.91  154.38
  -1   4   2 1621.34  153.48
  -1   4   2 2055.59  179.68
   1   4  -2 2023.80  184.08
   0  -4   2   59.49    5.80
   0  -4  -2   62.59    5.60
   0  -4   2   60.99    5.70
   0   4  -2   61.29    5.80
   0   4   2   62.99    5.70
   1  -4   2 2078.29  187.68
  -1  -4  -2 1855.61  163.28
   1  -4   2 1978.20  164.18
  -1  -4  -2 1783.92  180.68
   1   4   2 1891.31  180.38
  -1   4  -2 2125.69  166.58
   1   4   2 1683.33  162.98
   2  -4   2  502.55   50.19
  -2  -4  -2  533.05   50.19
   2  -4   2  676.03   73.99
  -2  -4  -2  524.95   49.30
   2   4   2  504.95   69.89
   2   4   2  598.84   64.79
  -2   4  -2  621.34   50.29
  -2   4  -2  609.14   74.99
   3  -4   2  206.18   17.00
   3  -4   2  188.88   17.20
   3  -4   2  203.78   18.10
  -3   4  -2  194.18   18.10
   3   4   2  204.98   18.20
   4  -4   2   37.20    3.00
   4  -4   2   28.10    4.40
   4  -4   2   29.80    3.40
   4   4   2   27.40    4.60
  -4   4  -2   25.90    4.50
   5  -4   2   98.09    8.80
   5  -4   2   90.19   10.10
   5  -4   2  105.29    8.60
  -5   4  -2   96.49   10.20
   5   4   2  100.39   10.40
   6  -4   2    8.80    1.30
   6  -4   2    7.70    2.60
   6  -4   2   10.00    1.50
   6   4   2    9.80    2.90
   7  -4   2    8.60    1.50
   7  -4   2    8.10    1.30
   7  -4   2   15.70    3.80
   7   4   2    6.30    2.90
   8  -4   2    4.00    2.50
   8  -4   2    1.10    1.20
   8  -4   2    0.80    0.80
   8   4   2    2.90    2.50
   9  -4   2    1.80    2.30
   9  -4   2   -0.20    0.70
   9  -4   2    0.40    0.60
   9   4   2   -0.60    2.00
  10  -4   2   -0.70    1.90
  10   4   2   -2.40    1.50
  11  -4   2   13.70    3.70
  11   4   2   16.70    4.40
  11  -5  -2    0.50    1.50
  11   5  -2    0.20    1.50
  10  -5  -2    0.40    1.60
  10   5  -2    4.80    2.00
  10   5  -2    3.50    2.10
   9  -5  -2    3.90    2.00
   9   5  -2    9.40    2.80
   9   5  -2    6.70    2.10
   8  -5  -2  184.88   16.10
   8   5  -2  163.28   17.50
   8   5  -2  179.58   15.80
   7  -5  -2    2.70    1.70
   7   5  -2    0.10    1.20
   7   5  -2    0.40    1.50
   6  -5  -2    7.50    1.90
   6   5  -2    9.60    1.70
   5  -5  -2   14.30    2.50
   5   5  -2   12.40    2.70
   4  -5  -2    3.50    1.70
   4   5  -2    2.40    1.10
  -4   5   2    4.20    1.00
  -4   5   2    2.80    0.60
  -3  -5   2   13.00    1.20
   3  -5  -2   13.00    2.20
   3   5  -2    9.60    1.60
  -3   5   2   13.40    2.00
  -2  -5   2  617.24   61.89
  -2  -5   2  791.32   91.49
   2  -5  -2  638.14   84.39
   2  -5  -2  721.23   61.59
  -2   5   2  637.44   61.19
   2   5  -2  596.34   93.39
   2   5  -2  688.53   61.29
   1  -5  -2  187.18   16.20
   1   5  -2  189.18   16.10
  -1   5   2  183.18   16.20
   0  -5   2  530.95   49.80
   0  -5  -2  503.25   69.49
   0  -5  -2  570.34   49.80
   0  -5   2  576.04   74.59
   0   5   2  488.15   67.49
   0   5  -2  516.45   73.19
   0   5   2  507.65   49.30
   0   5  -2  552.44   49.80
   1  -5   2   10.40    1.80
  -1  -5  -2   13.10    1.40
   1  -5   2   14.40    2.40
   1   5   2   11.10    1.50
  -1   5  -2    9.00    1.70
  -1   5  -2    7.10    2.10
   2  -5   2  371.06   30.50
   2  -5   2  342.27   30.90
  -2   5  -2  343.97   31.00
  -2   5  -2  368.36   30.40
   3  -5   2   16.10    2.20
   3  -5   2   16.80    1.70
   3  -5   2   13.90    2.80
   3   5   2   16.30    1.50
  -3   5  -2    9.00    2.60
   4  -5   2   35.30    3.90
   4  -5   2   32.20    4.90
   4  -5   2   42.90    3.60
   4   5   2   34.60    5.90
  -4   5  -2   41.00    5.50
   5  -5   2    5.10    0.90
   5  -5   2    3.90    1.90
   5  -5   2    6.30    1.30
  -5   5  -2    0.50    1.80
   5   5   2    3.90    2.10
   6  -5   2   24.70    4.30
   6  -5   2   18.80    2.30
   6  -5   2   18.10    2.00
   6   5   2   16.30    3.80
   7  -5   2   14.90    2.00
   7  -5   2   14.30    3.50
   7   5   2   19.50    4.40
   8  -5   2    2.50    0.90
   8  -5   2    1.70    0.80
   8  -5   2    2.10    2.10
   8   5   2    3.50    2.90
   9  -5   2    0.70    0.80
   9  -5   2    0.70    0.70
   9  -5   2    0.00    2.00
   9   5   2   -0.10    2.40
  10  -5   2   18.30    4.30
  10  -5   2   18.70    2.30
  10   5   2   20.40    4.90
  11  -5   2    1.40    2.30
  11   5   2    2.40    3.20
  11  -6  -2    0.30    1.60
  11   6  -2    0.80    1.70
  10  -6  -2    0.80    1.50
  10   6  -2    2.20    1.60
  10   6  -2    0.10    1.60
   9  -6  -2    0.50    1.50
   9   6  -2    2.30    2.10
   9   6  -2   -0.40    1.40
   8  -6  -2    9.80    2.40
   8   6  -2   12.90    3.10
   8   6  -2    9.90    2.20
   7  -6  -2    8.20    2.20
   7   6  -2   10.50    2.80
   7   6  -2    9.60    1.90
   6  -6  -2   50.19    5.50
   6   6  -2   54.59    5.10
   5  -6  -2    7.50    1.90
   5   6  -2    7.50    2.10
   4  -6  -2  263.77   23.00
  -4   6   2  259.67   22.60
   4   6  -2  272.17   22.90
   3  -6  -2   18.30    2.70
  -3  -6   2   20.10    1.80
  -3   6   2   17.70    2.60
   3   6  -2   18.30    2.30
  -2  -6   2  458.45   74.19
   2  -6  -2  396.86   37.50
   2  -6  -2  467.15   72.89
   2   6  -2  326.07   66.99
   2   6  -2  383.76   37.00
  -2   6   2  342.47   37.00
  -1  -6   2 3236.58  290.47
   1  -6  -2 2942.21  284.57
  -1  -6   2 3172.68  261.77
   1  -6  -2 3111.39  261.37
   1   6  -2 3119.49  261.27
  -1   6   2 3131.09  285.17
  -1   6   2 2768.12  260.87
   0  -6  -2  381.06   36.10
   0  -6  -2  319.37   58.09
   0  -6   2  358.86   36.30
   0  -6   2  467.45   69.69
   0   6   2  351.06   58.09
   0   6  -2  418.76   36.80
   0   6   2  358.36   36.00
   0   6  -2  275.97   58.79
   1  -6   2 3172.98  295.07
   1  -6   2 3808.02  322.37
  -1  -6  -2 3317.57  314.77
   1   6   2 3755.72  314.97
  -1   6  -2 3532.85  295.17
   2  -6   2    0.60    0.80
   2  -6   2    1.30    1.10
   2   6   2    1.80    0.60
  -2   6  -2    1.40    0.50
  -2   6  -2    2.80    1.50
  -2   6  -2    1.90    0.90
   3  -6   2  134.99   12.40
   3  -6   2  139.49   11.40
   3  -6   2  128.09   11.60
   3   6   2  138.69   11.20
  -3   6  -2  107.89   12.30
   4  -6   2  206.98   17.00
   4  -6   2  184.98   18.80
   4  -6   2  193.68   17.20
  -4   6  -2  201.08   18.40
   5  -6   2   17.20    2.20
   5  -6   2   16.20    3.30
   5  -6   2   14.20    2.10
   5   6   2   23.80    4.50
  -5   6  -2   14.20    3.50
   6  -6   2    0.00    0.80
   6  -6   2    1.30    1.70
   6  -6   2   -0.50    0.60
   6   6   2    1.20    1.60
  -6   6  -2    2.20    2.10
   7  -6   2   15.20    1.90
   7  -6   2   18.60    4.20
   7  -6   2   12.70    1.90
   7   6   2    9.30    3.80
   8  -6   2    9.90    1.60
   8  -6   2    6.90    2.90
   8  -6   2    8.60    1.40
   8   6   2    9.20    3.30
   9  -6   2    9.60    1.60
   9  -6   2    8.70    1.30
   9  -6   2    7.20    3.00
   9   6   2    4.00    3.00
  10  -6   2    0.80    2.00
  10  -6   2    2.70    0.90
  10   6   2   -0.30    2.20
  11  -6   2    7.90    3.40
  11  -7  -2    1.30    1.70
  11   7  -2    0.50    1.60
  11   7  -2    0.80    1.80
  10  -7  -2    1.80    1.80
  10   7  -2    5.50    2.60
  10   7  -2    3.80    1.90
   9  -7  -2    2.80    1.80
   9   7  -2    1.50    1.60
   9   7  -2    2.20    1.90
   8  -7  -2    4.40    1.90
   8   7  -2    2.50    1.60
   8   7  -2    4.10    2.30
   7  -7  -2  157.78   13.20
   7   7  -2  132.39   12.70
   6  -7  -2    8.60    2.00
   6   7  -2    6.20    1.40
   5  -7  -2   24.80    3.40
   5   7  -2   20.50    2.50
   4  -7  -2  204.28   17.70
   4   7  -2  187.88   17.40
  -4   7   2  211.58   17.00
  -4   7   2  194.68   17.40
   3  -7  -2    0.40    1.10
  -3   7   2   -0.20    1.00
   3   7  -2    0.70    1.20
   2  -7  -2    5.80    1.50
  -2  -7   2    7.20    1.10
  -2   7   2    6.70    1.00
   2   7  -2    6.30    1.30
  -2   7   2    8.90    1.60
   2   7  -2    6.40    1.50
  -1  -7   2  985.10   96.69
   1  -7  -2 1039.00  119.99
   1  -7  -2 1161.38   97.29
   1   7  -2 1084.59  126.89
  -1   7   2 1079.89  120.49
   1   7  -2 1170.48   97.19
  -1   7   2 1079.09   97.09
   0  -7  -2  225.98   19.80
   0  -7   2  231.98   19.70
   0   7  -2  226.68   20.00
   1  -7   2 1146.49  103.49
   1  -7   2 1456.15  133.99
  -1  -7  -2 1176.98  124.79
   1   7   2 1322.17  123.89
   1   7   2 1086.09  102.79
  -2  -7  -2  585.94   49.30
  -2  -7  -2  504.65   68.89
   2  -7   2  491.35   50.09
   2  -7   2  621.04   78.29
  -2   7  -2  449.06   79.89
   2   7   2  590.24   67.89
   3  -7   2   49.10    4.40
   3  -7   2   48.80    5.20
   3   7   2   44.40    3.90
  -3   7  -2   40.70    4.10
  -3   7  -2   42.60    4.00
  -3   7  -2   42.50    5.40
  -4   7  -2  790.62   67.89
   5  -7   2    0.20    0.60
   5  -7   2    0.60    1.60
   5  -7   2   -0.10    0.80
  -5   7  -2    1.20    2.00
   5   7   2    1.50    2.00
   6  -7   2   -1.50    1.30
   6  -7   2    1.20    0.80
   6  -7   2    0.30    0.80
  -6   7  -2   -1.30    1.60
   6   7   2    1.20    1.90
   7  -7   2   11.60    1.80
   7  -7   2   12.50    1.90
   7  -7   2   15.40    3.50
   7   7   2   13.00    3.90
   8  -7   2    2.50    1.00
   8  -7   2    5.00    1.20
   8  -7   2    7.40    2.80
   8   7   2    5.60    3.20
   9  -7   2    4.30    2.60
   9  -7   2    2.70    1.10
   9   7   2    3.00    2.50
  10  -7   2    1.20    0.90
  10  -7   2    2.30    2.30
  10   7   2    0.30    2.20
  11  -7   2   11.80    3.50
  11   7   2   10.40    4.40
  11  -8  -2    3.10    1.90
  11   8  -2    1.50    1.80
  11   8  -2    9.20    2.80
  10  -8  -2    4.40    2.00
  10   8  -2   -0.30    1.50
  10   8  -2    3.70    2.50
   9  -8  -2   12.00    2.70
   9   8  -2   14.60    3.60
   9   8  -2   13.30    2.60
   8  -8  -2   29.60    4.30
   8   8  -2   30.70    3.90
   8   8  -2   32.90    5.30
   7  -8  -2  216.68   18.40
   7   8  -2  196.68   17.90
   6  -8  -2   10.20    2.10
   6   8  -2    5.10    1.30
   5  -8  -2    9.30    2.10
   5   8  -2    5.20    1.30
   4  -8  -2    1.50    1.50
   4  -8  -2    4.00    0.80
   4   8  -2    1.20    1.00
  -4   8   2    3.20    1.40
  -4   8   2    2.60    0.80
   3  -8  -2   33.30    3.80
  -3   8   2   32.00    3.30
  -3   8   2   37.20    3.90
   3   8  -2   32.00    3.40
   2  -8  -2  320.87   66.89
   2  -8  -2  458.55   41.70
  -2  -8   2  520.55   82.39
   2   8  -2  420.26   40.80
  -2   8   2  380.06   41.20
   2   8  -2  490.35   82.69
  -2   8   2  456.95   74.59
   1  -8  -2  778.32   99.69
  -1  -8   2  973.10  106.39
  -1  -8   2  758.32   73.59
   1   8  -2  880.51   73.89
   1   8  -2  848.22  105.69
  -1   8   2  878.01  100.59
  -1   8   2  756.82   73.49
   0  -8  -2  878.51   95.79
   0  -8  -2  749.62   66.79
   0  -8   2  678.63   66.89
   0  -8   2  792.52   96.39
   0   8   2  677.43   66.59
   0   8  -2  810.52   67.39
   0   8  -2  683.73   94.89
   1  -8   2  214.28   18.00
   1  -8   2  209.78   18.30
  -1   8  -2  211.68   18.40
  -1   8  -2  196.98   18.00
   2  -8   2   12.10    2.00
   2  -8   2   16.10    2.70
  -2   8  -2   20.30    1.90
  -2   8  -2   12.30    2.60
   2   8   2   19.70    1.90
  -2   8  -2   16.20    2.50
   3  -8   2   16.40    2.00
   3  -8   2   20.30    3.50
   3  -8   2   18.50    2.40
  -3   8  -2   17.80    1.90
   3   8   2   18.60    1.80
  -3   8  -2   10.00    2.70
  -3   8  -2   18.70    2.30
   4  -8   2    7.80    1.60
   4  -8   2    9.80    1.50
   4  -8   2    5.50    2.20
  -4   8  -2   10.70    3.10
   5  -8   2   -1.80    1.20
   5  -8   2   -1.00    0.80
   5  -8   2    0.30    0.60
  -5   8  -2    2.30    2.10
   6  -8   2    1.10    0.80
   6  -8   2   -0.20    0.80
   6  -8   2   -1.90    1.20
  -6   8  -2   -1.50    1.40
   6   8   2   -0.70    1.60
   7  -8   2   12.10    1.80
   7  -8   2   12.60    3.30
   7  -8   2   13.30    1.80
  -7   8  -2   16.20    4.20
   7   8   2    5.10    2.60
   8  -8   2   11.70    1.80
   8  -8   2    7.00    2.90
   8  -8   2   13.60    1.80
   8   8   2    6.20    3.20
   9  -8   2   17.80    2.20
   9  -8   2   22.80    2.80
   9  -8   2   20.30    4.40
   9   8   2   21.30    5.00
  10  -8   2   14.20    2.20
  10  -8   2    8.90    3.30
  10   8   2   10.60    4.20
  11  -8   2   -0.60    1.60
  11   8   2   -2.90    1.70
  11  -9  -2    0.60    1.60
  11   9  -2    0.30    1.60
  11   9  -2    0.70    1.90
  10  -9  -2    5.20    2.10
  10   9  -2    0.80    1.50
  10   9  -2   -1.70    1.50
   9  -9  -2   29.40    4.50
   9   9  -2   31.80    5.40
   9   9  -2   32.40    4.20
   8  -9  -2   10.80    2.60
   8   9  -2    8.30    2.10
   8   9  -2   10.10    3.10
   7  -9  -2   -0.50    1.40
   7   9  -2    1.50    1.30
   6  -9  -2    0.70    1.40
   6   9  -2    1.30    1.00
   5  -9  -2  100.79    9.30
   5  -9  -2  106.99    8.70
   5   9  -2  100.39    8.80
  -5   9   2   89.09    8.60
  -5   9   2   96.89    8.50
   4  -9  -2  158.98   14.20
  -4   9   2  165.68   13.70
  -4   9   2  155.48   14.00
  -4   9   2  152.68   14.10
   4   9  -2  157.48   13.80
   3  -9  -2  232.18   19.30
  -3   9   2  212.58   19.30
   3   9  -2  213.58   18.90
  -3   9   2  224.28   18.90
   2  -9  -2  797.92  104.09
   2  -9  -2  806.92   75.29
  -2  -9   2 1072.19  113.59
   2   9  -2  723.13  106.49
  -2   9   2  863.71  105.29
   2   9  -2  826.92   75.09
   1  -9  -2 1250.97  150.68
  -1  -9   2 1351.26  126.09
   1  -9  -2 1527.65  126.99
  -1  -9   2 1740.23  162.98
   1   9  -2 1501.55  126.09
   1   9  -2 1650.43  164.18
  -1   9   2 1596.64  155.28
  -1   9   2 1231.98  128.09
   0  -9  -2 3787.52  312.67
   0  -9   2 4068.99  346.97
   0  -9   2 3361.46  312.67
   0   9  -2 3319.57  343.07
   0   9   2 3311.77  312.37
   0   9   2 4087.09  340.17
   0   9  -2 3984.70  313.17
   1  -9   2  304.37   25.30
   1  -9   2  288.47   25.50
  -1   9  -2  294.67   25.40
  -1   9  -2  291.77   25.70
   2  -9   2  252.17   21.60
   2  -9   2  262.87   22.10
  -2   9  -2  230.08   22.10
  -2   9  -2  257.27   21.70
   3  -9   2  318.97   28.00
   3  -9   2  320.27   27.40
  -3   9  -2  311.07   28.30
  -3   9  -2  321.37   27.30
  -3   9  -2  323.27   27.20
   4  -9   2  109.59   10.00
   4  -9   2  113.39   11.00
   4  -9   2  115.49    9.90
  -4   9  -2  108.59   11.30
   5  -9   2   14.60    2.10
   5  -9   2   16.70    3.20
   5  -9   2   15.60    2.10
  -5   9  -2   15.40    3.60
   6  -9   2    0.60    1.50
   6  -9   2   -0.30    0.80
   6  -9   2    0.40    0.80
   6   9   2    2.70    2.70
  -6   9  -2   -0.10    1.70
   7  -9   2   50.69    4.70
   7  -9   2   52.89    6.30
   7  -9   2   45.70    4.60
   7   9   2   38.20    6.80
  -7   9  -2   45.30    7.00
   8  -9   2   14.80    2.10
   8  -9   2   14.00    2.20
   8  -9   2   15.80    3.90
   8   9   2   27.50    5.40
   9  -9   2    4.90    2.50
   9  -9   2    2.60    0.90
   9  -9   2    1.70    1.00
   9   9   2   -2.10    2.00
  10  -9   2   19.40    4.30
  10  -9   2   25.50    3.10
  10   9   2   16.70    4.90
  11  -9   2    9.70    3.10
  11   9   2   17.10    4.70
  11 -10  -2    3.50    2.10
  11  10  -2    2.60    1.90
  11  10  -2    9.70    3.00
  10 -10  -2    3.00    2.00
  10  10  -2    5.50    2.00
  10  10  -2    6.90    2.60
   9 -10  -2   32.80    4.70
   9  10  -2   35.00    4.50
   9  10  -2   33.80    6.00
   8 -10  -2   19.60    3.50
   8  10  -2   21.40    3.20
   8  10  -2   25.50    4.90
   7 -10  -2   51.79    5.60
   7  10  -2   46.80    5.00
   6 -10  -2   25.10    3.60
   6  10  -2   23.00    2.80
   5 -10  -2   76.89    7.60
  -5  10   2   77.99    6.90
   5  10  -2   83.09    7.20
  -5  10   2   77.89    7.10
  -5  10   2   75.69    7.50
   4 -10  -2   55.19    5.60
   4  10  -2   56.09    5.10
  -4  10   2   50.49    5.50
  -4  10   2   50.09    5.30
  -4  10   2   54.29    4.90
   3 -10  -2   20.70    3.00
  -3  10   2   17.50    2.30
  -3  10   2   21.70    3.10
   3  10  -2   18.30    2.30
   2 -10  -2  352.16   30.00
  -2  10   2  345.77   30.00
   1 -10  -2 3111.49  297.37
   1 -10  -2 3268.17  266.97
  -1 -10   2 3475.45  303.37
  -1  10   2 2709.73  269.07
   1  10  -2 3303.87  266.87
   1  10  -2 2745.43  297.67
  -1  10   2 3207.48  295.97
   0 -10  -2 2715.93  258.87
   0 -10   2 3055.29  266.07
   0 -10  -2 2756.72  229.48
   0  10  -2 2502.65  262.67
   0  10   2 2676.43  255.27
   0  10  -2 2789.72  229.68
   0  10   2 2369.36  229.08
   1 -10   2    5.70    1.50
   1 -10   2    6.10    1.20
  -1 -10  -2    7.20    1.10
  -1  10  -2    5.90    1.10
   1  10   2    5.20    1.10
  -1  10  -2    3.80    1.40
  -1  10  -2    8.60    1.60
   2 -10   2    9.80    2.10
   2 -10   2    8.70    1.50
  -2  10  -2    9.90    1.90
   2  10   2   13.10    1.60
  -2  10  -2    7.70    1.90
  -2  10  -2    8.60    1.40
   3 -10   2    1.10    1.10
   3 -10   2    1.40    0.90
   3 -10   2    1.40    1.50
  -3  10  -2    0.60    1.70
  -3  10  -2    0.60    0.90
   3  10   2    1.10    0.70
   4 -10   2   21.10    3.70
   4 -10   2   17.80    2.20
   4 -10   2   17.90    2.40
   4  10   2   13.60    1.70
  -4  10  -2   16.70    3.60
   5 -10   2   77.19    6.80
   5 -10   2   69.59    6.80
   5 -10   2   74.99    7.90
  -5  10  -2   72.39    8.30
   6 -10   2   26.30    4.50
   6 -10   2   22.30    2.60
   6 -10   2   19.60    2.70
  -6  10  -2   25.20    4.80
   6  10   2   34.00    5.90
   7 -10   2    3.00    2.00
   7 -10   2    5.80    1.30
   7 -10   2    2.30    1.40
   7  10   2    6.10    3.00
  -7  10  -2    2.50    2.70
   8 -10   2    4.60    1.20
   8 -10   2    3.30    2.40
   8 -10   2    6.10    1.50
   8  10   2    3.70    3.10
   9 -10   2   15.10    2.10
   9 -10   2   21.00    4.30
   9 -10   2   13.40    2.40
   9  10   2   18.00    4.70
  10 -10   2    3.90    2.30
  10 -10   2    5.80    1.40
  10  10   2    3.70    3.20
  11 -10   2   13.50    3.30
  11  10   2   20.80    4.90
  11 -11  -2   27.10    4.00
  11  11  -2   33.70    5.00
  11  11  -2   20.90    3.80
  10 -11  -2   -1.70    1.40
  10  11  -2   -0.90    1.40
  10  11  -2    0.70    2.30
   9 -11  -2   26.40    4.30
   9  11  -2   24.20    3.70
   9  11  -2   28.10    5.10
   8 -11  -2   69.09    7.00
   8  11  -2   64.29    6.60
   7 -11  -2  316.47   27.10
   7  11  -2  302.17   26.60
   6 -11  -2   93.79    9.40
   6  11  -2  101.89    8.90
   5 -11  -2   49.40    4.30
   5 -11  -2   46.50    5.00
  -5  11   2   46.00    4.30
   5  11  -2   42.90    4.50
  -5  11   2   43.70    4.60
   4 -11  -2   57.99    5.90
  -4  11   2   59.19    5.90
  -4  11   2   51.39    5.70
  -4  11   2   57.99    5.20
   4  11  -2   59.19    5.40
   3 -11  -2   -0.40    1.30
   3  11  -2    0.10    0.90
  -3  11   2   -0.50    0.80
  -3  11   2    1.00    1.50
   2 -11  -2    2.70    1.20
  -2 -11   2    0.90    0.60
   2  11  -2   -0.10    0.80
  -2  11   2   -0.10    0.70
  -2  11   2    1.90    1.30
   2  11  -2    0.80    0.70
   1 -11  -2  505.95   86.29
   1 -11  -2  544.35   49.70
  -1 -11   2  644.24   95.19
  -1 -11   2  467.55   49.20
  -1  11   2  464.85   49.20
  -1  11   2  658.13   85.39
   1  11  -2  341.67   81.09
   1  11  -2  570.64   49.70
   0 -11   2   90.39    8.00
   0 -11  -2   88.59    8.00
   0 -11   2   93.89    8.10
   0  11   2   86.39    8.10
   0  11  -2   89.29    8.30
   0  11  -2   83.09    8.10
  -1 -11  -2 2178.88  210.58
   1 -11   2 2005.20  179.78
  -1  11  -2 2206.48  219.38
   1  11   2 1911.11  178.98
   1  11   2 2432.56  208.28
   2 -11   2   92.79    9.00
   2 -11   2   93.29    8.60
  -2  11  -2  101.19    8.50
  -2  11  -2   88.99    8.70
  -2  11  -2   94.09    9.30
   2  11   2   97.09    8.40
  -3 -11  -2 1475.25  122.09
  -3 -11  -2  991.30  142.59
   3 -11   2 1493.95  156.48
  -3  11  -2 1416.26  123.29
   3  11   2 1476.65  144.59
   4 -11   2   -1.00    0.80
   4 -11   2    0.30    0.80
   4 -11   2    0.80    1.50
  -4  11  -2   -0.50    0.70
  -4  11  -2   -0.10    0.90
   4  11   2    0.50    0.60
  -4  11  -2    0.50    2.00
   5 -11   2   31.80    3.30
   5 -11   2   32.90    5.10
   5 -11   2   31.60    3.40
  -5  11  -2   29.80    5.00
   6 -11   2    7.40    2.50
   6 -11   2    6.60    1.40
  -6  11  -2    0.90    2.10
   7 -11   2   19.10    2.40
   7 -11   2   16.90    3.60
  -7  11  -2   20.20    4.40
   7  11   2   15.80    4.60
   8 -11   2   84.29    7.70
   8 -11   2   76.59    9.10
   8 -11   2   87.99    8.00
   8  11   2   90.59   10.50
   9 -11   2    1.00    0.90
   9 -11   2    4.50    2.40
   9 -11   2    1.40    1.10
   9  11   2    1.60    2.80
  10 -11   2    9.20    1.80
  10 -11   2    7.50    2.60
  10  11   2    4.50    3.60
  11 -11   2   -0.60    1.70
  11  11   2   -0.10    2.30
  11  12  -2   -1.80    1.60
  11  12  -2    0.50    1.80
  10 -12  -2    7.60    2.40
  10  12  -2    2.80    2.60
  10  12  -2    4.00    2.00
   9 -12  -2    5.60    2.10
   9  12  -2    0.10    2.10
   9  12  -2    0.10    1.40
   8 -12  -2   46.10    5.60
   8  12  -2   49.90    5.10
   7 -12  -2   29.70    4.20
   7  12  -2   29.70    3.50
   6 -12  -2   79.29    7.00
   6 -12  -2   76.79    7.70
  -6  12   2   71.59    7.60
   6  12  -2   77.29    7.20
   5 -12  -2   36.90    4.60
  -5  12   2   36.90    4.60
  -5  12   2   37.80    4.40
   5  12  -2   44.10    4.20
  -5  12   2   47.20    4.00
   4 -12  -2    0.60    1.30
  -4  12   2   -0.10    1.10
   4  12  -2    2.20    1.00
  -4  12   2    0.20    1.40
  -4  12   2    2.10    0.80
   3 -12  -2    8.70    2.00
  -3  12   2    8.30    1.30
  -3  12   2    4.30    1.90
   3  12  -2    8.50    1.50
  -3  12   2    5.50    1.40
   2 -12  -2   64.09    6.30
  -2 -12   2   65.59    5.80
  -2  12   2   64.09    5.90
   2  12  -2   60.59    6.00
   2  12  -2   71.99    6.20
  -2  12   2   61.89    6.40
  -1 -12   2  842.92  106.69
   1 -12  -2  831.12  106.29
  -1 -12   2  656.23   68.19
  -1  12   2  685.53   68.49
  -1  12   2  984.90  106.39
   1  12  -2  825.72   68.89
   1  12  -2  588.04  105.69
   0 -12  -2  336.47   29.00
   0  12  -2  342.57   29.30
   1 -12   2    0.30    0.80
  -1 -12  -2    0.80    0.70
   1 -12   2    0.50    1.00
   1  12   2    1.30    0.70
  -1  12  -2   -0.20    0.90
  -1  12  -2    0.30    1.00
  -1  12  -2    0.00    0.70
   2 -12   2   42.80    4.30
   2 -12   2   43.70    4.80
   2  12   2   42.70    4.20
  -2  12  -2   45.40    4.70
  -2  12  -2   44.30    4.20
   3 -12   2    0.30    1.60
   3 -12   2    2.30    1.20
   3 -12   2    2.60    1.00
  -3  12  -2    2.40    1.10
   3  12   2    3.90    1.00
  -3  12  -2    0.90    1.50
  -3  12  -2    1.70    2.30
   4 -12   2   21.80    2.70
   4 -12   2   18.60    3.40
   4 -12   2   20.30    2.50
  -4  12  -2   29.80    4.90
   4  12   2   19.30    2.20
  -4  12  -2   21.50    2.60
  -4  12  -2   20.70    2.70
   5 -12   2   87.79    9.00
   5 -12   2   85.19    8.90
   5 -12   2   90.09    8.10
  -5  12  -2   87.89    9.50
   6 -12   2   64.59    6.00
   6 -12   2   65.39    6.10
   6 -12   2   63.09    7.20
  -6  12  -2   60.49    7.90
   7 -12   2  245.38   21.00
   7 -12   2  216.98   21.90
   7 -12   2  254.87   20.80
  -7  12  -2  246.38   22.90
   7  12   2  231.68   23.10
   8 -12   2   26.80    3.00
   8 -12   2   31.50    5.30
   8 -12   2   27.30    3.30
  -8  12  -2   23.00    5.10
   8  12   2   29.90    6.40
   9 -12   2   17.20    2.20
   9 -12   2   13.70    2.40
   9 -12   2   15.10    3.50
   9  12   2   15.40    4.60
   9  12   2   15.20    1.80
  10 -12   2   -0.10    1.50
  10 -12   2    1.80    1.10
  10  12   2    2.00    0.70
  10  12   2    1.20    0.50
  10  12   2   -0.20    2.60
  11 -12   2    2.30    1.80
  11  12   2   -0.20    2.50
  11 -13  -2    0.00    1.70
  11  13  -2    0.00    1.70
  11  13  -2    0.20    2.20
  10 -13  -2    4.10    2.00
  10  13  -2    3.10    2.60
  10  13  -2    1.60    1.70
   9 -13  -2   68.19    7.50
   9  13  -2   77.19    8.80
   9  13  -2   72.69    7.30
   8 -13  -2   86.69    9.00
   8  13  -2   91.19    8.50
   7 -13  -2   69.19    6.20
   7 -13  -2   73.79    7.10
   7  13  -2   58.39    6.40
   6 -13  -2    5.40    1.20
   6 -13  -2    4.80    1.80
   6  13  -2    4.80    1.40
  -6  13   2    5.10    2.00
   5 -13  -2   63.79    6.30
   5  13  -2   61.49    5.80
  -5  13   2   58.59    6.10
  -5  13   2   60.79    6.30
  -5  13   2   63.29    5.70
   4 -13  -2  272.87   23.10
  -4  13   2  259.67   22.90
  -4  13   2  263.17   22.50
  -4  13   2  245.28   23.10
   4  13  -2  277.07   22.70
   3 -13  -2  372.96   31.60
  -3  13   2  360.76   31.70
   2 -13  -2  275.27   23.70
  -2  13   2  257.07   23.80
   2  13  -2  268.27   23.50
   2  13  -2  292.27   23.70
   1 -13  -2   -0.10    0.80
  -1 -13   2    0.70    0.70
   1  13  -2    0.70    0.80
  -1  13   2    1.80    1.20
   1  13  -2    0.50    1.00
   0 -13  -2  245.98   21.80
   0 -13   2  264.07   21.80
   0 -13   2  254.57   22.00
   0  13  -2  247.58   21.90
   0  13  -2  259.87   22.20
   0  13   2  250.17   21.90
   1 -13   2  149.49   13.10
   1 -13   2  149.88   13.40
  -1 -13  -2  150.78   13.00
   1  13   2  145.89   13.10
  -1  13  -2  139.09   13.60
  -1  13  -2  152.08   13.40
  -1  13  -2  158.38   13.10
   2 -13   2    1.10    1.00
  -2  13  -2    1.10    0.90
  -2  13  -2    1.60    1.40
  -2  13  -2   -0.80    1.10
   2  13   2    0.90    0.80
   3 -13   2   10.90    2.50
   3 -13   2    9.90    1.80
  -3  13  -2    8.20    2.10
  -3  13  -2   10.10    1.70
   3  13   2   10.30    1.60
  -3  13  -2    6.90    2.20
   4 -13   2    5.80    1.40
   4 -13   2    7.40    1.50
   4 -13   2    4.80    2.10
  -4  13  -2    3.20    1.50
   4  13   2    6.00    1.10
  -4  13  -2    4.20    1.30
  -4  13  -2    5.50    2.20
   5 -13   2   11.90    2.80
   5 -13   2    9.80    1.80
   5 -13   2   10.40    1.80
  -5  13  -2   15.90    3.90
   5  13   2   11.20    1.60
   6 -13   2    3.90    1.30
   6 -13   2    3.00    2.10
   6 -13   2    4.70    1.30
  -6  13  -2    2.90    2.70
   7 -13   2    3.20    1.30
   7 -13   2    5.70    1.30
   7 -13   2    2.00    1.90
  -7  13  -2    3.40    2.90
   7  13   2    5.20    3.50
   8 -13   2   17.80    2.40
   8 -13   2   22.10    2.90
   8 -13   2   18.10    3.90
   8  13   2   12.10    4.40
  -8  13  -2   15.90    4.40
   9 -13   2    0.20    1.10
   9 -13   2    2.80    1.90
   9  13   2    3.90    3.10
   9  13   2    1.30    0.70
  10 -13   2    0.30    1.10
  10 -13   2   -0.50    1.50
  10  13   2    0.60    2.50
  10  13   2    0.10    0.70
  10  13   2   -0.10    0.50
  11 -13   2    3.70    2.10
  11  13   2    3.30    3.00
  11 -14  -2    2.60    2.00
  11  14  -2    0.90    2.30
  11  14  -2    1.90    2.00
  10 -14  -2   33.40    5.20
  10  14  -2   32.60    4.60
  10  14  -2   33.10    5.90
   9 -14  -2   21.20    3.70
   9  14  -2   24.80    3.50
   9  14  -2   15.90    4.30
   8 -14  -2   53.99    6.00
   8  14  -2   52.29    5.60
   7 -14  -2   21.30    3.70
   7  14  -2   21.70    3.00
  -7  14   2   20.90    3.70
   6 -14  -2    4.60    1.90
   6  14  -2    4.90    1.40
  -6  14   2    7.20    1.40
  -6  14   2    4.70    1.10
  -6  14   2    4.90    1.90
   5 -14  -2   23.20    3.50
  -5  14   2   24.70    3.50
   5  14  -2   22.80    3.00
  -5  14   2   23.80    2.70
  -5  14   2   26.90    3.80
   4 -14  -2    1.60    1.40
   4  14  -2    1.50    0.90
  -4  14   2    2.00    0.80
  -4  14   2    0.10    1.50
  -4  14   2   -0.80    0.90
   3 -14  -2   57.89    5.50
   3  14  -2   59.39    5.20
  -3  14   2   48.40    5.10
  -3  14   2   50.39    4.80
   3  14  -2   45.00    4.90
  -3  14   2   49.70    5.70
  -2 -14   2    3.30    1.00
   2 -14  -2    3.60    1.50
  -2  14   2    4.60    2.10
   2  14  -2    4.90    1.40
   2  14  -2    5.00    1.40
  -2  14   2    3.10    1.00
   1 -14  -2    3.70    1.20
  -1 -14   2    3.60    1.00
   1  14  -2    4.70    1.40
  -1  14   2    7.80    1.90
   1  14  -2    3.70    1.00
   0 -14   2  169.88   14.90
   0 -14   2  174.28   15.10
   0 -14  -2  184.68   15.00
   0  14  -2  168.08   15.30
   0  14   2  169.98   15.10
   0  14  -2  161.38   15.10
  -1 -14  -2  159.88   13.60
  -1  14  -2  153.38   13.90
   1  14   2  162.28   13.80
  -1  14  -2  151.88   14.20
  -1  14  -2  151.58   13.70
   2 -14   2   42.20    4.30
   2 -14   2   37.00    4.50
  -2  14  -2   47.50    6.10
  -2  14  -2   42.40    4.10
  -2  14  -2   34.50    4.50
   2  14   2   40.20    4.10
   3 -14   2    5.70    1.40
   3 -14   2    3.90    1.30
   3 -14   2    5.20    1.90
  -3  14  -2    5.00    1.40
  -3  14  -2    7.00    1.90
   3  14   2    6.60    1.30
  -3  14  -2    1.90    1.70
   4 -14   2   65.69    7.00
   4 -14   2   68.29    6.30
   4 -14   2   64.29    6.20
  -4  14  -2   66.39    6.30
  -4  14  -2   64.89    6.40
   4  14   2   71.79    6.10
  -4  14  -2   57.19    7.40
   5 -14   2  192.78   17.10
   5 -14   2  200.68   18.00
   5 -14   2  192.48   17.20
  -5  14  -2  183.28   18.60
   5  14   2  207.68   17.00
   6 -14   2    3.90    2.10
   6 -14   2    6.30    1.50
   6 -14   2    6.20    1.40
  -6  14  -2   -0.60    1.90
   6  14   2    5.30    1.10
   7 -14   2   53.69    5.70
   7 -14   2   62.79    6.90
   7 -14   2   61.89    5.60
  -7  14  -2   55.69    8.30
   7  14   2   56.19    5.30
   8 -14   2   18.10    2.50
   8 -14   2   15.50    3.70
   8 -14   2   22.90    3.00
  -8  14  -2   16.00    4.70
   8  14   2   21.90    5.50
   8  14   2   19.80    2.20
   9 -14   2    3.10    2.20
   9 -14   2    2.70    1.30
   9  14   2    3.00    2.80
   9  14   2    2.10    0.90
  10 -14   2   -1.50    0.90
  10 -14   2    0.10    1.50
  10  14   2    0.10    0.60
  10  14   2   -0.80    0.60
  10  14   2   -1.60    1.90
  11 -14   2    7.60    2.60
  11  14   2   12.30    1.60
  11  14   2   10.90    1.60
  11  14   2    9.00    4.20
  11 -15  -2   -0.40    1.60
  11  15  -2    4.20    2.90
  11  15  -2   -0.10    1.80
  10 -15  -2   17.60    3.80
  10  15  -2   23.80    5.00
  10  15  -2   18.50    3.30
   9 -15  -2    7.10    2.40
   9  15  -2    5.40    2.10
   8 -15  -2    1.80    1.70
   8  15  -2    0.20    1.30
   7 -15  -2   11.40    2.70
   7  15  -2   12.00    2.20
  -7  15   2   13.90    3.00
   6 -15  -2   -0.10    1.30
  -6  15   2    3.00    1.80
   6  15  -2    0.30    1.00
  -6  15   2    0.20    1.10
   5 -15  -2   38.60    4.20
  -5  15   2   33.50    3.60
   5  15  -2   33.70    3.70
  -5  15   2   37.90    4.30
  -5  15   2   31.80    4.40
   4 -15  -2   43.60    4.70
  -4  15   2   41.10    4.00
  -4  15   2   38.20    4.40
  -4  15   2   41.90    5.40
   4  15  -2   39.70    4.10
   3 -15  -2  242.08   20.80
  -3  15   2  237.98   20.30
  -3  15   2  241.38   20.50
  -3  15   2  233.98   20.90
   3  15  -2  221.78   20.40
   3  15  -2  240.48   20.60
  -2 -15   2  862.31   90.89
  -2 -15   2 1272.87  142.69
   2 -15  -2 1008.40  135.09
   2  15  -2 1061.59   91.19
   2  15  -2 1038.70  139.59
  -2  15   2 1064.99  131.59
   1 -15  -2  284.97   24.40
  -1  15   2  280.17   24.50
   1  15  -2  290.07   24.50
   1  15  -2  274.47   24.30
   0 -15  -2  111.49   10.00
   0 -15   2  103.39   10.10
   0 -15   2  123.59   10.30
   0  15  -2  110.09   10.40
   0  15  -2  112.49   10.20
   0  15   2  104.69   10.60
  -1  15  -2  344.57   31.00
  -1  15  -2  367.86   30.70
   2 -15   2    3.80    1.60
   2 -15   2    1.90    1.10
   2  15   2    1.50    1.20
  -2  15  -2    0.60    1.10
  -2  15  -2    2.40    1.60
  -2  15  -2    1.20    1.80
   3 -15   2   -1.30    0.90
   3 -15   2   -0.50    0.90
  -3  15  -2   -0.20    1.30
   3  15   2    0.60    0.90
  -3  15  -2   -0.90    1.30
  -3  15  -2   -0.40    1.00
   4 -15   2    3.60    1.20
   4 -15   2    4.40    1.20
   4 -15   2    1.00    1.20
  -4  15  -2    3.20    1.50
   4  15   2    3.20    1.00
  -4  15  -2    5.50    2.50
  -4  15  -2    2.10    1.20
   5 -15   2   30.20    4.50
   5 -15   2   22.40    2.90
   5 -15   2   24.70    3.10
  -5  15  -2   20.00    2.50
   5  15   2   24.70    2.50
  -5  15  -2   14.20    3.90
  -5  15  -2   20.30    2.60
   6 -15   2   15.90    2.30
   6 -15   2   17.60    2.60
   6 -15   2   18.40    3.80
   6  15   2   15.90    2.20
  -6  15  -2   14.30    3.60
   7 -15   2   -0.50    1.60
   7 -15   2    1.90    1.10
   7 -15   2    1.30    1.00
  -7  15  -2    1.80    2.70
   7  15   2    0.00    0.70
   8 -15   2    0.20    1.50
   8 -15   2    0.20    1.00
   8 -15   2    0.50    0.90
   8  15   2    4.10    3.30
  -8  15  -2   -2.60    2.20
   8  15   2    1.20    0.90
   9 -15   2    2.80    1.50
   9 -15   2    4.10    2.20
   9  15   2    5.10    1.20
   9  15   2   -0.30    2.30
  10 -15   2    1.40    1.80
  10 -15   2    1.00    1.30
  10  15   2    2.90    1.00
  10  15   2   -2.70    1.70
  10  15   2    0.70    0.70
  11 -15   2    2.60    2.10
  11  15   2   -2.00    1.90
  11  15   2    3.10    1.10
  11  15   2    2.60    0.90
  11 -16  -2   -0.30    1.60
  11  16  -2    0.60    1.90
  11  16  -2    3.90    3.10
  10 -16  -2    3.10    2.10
  10  16  -2    4.60    3.10
  10  16  -2    4.00    2.00
   9 -16  -2   -1.20    1.40
   9  16  -2    1.00    1.50
   8 -16  -2   27.90    4.40
   8  16  -2   31.50    4.10
  -8  16   2   31.90    4.70
   7 -16  -2  294.97   23.80
   7  16  -2  266.17   23.20
  -7  16   2  243.18   23.70
   6 -16  -2  107.89    9.50
  -6  16   2   93.39    9.50
   6  16  -2  102.29    8.90
  -6  16   2   93.39    8.90
  -6  16   2   87.79    8.60
   5 -16  -2    3.10    1.70
  -5  16   2    2.80    1.70
   5  16  -2    4.00    1.20
  -5  16   2    2.20    1.60
  -5  16   2    2.70    1.00
   4 -16  -2    3.50    1.60
  -4  16   2    4.70    1.20
  -4  16   2    2.70    1.70
  -4  16   2    3.70    1.40
   4  16  -2    5.30    1.30
   3 -16  -2  182.38   15.70
  -3  16   2  170.78   15.90
  -3  16   2  174.48   15.20
   3  16  -2  168.48   15.40
  -3  16   2  175.58   15.50
   3  16  -2  181.58   15.60
   2 -16  -2    7.80    1.90
   2  16  -2    5.40    1.50
  -2  16   2    5.80    1.50
  -2  16   2    7.70    2.20
   2  16  -2    5.50    1.70
  -1 -16   2    1.60    0.90
   1 -16  -2   -1.40    1.00
   1  16  -2    1.60    0.90
   1  16  -2    2.50    1.30
  -1  16   2    2.40    1.50
   0 -16   2   20.80    2.50
   0 -16  -2   19.50    2.70
   0 -16   2   29.20    3.40
   0  16   2   18.80    3.10
   0  16  -2   23.10    3.10
   0  16  -2   18.90    3.00
  -1 -16  -2  111.29    9.40
   1 -16   2  103.39    9.70
   1 -16   2  106.89    9.40
  -1  16  -2  100.99    9.70
  -1  16  -2   99.29   10.00
  -1  16  -2   99.29    9.40
   1  16   2  107.39    9.60
   2 -16   2   65.09    6.20
   2 -16   2   65.19    6.60
  -2  16  -2   61.09    6.60
  -2  16  -2   74.69    6.30
  -2  16  -2   58.09    7.00
   3 -16   2   61.09    5.60
   3 -16   2   50.89    6.00
  -3  16  -2   63.09    5.80
   3  16   2   52.89    5.60
  -3  16  -2   58.19    6.70
  -3  16  -2   58.89    6.00
   4 -16   2   43.20    4.40
   4 -16   2   45.30    4.50
   4 -16   2   51.69    5.20
   4  16   2   42.80    4.30
  -4  16  -2   42.60    4.40
  -4  16  -2   41.90    4.70
  -4  16  -2   31.70    5.40
   5 -16   2   39.40    5.60
   5 -16   2   34.80    4.30
   5 -16   2   49.10    4.30
  -5  16  -2   38.70    4.20
   5  16   2   43.00    4.10
  -5  16  -2   48.10    7.10
   6 -16   2    0.40    0.90
   6 -16   2    0.20    1.40
   6 -16   2    0.40    1.00
   6  16   2    1.40    0.90
  -6  16  -2    3.40    2.80
   7 -16   2   15.30    2.40
   7 -16   2   18.90    2.80
   7 -16   2   15.00    3.40
  -7  16  -2   17.90    5.00
   7  16   2   17.20    2.30
   8 -16   2   16.30    3.50
   8 -16   2   15.40    2.70
   8 -16   2   17.10    2.40
  -8  16  -2   17.20    4.90
   8  16   2   14.70    2.90
   8  16   2   10.60    4.40
   9 -16   2    1.60    1.90
   9 -16   2    1.70    1.30
  -9  16  -2    0.50    2.60
   9  16   2    2.40    3.80
  10 -16   2    5.00    1.90
  10 -16   2    8.30    2.70
  10  16   2    5.90    1.10
  10  16   2   -0.50    3.00
  10  16   2    5.50    1.30
  11 -16   2    2.70    2.00
  11  16   2    6.20    3.70
  11  16   2    5.70    1.40
  11 -17  -2   13.70    2.80
  11  17  -2    5.70    3.30
  11  17  -2    1.70    2.00
  10 -17  -2    2.90    2.00
  10  17  -2    2.50    2.80
  10  17  -2    3.40    2.00
   9  17  -2   14.70    2.90
  -8  17   2   15.40    3.30
   8  17  -2   15.50    2.70
   7 -17  -2   37.10    5.00
  -7  17   2   36.70    5.40
   7  17  -2   39.00    4.30
   6 -17  -2    1.50    1.60
  -6  17   2    1.50    1.10
   6  17  -2    0.20    1.00
  -6  17   2    3.10    1.70
  -6  17   2   -1.40    1.30
   5 -17  -2    8.70    2.10
  -5  17   2   10.90    1.80
   5  17  -2   10.90    1.90
  -5  17   2    9.40    2.40
   4 -17  -2   63.39    6.20
  -4  17   2   55.99    6.30
  -4  17   2   56.79    6.10
  -4  17   2   62.39    5.70
   4  17  -2   59.59    5.80
   3 -17  -2  175.68   15.00
  -3  17   2  155.88   15.10
  -3  17   2  175.18   14.80
   3  17  -2  159.18   14.60
   3  17  -2  164.48   14.80
  -3  17   2  165.68   14.50
   2 -17  -2  341.27   29.40
  -2  17   2  332.47   29.60
   2  17  -2  338.07   29.40
   2  17  -2  348.77   29.30
  -2  17   2  341.47   29.20
   1 -17  -2   33.30    3.80
  -1 -17   2   34.00    3.40
   1  17  -2   30.20    3.70
  -1  17   2   35.70    4.40
   1  17  -2   29.70    3.70
   0 -17   2  494.75   40.60
   0  17   2  452.35   40.50
  -1 -17  -2   62.19    6.20
   1 -17   2   67.69    6.60
   1 -17   2   62.29    6.20
  -1  17  -2   63.39    6.30
  -1  17  -2   68.39    7.00
  -1  17  -2   67.99    6.70
   1  17   2   74.89    6.50
   2 -17   2    5.00    1.80
  -2  17  -2    6.30    1.50
  -2  17  -2    7.30    2.10
  -2  17  -2    1.40    1.40
   3 -17   2    0.30    1.10
   3 -17   2    0.90    1.00
   3  17   2   -1.40    0.70
  -3  17  -2   -0.70    1.00
  -3  17  -2   -0.30    1.30
  -3  17  -2   -0.10    1.40
   4 -17   2   12.70    2.00
   4 -17   2   15.10    2.90
   4 -17   2   13.80    2.20
  -4  17  -2    9.30    2.00
  -4  17  -2   11.70    3.20
   4  17   2   13.60    2.00
  -4  17  -2    8.90    2.20
   5 -17   2    0.60    1.00
   5 -17   2    1.20    1.40
   5 -17   2    2.70    1.10
  -5  17  -2    2.20    1.40
  -5  17  -2   -0.30    1.60
   5  17   2    1.40    1.00
  -5  17  -2    1.50    1.10
   6 -17   2   23.30    2.90
   6 -17   2   21.70    4.00
   6 -17   2   17.90    3.10
   6  17   2   25.50    3.30
  -6  17  -2   23.70    4.80
   7 -17   2    0.10    1.10
   7 -17   2    0.60    1.00
   7 -17   2    3.10    1.90
   7  17   2    0.00    0.80
  -7  17  -2    2.30    2.50
   8 -17   2   19.60    2.90
   8 -17   2   24.50    3.50
   8 -17   2   32.80    4.90
   8  17   2   23.10    3.00
  -8  17  -2   31.70    5.80
   8  17   2   20.50    5.30
   9 -17   2   26.70    3.70
   9 -17   2   24.00    4.20
  -9  17  -2   22.60    5.60
   9  17   2   24.40    2.80
   9  17   2   14.10    4.90
  10 -17   2    1.40    1.80
  10  17   2    0.10    2.70
  10  17   2    2.10    0.80
  10  17   2    2.80    1.00
  11 -18  -2    3.50    2.10
  11  18  -2    9.30    3.00
  11  18  -2    5.50    2.20
  10 -18  -2    1.50    1.90
  10  18  -2    4.20    3.00
  10  18  -2    2.10    2.00
   9 -18  -2    1.00    1.80
   9  18  -2    1.40    1.70
   8 -18  -2   15.40    2.90
  -8  18   2   10.20    2.90
   8  18  -2   11.50    2.40
   7 -18  -2  109.59    9.90
   7  18  -2  100.49    9.30
  -7  18   2   89.19   10.00
   6 -18  -2  136.79   12.10
  -6  18   2  124.79   11.40
   6  18  -2  123.19   11.50
  -6  18   2  128.99   11.80
  -6  18   2  125.39   12.20
   5 -18  -2    5.20    1.80
  -5  18   2    4.90    1.80
  -5  18   2    6.70    1.50
   5  18  -2    5.00    1.40
  -5  18   2    1.30    1.60
   4 -18  -2   20.80    3.40
  -4  18   2   18.70    3.60
  -4  18   2   32.20    3.90
   4  18  -2   26.50    3.20
  -4  18   2   21.50    2.70
   3 -18  -2  108.69    9.70
   3  18  -2   98.89    9.40
  -3  18   2  106.49    9.20
  -3  18   2   98.69    9.50
  -3  18   2  102.79   10.00
   3  18  -2  103.49    9.60
   2 -18  -2  106.79    9.40
   2  18  -2  101.19    9.30
  -2  18   2  102.59    9.20
   2  18  -2   94.99    9.20
  -2  18   2   92.69    9.50
  -1 -18   2  123.39    9.70
   1 -18  -2  102.79    9.90
   1  18  -2  102.69    9.90
  -1  18   2  101.89   10.00
   1  18  -2  103.79   10.00
   0 -18   2   79.49    7.10
   0 -18  -2   68.39    6.80
   0 -18   2   73.09    6.60
   0  18  -2   76.69    6.90
   0  18  -2   63.99    6.90
   0  18  -2   67.19    7.20
   0  18   2   68.19    7.00
   1 -18   2    3.20    1.50
   1 -18   2    1.50    1.00
  -1 -18  -2    1.90    1.10
  -1  18  -2    4.20    1.80
  -1  18  -2    0.90    1.10
   1  18   2    1.90    1.20
  -1  18  -2    0.20    1.20
   2 -18   2   92.39    8.40
   2 -18   2   86.69    8.00
  -2  18  -2   89.69    8.90
  -2  18  -2   87.59    8.50
   2  18   2   79.49    8.00
  -2  18  -2   84.59    8.10
   3 -18   2   30.10    4.00
   3 -18   2   24.70    2.80
  -3  18  -2   20.10    3.70
  -3  18  -2   21.30    3.40
  -3  18  -2   23.30    3.20
   3  18   2   23.20    2.80
   4 -18   2    5.90    1.90
   4 -18   2    4.80    1.30
   4 -18   2    7.30    1.70
  -4  18  -2    5.80    1.90
   4  18   2    6.40    1.50
  -4  18  -2    4.40    2.40
   5 -18   2    0.10    0.90
   5 -18   2    2.30    1.30
   5 -18   2    2.70    1.70
  -5  18  -2    0.60    1.40
  -5  18  -2    2.50    1.30
   5  18   2    1.40    1.00
  -5  18  -2    3.00    2.10
   6 -18   2   31.20    4.00
   6 -18   2   27.50    3.40
   6 -18   2   28.40    4.40
  -6  18  -2   39.70    6.80
   6  18   2   32.40    3.40
   7 -18   2    6.70    1.80
   7 -18   2    3.70    2.20
   7 -18   2    8.20    1.60
   7  18   2    4.80    1.40
  -7  18  -2   14.70    4.10
   8 -18   2  120.49   10.40
   8 -18   2  116.69   10.80
   8 -18   2  116.59   11.40
  -8  18  -2  113.79   12.80
   8  18   2  105.69   10.30
   9 -18   2    1.10    1.80
   9 -18   2    5.40    1.70
   9  18   2    6.80    3.80
   9  18   2    6.10    1.40
  -9  18  -2    3.10    2.80
  10 -18   2    1.20    1.70
  10  18   2    1.30    0.80
  10  18   2    3.50    3.70
  10  18   2    3.80    1.20
  11 -19  -2    3.30    2.20
  11  19  -2    4.30    2.40
  11  19  -2    0.90    2.40
  10 -19  -2    2.70    2.10
  10  19  -2    1.60    1.60
   9 -19  -2    2.10    2.00
   9  19  -2    3.30    1.90
   8  19  -2    0.60    1.40
  -8  19   2    1.50    2.10
   7 -19  -2    4.20    2.00
  -7  19   2    2.10    2.20
   7  19  -2    5.60    1.70
   6 -19  -2    2.40    1.90
   6  19  -2    6.10    1.70
  -6  19   2    6.40    1.60
  -6  19   2    7.10    2.30
  -6  19   2    7.20    2.20
   5 -19  -2    6.10    2.00
  -5  19   2   12.10    2.70
   5  19  -2    8.80    1.80
  -5  19   2   10.00    1.90
  -5  19   2    7.00    2.20
   4 -19  -2  112.69   10.50
  -4  19   2  111.69   10.70
  -4  19   2  111.59   10.00
  -4  19   2  106.99   10.40
   4  19  -2  110.99   10.10
   4  19  -2  111.59   10.30
   3 -19  -2   32.30    3.90
  -3  19   2   20.50    2.80
  -3  19   2   28.60    3.70
  -3  19   2   24.10    3.80
   3  19  -2   25.70    2.90
   3  19  -2   18.50    2.90
   2 -19  -2  168.38   14.80
   2  19  -2  156.58   14.80
  -2  19   2  174.08   14.70
   2  19  -2  158.38   14.60
  -2  19   2  168.18   15.00
   1 -19  -2    5.30    1.60
  -1 -19   2    2.80    1.20
  -1  19   2    5.40    1.90
   1  19  -2    1.80    1.10
   1  19  -2    5.70    1.70
   0 -19   2  127.79   11.60
   0 -19  -2  122.79   11.40
   0 -19   2  134.89   11.30
   0  19  -2  128.39   11.40
   0  19  -2  114.59   11.50
   0  19  -2  124.09   11.80
   0  19   2  128.99   11.60
  -1 -19  -2   34.70    3.90
   1 -19   2   39.00    4.30
   1 -19   2   36.70    3.90
   1  19   2   37.20    4.20
  -1  19  -2   35.10    4.60
  -1  19  -2   37.50    4.40
  -1  19  -2   38.90    4.10
   2 -19   2  303.67   26.40
   2 -19   2  327.37   26.90
  -2  19  -2  309.37   27.30
  -2  19  -2  295.97   26.50
   2  19   2  303.07   26.50
  -2  19  -2  303.27   26.80
   3 -19   2   20.50    2.70
   3 -19   2   20.20    3.40
  -3  19  -2   16.90    3.70
  -3  19  -2   15.20    2.90
  -3  19  -2   15.70    2.70
   3  19   2   19.70    2.70
   4 -19   2   13.90    2.40
   4 -19   2   15.10    2.30
  -4  19  -2   20.40    3.10
  -4  19  -2   15.00    3.50
   4  19   2   16.50    2.40
  -4  19  -2   17.00    2.60
   5 -19   2    2.40    1.30
   5 -19   2    4.90    2.10
   5 -19   2    3.80    1.30
  -5  19  -2    1.50    1.60
   5  19   2    3.10    1.20
  -5  19  -2    5.70    2.50
  -5  19  -2    6.10    1.60
   6 -19   2    6.80    2.20
   6 -19   2    8.30    2.00
   6 -19   2    5.80    1.60
  -6  19  -2    3.70    3.00
   6  19   2   12.10    1.90
   7 -19   2   80.19    8.40
   7 -19   2   84.09    7.50
   7 -19   2   79.39    7.80
   7  19   2   74.09    7.40
  -7  19  -2   76.89   10.90
   8 -19   2    6.20    1.90
  -8  19  -2    1.20    3.40
   8  19   2    9.40    1.70
   9 -19   2    3.80    2.10
   9 -19   2    1.20    1.60
   9  19   2    2.20    2.80
   9  19   2    0.20    0.70
  -9  19  -2   -2.30    1.90
   9  19   2    2.10    1.20
  10 -19   2   11.00    3.00
  10  19   2   15.20    2.00
  10  19   2    7.90    3.60
  10  19   2   13.60    2.20
  10 -20  -2   29.80    4.60
  10  20  -2   23.60    4.10
   9 -20  -2    1.80    1.70
   9  20  -2    2.90    1.80
   8 -20  -2   17.90    3.30
   8  20  -2   17.40    3.00
  -8  20   2   12.20    3.30
   7 -20  -2    3.30    1.90
   7  20  -2    2.90    1.60
  -7  20   2    1.70    1.30
  -7  20   2    7.20    2.70
   6 -20  -2   13.10    2.80
  -6  20   2   14.90    2.30
  -6  20   2    9.80    2.90
   6  20  -2   13.20    2.50
   5 -20  -2    8.80    2.30
  -5  20   2   10.10    1.90
  -5  20   2    9.70    2.60
   5  20  -2   12.00    2.10
  -5  20   2    8.10    2.40
   4 -20  -2   26.00    3.70
  -4  20   2   28.70    3.80
   4  20  -2   25.20    3.20
  -4  20   2   20.60    3.80
   4  20  -2   17.80    2.80
  -4  20   2   26.10    3.10
   3 -20  -2  258.57   23.00
   3  20  -2  266.97   22.80
  -3  20   2  269.07   22.70
  -3  20   2  259.17   23.00
  -3  20   2  272.57   23.40
   3  20  -2  250.67   23.00
   2 -20  -2   12.00    2.40
  -2  20   2   21.50    2.50
   2  20  -2   17.00    2.70
  -2  20   2   19.10    2.80
  -2  20   2   19.70    3.30
   1 -20  -2  248.88   20.40
  -1  20   2  230.88   20.60
   1  20  -2  235.88   20.60
   1  20  -2  213.18   20.30
   0  20  -2  602.74   51.79
   0  20  -2  611.24   52.09
   1 -20   2  211.38   18.40
  -1 -20  -2  190.68   18.00
   1 -20   2  220.78   18.00
  -1  20  -2  202.08   18.30
   1  20   2  198.68   18.20
  -1  20  -2  206.68   18.80
  -1  20  -2  215.68   18.20
   2 -20   2    7.30    1.90
   2 -20   2    4.20    1.30
  -2  20  -2    6.30    1.60
  -2  20  -2    7.90    2.00
   2  20   2    4.00    1.40
  -2  20  -2    8.30    2.40
   3 -20   2   34.20    4.50
   3 -20   2   37.90    4.10
  -3  20  -2   38.20    4.60
  -3  20  -2   48.60    6.50
   3  20   2   43.80    4.30
  -3  20  -2   40.00    4.30
   4 -20   2    1.10    1.20
   4 -20   2    0.70    1.00
  -4  20  -2    0.40    1.50
  -4  20  -2    0.80    1.10
   4  20   2    2.90    1.10
  -4  20  -2    0.30    1.80
   5 -20   2   64.19    6.40
   5 -20   2   65.59    6.10
   5 -20   2   61.29    6.80
  -5  20  -2   66.39    7.90
   5  20   2   67.09    6.20
  -5  20  -2   58.19    6.30
  -5  20  -2   56.99    6.50
   6 -20   2   18.20    2.80
   6 -20   2   17.20    2.40
   6 -20   2   12.40    2.70
   6  20   2   15.10    2.40
  -6  20  -2   14.90    2.20
  -6  20  -2   11.00    2.50
  -6  20  -2    9.10    3.90
   7 -20   2   22.10    3.90
   7 -20   2   21.10    3.50
   7 -20   2   25.40    3.20
   7  20   2   23.50    3.20
  -7  20  -2   30.90    6.20
   8 -20   2    0.50    1.60
   8 -20   2    5.70    2.30
   8  20   2    3.40    1.40
  -8  20  -2   -1.20    2.80
   9 -20   2   -1.80    1.20
   9 -20   2    0.20    1.30
  -9  20  -2    8.20    3.10
   9  20   2    0.20    0.70
   9  20   2    3.50    3.00
   9  20   2   -0.30    0.80
  10 -20   2    1.80    1.80
  10  20   2   -2.30    2.40
  10  20   2    8.50    1.50
  10  20   2    4.10    1.10
  10 -21  -2    0.20    1.70
  10  21  -2    2.00    1.60
   9 -21  -2    1.90    2.00
  -9  21   2    5.90    2.40
   9  21  -2    4.00    1.90
   8 -21  -2   52.79    6.30
   8  21  -2   53.59    5.90
  -8  21   2   59.39    6.80
  -7  21   2   63.89    5.90
  -7  21   2   63.59    7.10
   7  21  -2   57.19    6.20
  -7  21   2   57.89    6.00
   6 -21  -2   26.20    4.00
   6  21  -2   25.70    3.50
  -6  21   2   25.60    4.30
  -6  21   2   23.40    3.30
  -6  21   2   24.90    4.10
   5 -21  -2   22.60    3.50
  -5  21   2   17.20    3.50
   5  21  -2   20.00    3.10
  -5  21   2   23.10    3.90
  -5  21   2   23.60    3.10
   4 -21  -2  143.29   13.30
   4  21  -2  146.89   13.30
  -4  21   2  151.48   12.90
  -4  21   2  138.79   13.30
   4  21  -2  154.48   13.10
  -4  21   2  130.29   13.50
   3 -21  -2   47.90    5.40
  -3  21   2   56.39    5.40
   3  21  -2   49.60    5.20
  -3  21   2   51.89    5.00
  -3  21   2   49.90    5.80
   2 -21  -2    5.60    1.70
   2  21  -2    4.80    1.60
  -2  21   2    5.50    1.90
  -2  21   2    6.30    1.40
   2  21  -2    4.80    1.60
  -2  21   2    6.90    1.70
   1 -21  -2  115.09   10.50
   1  21  -2  109.29   10.40
   1  21  -2  118.49   10.70
  -1  21   2  109.69   10.70
   0 -21   2   16.10    2.30
   0 -21  -2   16.80    2.60
   0  21  -2   10.80    2.40
   0  21  -2   13.40    2.40
   0  21   2   22.10    3.10
   0  21  -2   20.70    3.30
  -1  21  -2  734.33   62.99
   2 -21   2  144.39   13.00
   2 -21   2  147.59   12.60
  -2  21  -2  140.39   13.00
  -2  21  -2  138.59   13.50
   2  21   2  136.79   12.70
  -2  21  -2  136.29   12.70
   3 -21   2   -0.20    0.90
   3 -21   2   -0.90    0.80
  -3  21  -2    1.60    1.20
   3  21   2    1.40    1.10
  -3  21  -2    1.50    1.50
  -3  21  -2    0.00    1.60
   4 -21   2   -0.10    1.20
   4 -21   2   -0.80    0.90
  -4  21  -2    1.80    1.80
  -4  21  -2    1.40    1.40
   4  21   2    1.30    1.10
  -4  21  -2    3.20    1.70
   5 -21   2   45.20    5.20
   5 -21   2   40.90    4.70
   5 -21   2   40.90    4.40
  -5  21  -2   41.00    4.70
  -5  21  -2   40.00    5.20
  -5  21  -2   40.30    6.60
   5  21   2   45.90    4.50
   6 -21   2    7.70    1.80
   6 -21   2   12.70    2.40
   6 -21   2    8.00    2.30
  -6  21  -2    7.30    2.00
  -6  21  -2   12.20    2.10
  -6  21  -2   20.80    4.80
   6  21   2    9.20    1.90
   7 -21   2   26.60    3.30
   7 -21   2   16.10    3.50
   7 -21   2   31.50    4.00
   7  21   2   27.10    3.40
  -7  21  -2   21.70    5.40
   8 -21   2    1.10    1.50
   8 -21   2    2.00    1.90
   8  21   2    3.60    1.40
  -8  21  -2    1.30    2.80
   9 -21   2   14.00    3.30
   9  21   2   20.00    2.90
  -9  21  -2   29.00    5.60
   9  21   2   21.30    2.40
   9  21   2   14.30    4.90
  10 -21   2   12.20    3.00
  10  21   2   15.90    5.10
  10  21   2   13.90    2.20
  10  21   2   17.60    2.60
 -10  21  -2   28.60    5.60
  10 -22  -2   20.40    3.90
  10  22  -2   21.40    4.10
   9 -22  -2   11.40    2.70
  -9  22   2    7.50    2.70
   9  22  -2    7.70    2.40
   8 -22  -2    0.70    1.70
   8  22  -2    5.40    1.90
  -8  22   2    2.80    2.40
   7 -22  -2   16.80    3.20
   7  22  -2   15.00    2.70
  -7  22   2   16.70    2.50
  -7  22   2   13.40    2.70
  -7  22   2   14.40    3.50
   6 -22  -2    7.70    2.30
  -6  22   2    7.90    1.90
  -6  22   2    9.10    2.80
   6  22  -2    7.10    1.90
  -6  22   2    3.00    2.10
   5 -22  -2  105.89   10.20
  -5  22   2  110.19    9.80
  -5  22   2   98.09   10.40
   5  22  -2  110.89    9.90
  -5  22   2  100.59   10.40
   4 -22  -2   24.60    3.60
   4  22  -2   23.10    3.50
  -4  22   2   17.60    3.60
  -4  22   2   18.80    3.40
  -4  22   2   22.70    3.00
   4  22  -2   22.80    3.20
   3 -22  -2   62.09    6.50
  -3  22   2   60.49    6.80
  -3  22   2   65.79    6.60
   3  22  -2   64.39    6.60
   3  22  -2   65.89    6.40
  -3  22   2   67.89    6.20
   2 -22  -2   29.20    3.50
  -2  22   2   23.60    3.70
  -2  22   2   20.50    3.00
  -2  22   2   13.60    2.30
   2  22  -2   15.90    2.70
   2  22  -2   18.70    3.20
   1 -22  -2  186.38   17.50
  -1  22   2  191.18   17.70
   1  22  -2  194.58   17.50
   1  22  -2  219.58   17.90
   1  22  -2  194.88   17.50
  -1  22   2  197.78   17.50
   0 -22   2   46.80    4.60
   0 -22  -2   46.40    4.80
   0  22  -2   42.90    5.10
   0  22   2   43.30    5.00
   0  22  -2   46.00    5.00
   0  22  -2   43.20    4.80
   1 -22   2    3.40    1.30
   1 -22   2    7.70    2.00
  -1  22  -2    6.00    1.90
  -1  22  -2    6.80    1.90
   1  22   2    6.90    1.70
  -1  22  -2    6.30    1.70
   2 -22   2    0.20    0.90
   2 -22   2    1.00    1.10
   2  22   2    0.20    1.00
  -2  22  -2    2.70    2.20
  -2  22  -2    2.40    1.20
  -2  22  -2    0.60    1.30
   3 -22   2   38.90    3.90
   3 -22   2   35.40    4.30
   3  22   2   40.00    4.10
  -3  22  -2   32.50    4.60
  -3  22  -2   34.90    5.20
  -3  22  -2   31.90    4.00
   4 -22   2    1.50    1.30
   4 -22   2   -1.00    0.90
  -4  22  -2    0.70    1.70
   4  22   2   -0.10    0.90
  -4  22  -2   -0.30    1.60
  -4  22  -2   -0.40    1.10
   5 -22   2   65.09    5.70
   5 -22   2   55.59    6.20
   5 -22   2   46.20    5.70
  -5  22  -2   54.79    5.90
  -5  22  -2   51.79    6.10
   5  22   2   60.39    5.70
  -5  22  -2   52.09    7.60
   6 -22   2  164.68   13.90
   6 -22   2  167.38   14.70
   6 -22   2  141.89   14.20
  -6  22  -2  151.68   13.90
  -6  22  -2  134.39   13.90
   6  22   2  173.88   14.00
  -6  22  -2  150.28   15.80
   7 -22   2   21.60    3.90
   7  22   2   15.60    2.70
  -7  22  -2   16.80    5.10
   8 -22   2   12.90    3.10
   8 -22   2   14.60    3.00
  -8  22  -2   14.50    4.50
   8  22   2   22.80    3.00
   9 -22   2   12.00    3.10
   9  22   2   13.40    2.00
   9  22   2   14.30    2.40
  -9  22  -2    6.80    3.80
   9  22   2   10.40    4.70
  10 -22   2   -0.30    1.40
  10  22   2    3.50    1.40
  10  22   2    3.30    1.10
 -10  22  -2    0.30    2.70
  10  22   2    3.50    3.20
  10 -23  -2    3.90    2.10
  10  23  -2    0.30    1.20
  10  23  -2    2.20    1.90
   9 -23  -2    2.30    1.90
  -9  23   2    1.00    2.20
   9  23  -2    1.10    1.50
   8 -23  -2    4.70    2.00
   8  23  -2    1.30    1.60
  -8  23   2    0.20    2.10
   7 -23  -2    7.90    2.40
  -7  23   2    4.90    2.60
  -7  23   2    7.20    1.80
   7  23  -2    7.90    2.10
  -7  23   2    9.40    2.30
   6 -23  -2    2.70    2.30
  -6  23   2    0.30    1.90
   6  23  -2    2.60    1.50
  -6  23   2    1.30    2.00
  -6  23   2    2.10    1.50
   5 -23  -2    5.80    2.00
  -5  23   2    1.80    2.00
   5  23  -2    3.10    1.70
  -5  23   2    1.70    1.70
   5  23  -2    6.70    1.80
  -5  23   2    4.10    1.50
   4 -23  -2   29.70    4.30
  -4  23   2   31.50    4.80
   4  23  -2   32.00    4.00
  -4  23   2   34.80    4.20
   4  23  -2   32.80    3.90
  -4  23   2   32.20    3.60
   3 -23  -2   58.89    5.90
   3  23  -2   56.09    5.90
  -3  23   2   58.99    5.80
   3  23  -2   51.79    5.60
  -3  23   2   47.70    6.00
  -3  23   2   56.79    5.50
   2 -23  -2   46.70    5.20
   2  23  -2   44.60    5.10
  -2  23   2   49.50    5.10
   2  23  -2   46.20    5.00
  -2  23   2   46.50    5.40
  -2  23   2   49.80    4.80
   1 -23  -2  329.87   28.50
   1  23  -2  329.57   28.50
   1  23  -2  319.97   28.50
  -1  23   2  343.17   28.80
  -1  23   2  322.27   28.50
   0 -23  -2  406.26   36.30
   0 -23   2  443.16   36.10
   0  23  -2  436.66   36.40
   0  23   2  421.66   36.50
   0  23  -2  403.36   36.70
   0  23  -2  417.46   36.40
   1 -23   2   -1.00    0.90
   1 -23   2    0.60    1.20
  -1  23  -2    0.60    1.20
  -1  23  -2    0.90    1.20
  -1  23  -2    1.40    1.40
   1  23   2    1.20    1.20
   2 -23   2   28.90    3.20
   2 -23   2   21.70    3.40
  -2  23  -2   33.80    5.10
  -2  23  -2   22.70    3.80
  -2  23  -2   30.40    3.90
   2  23   2   33.80    4.00
   3 -23   2   15.60    2.40
   3 -23   2   18.80    3.30
   3  23   2   16.30    2.70
  -3  23  -2   13.70    3.50
  -3  23  -2   15.80    3.00
  -3  23  -2   11.20    2.40
   4 -23   2   20.00    3.00
   4 -23   2   25.50    3.90
  -4  23  -2   26.80    4.00
   4  23   2   22.80    3.30
  -4  23  -2   21.00    3.50
  -4  23  -2   27.30    4.70
   5 -23   2   31.60    4.50
   5 -23   2   17.40    2.70
   5  23   2   23.70    3.20
  -5  23  -2   15.40    3.30
  -5  23  -2   16.40    4.40
  -5  23  -2   15.20    3.00
   6 -23   2    3.10    1.90
   6 -23   2    6.00    1.70
   6 -23   2    3.00    1.80
  -6  23  -2    3.80    1.70
   6  23   2    7.30    1.70
  -6  23  -2    5.20    2.00
  -6  23  -2    7.80    3.60
   7 -23   2    8.10    2.40
   7 -23   2    8.10    2.20
  -7  23  -2    9.10    4.40
   7  23   2    8.50    2.00
   8 -23   2    0.10    1.40
   8  23   2    5.10    1.50
  -8  23  -2   -1.30    2.50
   9 -23   2    2.80    1.90
   9  23   2    7.70    1.80
   9  23   2    8.10    1.50
  -9  23  -2    5.20    3.60
  10 -23   2    0.50    1.90
  10  23   2   -0.80    0.90
  10  23   2    1.40    3.50
  10  23   2    2.00    1.50
 -10  23  -2    4.40    3.40
  10 -24  -2   -0.10    1.80
  10  24  -2    1.30    1.20
  10  24  -2    3.00    2.00
   9 -24  -2   32.80    4.90
  -9  24   2   28.40    4.80
   8 -24  -2   20.30    3.70
   8  24  -2   15.10    3.10
  -8  24   2   18.50    3.90
   7 -24  -2   -2.30    1.40
   7  24  -2    0.70    1.50
  -7  24   2   -0.10    1.30
  -7  24   2   -0.50    1.70
   6 -24  -2   98.39    9.30
  -6  24   2   91.19    8.70
  -6  24   2   85.89    9.30
  -6  24   2   82.89    9.50
   6  24  -2   92.59    8.80
   5 -24  -2    2.40    2.00
   5  24  -2    3.40    1.50
  -5  24   2    2.20    1.40
  -5  24   2    0.80    1.80
   5  24  -2    1.90    1.20
  -5  24   2   -0.20    1.80
   4 -24  -2   -1.80    1.10
  -4  24   2    1.30    1.10
  -4  24   2   -0.10    1.60
   4  24  -2   -0.60    1.00
   4  24  -2    1.40    1.30
  -4  24   2   -0.40    1.20
   3 -24  -2   71.79    7.00
  -3  24   2   66.49    6.40
   3  24  -2   62.79    6.80
   3  24  -2   65.19    6.70
  -3  24   2   71.09    7.40
  -3  24   2   67.39    6.80
   2 -24  -2   37.00    4.20
   2  24  -2   37.50    4.10
  -2  24   2   31.00    3.70
  -2  24   2   38.50    4.10
  -2  24   2   32.10    4.70
   1 -24  -2   45.90    4.60
  -1  24   2   34.50    5.10
   1  24  -2   37.30    4.50
   1  24  -2   37.20    4.40
  -1  24   2   42.60    4.50
  -1  24   2   38.20    4.10
   1  24  -2   40.20    4.60
   0 -24  -2   78.79    7.50
   0  24   2   73.49    7.70
   0  24  -2   86.69    7.80
   0  24  -2   72.49    7.90
   0  24  -2   75.49    7.50
   1 -24   2  192.28   16.20
   1 -24   2  182.68   15.60
   1  24   2  179.18   16.00
  -1  24  -2  175.38   16.00
  -1  24  -2  155.38   16.30
  -1  24  -2  174.58   15.90
   2 -24   2    1.00    1.00
   2 -24   2    1.80    1.10
  -2  24  -2    4.40    1.60
   2  24   2    5.30    1.70
  -2  24  -2    3.10    1.60
  -2  24  -2   -0.90    1.70
   3 -24   2   33.70    4.50
   3 -24   2   23.50    3.30
  -3  24  -2   23.70    4.30
  -3  24  -2   29.00    3.90
   3  24   2   28.10    3.80
  -3  24  -2   28.30    4.20
   4 -24   2   28.10    4.10
   4 -24   2   30.60    3.50
  -4  24  -2   20.90    4.50
  -4  24  -2   33.70    4.70
  -4  24  -2   37.00    4.50
   4  24   2   31.70    3.70
   5 -24   2   15.30    3.10
   5 -24   2   23.10    3.20
   5  24   2   22.30    3.30
  -5  24  -2   27.30    4.00
  -5  24  -2   28.70    3.90
  -5  24  -2   24.20    5.20
   6 -24   2   33.00    5.00
   6 -24   2   24.10    3.50
   6  24   2   30.40    3.90
  -6  24  -2   24.00    5.80
  -6  24  -2   28.20    4.00
   7 -24   2    9.80    2.80
   7  24   2    6.20    1.80
  -7  24  -2    1.50    2.60
   8 -24   2   16.20    3.40
   8  24   2   14.90    2.20
   8  24   2   15.60    2.70
  -8  24  -2   15.10    4.50
   9 -24   2    8.20    2.50
   9  24   2    6.10    1.90
   9  24   2    9.50    1.70
  -9  24  -2    2.50    3.50
  10 -24   2    1.00    1.90
 -10  24  -2    0.90    2.60
  10  24   2    1.60    1.20
  10  24   2    5.00    3.80
  10  24   2    0.00    1.30
  10 -25  -2    3.70    2.60
  10  25  -2   17.20    3.30
  10  25  -2    8.00    2.10
   9 -25  -2    3.10    2.20
  -9  25   2    1.90    2.30
   9  25  -2    5.30    1.80
   9  25  -2   -0.40    1.60
   8 -25  -2   -0.80    1.50
  -8  25   2    1.60    1.90
   7 -25  -2    3.10    2.20
  -7  25   2    2.10    2.10
   7  25  -2   -1.00    1.70
  -7  25   2   -0.90    1.80
  -7  25   2    2.90    1.60
   6 -25  -2    8.10    2.50
  -6  25   2    8.80    2.20
   6  25  -2    9.60    2.30
  -6  25   2    5.80    2.70
  -6  25   2    5.60    2.70
   6  25  -2    4.30    1.80
   5 -25  -2    8.30    2.40
  -5  25   2   14.20    2.50
  -5  25   2   13.00    2.90
  -5  25   2   13.40    3.10
   5  25  -2   11.60    2.40
   5  25  -2   10.50    3.00
   4 -25  -2   25.20    4.00
  -4  25   2   29.80    3.50
  -4  25   2   23.50    4.00
   4  25  -2   33.60    4.20
   4  25  -2   38.60    4.90
  -4  25   2   29.50    4.60
   3 -25  -2    6.50    2.00
  -3  25   2    6.80    1.60
   3  25  -2    7.80    1.90
  -3  25   2    8.90    2.50
  -3  25   2    8.60    2.20
   3  25  -2   10.00    2.40
   2 -25  -2    4.50    1.60
  -2  25   2    7.90    2.00
  -2  25   2    8.20    2.30
  -2  25   2    4.30    1.30
   2  25  -2    3.10    1.50
   2  25  -2    7.50    1.90
   1 -25  -2   29.00    4.20
  -1  25   2   37.00    3.70
  -1  25   2   45.80    5.40
   1  25  -2   32.80    4.00
   1  25  -2   40.10    4.20
  -1  25   2   37.70    4.10
   1  25  -2   25.30    4.10
   0 -25  -2   60.79    6.30
   0  25   2   61.79    6.50
   0  25  -2   65.69    6.50
   0  25  -2   56.59    6.30
   0  25  -2   66.99    6.90
   1 -25   2   93.89    8.30
  -1  25  -2   84.89    9.10
  -1  25  -2   92.29    8.80
   1  25   2   81.39    8.50
  -1  25  -2   89.39    8.60
   2 -25   2  126.79   10.90
   2 -25   2  127.49   11.40
   2  25   2  118.49   11.20
  -2  25  -2  115.69   11.10
  -2  25  -2  118.09   11.40
  -2  25  -2  107.59   11.80
   3 -25   2    3.10    1.80
   3 -25   2    7.00    1.70
  -3  25  -2   10.90    2.30
  -3  25  -2    3.80    2.30
  -3  25  -2    6.90    2.20
   3  25   2    2.10    1.50
   4 -25   2    3.20    1.70
   4 -25   2    6.40    1.60
  -4  25  -2    6.80    2.00
  -4  25  -2    4.30    2.20
   4  25   2    8.60    2.00
  -4  25  -2    4.50    2.80
   5 -25   2    1.10    1.30
   5 -25   2    0.10    1.30
   5  25   2    0.80    1.20
  -5  25  -2    2.90    1.80
  -5  25  -2    0.80    2.00
  -5  25  -2    1.50    1.90
   6 -25   2   76.89    7.40
  -6  25  -2   65.29    6.90
   6  25   2   57.69    6.70
  -6  25  -2   73.39   10.00
  -6  25  -2   68.29    7.10
   7 -25   2    6.10    2.10
   7  25   2    6.60    1.90
  -7  25  -2    6.00    3.10
   8 -25   2    1.50    1.80
   8  25   2    2.50    1.10
   8  25   2    2.60    1.30
  -8  25  -2    1.30    3.00
   9 -25   2    3.00    2.00
  -9  25  -2    7.20    3.00
   9  25   2    2.70    1.30
   9  25   2    5.30    1.30
  10 -25   2    2.60    2.00
  10  25   2    2.30    1.60
 -10  25  -2    0.10    2.10
  10  25   2    1.40    1.60
  10  25   2    0.00    3.30
  10 -26  -2    6.40    2.70
   9 -26  -2    1.10    1.90
   9  26  -2    2.50    1.90
  -9  26   2    3.20    2.10
   9  26  -2    2.60    1.70
   8 -26  -2   10.40    2.90
   8  26  -2    8.20    2.10
   8  26  -2    7.80    2.40
  -8  26   2    5.30    2.70
   7 -26  -2  184.18   17.30
   7  26  -2  190.68   17.00
  -7  26   2  186.38   17.80
  -7  26   2  177.28   17.00
  -7  26   2  184.68   16.60
   6 -26  -2   28.00    4.50
  -6  26   2   35.60    4.30
  -6  26   2   29.40    4.90
  -6  26   2   29.00    5.10
   6  26  -2   27.70    4.10
   6  26  -2   26.20    4.10
   5 -26  -2   16.20    3.00
  -5  26   2   12.80    3.10
  -5  26   2   10.40    2.30
   5  26  -2    9.40    2.30
  -5  26   2    9.50    2.70
   5  26  -2    9.10    2.20
   4 -26  -2   63.89    7.00
   4  26  -2   61.39    6.40
  -4  26   2   67.09    6.90
  -4  26   2   53.99    6.90
   4  26  -2   59.09    6.60
  -4  26   2   65.99    6.30
   3 -26  -2   32.90    4.60
  -3  26   2   43.10    5.60
  -3  26   2   36.30    4.00
  -3  26   2   37.00    4.40
   3  26  -2   35.00    4.20
   3  26  -2   36.80    4.40
   2 -26  -2   29.60    4.10
  -2  26   2   28.20    4.00
  -2  26   2   25.20    3.10
  -2  26   2   26.10    4.10
   2  26  -2   27.40    4.20
   2  26  -2   23.40    3.70
   2  26  -2   26.10    3.80
   1 -26  -2    1.00    1.30
  -1  26   2    1.30    1.00
   1  26  -2    1.80    1.30
   1  26  -2    1.30    1.30
  -1  26   2    2.80    1.70
   1  26  -2    0.80    1.40
  -1  26   2    1.60    1.10
   0 -26  -2   14.50    2.50
   0  26   2   10.30    2.40
   0  26  -2   13.10    2.40
   0  26  -2   13.90    2.60
   0  26  -2   18.20    3.50
   1  26   2   56.89    5.80
  -1  26  -2   52.09    6.20
  -1  26  -2   52.19    5.60
  -1  26  -2   49.40    5.70
   2 -26   2   54.89    5.30
   2 -26   2   51.49    5.70
  -2  26  -2   50.69    5.80
   2  26   2   48.00    5.50
  -2  26  -2   51.09    5.60
  -2  26  -2   53.59    6.50
   3 -26   2   21.60    3.70
   3 -26   2   15.40    2.50
  -3  26  -2   12.10    2.90
  -3  26  -2   17.40    4.00
   3  26   2   12.90    2.70
  -3  26  -2   14.60    2.90
   4 -26   2   30.80    4.40
   4 -26   2   35.00    3.70
   4  26   2   31.60    4.20
  -4  26  -2   30.20    4.50
  -4  26  -2   30.80    4.70
  -4  26  -2   25.40    4.90
   5 -26   2   10.70    2.80
  -5  26  -2   10.60    2.90
   5  26   2   11.80    2.50
  -5  26  -2   11.60    2.60
   6 -26   2    4.00    1.80
  -6  26  -2    0.20    1.80
   6  26   2    2.80    1.50
  -6  26  -2    1.80    1.70
  -6  26  -2    5.90    3.40
   7 -26   2   20.40    3.50
   7  26   2   16.30    2.90
  -7  26  -2   15.80    2.30
  -7  26  -2   16.80    4.80
   8 -26   2    6.90    2.40
   8  26   2    9.40    2.20
   8  26   2    6.90    1.70
  -8  26  -2   10.40    4.20
   9  26   2   15.20    2.80
  -9  26  -2    6.50    3.90
  10 -27  -2    4.70    3.40
  10  27  -2    9.80    2.50
  10  27  -2   15.10    3.10
   9 -27  -2    0.30    1.80
  -9  27   2    1.70    2.30
   9  27  -2    0.20    1.10
   9  27  -2    0.40    1.60
   8 -27  -2    1.70    2.00
   8  27  -2    0.40    1.40
   8  27  -2    0.90    1.60
  -8  27   2    0.70    2.10
  -8  27   2    1.20    1.10
   7 -27  -2    4.80    2.30
   7  27  -2    0.10    2.00
  -7  27   2    4.90    2.40
  -7  27   2    3.20    2.80
   7  27  -2    3.80    1.80
  -7  27   2    6.50    2.00
   6 -27  -2   22.60    3.80
   6  27  -2   30.10    4.40
  -6  27   2   18.40    3.20
  -6  27   2   14.70    3.90
  -6  27   2   12.50    3.40
   5 -27  -2   53.59    5.90
   5  27  -2   53.59    5.70
  -5  27   2   48.40    6.10
   5  27  -2   47.20    5.40
  -5  27   2   47.10    5.40
  -5  27   2   43.20    6.70
   4 -27  -2    3.90    1.80
  -4  27   2    5.10    1.90
  -4  27   2    4.20    2.30
   4  27  -2    3.30    1.50
   4  27  -2    0.30    0.90
  -4  27   2    1.80    1.30
   3 -27  -2   31.80    6.20
  -3  27   2   29.70    3.80
   3  27  -2   32.70    4.20
  -3  27   2   40.20    5.50
   3  27  -2   38.00    4.30
  -3  27   2   38.40    4.40
   2 -27  -2   33.70    4.60
  -2  27   2   34.40    4.00
  -2  27   2   45.00    5.60
   2  27  -2   30.10    4.40
   2  27  -2   42.70    5.50
   2  27  -2   36.30    4.30
  -2  27   2   35.90    4.90
   1 -27  -2  315.47   25.60
   1  27  -2  293.77   25.50
  -1  27   2  278.47   25.10
   1  27  -2  296.97   25.50
  -1  27   2  273.57   25.40
  -1  27   2  286.77   25.80
   0 -27  -2   72.49    7.20
   0  27  -2   72.69    7.80
   0  27  -2   65.69    7.30
   0  27  -2   79.69    7.30
   0  27   2   69.89    7.50
   0  27   2   71.79    6.80
  -1  27  -2    0.80    1.30
  -1  27  -2    1.00    1.30
  -1  27  -2    3.00    1.60
   1  27   2    2.20    1.50
   2 -27   2    4.30    1.70
  -2  27  -2    6.40    2.70
   2  27   2    5.10    1.80
  -2  27  -2    7.50    2.20
  -2  27  -2    8.20    2.20
   3 -27   2   30.90    4.20
  -3  27  -2   24.90    4.70
  -3  27  -2   23.40    3.90
  -3  27  -2   30.40    4.50
   3  27   2   27.20    3.90
   4 -27   2    3.30    1.70
   4  27   2    2.30    1.60
  -4  27  -2    3.60    2.20
  -4  27  -2    4.10    1.90
  -4  27  -2    9.70    3.40
   5 -27   2   46.60    5.80
   5  27   2   48.10    5.50
  -5  27  -2   54.49    6.70
  -5  27  -2   61.09    8.80
  -5  27  -2   49.30    5.80
   6 -27   2   22.40    3.50
  -6  27  -2   23.00    3.90
  -6  27  -2   16.80    5.20
  -6  27  -2   11.90    3.00
   6  27   2   22.20    3.40
   7 -27   2    5.70    2.20
   7  27   2   10.60    2.40
   7  27   2    8.00    1.80
  -7  27  -2    7.20    1.90
  -7  27  -2   13.80    3.80
  -7  27  -2    6.20    1.80
   8 -27   2    5.10    2.30
  -8  27  -2    1.90    3.00
   8  27   2    3.90    1.80
   9 -27   2    5.50    2.10
   9  27   2    3.60    1.60
  -9  27  -2   -0.50    2.20
   9  27   2    2.80    1.30
   9 -28  -2    1.10    2.10
   9  28  -2   10.10    2.70
  -9  28   2    6.40    3.10
   9  28  -2   10.40    2.60
   8 -28  -2   23.80    4.20
   8  28  -2   20.40    3.50
  -8  28   2   23.90    3.00
  -8  28   2   28.70    5.10
  -8  28   2   19.50    3.00
   8  28  -2   24.30    4.00
   7 -28  -2    9.20    2.80
   7  28  -2    7.90    2.40
   7  28  -2    7.60    2.00
  -7  28   2   10.40    2.40
  -7  28   2   10.50    3.00
  -7  28   2   10.40    3.20
   6 -28  -2    3.10    2.10
   6  28  -2    2.40    1.70
  -6  28   2    8.20    2.90
   6  28  -2    4.40    1.70
  -6  28   2    1.90    2.40
  -6  28   2    6.40    1.90
   5 -28  -2   49.50    5.90
  -5  28   2   44.40    6.50
   5  28  -2   50.99    5.80
  -5  28   2   49.99    5.50
  -5  28   2   49.20    6.70
   5  28  -2   57.09    8.00
   4 -28  -2    4.90    2.00
  -4  28   2    2.50    2.10
   4  28  -2    4.50    2.10
  -4  28   2    3.00    1.80
   4  28  -2    4.60    1.80
  -4  28   2    0.60    1.30
   3 -28  -2   37.80    5.00
  -3  28   2   32.80    4.00
  -3  28   2   37.30    5.60
  -3  28   2   39.30    4.60
   3  28  -2   34.70    4.40
   3  28  -2   33.40    4.60
   2  28  -2    1.50    1.50
   2  28  -2   -0.70    1.40
  -2  28   2    1.00    1.70
   2  28  -2    1.40    1.50
  -2  28   2    2.60    1.50
  -2  28   2   -0.30    1.00
   1 -28  -2   59.79    5.80
  -1  28   2   49.90    5.60
   1  28  -2   54.69    5.70
  -1  28   2   47.80    6.40
   1  28  -2   43.80    5.70
  -1  28   2   55.69    5.40
   1  28  -2   52.49    6.00
   0  28  -2   29.50    4.40
   0  28  -2   22.30    4.00
   0  28  -2   29.30    4.20
   0  28   2   30.00    3.40
   0  28   2   33.80    4.60
  -1  28  -2    2.90    1.50
  -1  28  -2   -1.50    1.50
  -1  28  -2    0.10    1.30
   1  28   2   -1.40    1.10
   2  28   2    2.20    1.60
  -2  28  -2    5.50    1.90
  -2  28  -2    5.90    2.30
  -2  28  -2    2.80    2.10
   3 -28   2   41.70    5.30
  -3  28  -2   48.80    5.40
  -3  28  -2   55.09    5.90
  -3  28  -2   33.50    6.20
   3  28   2   48.40    5.30
   4 -28   2    3.10    1.60
  -4  28  -2    1.50    2.00
  -4  28  -2    0.90    1.60
  -4  28  -2    4.10    2.60
   4  28   2   -1.30    1.20
   5 -28   2    5.10    2.20
  -5  28  -2    5.20    2.10
  -5  28  -2    8.40    2.70
   5  28   2    3.80    1.80
  -5  28  -2    1.40    2.20
   6 -28   2    2.00    1.70
  -6  28  -2    0.90    2.30
   6  28   2    6.00    1.90
  -6  28  -2    5.40    2.10
  -6  28  -2    8.60    2.60
   7 -28   2   29.00    4.50
  -7  28  -2   32.10    3.90
   7  28   2   33.90    4.50
   7  28   2   34.60    5.10
  -7  28  -2   23.60    3.60
  -7  28  -2   25.00    5.80
   8 -28   2    2.10    2.10
   8  28   2    0.60    1.00
   8  28   2    0.40    1.30
  -8  28  -2   -0.10    2.50
   9 -28   2    7.60    2.60
   9  28   2    7.90    1.90
  -9  28  -2    3.50    3.30
   9  28   2   10.50    2.50
   9 -29  -2    1.00    2.00
   9  29  -2    1.20    1.50
   9  29  -2   -0.70    1.50
  -9  29   2   -1.10    2.00
   8 -29  -2   59.09    7.40
  -8  29   2   58.89    5.60
   8  29  -2   50.39    6.20
   8  29  -2   54.79    6.30
  -8  29   2   46.10    5.60
  -8  29   2   54.79    7.80
   7 -29  -2   -0.80    1.70
  -7  29   2    0.80    2.00
  -7  29   2    0.20    1.60
   7  29  -2    0.30    1.60
   7  29  -2    1.20    1.50
  -7  29   2   -0.40    2.30
   6 -29  -2    4.00    2.30
  -6  29   2    7.40    2.20
   6  29  -2    4.50    2.10
   6  29  -2    4.60    2.00
  -6  29   2    4.30    2.50
  -6  29   2    1.80    2.30
   5 -29  -2    2.50    1.80
  -5  29   2    2.30    1.60
  -5  29   2    3.50    2.30
   5  29  -2    0.10    1.40
   5  29  -2    0.50    1.20
  -5  29   2   -1.40    1.40
   4 -29  -2    7.20    2.30
   4  29  -2    6.40    2.10
  -4  29   2    7.10    2.30
  -4  29   2    8.70    2.90
   4  29  -2   10.70    2.60
   3 -29  -2   -0.60    1.30
   3  29  -2    1.80    1.40
  -3  29   2    3.20    1.60
   3  29  -2    3.60    1.70
   3  29  -2    2.40    1.60
  -3  29   2    3.70    1.80
  -3  29   2    3.90    2.20
   2 -29  -2   54.99    5.90
   2  29  -2   52.19    5.90
   2  29  -2   55.99    6.20
  -2  29   2   50.39    6.30
  -2  29   2   56.69    6.10
  -2  29   2   54.29    5.90
   2  29  -2   71.39    8.90
   1  29  -2   84.69    8.30
  -1  29   2   78.59    8.20
   1  29  -2   79.29    9.50
  -1  29   2   89.99    8.80
   0  29   2   22.80    3.80
   0  29  -2   34.50    4.30
   0  29   2   20.00    3.10
   1  29   2   64.99    7.40
  -1  29  -2   77.79    7.40
   2  29   2   33.70    5.00
  -2  29  -2   42.00    4.90
  -2  29  -2   46.90    6.60
  -2  29  -2   38.00    6.90
   3 -29   2  142.09   12.60
  -3  29  -2  125.49   12.70
  -3  29  -2  126.89   13.40
  -3  29  -2  133.99   12.50
   3  29   2  124.29   12.30
   4 -29   2   50.19    5.80
   4  29   2   43.80    5.30
  -4  29  -2   54.59    8.00
  -4  29  -2   43.30    6.20
  -4  29  -2   45.70    6.00
   5 -29   2    1.30    1.60
   5  29   2    2.30    1.60
  -5  29  -2    2.80    2.20
  -5  29  -2    0.90    2.40
  -5  29  -2    4.40    2.20
   6 -29   2   34.50    4.70
   6  29   2   29.70    3.50
  -6  29  -2   28.30    6.20
  -6  29  -2   32.00    4.90
   6  29   2   33.90    4.60
  -6  29  -2   27.30    4.50
   7 -29   2    6.50    2.20
  -7  29  -2    1.60    2.70
   7  29   2    9.00    1.80
   7  29   2    6.00    2.00
  -7  29  -2    2.40    1.80
   8 -29   2   -1.00    1.30
   8  29   2    2.10    1.60
   8  29   2   -0.20    1.10
  -8  29  -2    2.60    2.90
   9 -29   2    0.70    1.70
   9  29   2    7.20    1.70
   9  29   2    4.70    1.70
   9  30  -2   -0.30    1.10
   9  30  -2    4.30    2.40
  -9  30   2   -0.70    1.90
   8 -30  -2    1.40    1.90
   8  30  -2    0.20    1.00
  -8  30   2    1.90    1.40
   8  30  -2    5.30    2.10
  -8  30   2   -1.70    1.60
   7 -30  -2    3.60    2.20
  -7  30   2    2.50    1.80
   7  30  -2    4.20    2.00
  -7  30   2   -0.10    1.90
   7  30  -2   -2.00    1.00
  -7  30   2    0.20    1.90
   6 -30  -2   -1.10    1.60
  -6  30   2    2.80    1.90
  -6  30   2    0.20    2.10
  -6  30   2    3.90    2.30
   6  30  -2    0.80    1.20
   6  30  -2    2.40    1.90
   5 -30  -2   15.50    3.40
  -5  30   2   19.70    4.10
   5  30  -2   13.10    2.90
  -5  30   2   14.70    3.40
   5  30  -2   20.60    3.40
  -5  30   2   14.50    3.70
   4 -30  -2    2.70    2.00
  -4  30   2    4.90    2.60
   4  30  -2    8.70    2.20
  -4  30   2    5.50    2.30
   4  30  -2    3.30    1.80
  -4  30   2    4.30    1.80
   3 -30  -2   11.50    2.70
   3  30  -2   13.90    2.70
  -3  30   2   11.40    3.20
  -3  30   2   10.40    2.60
   3  30  -2   10.40    2.50
   3  30  -2   10.10    2.40
  -3  30   2   10.50    2.30
   2 -30  -2    1.30    1.50
  -2  30   2    0.60    1.50
   2  30  -2    0.10    1.00
   2  30  -2    2.30    1.60
   2  30  -2    0.90    1.70
  -2  30   2    1.10    1.10
  -2  30   2    0.00    1.40
   1 -30  -2    1.70    1.50
  -1  30   2    1.90    1.90
  -1  30   2    2.50    1.20
   1  30  -2   -0.70    1.30
   1  30  -2    0.00    1.50
  -1  30   2   -0.20    0.90
   1  30  -2    1.40    1.30
   0  30   2    2.10    1.20
   0  30  -2    2.40    1.60
   0  30  -2   -0.30    1.40
   0  30  -2    0.70    1.50
   0  30   2    5.20    2.10
  -1  30  -2   21.70    3.70
  -1  30  -2   14.50    3.30
   1  30   2   19.20    3.50
  -1  30  -2   12.90    2.90
   1  30   2   20.20    2.70
  -2  30  -2    1.60    1.70
   2  30   2    1.10    1.60
  -2  30  -2    2.20    2.50
  -2  30  -2    4.80    2.40
  -3  30  -2   19.90    4.40
   3  30   2   23.10    3.80
  -3  30  -2   24.10    3.80
  -3  30  -2   15.70    4.20
   4 -30   2   51.29    5.90
  -4  30  -2   46.30    6.60
   4  30   2   50.19    5.70
  -4  30  -2   48.50    7.30
  -4  30  -2   49.90    5.90
   5 -30   2    0.10    1.40
  -5  30  -2   -1.40    2.20
   5  30   2   -2.00    1.20
  -5  30  -2   -1.70    1.90
  -5  30  -2   -1.10    1.40
   6 -30   2   10.90    2.90
  -6  30  -2    9.60    2.90
  -6  30  -2    5.80    3.20
   6  30   2    9.70    2.50
   6  30   2    7.90    1.90
  -6  30  -2    9.30    2.50
   7 -30   2   21.00    4.20
  -7  30  -2   13.00    3.00
   7  30   2   22.60    3.00
  -7  30  -2   29.50    6.40
   7  30   2   19.50    3.40
  -7  30  -2   13.00    3.00
   8 -30   2   -0.10    1.60
   8  30   2    4.00    1.50
   8  30   2    3.60    1.50
  -8  30  -2    0.30    1.90
   9 -30   2   36.60    5.30
   9  30   2   30.70    5.00
   9  30   2   33.10    3.90
   9 -31  -2   -0.50    1.70
   9  31  -2    0.80    1.60
   9  31  -2   -3.20    1.60
  -9  31   2    2.70    2.70
   8 -31  -2   -0.90    1.80
  -8  31   2   -1.80    1.30
   8  31  -2    0.40    1.30
  -8  31   2    1.40    1.70
  -8  31   2    7.90    3.00
   8  31  -2    2.40    2.10
   7 -31  -2   39.60    5.90
  -7  31   2   42.50    6.80
   7  31  -2   53.39    6.00
  -7  31   2   41.80    5.40
   7  31  -2   27.40    4.70
  -7  31   2   40.80    5.80
   6 -31  -2   33.50    5.00
   6  31  -2   37.70    5.00
   6  31  -2   26.60    4.40
  -6  31   2   27.00    5.00
  -6  31   2   27.20    5.30
   5 -31  -2   29.50    4.90
  -5  31   2   35.10    5.60
  -5  31   2   36.90    5.60
   5  31  -2   44.70    5.90
  -5  31   2   37.00    4.90
   5  31  -2   33.10    4.90
   4 -31  -2    4.00    2.00
   4  31  -2    2.60    1.80
  -4  31   2    4.90    1.90
  -4  31   2    5.70    2.20
  -4  31   2    9.60    3.20
   4  31  -2    2.90    1.70
   4  31  -2    3.00    1.40
   3 -31  -2   15.10    3.00
  -3  31   2   14.20    3.20
   3  31  -2    9.50    2.10
  -3  31   2   11.90    3.10
   3  31  -2   13.70    2.80
   3  31  -2   10.20    2.50
  -3  31   2   10.20    2.30
   2 -31  -2   28.80    4.40
   2  31  -2   28.70    4.30
  -2  31   2   26.70    5.00
  -2  31   2   32.60    3.90
  -2  31   2   25.00    4.50
   2  31  -2   31.40    4.40
   2  31  -2   20.60    3.60
   1 -31  -2    4.70    1.80
   1  31  -2    9.00    2.80
  -1  31   2    3.20    1.50
  -1  31   2    1.50    1.80
   1  31  -2    2.20    1.70
  -1  31   2    4.30    2.20
   1  31  -2    4.70    1.80
   0  31   2    0.50    1.60
   0  31  -2    1.60    1.60
   0  31   2    2.70    1.70
   0  31  -2    2.30    2.10
   0  31   2    3.10    1.30
   0  31  -2    3.00    2.00
  -1  31  -2    0.50    1.40
  -1  31  -2   -0.10    1.50
   1  31   2   -1.20    0.90
  -1  31  -2    1.90    1.80
   1  31   2    1.10    1.60
  -2  31  -2  115.09   11.90
  -2  31  -2  119.69   11.20
  -2  31  -2  105.59   11.20
   2  31   2  117.89   10.50
   2  31   2  105.79   11.10
   3  31   2   19.60    3.40
  -3  31  -2   18.80    3.80
  -3  31  -2   12.60    3.80
  -3  31  -2   25.10    4.10
   3  31   2   16.30    2.70
   4 -31   2   86.29    8.70
   4  31   2   82.29    7.80
  -4  31  -2   76.89    9.70
   4  31   2   77.59    8.40
  -4  31  -2   76.99    8.50
  -4  31  -2   90.09    9.10
   5 -31   2    0.10    1.60
  -5  31  -2   -1.10    1.50
   5  31   2   -0.10    1.50
   5  31   2    0.20    1.10
  -5  31  -2   -1.80    2.10
  -5  31  -2   -0.50    1.90
   6 -31   2    6.00    2.50
   6  31   2    2.40    1.70
  -6  31  -2    6.20    2.40
  -6  31  -2   13.80    4.20
  -6  31  -2    7.20    2.40
   6  31   2    4.40    1.60
   7 -31   2    4.30    2.00
  -7  31  -2    1.20    2.30
   7  31   2    3.40    1.50
   7  31   2    3.20    1.80
  -7  31  -2    6.30    2.10
  -7  31  -2    7.00    2.20
   8 -31   2   20.30    4.00
   8  31   2   27.50    3.70
   8  31   2   31.30    4.30
   9 -31   2    2.40    2.00
  -9  31  -2    0.70    3.50
   9  31   2   10.00    2.20
   9  31   2    9.80    2.10
   9 -32  -2    0.70    2.10
   9  32  -2   -1.50    1.00
   9  32  -2   -2.00    1.70
   8  32  -2    5.80    2.60
  -8  32   2    7.50    2.20
  -8  32   2    9.00    2.40
   8  32  -2    9.30    2.70
  -8  32   2    5.60    3.20
   7 -32  -2    5.70    2.60
  -7  32   2    4.90    2.60
  -7  32   2   12.10    4.00
   7  32  -2    4.40    2.20
   7  32  -2    7.80    2.50
  -7  32   2    7.20    2.30
   6 -32  -2   15.60    3.10
  -6  32   2    8.80    2.50
  -6  32   2   12.40    3.40
  -6  32   2    4.80    3.10
   6  32  -2    6.00    2.30
   6  32  -2    3.00    2.20
   5 -32  -2   34.10    5.10
   5  32  -2   29.00    4.50
  -5  32   2   33.80    5.50
   5  32  -2   31.70    4.70
  -5  32   2   22.30    7.00
   5  32  -2   30.10    4.60
  -5  32   2   28.40    4.30
   4 -32  -2    7.00    2.70
   4  32  -2   13.70    2.90
  -4  32   2   15.60    3.80
  -4  32   2   12.80    2.70
   4  32  -2   17.30    3.10
   4  32  -2   10.60    2.90
  -4  32   2   14.30    3.60
   3 -32  -2    4.20    2.00
  -3  32   2    0.40    1.30
   3  32  -2   -0.10    1.40
   3  32  -2    0.90    1.10
  -3  32   2    2.00    1.90
  -3  32   2    2.50    1.40
   3  32  -2    2.60    1.70
   2 -32  -2    9.40    2.40
  -2  32   2    9.90    2.50
   2  32  -2    6.20    1.70
   2  32  -2    8.80    2.30
   2  32  -2    8.60    2.30
  -2  32   2   11.60    3.00
  -2  32   2    8.40    2.10
   1 -32  -2   16.50    3.10
  -1  32   2   14.00    2.40
   1  32  -2   16.30    3.10
   1  32  -2    9.90    2.80
   1  32  -2   16.60    3.10
  -1  32   2   10.60    3.00
   0  32   2   -1.00    1.60
   0  32  -2    1.40    1.50
   0  32   2   -0.20    1.00
   0  32   2    0.70    1.00
   0  32  -2    0.20    1.70
   0  32  -2   -1.80    1.40
  -1  32  -2   65.79    6.70
  -1  32  -2   56.09    7.00
  -1  32  -2   57.29    6.40
   1  32   2   56.79    5.90
   1  32   2   52.59    6.40
  -2  32  -2  102.29   10.20
  -2  32  -2   93.29   10.00
   2  32   2  107.09   10.10
  -2  32  -2   90.59   10.70
   2  32   2  103.99    9.40
   3  32   2   16.00    2.70
  -3  32  -2   13.90    3.50
  -3  32  -2   16.50    3.80
  -3  32  -2   20.80    3.80
   3  32   2   17.40    3.30
  -4  32  -2  104.29   11.60
   4  32   2   97.89   10.30
  -4  32  -2  103.59   10.70
  -4  32  -2  106.89   10.60
   4  32   2  103.19    9.70
   5 -32   2    1.70    1.60
  -5  32  -2    4.40    2.20
   5  32   2    3.80    1.50
  -5  32  -2    7.50    3.20
   5  32   2    2.50    1.80
  -5  32  -2    6.50    3.60
  -6  32  -2   13.60    3.20
   6  32   2   12.20    2.30
  -6  32  -2   14.50    4.60
   6  32   2    7.60    2.40
  -6  32  -2    8.20    2.80
   7 -32   2    7.90    2.60
  -7  32  -2    4.00    3.80
  -7  32  -2    4.90    2.30
   7  32   2    1.30    1.70
  -7  32  -2    4.90    2.10
   7  32   2    2.50    1.50
   8 -32   2   33.80    5.20
   8  32   2   33.30    5.20
   8  32   2   40.00    4.30
   9 -33  -2    4.40    2.60
   9  33  -2    5.30    2.40
  -9  33   2    0.40    2.10
   9  33  -2    2.30    1.70
   9  33  -2    3.20    2.70
   8 -33  -2    2.10    2.20
   8  33  -2   -1.90    1.70
  -8  33   2    1.30    2.20
  -8  33   2    1.60    1.90
  -8  33   2   -0.30    1.60
   8  33  -2    0.90    1.70
   8  33  -2    0.40    1.40
   7 -33  -2    3.70    2.30
   7  33  -2    4.50    2.00
  -7  33   2    9.00    3.00
   7  33  -2    3.20    2.10
   7  33  -2    1.10    1.40
  -7  33   2    2.70    2.30
  -7  33   2   11.00    2.80
   6 -33  -2   47.00    6.40
   6  33  -2   45.00    5.90
   6  33  -2   44.70    5.50
  -6  33   2   38.80    6.50
   6  33  -2   50.29    6.30
  -6  33   2   40.40    5.60
  -6  33   2   45.50    6.80
   5 -33  -2   -0.30    1.60
   5  33  -2    1.40    1.50
  -5  33   2    0.80    2.10
   5  33  -2    3.60    2.10
  -5  33   2    3.70    1.80
   5  33  -2    0.40    1.50
  -5  33   2    6.80    2.80
   4 -33  -2   18.60    3.70
  -4  33   2   21.20    3.60
   4  33  -2   28.00    4.80
   4  33  -2   23.00    4.00
  -4  33   2   21.70    4.40
  -4  33   2   21.20    4.60
   4  33  -2   26.30    4.00
   3 -33  -2   14.80    3.30
   3  33  -2   26.40    3.90
   3  33  -2   12.60    3.00
   3  33  -2   25.80    4.00
  -3  33   2   19.60    4.20
  -3  33   2   27.10    3.60
  -3  33   2   20.00    3.80
   2 -33  -2   22.40    4.20
   2  33  -2   11.30    2.60
   2  33  -2   20.10    3.70
  -2  33   2   20.90    3.90
   2  33  -2   19.30    3.30
  -2  33   2   14.90    3.20
  -2  33   2   25.30    3.30
  -1  33   2   32.00    4.90
  -1  33   2   27.20    4.90
  -1  33   2   33.60    4.20
   1  33  -2   28.20    4.50
   1  33  -2   25.20    4.30
   0  33   2   26.30    3.60
   0  33   2   22.30    4.20
   0  33  -2   25.60    4.70
   0  33  -2   22.80    4.00
   0  33  -2   25.70    4.30
   0  33   2   25.00    4.00
  -1  33  -2   24.50    4.10
  -1  33  -2   29.60    4.60
   1  33   2   20.70    4.00
   1  33   2   30.80    3.80
  -1  33  -2   28.70    5.10
   2  33   2    3.50    1.90
  -2  33  -2    4.80    2.00
  -2  33  -2    3.60    2.40
   2  33   2    7.90    1.80
  -2  33  -2    4.90    2.50
  -3  33  -2   20.00    3.80
   3  33   2   18.20    2.90
  -3  33  -2   19.80    4.10
   3  33   2   16.10    3.40
  -3  33  -2   16.50    4.40
  -4  33  -2  234.58   21.40
   4  33   2  243.48   20.60
  -4  33  -2  220.38   22.40
   4  33   2  230.68   21.20
  -4  33  -2  229.98   21.60
   5  33   2    2.40    1.40
  -5  33  -2    3.40    2.40
  -5  33  -2    3.60    2.70
  -5  33  -2    2.30    2.00
   5  33   2    2.30    1.80
   6 -33   2   -1.90    1.30
   6  33   2    2.10    1.90
  -6  33  -2    3.50    2.00
  -6  33  -2    7.60    3.40
  -6  33  -2    2.60    2.30
   6  33   2    1.20    1.20
   7 -33   2    0.40    1.60
  -7  33  -2    3.60    2.00
   7  33   2   -0.70    1.50
   7  33   2    0.80    1.30
  -7  33  -2    0.30    1.90
   8 -33   2    9.10    2.80
   8  33   2    6.30    2.20
   8  33   2   12.30    2.30
  -8  33  -2    3.60    3.50
   8 -34  -2    3.60    2.40
   8  34  -2    3.60    2.10
  -8  34   2    2.40    2.50
   8  34  -2    0.80    1.90
   8  34  -2   12.00    2.80
  -8  34   2    3.10    2.20
  -8  34   2    6.80    1.90
   7 -34  -2    1.70    2.50
  -7  34   2    3.10    2.70
   7  34  -2    6.00    2.30
   7  34  -2    6.40    2.10
  -7  34   2    7.90    3.30
   7  34  -2    4.90    2.30
  -7  34   2    4.70    2.40
   6 -34  -2   26.40    4.60
   6  34  -2   25.00    4.30
  -6  34   2   18.30    3.80
   6  34  -2   30.20    4.60
  -6  34   2   33.40    5.70
  -6  34   2   26.00    4.90
   6  34  -2   29.10    4.50
   5 -34  -2   26.60    4.50
  -5  34   2   24.40    4.90
  -5  34   2   26.70    4.20
   5  34  -2   26.60    4.30
   5  34  -2   24.30    4.20
   5  34  -2   26.40    4.70
  -5  34   2   34.80    5.60
   4 -34  -2   36.80    5.40
  -4  34   2   37.20    6.20
  -4  34   2   40.00    5.20
   4  34  -2   39.00    5.70
   4  34  -2   35.40    5.30
  -4  34   2   45.70    6.50
   3  34  -2    1.40    1.80
   3  34  -2    1.30    1.40
  -3  34   2    1.60    1.90
   3  34  -2   -1.50    1.30
  -3  34   2   -0.60    1.40
  -3  34   2   -1.60    1.70
  -2  34   2   17.40    3.20
   2  34  -2   18.10    3.30
   2  34  -2   24.40    3.80
  -2  34   2   22.20    4.10
  -2  34   2   17.80    2.90
   2  34  -2   10.30    2.70
   1  34  -2    6.30    2.30
   1  34  -2    2.30    2.40
  -1  34   2    2.20    1.50
  -1  34   2    3.60    2.10
  -1  34   2    6.10    1.80
   1  34  -2    6.40    2.20
   0  34   2    1.40    1.40
   0  34   2    1.70    2.10
   0  34   2    1.20    1.50
   0  34  -2    2.30    1.80
   0  34  -2    4.70    2.10
   0  34  -2    2.90    1.90
  -1  34  -2    4.60    2.30
  -1  34  -2    2.30    1.70
   1  34   2    2.10    1.40
   1  34   2    3.70    1.80
  -1  34  -2    4.00    1.90
   1  34   2    1.60    1.80
   2  34   2   20.90    4.00
  -2  34  -2   26.40    4.30
   2  34   2   26.90    3.60
  -2  34  -2   22.70    4.90
  -2  34  -2   28.60    4.50
   3  34   2   20.60    3.80
  -3  34  -2   18.20    4.80
  -3  34  -2   12.70    3.30
  -3  34  -2   16.50    3.80
   3  34   2   20.60    3.00
   4  34   2   35.60    5.40
  -4  34  -2   32.80    5.60
  -4  34  -2   43.10    7.50
   4  34   2   42.30    4.50
  -4  34  -2   37.20    5.70
  -5  34  -2   77.99    8.50
  -5  34  -2   78.79    9.60
  -5  34  -2   67.39    8.10
   5  34   2   75.69    7.40
   6  34   2   21.20    3.10
   6  34   2   13.30    3.20
  -6  34  -2   20.00    3.90
  -7  34  -2    7.80    2.30
   7  34   2    2.00    2.00
  -7  34  -2    1.30    2.20
   7  34   2    6.80    1.90
   8  34   2   34.10    4.50
  -8  34  -2   30.70    6.90
   8  34   2   32.90    5.20
   8 -35  -2   25.20    4.50
   8  35  -2   14.20    3.60
  -8  35   2   26.00    3.60
  -8  35   2   18.00    3.90
   8  35  -2   20.10    3.70
  -8  35   2   20.60    3.80
   8  35  -2   11.70    3.30
   7 -35  -2   -0.20    1.70
   7  35  -2    3.70    2.20
  -7  35   2    5.00    2.90
  -7  35   2    3.40    2.00
  -7  35   2    3.20    2.40
   7  35  -2    0.60    1.70
   7  35  -2    1.70    1.80
   6 -35  -2   -0.50    1.40
   6  35  -2   -0.80    1.30
  -6  35   2    4.80    2.50
   6  35  -2    0.20    1.50
  -6  35   2    0.80    1.70
  -6  35   2    4.40    2.60
   6  35  -2   -1.20    1.20
   5 -35  -2    2.80    2.20
  -5  35   2    3.00    2.20
   5  35  -2    1.90    1.80
   5  35  -2    1.60    1.80
  -5  35   2    4.10    2.50
  -5  35   2    4.50    2.20
   5  35  -2   -0.90    1.20
   4 -35  -2    5.50    2.40
  -4  35   2    3.10    2.60
   4  35  -2   -1.20    1.50
  -4  35   2    9.00    2.40
   4  35  -2    3.60    2.10
  -4  35   2    5.20    2.40
   4  35  -2    4.60    1.60
   3  35  -2   34.20    5.50
   3  35  -2   38.40    5.30
  -3  35   2   36.20    5.90
   3  35  -2   37.50    5.10
  -3  35   2   33.30    5.20
  -3  35   2   30.20    4.50
   2  35  -2    4.20    1.80
  -2  35   2    4.10    1.80
  -2  35   2    8.70    3.10
   2  35  -2    4.00    2.00
  -2  35   2    4.40    1.80
  -1  35   2    5.40    2.00
   1  35  -2    0.90    1.90
   1  35  -2    1.40    1.70
  -1  35   2    2.20    1.50
  -1  35   2   -1.80    1.80
   0  35  -2   73.99    8.00
   0  35  -2   74.49    8.60
   0  35   2   73.89    9.80
  -1  35  -2   10.60    3.30
  -1  35  -2   10.80    2.90
   1  35   2    7.50    1.90
   1  35   2    6.20    2.20
   1  35   2    7.70    3.00
  -1  35  -2    5.50    2.30
  -2  35  -2    2.90    2.50
  -2  35  -2    0.90    1.60
  -2  35  -2    2.10    1.70
   2  35   2    0.50    1.30
  -3  35  -2    1.90    2.10
  -3  35  -2    0.20    2.00
   3  35   2    0.60    1.30
  -3  35  -2    1.90    1.90
  -4  35  -2    2.10    2.10
   4  35   2    3.00    2.00
  -4  35  -2    5.20    2.50
  -4  35  -2    1.40    2.00
   4  35   2    5.30    1.80
  -5  35  -2   -2.00    1.50
  -5  35  -2    0.80    2.00
   5  35   2    1.70    1.20
   5  35   2   -0.40    1.70
   6  35   2    1.20    1.80
  -6  35  -2    2.70    2.00
  -6  35  -2   -0.20    2.10
   6  35   2    1.80    1.50
  -7  35  -2    5.70    2.50
  -7  35  -2    9.90    2.70
   7  35   2   12.30    3.00
   7  35   2    9.10    2.20
  -7  35  -2   11.60    4.00
   8  35   2   31.70    4.30
  -8  35  -2   34.60    7.50
   8  35   2   27.90    4.70
   8 -36  -2    8.70    3.20
   8  36  -2   14.30    3.30
   8  36  -2    9.60    2.50
  -8  36   2   10.80    3.20
  -8  36   2   13.80    3.30
   8  36  -2   13.00    3.20
  -8  36   2   17.10    2.70
   7 -36  -2    2.10    2.30
  -7  36   2    8.00    3.00
   7  36  -2   11.50    2.80
  -7  36   2    9.60    2.70
   7  36  -2    5.10    2.30
   7  36  -2    7.40    2.50
  -7  36   2   12.60    3.50
  -6  36   2    2.90    2.20
  -6  36   2    1.20    2.50
   6  36  -2    2.20    1.80
   6  36  -2   -0.80    1.50
  -6  36   2    4.20    2.90
   6  36  -2    0.50    1.10
   5 -36  -2    7.00    2.50
  -5  36   2   14.70    3.50
  -5  36   2    7.30    3.80
   5  36  -2   11.40    2.80
   5  36  -2    5.40    1.90
   5  36  -2   18.50    3.40
  -5  36   2    9.70    2.70
   4 -36  -2   -0.50    1.80
  -4  36   2    2.00    2.40
  -4  36   2    2.20    1.70
   4  36  -2   -0.10    1.10
   4  36  -2    0.60    1.60
   4  36  -2   -0.60    1.60
  -4  36   2    1.10    2.40
   3  36  -2    2.90    1.90
  -3  36   2    4.30    1.90
   3  36  -2    0.90    1.70
   3  36  -2    1.90    2.00
  -3  36   2   -0.10    2.10
  -3  36   2    1.90    1.50
  -2  36   2   -1.10    1.00
   2  36  -2    1.00    1.80
  -2  36   2    3.00    1.60
  -2  36   2   -1.30    1.90
   2  36  -2   -0.60    1.60
   2  36  -2   -0.60    0.90
   1  36  -2   62.99    6.80
  -1  36   2   59.19    7.80
  -1  36   2   55.99    6.70
   0  36   2    4.30    2.20
   0  36  -2    8.50    2.50
   0  36   2    4.10    2.50
   1  36   2   19.30    3.40
   1  36   2   21.10    4.30
  -1  36  -2   32.30    4.80
   1  36   2   25.10    3.60
  -1  36  -2   28.90    5.20
  -1  36  -2   29.60    5.00
  -2  36  -2   10.80    3.70
  -2  36  -2   12.40    3.20
   2  36   2   12.00    2.50
   2  36   2    8.80    2.70
  -3  36  -2   12.40    3.80
   3  36   2   19.30    3.00
   3  36   2   17.20    3.70
  -3  36  -2   18.10    4.60
  -3  36  -2   20.60    4.10
  -4  36  -2   25.10    4.80
  -4  36  -2   32.10    5.30
   4  36   2   35.50    4.40
   4  36   2   30.00    5.00
   5  36   2    6.90    2.00
   5  36   2    4.90    2.30
  -5  36  -2   10.10    3.30
  -5  36  -2    5.00    2.50
   6  36   2   -0.30    1.60
  -6  36  -2    5.50    2.30
  -6  36  -2    1.60    2.70
   6  36   2    0.50    1.30
  -6  36  -2    4.20    2.50
  -7  36  -2    4.00    2.60
  -7  36  -2    4.60    2.10
   7  36   2    2.40    1.60
  -7  36  -2    2.60    3.40
   7  36   2    2.40    1.80
   8  36   2    6.70    2.20
  -8  36  -2    1.00    2.60
   8  36   2    7.20    2.10
   8  37  -2   19.00    3.60
   8  37  -2   21.60    4.00
  -8  37   2   11.50    4.00
  -8  37   2   16.70    3.40
  -8  37   2   13.70    3.40
   7 -37  -2   23.70    4.60
   7  37  -2   29.80    4.80
  -7  37   2   20.20    4.40
   7  37  -2   26.60    4.40
  -7  37   2   23.70    5.20
  -7  37   2   23.60    4.20
   6 -37  -2    1.20    1.50
  -6  37   2    1.80    1.90
  -6  37   2   -0.10    2.60
   6  37  -2   -0.50    1.70
   6  37  -2    2.50    2.00
  -6  37   2    2.60    1.90
   6  37  -2    1.70    1.90
   5 -37  -2    2.80    2.30
   5  37  -2    0.70    1.80
  -5  37   2    5.90    2.20
   5  37  -2    2.00    1.80
  -5  37   2    5.30    2.90
   5  37  -2    4.60    2.10
  -5  37   2    7.80    2.90
   4 -37  -2    0.80    2.00
  -4  37   2    3.40    2.30
   4  37  -2    2.40    1.80
  -4  37   2    2.50    2.00
   4  37  -2    2.30    2.00
   4  37  -2    1.30    1.80
  -3  37   2   14.90    3.90
   3  37  -2   11.40    3.00
  -3  37   2   16.70    3.90
   3  37  -2   21.60    3.90
   3  37  -2   27.60    4.70
   2  37  -2   14.40    3.30
   2  37  -2   21.30    3.80
  -2  37   2   12.10    2.80
  -2  37   2   17.50    3.80
   1  37  -2   -0.70    1.50
  -1  37   2   -0.50    1.00
  -1  37   2   -2.70    1.50
   0  37  -2   75.09    7.90
   0  37   2   61.59    7.90
   0  37   2   74.99    7.80
  -1  37  -2    4.40    2.90
   1  37   2    2.30    2.10
  -1  37  -2    5.50    3.30
   1  37   2    1.50    1.50
  -1  37  -2    2.20    2.00
   2  37   2    4.90    2.30
  -2  37  -2    4.80    2.50
  -2  37  -2    1.10    1.90
   2  37   2    2.90    1.60
  -3  37  -2   14.50    3.40
   3  37   2    9.10    2.80
   3  37   2    9.50    2.40
  -3  37  -2   11.80    3.20
  -4  37  -2   24.20    4.30
   4  37   2   18.20    4.00
   4  37   2   21.70    3.40
  -5  37  -2   12.00    3.40
   5  37   2   11.70    3.00
   5  37   2    5.50    2.00
  -5  37  -2    5.90    2.50
  -5  37  -2    4.80    4.60
  -6  37  -2   -0.70    2.20
   6  37   2    6.40    2.10
  -6  37  -2    6.00    3.60
  -6  37  -2    7.30    2.50
   6  37   2    5.80    2.60
   7  37   2   -0.60    1.40
  -7  37  -2    1.00    3.10
  -7  37  -2   -0.70    1.70
   7  37   2    0.40    1.70
   7 -38  -2    3.00    2.20
   7  38  -2    1.20    2.00
  -7  38   2    7.20    2.20
  -7  38   2    3.90    2.10
  -7  38   2    2.10    2.20
   7  38  -2    3.60    2.20
   6 -38  -2   36.00    5.70
   6  38  -2   32.50    5.20
   6  38  -2   27.60    5.00
  -6  38   2   25.90    5.40
   6  38  -2   45.70    6.40
  -6  38   2   23.00    4.40
  -6  38   2   39.50    6.40
   5  38  -2   -0.50    1.70
  -5  38   2    0.40    2.40
   5  38  -2   -0.10    1.40
  -5  38   2    0.10    2.10
   5  38  -2    3.40    2.10
   4 -38  -2   14.80    3.60
  -4  38   2   17.20    4.20
   4  38  -2   14.20    3.40
   4  38  -2   24.30    4.10
  -4  38   2   11.90    3.60
   4  38  -2   16.40    4.00
   3  38  -2    9.60    2.80
  -3  38   2    5.40    2.70
  -3  38   2    5.00    2.80
   3  38  -2    3.60    2.20
   3  38  -2    2.80    2.10
  -2  38   2    3.90    2.40
  -2  38   2   -0.40    1.20
   2  38  -2    0.30    1.70
   2  38  -2    0.00    0.20
   2  38  -2   -0.50    1.70
   1  38  -2   14.30    3.30
  -1  38   2    8.70    3.00
  -1  38   2    8.80    2.60
   0  38  -2   11.40    3.10
   0  38   2   10.30    3.20
   1  38   2    2.50    1.60
   1  38   2   10.20    3.00
  -1  38  -2    1.20    1.80
   2  38   2   36.40    5.80
  -2  38  -2   46.20    6.40
   2  38   2   39.60    5.20
  -3  38  -2   29.80    5.10
   3  38   2   26.10    4.80
   3  38   2   38.10    4.70
  -4  38  -2   47.30    6.70
   4  38   2   44.30    6.40
   4  38   2   50.29    5.40
  -4  38  -2   41.10    7.60
   5  38   2    0.60    1.40
   5  38   2   -0.20    1.70
  -5  38  -2    9.10    2.90
  -5  38  -2    0.70    2.60
  -6  38  -2    0.30    1.90
  -6  38  -2    2.50    2.50
  -6  38  -2   -1.20    1.70
   6  38   2   -0.90    1.60
   6  38   2   -1.70    1.20
  -7  38  -2    0.70    2.50
  -7  38  -2    3.10    2.30
   7  38   2    1.50    1.70
  -7  38  -2    0.40    3.10
   7  38   2    4.10    2.40
   7  39  -2    6.00    2.80
   7  39  -2    9.50    2.60
  -7  39   2   12.90    3.00
   7  39  -2   13.30    3.40
   6 -39  -2    1.80    2.30
   6  39  -2    0.40    1.50
  -6  39   2    4.20    2.70
   6  39  -2    8.70    4.20
   6  39  -2    2.70    2.00
   5 -39  -2   -1.20    1.70
   5  39  -2    1.20    2.00
  -5  39   2    3.30    3.00
  -5  39   2    2.20    2.50
   5  39  -2   -1.40    1.40
   4 -39  -2   -0.40    2.00
  -4  39   2    2.80    2.40
   4  39  -2    3.30    1.90
   4  39  -2    1.00    1.70
   4  39  -2    2.50    2.10
  -4  39   2    2.20    2.40
  -4  39   2    2.20    2.00
  -3  39   2    3.50    2.50
  -3  39   2    2.60    1.90
   3  39  -2    3.00    2.10
  -3  39   2   -0.60    2.20
   3  39  -2    2.60    1.90
   3  39  -2    6.00    2.40
   2  39  -2    1.10    0.80
  -2  39   2   -0.70    1.70
   2  39  -2    2.00    1.80
   2  39  -2    1.20    1.80
  -2  39   2    0.60    1.30
  -1  39   2   10.60    3.20
   1  39  -2    7.80    2.60
   0  39   2   37.80    5.90
   0  39  -2   31.90    5.10
   1  39   2   -0.60    0.90
   1  39   2   -0.60    1.10
   1  39   2   -0.20    1.60
  -1  39  -2    1.40    1.80
  -1  39  -2    2.70    2.60
  -1  39  -2    1.90    2.20
  -2  39  -2    3.00    2.60
   2  39   2    3.10    1.80
   2  39   2    2.50    2.10
  -2  39  -2    0.00    1.90
  -3  39  -2   22.30    5.10
  -3  39  -2   17.20    4.00
   3  39   2   16.40    3.80
   3  39   2   21.80    3.50
  -4  39  -2   29.70    5.10
   4  39   2   29.80    4.30
  -4  39  -2   29.60    5.80
   4  39   2   27.60    4.80
  -5  39  -2    3.10    3.40
   5  39   2    6.90    2.10
   5  39   2    5.90    2.60
  -5  39  -2    9.00    3.00
   6  39   2    0.70    1.50
  -6  39  -2    0.80    2.60
  -6  39  -2    2.80    2.40
   6  39   2    0.90    1.80
  -6  39  -2   -1.00    2.00
  -7  39  -2    1.60    2.90
   7  39   2    2.40    2.30
  -7  39  -2    2.80    2.70
   7  39   2    1.50    2.20
  -7  39  -2    1.70    2.30
   7  40  -2   15.10    3.70
   7  40  -2   15.60    3.80
  -7  40   2   13.50    3.80
   6 -40  -2    0.50    2.10
   6  40  -2   -2.00    0.60
   6  40  -2   -1.20    1.50
  -6  40   2    0.80    2.60
   6  40  -2    0.60    1.80
   5 -40  -2    1.70    2.10
   5  40  -2    0.80    3.10
  -5  40   2    1.90    1.90
   5  40  -2    1.80    1.90
  -5  40   2    1.90    2.50
   5  40  -2   -0.30    1.20
   4 -40  -2    2.90    2.30
   4  40  -2    0.50    2.00
  -4  40   2    1.20    2.70
  -4  40   2    3.40    2.00
   4  40  -2    1.70    1.90
   3  40  -2   15.40    3.40
   3  40  -2   15.40    3.40
   3  40  -2    7.50    2.30
  -3  40   2   11.10    3.60
  -3  40   2   17.80    3.30
   2  40  -2   14.30    3.30
  -2  40   2   14.70    3.90
   2  40  -2   23.20    4.00
  -2  40   2   14.80    3.00
  -1  40   2    8.50    2.30
  -1  40   2   14.60    3.70
   1  40  -2    5.90    2.50
   0  40   2   16.80    3.50
   0  40  -2   12.60    3.30
   0  40   2   13.70    3.60
   0  40  -2   16.40    4.10
  -1  40  -2   17.70    4.20
   1  40   2   23.00    4.40
   1  40   2   13.50    3.00
   1  40   2   15.70    3.10
  -1  40  -2   18.50    3.80
  -1  40  -2   20.40    4.20
   2  40   2    2.40    1.90
   2  40   2    4.80    2.60
  -2  40  -2    2.20    2.40
  -2  40  -2    3.60    2.30
  -2  40  -2    3.50    2.80
   2  40   2    2.70    1.80
  -3  40  -2   16.30    4.20
   3  40   2   23.60    4.70
  -3  40  -2   27.50    6.20
  -3  40  -2   24.90    4.60
   3  40   2   26.60    4.00
   3  40   2   27.10    5.60
   4  40   2    5.60    2.10
  -4  40  -2    7.00    2.80
   4  40   2    4.00    2.50
  -4  40  -2   10.40    3.60
  -4  40  -2    9.90    3.30
   5  40   2    0.30    1.70
  -5  40  -2    3.30    2.50
  -5  40  -2    5.20    2.20
   5  40   2    0.70    1.70
  -6  40  -2   -0.60    2.00
  -6  40  -2   -0.50    3.80
  -6  40  -2   -0.50    1.80
   6  40   2   -1.00    1.60
   6  40   2    2.10    2.40
  -7  40  -2    8.50    4.30
  -7  40  -2    8.60    3.10
   7  40   2    3.10    2.50
   7  40   2    4.60    2.00
  -7  40  -2    0.30    2.00
  -7  41   2    1.60    2.80
  -7  41   2    2.00    2.50
   7  41  -2    6.10    2.50
   7  41  -2    3.10    2.30
   6  41  -2   -0.20    1.80
  -6  41   2    3.10    2.30
  -6  41   2   -0.40    2.30
   6  41  -2    1.40    2.20
  -6  41   2    3.00    3.00
   6  41  -2    2.90    2.00
   5 -41  -2   -0.40    1.70
  -5  41   2   -2.20    1.50
   5  41  -2    1.00    2.00
  -5  41   2    1.60    2.40
   5  41  -2   -0.10    1.70
  -5  41   2   -0.10    2.30
   5  41  -2   -0.20    1.80
   4 -41  -2   -1.30    1.60
   4  41  -2    0.00    1.70
  -4  41   2   -2.60    2.00
  -4  41   2    0.60    2.10
   4  41  -2    1.00    1.70
  -4  41   2   -0.10    1.70
  -3  41   2   15.20    3.20
   3  41  -2   18.10    3.70
  -3  41   2    9.50    3.40
   3  41  -2    8.10    2.90
  -3  41   2    8.80    3.40
  -2  41   2    0.30    1.60
  -2  41   2    7.60    2.80
   2  41  -2    1.70    1.80
   2  41  -2    0.50    1.80
  -2  41   2   -0.70    1.50
   2  41  -2    1.60    1.40
   1  41  -2   25.60    5.00
  -1  41   2   37.40    5.80
  -1  41   2   31.10    5.30
  -1  41   2   35.50    5.00
   0  41  -2   17.20    4.30
   0  41  -2    8.00    3.00
   0  41  -2    2.20    2.30
   0  41   2    4.90    2.00
   0  41   2    4.90    2.70
   1  41   2    1.40    2.00
  -1  41  -2   -1.30    1.50
  -1  41  -2    1.80    2.00
   1  41   2    0.70    1.50
   1  41   2    0.70    1.80
  -1  41  -2    0.00    2.10
   2  41   2    4.50    1.70
   2  41   2    1.90    2.40
  -2  41  -2    4.50    2.60
   2  41   2    8.90    2.30
  -2  41  -2    5.80    2.80
  -2  41  -2    6.30    2.60
  -3  41  -2   15.60    3.90
   3  41   2    3.70    2.60
   3  41   2   13.60    3.40
   3  41   2    8.20    2.30
  -3  41  -2    2.00    2.60
  -3  41  -2    5.90    2.80
   4  41   2    1.20    1.90
  -4  41  -2    3.70    2.40
   4  41   2    3.30    2.70
  -4  41  -2   -0.50    2.20
  -4  41  -2    0.90    1.70
  -5  41  -2   34.50    6.10
  -5  41  -2   25.80    7.70
   5  41   2   38.90    5.70
   5  41   2   29.90    4.80
  -5  41  -2   29.00    5.20
   6  41   2   -1.50    1.40
  -6  41  -2    2.80    1.90
   6  41   2   -1.50    1.80
  -6  41  -2    1.10    3.00
   6  42  -2    0.30    1.80
  -6  42   2    1.50    3.00
  -6  42   2    3.40    2.80
   6  42  -2    1.00    2.10
  -6  42   2    2.60    2.40
   5  42  -2    1.60    1.90
   5  42  -2    0.20    2.10
  -5  42   2   -0.60    1.70
  -5  42   2   -1.30    2.10
  -5  42   2   -0.30    2.50
   5  42  -2    1.00    1.90
   4  42  -2   18.60    4.30
   4  42  -2   13.50    3.50
  -4  42   2   13.60    3.90
  -4  42   2   16.10    3.40
  -4  42   2   10.40    3.70
   4  42  -2   12.70    3.30
  -3  42   2    6.60    2.30
  -3  42   2    4.60    2.90
   3  42  -2    3.20    2.30
  -3  42   2    8.60    2.90
   3  42  -2    4.80    2.50
   3  42  -2    3.30    2.30
  -2  42   2    7.80    2.40
  -2  42   2   11.50    3.80
  -2  42   2   12.40    3.40
   2  42  -2   16.00    3.60
  -1  42   2    5.70    2.70
  -1  42   2    7.60    2.20
   1  42  -2    5.40    3.10
   1  42  -2   17.30    3.90
  -1  42   2    6.80    2.80
   1  42  -2    3.50    2.40
   0  42   2    9.90    3.00
   0  42  -2   12.80    4.00
   0  42   2   11.60    2.50
   0  42   2    6.40    2.40
   0  42  -2    9.30    3.10
   0  42  -2    7.50    2.90
   1  42   2    0.30    2.10
  -1  42  -2    3.70    2.00
   1  42   2   -0.20    1.00
   1  42   2    0.20    1.60
  -1  42  -2   -0.20    1.80
  -1  42  -2   -1.30    1.80
  -2  42  -2   -2.10    1.90
   2  42   2    2.10    2.40
  -2  42  -2    0.90    1.90
   2  42   2    3.60    2.20
  -2  42  -2    4.20    3.20
   3  42   2    2.40    2.40
  -3  42  -2    1.30    2.40
   3  42   2    5.30    2.60
   3  42   2    0.30    1.40
  -3  42  -2   -1.20    2.20
  -3  42  -2    2.90    2.40
  -4  42  -2   17.20    3.80
  -4  42  -2    5.60    3.60
  -4  42  -2   18.70    4.20
   4  42   2   16.50    2.90
   4  42   2   10.50    3.40
   4  42   2    7.70    2.40
  -5  42  -2   16.70    3.90
  -5  42  -2   10.90    3.90
   5  42   2   16.80    3.30
   5  42   2   15.50    3.80
  -5  42  -2   13.20    3.70
   6  42   2    2.70    2.50
  -6  42  -2    9.60    4.10
  -6  42  -2    5.10    2.40
   6  43  -2    3.10    2.50
  -6  43   2   -1.70    2.30
  -6  43   2   -0.60    1.90
  -6  43   2   -3.40    1.90
  -5  43   2    2.60    2.80
   5  43  -2    1.90    2.10
  -5  43   2    2.20    2.60
   5  43  -2    3.30    2.50
  -4  43   2   68.89    9.20
   4  43  -2   56.19    7.70
  -4  43   2   73.09    9.60
  -4  43   2   69.49    8.60
   4  43  -2   64.09    8.50
   4  43  -2   71.59    7.90
   3  43  -2    5.90    2.60
  -3  43   2    5.20    2.40
   3  43  -2   13.30    3.40
  -3  43   2    9.00    3.30
  -3  43   2    7.00    2.70
   3  43  -2    8.10    2.90
  -2  43   2    9.70    3.60
   2  43  -2   21.10    4.20
   2  43  -2   17.90    4.20
  -2  43   2   16.90    3.70
  -2  43   2   19.80    3.70
   2  43  -2   12.60    2.90
  -1  43   2    4.80    1.90
   1  43  -2    1.00    1.90
  -1  43   2    4.00    2.80
  -1  43   2    2.10    1.50
   1  43  -2    7.10    2.60
   1  43  -2    2.80    2.80
   0  43   2   25.00    4.70
   0  43   2   34.60    5.60
   0  43  -2   42.80    6.50
   0  43   2   37.00    4.90
   0  43  -2   23.20    5.10
   0  43  -2   30.40    5.40
   1  43   2    1.00    1.80
   1  43   2    5.20    2.70
  -1  43  -2    1.70    2.10
   1  43   2    7.20    2.20
  -1  43  -2    3.30    3.20
  -2  43  -2    9.90    3.10
   2  43   2    6.60    2.40
   2  43   2    4.40    2.00
  -2  43  -2    1.80    2.90
   2  43   2    4.10    2.60
   3  43   2    0.60    2.10
   3  43   2   -0.20    1.00
  -3  43  -2    4.50    2.90
   3  43   2    2.10    1.70
  -3  43  -2    2.30    2.20
  -4  43  -2    4.50    2.40
   4  43   2    0.80    2.00
  -4  43  -2    2.80    2.50
   4  43   2   -0.30    1.90
  -4  43  -2   -1.00    2.50
   4  43   2    0.30    1.60
   5  43   2   50.09    7.50
  -5  43  -2   60.19    8.10
   5  43   2   53.29    6.20
  -5  43  -2   50.09    7.60
  -5  43  -2   55.69    9.00
  -6  43  -2    2.00    2.10
   6  43   2    1.30    2.20
  -6  43  -2    6.00    2.60
  -6  43  -2   -0.60    2.50
   6  43   2    5.80    2.50
  -6  44   2    0.40    2.40
  -6  44   2   -2.40    2.00
   6  44  -2    2.20    2.50
  -5  44   2    1.70    2.90
  -5  44   2    0.60    2.00
   5  44  -2    1.30    2.10
  -5  44   2    2.10    3.00
  -4  44   2    4.60    2.60
   4  44  -2    1.30    2.00
   4  44  -2    0.40    1.90
  -4  44   2    4.40    1.90
  -4  44   2    4.00    2.00
   4  44  -2    2.00    1.70
   3  44  -2    5.40    2.50
  -3  44   2   -0.70    1.90
  -3  44   2   -0.60    1.80
   3  44  -2    2.20    2.20
  -3  44   2    0.90    1.80
   3  44  -2   -0.50    2.00
  -2  44   2    0.60    1.50
  -2  44   2    3.60    2.10
  -2  44   2    2.40    2.00
   2  44  -2    2.70    1.60
   2  44  -2    0.20    1.60
   2  44  -2    0.00    1.90
  -1  44   2   18.30    4.30
   1  44  -2   10.60    3.30
   1  44  -2   14.00    3.60
   1  44  -2   13.80    4.30
  -1  44   2   12.10    2.80
   0  44   2   20.80    3.70
   0  44   2   19.20    4.10
   0  44   2   15.80    4.00
   0  44  -2   16.10    3.80
   0  44  -2   18.20    4.10
   0  44  -2   13.30    3.80
  -1  44  -2    0.10    2.30
   1  44   2    0.90    2.10
   1  44   2   -1.40    1.10
  -1  44  -2    0.20    1.90
  -1  44  -2   -0.30    1.90
   1  44   2    2.70    1.90
   2  44   2   15.50    3.10
   2  44   2   14.30    3.80
  -2  44  -2   12.00    3.30
  -2  44  -2    7.90    4.30
  -2  44  -2   11.70    3.50
  -3  44  -2   46.80    7.20
   3  44   2   51.29    7.30
   3  44   2   40.00    6.70
   3  44   2   53.29    5.80
  -3  44  -2   62.39    9.70
  -3  44  -2   36.80    6.60
   4  44   2    1.50    2.50
  -4  44  -2    6.50    3.10
   4  44   2    1.00    2.00
  -4  44  -2    2.10    3.20
  -4  44  -2    4.00    2.70
  -5  44  -2    8.50    2.90
  -5  44  -2    6.10    2.30
   5  44   2    5.20    2.60
   5  44   2    5.50    2.50
  -5  45   2    4.70    2.40
  -5  45   2    2.60    3.00
   5  45  -2    1.70    2.40
  -5  45   2    4.10    2.60
  -4  45   2   19.50    4.90
  -4  45   2   17.10    3.70
  -4  45   2    9.10    4.10
  -3  45   2   16.00    4.20
  -3  45   2   11.70    2.90
  -3  45   2    6.60    3.00
   3  45  -2   13.90    3.50
   3  45  -2    8.70    3.30
   3  45  -2    7.70    3.20
   2  45  -2   36.80    5.80
  -2  45   2   39.80    5.40
   2  45  -2   23.50    4.60
   2  45  -2   35.40    5.80
  -2  45   2   33.70    6.10
  -2  45   2   30.80    5.20
   1  45  -2   24.30    5.50
  -1  45   2   16.60    3.60
   1  45  -2   13.50    3.70
   1  45  -2   17.90    4.20
  -1  45   2   17.10    4.20
  -1  45   2   16.10    4.00
   0  45  -2   -0.20    1.80
   0  45  -2    3.20    2.30
   0  45   2    0.20    1.20
   0  45  -2    2.60    2.00
   0  45   2    2.50    1.80
   0  45   2    6.50    2.70
  -1  45  -2    1.70    2.50
  -1  45  -2    1.90    2.50
   1  45   2   -0.30    1.50
  -1  45  -2    2.60    2.30
   1  45   2    3.00    1.80
   1  45   2    4.20    2.50
   2  45   2   -0.40    0.90
  -2  45  -2    6.20    3.10
   2  45   2    1.00    2.20
   2  45   2   -1.20    1.40
  -2  45  -2   -1.10    2.00
  -3  45  -2   12.00    3.90
  -3  45  -2   17.60    4.30
  -3  45  -2   20.50    4.50
   3  45   2   22.10    3.60
   3  45   2   13.30    4.00
  -4  45  -2    7.10    4.20
   4  45   2    4.00    2.80
  -4  45  -2    5.10    2.30
  -4  45  -2    5.80    3.40
   5  45   2   37.40    6.30
  -5  45  -2   30.90    5.40
  -5  45  -2   42.80    6.70
   5  46  -2    9.00    2.70
  -5  46   2   14.80    4.50
  -5  46   2    8.40    3.30
  -5  46   2    7.30    3.70
  -4  46   2    1.60    2.10
   4  46  -2    1.90    2.50
  -4  46   2    6.00    3.30
  -4  46   2    4.40    2.90
  -3  46   2   44.60    7.80
  -3  46   2   56.29    6.60
  -3  46   2   53.49    8.00
   3  46  -2   56.89    7.70
  -2  46   2   18.80    4.60
   2  46  -2   38.60    7.70
   2  46  -2   23.90    4.60
  -2  46   2   22.30    4.30
   2  46  -2   29.60    7.50
   1  46  -2    4.30    2.50
   1  46  -2    2.30    2.20
  -1  46   2    3.00    2.00
  -1  46   2    7.30    2.50
  -1  46   2   11.70    3.50
   1  46  -2    7.00    3.30
   0  46  -2   10.20    3.80
   0  46  -2    9.80    3.30
   0  46   2   13.30    3.60
   0  46   2   14.20    3.80
   0  46  -2    7.30    2.90
   0  46   2   12.50    3.00
  -1  46  -2   -2.30    1.90
  -1  46  -2    0.20    2.00
   1  46   2    1.80    2.00
   1  46   2    0.30    1.60
   1  46   2   -1.10    1.30
  -1  46  -2    1.70    2.80
  -2  46  -2    2.40    2.70
   2  46   2   -0.90    2.00
  -2  46  -2   -2.80    1.80
   2  46   2    1.30    2.30
  -2  46  -2    0.00    2.20
  -3  46  -2    2.10    2.60
   3  46   2    2.70    2.60
  -3  46  -2    6.30    3.50
  -3  46  -2    7.00    2.90
   4  46   2    3.50    3.00
  -4  46  -2    8.80    3.00
  -4  46  -2    2.40    2.50
  -4  47   2    2.20    2.90
   4  47  -2    7.80    2.50
  -4  47   2    3.30    3.00
  -3  47   2    8.60    3.10
  -3  47   2   12.40    3.70
   2  47  -2    3.50    2.30
  -2  47   2    2.20    2.30
  -2  47   2    6.00    2.30
   1  47  -2   26.40    5.10
  -1  47   2   14.90    3.50
  -1  47   2   13.10    4.40
   0  47   2    2.50    1.40
   0  47   2    2.20    2.70
   0  47  -2    4.10    2.80
  -1  47  -2    9.20    3.30
   1  47   2    8.60    3.70
  -2  47  -2    3.60    2.70
   2  47   2    3.20    2.50
  -3  47  -2    1.60    2.50
  -3  47  -2    6.40    3.20
  -4  47  -2   -1.50    2.10
   4  47   2    2.30    2.60
  -4  47  -2   -0.70    2.10
  -4  48   2    0.80    2.40
   4  48  -2    0.00    2.20
  -4  48   2   -1.60    2.20
  -3  48   2   -0.30    2.90
  -3  48   2   -2.90    0.80
   3  48  -2    4.70    2.00
   2  48  -2    1.60    2.70
  -2  48   2    1.60    2.40
  -2  48   2   -0.90    2.40
  -1  48   2    7.00    3.70
   0  48   2   -1.10    3.50
   0  48  -2    1.40    2.30
  -1  48  -2    7.90    2.60
  -2  48  -2    3.50    2.70
   2  48   2    3.90    2.10
   3  48   2    1.20    2.50
  -3  48  -2   -1.90    1.80
  -3  49   2    4.20    3.40
   3  49  -2   14.50    3.50
  -2  49   2    1.90    2.90
   2  49  -2    0.10    2.10
  -1  49   2    2.50    2.30
   1  49  -2    4.30    2.60
   0  49  -2   19.60    4.40
   0  49   2   17.00    4.40
  -1  49  -2    4.30    3.00
   1  49   2   10.40    3.20
   2  49   2    3.20    2.90
   3  49   2    9.60    3.10
   2  50  -2    5.60    3.20
  -2  50   2    6.30    3.20
   1  50  -2   25.00    5.00
  -1  50   2   16.40    4.40
   0  50   2   -1.00    2.10
   0  50  -2    0.10    2.20
  -1  50  -2    1.80    2.50
   1  50   2    0.10    2.30
   2  50   2    7.10    3.00
  -2  50  -2    6.90    3.20
  11   0  -3    1.40    1.90
  10   0  -3   -2.90    1.30
   9   0  -3   -1.50    1.50
   8   0  -3    5.20    2.30
   7   0  -3   -0.90    1.40
   6   0  -3   -1.20    1.20
   5   0  -3   -0.90    1.30
  -4   0   3    0.80    0.80
   4   0  -3    1.50    1.70
   3   0  -3    1.20    1.30
  -3   0   3    1.10    1.00
   2   0  -3   -0.90    1.00
  -2   0   3   -0.20    0.40
  -2   0   3    0.20    0.90
   2   0  -3   -0.20    0.50
  -1   0   3   -0.50    0.70
   1   0  -3   -1.20    0.80
  -1   0   3   -1.00    1.10
   1   0  -3    0.10    1.20
   0   0  -3   -1.30    0.80
   0   0   3    0.40    1.00
   0   0   3   -1.50    1.10
   0   0  -3   -0.20    1.10
   1   0   3    2.10    1.00
  -1   0  -3   -0.50    0.80
  -1   0  -3   -0.70    1.20
   1   0   3   -0.90    0.70
  -2   0  -3    0.20    0.50
  -2   0  -3   -0.50    1.10
   2   0   3    1.60    1.40
   2   0   3   -0.70    0.70
   3   0   3    0.90    1.00
  -3   0  -3   -0.50    1.70
   3   0   3    1.70    1.90
   4   0   3    0.40    0.90
   4   0   3    0.50    1.80
   5   0   3   -1.30    1.70
   5   0   3   -0.10    0.70
   6   0   3    2.10    2.50
   7   0   3   -1.10    0.70
   7   0   3    1.70    2.40
   8   0   3    3.80    2.60
   9   0   3    0.70    2.40
  10   0   3   -2.40    1.50
  11   0   3    0.10    2.20
  11  -1  -3    2.20    2.00
  11   1  -3    4.30    2.20
  10  -1  -3    3.20    2.00
  10   1  -3   -2.20    1.50
   9  -1  -3    5.10    2.30
   9   1  -3    5.70    2.40
   8  -1  -3  275.67   23.40
   8   1  -3  250.87   23.30
   7  -1  -3  273.37   23.40
   7   1  -3  256.87   23.30
   6  -1  -3    4.90    1.90
   6   1  -3    4.90    1.70
   5  -1  -3   36.40    4.50
   5   1  -3   33.70    4.10
   4  -1  -3  257.37   23.60
  -4  -1   3  277.67   23.00
  -4   1   3  271.97   23.10
   4   1  -3  274.97   23.60
   3  -1  -3    2.80    1.50
  -3  -1   3    2.10    1.00
  -3   1   3    1.10    1.10
   3   1  -3    1.90    1.30
   2  -1  -3    2.40    1.30
  -2  -1   3    2.80    0.70
  -2  -1   3    2.00    1.10
   2   1  -3    2.20    1.30
   2   1  -3    3.60    0.90
  -2   1   3    2.40    1.20
   1  -1  -3  356.66   29.90
  -1  -1   3  341.67   29.80
   1   1  -3  336.07   29.90
  -1   1   3  356.86   29.90
   0  -1  -3  268.07   22.80
   0  -1   3  275.37   23.00
   0  -1  -3  256.87   22.90
   0  -1   3  249.48   22.80
   0   1   3  275.27   22.80
   0   1  -3  248.48   22.90
   0   1   3  271.37   23.00
  -1  -1  -3   41.20    4.40
   1  -1   3   39.80    3.90
   1  -1   3   34.60    4.20
  -1  -1  -3   36.80    3.70
   1   1   3   41.20    4.40
  -1   1  -3   34.30    3.70
  -1   1  -3   39.70    4.40
   1   1   3   30.70    3.70
   2  -1   3  382.56   32.00
  -2  -1  -3  366.86   32.00
   2  -1   3  365.76   31.20
   2   1   3  387.96   32.00
  -2   1  -3  348.57   31.90
   2   1   3  353.16   31.10
  -2   1  -3  357.66   30.90
   3  -1   3   31.40    4.40
   3  -1   3   30.40    3.10
  -3   1  -3   22.60    3.60
   3   1   3   24.10    4.20
   3   1   3   25.70    2.90
   4  -1   3  624.94   56.59
   4  -1   3  664.43   57.99
  -4   1  -3  708.53   58.19
   4   1   3  701.03   58.19
   5  -1   3   27.90    5.10
   5  -1   3   21.70    2.50
   5   1   3   18.20    4.40
   5   1   3   22.80    2.30
   6  -1   3    1.10    1.90
   6  -1   3    0.90    0.90
   6   1   3    2.20    2.40
   7  -1   3    0.60    2.10
   7  -1   3    1.60    1.00
   7   1   3    0.30    2.20
   8  -1   3   22.10    2.50
   8  -1   3   24.20    5.20
   8   1   3   16.60    4.80
   9  -1   3    6.20    3.50
   9  -1   3    9.60    1.60
   9   1   3    9.20    3.50
  10  -1   3    2.60    0.80
  10  -1   3    2.80    2.60
  10   1   3   -0.50    2.40
  11  -1   3    0.50    2.40
  11   1   3   -1.10    2.00
  11  -2  -3   -1.80    1.50
  11   2  -3    1.00    1.80
  10  -2  -3   33.00    5.00
  10   2  -3   41.20    5.40
   9  -2  -3   20.60    3.60
   9   2  -3   19.90    3.50
   8  -2  -3  557.14   47.10
   8   2  -3  535.85   47.00
   7  -2  -3   14.40    2.80
   7   2  -3   14.30    2.80
   6  -2  -3    8.80    2.10
   6   2  -3    5.40    1.80
   5  -2  -3    7.70    2.10
   5   2  -3    7.90    2.00
  -4  -2   3    9.80    1.20
   4  -2  -3   12.10    2.60
  -4   2   3    7.90    1.60
   4   2  -3    7.00    2.20
   3  -2  -3  156.28   15.30
  -3  -2   3  177.78   15.00
   3   2  -3  176.48   14.80
  -3   2   3  174.58   15.20
   3   2  -3  173.48   15.30
  -2  -2   3    1.40    1.00
   2  -2  -3    1.50    1.20
  -2  -2   3    2.70    0.60
   2   2  -3    3.70    0.90
  -2   2   3    2.10    1.10
   2   2  -3    1.80    1.10
  -1  -2   3   20.40    2.40
  -1  -2   3   17.80    2.50
   1  -2  -3   12.20    2.30
   1   2  -3   16.40    2.30
  -1   2   3   14.10    2.50
   1   2  -3   18.10    2.70
  -1   2   3   17.60    2.40
   0  -2   3   92.79    8.10
   0  -2   3   86.29    8.00
   0  -2  -3   83.39    8.20
   0  -2  -3   83.69    8.10
   0   2   3   89.99    8.20
   0   2  -3   85.89    8.20
   0   2   3   77.59    7.90
   1  -2   3  618.24   91.99
   1  -2   3  743.33   66.89
  -1  -2  -3  682.73   66.39
   1   2   3  776.82   67.09
   1   2   3  486.85   91.99
  -1   2  -3  761.12   66.79
   2  -2   3  633.74   58.99
   2  -2   3  473.75   83.39
  -2  -2  -3  595.64   58.29
  -2  -2  -3  555.34   90.19
   2   2   3  550.14   87.69
  -2   2  -3  775.52   95.89
   2   2   3  692.93   59.09
  -2   2  -3  649.93   58.49
   3   2   3  700.63   61.59
  -3   2  -3  708.23   60.69
   4  -2   3   90.59    8.70
   4  -2   3   98.09   10.20
  -4   2  -3   99.19   10.30
   4   2   3  105.79   10.40
   4   2   3   98.29    8.50
   5  -2   3   61.59    7.60
   5  -2   3   65.99    6.20
   5   2   3   73.29    8.00
   6  -2   3    1.20    1.90
   6  -2   3    2.10    1.00
   6   2   3    0.30    1.90
   7  -2   3   17.80    2.40
   7  -2   3   16.20    4.10
   7   2   3   21.80    4.50
   8  -2   3   38.90    6.60
   8  -2   3   40.80    4.20
   8   2   3   49.70    7.90
   9  -2   3   -2.40    1.90
   9  -2   3    1.70    0.90
   9   2   3   -0.20    2.10
  10  -2   3   13.70    1.70
  10  -2   3   14.80    3.90
  10   2   3   14.00    4.20
  11  -2   3   -1.60    2.00
  11   2   3    1.50    2.50
  11  -3  -3    2.30    2.00
  11   3  -3    2.80    2.00
  10  -3  -3    6.60    2.40
  10   3  -3    5.80    2.40
   9  -3  -3    0.50    1.80
   9   3  -3    1.80    1.90
   8  -3  -3   63.09    7.60
   8   3  -3   85.39    7.80
   7  -3  -3   52.69    5.70
   7   3  -3   49.40    5.60
   6  -3  -3    0.70    1.40
   6   3  -3    3.50    1.60
   5  -3  -3   37.30    4.60
   5   3  -3   42.10    4.50
   4  -3  -3   17.00    3.10
  -4  -3   3   16.70    1.70
   4   3  -3   15.30    2.60
  -4   3   3   18.30    2.40
   3  -3  -3    1.50    1.40
  -3  -3   3    2.00    0.90
   3   3  -3    1.30    1.20
   3   3  -3    2.70    0.80
  -3   3   3    3.30    1.40
  -2  -3   3  266.97   22.70
   2  -3  -3  275.87   22.90
  -2   3   3  261.47   22.80
   2   3  -3  260.37   22.80
   2   3  -3  254.97   22.50
  -1  -3   3 1431.66  160.18
   1  -3  -3 1251.57  123.49
   1  -3  -3 1504.55  125.79
  -1  -3   3 1392.16  125.09
  -1   3   3 1413.16  161.88
   1   3  -3 1664.13  199.08
  -1   3   3 1491.45  155.18
   1   3  -3 1423.56  124.89
   0  -3   3 1214.98  110.39
   0  -3   3 1315.37  145.09
   0  -3  -3 1263.37  110.59
   0   3  -3 1252.07  110.29
   0   3   3 1332.57  146.89
   0   3  -3 1019.10  137.99
   1  -3   3   79.39    7.10
  -1  -3  -3   76.29    6.80
  -1   3  -3   73.89    7.50
  -1   3  -3   71.59    7.00
   1   3   3   76.29    7.60
   1   3   3   77.29    7.00
  -2  -3  -3    0.40    0.40
   2  -3   3    1.00    1.20
   2  -3   3   -0.20    0.90
  -2   3  -3    1.00    1.30
  -2   3  -3   -0.40    0.70
   2   3   3    0.40    0.90
   2   3   3    0.10    0.60
   3  -3   3    8.10    2.40
   3  -3   3    5.90    1.70
   3   3   3    7.10    1.30
  -3   3  -3    8.70    2.80
   4  -3   3   31.50    3.80
   4  -3   3   24.60    4.70
   4   3   3   45.40    6.80
   4   3   3   40.00    3.40
  -4   3  -3   38.70    5.80
   5  -3   3  283.17   25.30
   5  -3   3  304.07   26.90
   5   3   3  315.67   27.10
  -5   3  -3  287.07   26.90
   5   3   3  297.57   25.00
   6  -3   3    4.60    2.80
   6  -3   3    6.10    1.50
   6   3   3   10.40    3.60
   7  -3   3    7.90    3.20
   7  -3   3   12.10    1.90
   7   3   3   13.50    4.40
   8  -3   3   22.40    5.00
   8  -3   3   21.90    2.60
   8   3   3   13.30    4.40
   9  -3   3   -0.80    2.10
   9  -3   3    0.60    0.90
   9   3   3    3.20    2.60
  10  -3   3    6.30    3.30
  10  -3   3    6.50    1.10
  10   3   3    2.00    3.10
  11  -3   3   29.00    5.50
  11   3   3   34.20    6.30
  11  -4  -3    3.10    2.00
  11   4  -3    2.80    2.00
  10  -4  -3    1.00    1.80
  10   4  -3    1.00    1.80
   9  -4  -3   76.59    8.00
   9   4  -3   75.59    7.90
   8  -4  -3   68.39    7.90
   8   4  -3   83.69    7.90
   7  -4  -3   82.09    8.60
   7   4  -3   90.99    8.50
   6  -4  -3   27.50    3.80
   6   4  -3   22.50    3.40
   5  -4  -3    0.50    1.50
   5   4  -3   -0.10    1.20
  -4  -4   3   30.60    2.70
   4  -4  -3   27.30    3.90
   4   4  -3   22.30    3.50
   4   4  -3   29.60    2.90
  -4   4   3   26.80    3.40
  -3  -4   3   71.59    6.10
   3  -4  -3   61.49    6.60
   3   4  -3   60.79    6.40
  -3   4   3   61.59    6.50
   3   4  -3   72.79    6.10
  -2  -4   3    0.50    0.80
  -2  -4   3    1.00    0.50
   2  -4  -3   -1.90    0.80
  -2   4   3   -0.50    0.90
   2   4  -3    0.30    0.70
   2   4  -3   -0.70    0.90
   1  -4  -3  678.33   61.39
   1  -4  -3  599.64   59.49
  -1  -4   3  703.03  108.29
  -1  -4   3  593.84   60.19
   1   4  -3  501.85  110.19
  -1   4   3  668.63   89.19
   1   4  -3  650.63   60.49
  -1   4   3  916.41  108.39
   0  -4   3  289.07   24.00
   0  -4   3  259.87   23.80
   0   4  -3  282.37   23.90
   0   4  -3  272.67   24.10
  -1  -4  -3  109.89    9.10
   1  -4   3   97.09    9.40
  -1   4  -3   97.39    9.80
  -1   4  -3   91.49    9.60
   1   4   3  101.99    9.20
   1   4   3  123.19   10.10
   2  -4   3    1.30    1.00
  -2  -4  -3    1.60    0.40
   2  -4   3    1.00    1.00
   2   4   3    0.60    0.70
  -2   4  -3    0.10    1.00
  -2   4  -3    0.00    0.80
   2   4   3    0.90    1.20
   3  -4   3  125.19   11.20
   3  -4   3  116.59   12.40
   3   4   3  118.49   13.00
   3   4   3  127.59   10.90
  -3   4  -3  132.19   12.40
   4  -4   3   41.40    6.20
   4  -4   3   50.99    4.90
   4   4   3   48.10    4.40
   4   4   3   57.69    7.80
  -4   4  -3   45.00    6.50
   5  -4   3  121.39   11.80
   5  -4   3  138.19   13.30
  -5   4  -3  136.09   13.40
   5   4   3  135.19   13.50
   5   4   3  138.19   11.40
   6  -4   3   46.40    4.50
   6  -4   3   38.30    6.20
   6   4   3   49.80    7.60
   7  -4   3    6.70    2.80
   7  -4   3    9.80    1.70
   7   4   3    6.20    3.40
   8  -4   3   75.59    8.80
   8  -4   3   69.09    6.70
   8   4   3   79.89    9.40
   9  -4   3   -0.90    0.80
   9  -4   3    3.10    2.60
   9   4   3    1.10    2.20
  10  -4   3   21.30    4.70
  10  -4   3   12.70    1.80
  10   4   3   11.30    3.90
  11  -4   3    7.30    3.40
  11   4   3    0.40    2.40
  11  -5  -3    0.60    1.70
  11   5  -3    1.30    1.80
  10  -5  -3    1.70    1.90
  10   5  -3    0.20    1.60
   9  -5  -3    8.30    2.60
   9   5  -3    9.00    2.60
   8  -5  -3   61.79    7.00
   8   5  -3   61.19    6.70
   8   5  -3   67.19    6.90
   7  -5  -3   51.29    6.40
   7   5  -3   64.59    6.40
   7   5  -3   62.69    6.30
   6  -5  -3   15.40    2.90
   6   5  -3   13.80    2.50
   5  -5  -3   54.29    5.80
  -5   5   3   52.99    4.70
   5   5  -3   54.59    5.50
   4  -5  -3  234.38   21.10
   4   5  -3  250.07   20.80
  -4   5   3  231.68   20.70
   3  -5  -3    3.10    1.60
  -3  -5   3    3.10    0.90
   3   5  -3    2.90    0.90
   3   5  -3    3.90    1.50
  -3   5   3    2.30    1.50
  -2  -5   3    4.80    1.20
  -2  -5   3    4.70    0.90
   2  -5  -3    4.50    1.40
   2   5  -3    2.60    1.20
   2   5  -3    4.50    1.10
  -2   5   3    3.90    1.50
  -1  -5   3 1099.99  100.19
   1  -5  -3 1059.69   99.79
   1  -5  -3  946.01  125.79
   1   5  -3 1216.88  100.49
   1   5  -3 1452.55  145.69
  -1   5   3 1429.06  137.89
  -1   5   3  981.40   98.69
   0  -5  -3  568.34   57.09
   0  -5   3  614.84   98.59
   0  -5   3  582.84   58.49
   0   5  -3  518.05   94.39
   0   5   3  636.64   93.39
   0   5  -3  703.13   58.99
   1  -5   3 1601.54  146.79
   1  -5   3 1704.33  179.88
   1   5   3 1702.83  172.08
  -1   5  -3 1732.53  146.89
  -2  -5  -3  199.98   16.20
   2  -5   3  183.18   17.30
   2  -5   3  198.88   16.70
   2   5   3  198.08   16.50
  -2   5  -3  183.68   16.60
  -2   5  -3  172.48   17.30
   3  -5   3  234.68   21.20
  -3   5  -3  239.98   22.30
   3   5   3  254.77   22.40
   3   5   3  251.07   20.90
   4  -5   3   14.30    3.50
   4  -5   3   15.20    2.30
   4   5   3   13.40    1.50
   4   5   3    6.60    2.50
  -4   5  -3    8.90    3.20
   5  -5   3   24.00    2.80
   5  -5   3   10.60    3.10
  -5   5  -3   29.10    5.10
   5   5   3   17.30    4.30
   5   5   3   19.40    1.90
   6  -5   3   11.60    2.00
   6  -5   3    9.90    2.90
  -6   5  -3   14.20    3.60
   6   5   3   11.50    3.40
   7  -5   3    4.10    2.40
   7  -5   3    6.10    1.50
   7   5   3    1.20    2.40
   8  -5   3   10.80    4.00
   8  -5   3   14.40    2.10
   8   5   3   10.40    3.70
   9  -5   3    1.80    1.00
   9  -5   3    3.00    2.50
   9   5   3   -0.90    2.30
  10  -5   3    0.10    2.00
  10   5   3   -2.70    1.90
  11  -5   3   17.00    4.40
  11   5   3   17.20    4.70
  11  -6  -3    1.70    1.90
  11   6  -3    3.00    2.00
  10  -6  -3    0.20    1.70
  10   6  -3    0.70    1.70
   9  -6  -3   20.00    3.50
   9   6  -3   11.70    3.00
   9   6  -3   18.80    3.40
   8  -6  -3   50.19    6.00
   8   6  -3   43.60    5.30
   8   6  -3   43.60    5.40
   7  -6  -3    6.00    2.10
   7   6  -3    1.20    1.60
   7   6  -3    3.00    1.70
   6  -6  -3   35.30    4.50
   6   6  -3   26.40    3.70
   5  -6  -3   13.20    2.60
   5   6  -3   12.50    2.20
  -5   6   3   12.00    1.30
  -5   6   3   10.30    1.60
  -4  -6   3   64.19    5.20
   4  -6  -3   56.29    6.30
  -4   6   3   49.90    5.90
   4   6  -3   59.69    6.00
  -3  -6   3  300.77   24.10
   3  -6  -3  274.97   24.60
   3   6  -3  279.27   24.40
  -3   6   3  271.67   24.60
   2  -6  -3  469.45   46.50
  -2  -6   3  584.54   97.29
   2  -6  -3  405.36   79.39
  -2   6   3  425.76   79.89
   2   6  -3  496.45   47.10
  -2   6   3  439.66   46.20
   2   6  -3  538.15   93.69
   1  -6  -3  229.88   19.50
  -1  -6   3  232.18   19.40
  -1  -6   3  234.38   19.30
   1   6  -3  219.78   19.40
  -1   6   3  225.78   19.50
   1   6  -3  193.08   19.70
   0  -6   3  328.17   27.90
   0   6  -3  320.67   28.10
   1  -6   3  759.42   92.99
  -1  -6  -3  566.94   87.79
   1  -6   3  573.94   56.29
  -1   6  -3  678.33   56.89
   1   6   3  525.55   55.09
   1   6   3  560.04   79.69
   2  -6   3   71.29    7.20
  -2  -6  -3   74.39    6.10
   2  -6   3   67.19    6.60
  -2   6  -3   64.29    7.20
  -2   6  -3   70.29    6.20
   2   6   3   71.99    6.40
  -2   6  -3   61.09    6.50
   3  -6   3    1.70    2.80
   3  -6   3    4.90    1.70
  -3   6  -3    6.30    0.90
  -3   6  -3    5.00    1.20
  -3   6  -3    5.30    2.80
   3   6   3    3.10    2.30
   3   6   3    6.00    1.20
   4  -6   3  153.28   14.30
   4  -6   3  134.89   13.10
   4   6   3  155.48   12.70
  -4   6  -3  147.19   14.50
   4   6   3  144.69   14.50
   5  -6   3   20.30    4.00
   5  -6   3   26.50    3.10
   5   6   3   34.40    5.90
  -5   6  -3   29.00    5.40
   5   6   3   22.50    2.30
   6  -6   3   77.09    7.30
   6  -6   3   81.89    8.90
   6   6   3   72.89    9.20
  -6   6  -3   82.69    9.30
   7  -6   3    5.40    2.90
   7  -6   3    8.00    1.60
   7   6   3    7.30    3.60
   8  -6   3   17.40    2.50
   8  -6   3   17.60    4.20
   8   6   3   25.10    5.20
   9  -6   3    3.80    2.90
   9  -6   3    2.60    1.10
   9   6   3    6.00    3.20
  10  -6   3    5.70    3.10
  10  -6   3    2.10    0.90
  11  -6   3    4.10    2.90
  11   6   3    1.50    2.60
  11  -7  -3    0.10    1.70
  11   7  -3    2.10    1.90
  10  -7  -3   -2.20    1.30
  10   7  -3    1.70    1.80
   9  -7  -3   35.20    5.00
   9   7  -3   40.00    5.80
   9   7  -3   28.90    4.60
   8  -7  -3   36.70    5.10
   8   7  -3   31.70    4.50
   8   7  -3   35.70    5.20
   7  -7  -3  179.98   15.90
   7   7  -3  167.08   15.50
   6  -7  -3    4.40    1.90
   6   7  -3    6.30    1.80
   5  -7  -3    5.70    2.00
  -5   7   3    7.60    1.50
   5   7  -3    8.60    1.90
  -5   7   3    6.70    1.00
   5   7  -3    8.10    1.40
  -4  -7   3    2.30    0.60
   4  -7  -3    5.60    2.00
  -4   7   3    4.00    1.80
   4   7  -3    1.30    0.90
   4   7  -3    3.10    1.50
  -3  -7   3   20.60    2.30
   3  -7  -3   25.60    3.40
  -3   7   3   17.00    3.00
   3   7  -3   26.10    3.10
   3   7  -3   18.30    2.40
   2  -7  -3   74.59    6.80
  -2  -7   3   71.49    6.30
  -2  -7   3   65.59    6.40
   2   7  -3   69.99    6.60
  -2   7   3   61.49    6.70
   2   7  -3   71.99    6.50
   1  -7  -3  343.67   38.80
  -1  -7   3  318.87   35.60
  -1  -7   3  399.46   77.29
   1  -7  -3  286.27   65.79
   1   7  -3  288.67   68.99
  -1   7   3  403.46   72.09
  -1   7   3  309.87   35.30
   1   7  -3  386.46   36.40
   0  -7  -3  243.18   19.20
   0  -7   3  225.48   19.40
   0  -7   3  223.38   19.30
   0   7   3  229.18   19.30
   0   7  -3  193.38   19.40
   0   7  -3  213.28   19.30
  -1  -7  -3   21.00    2.60
   1  -7   3   15.60    2.50
  -1   7  -3   16.30    2.50
   1   7   3   18.30    2.40
   2  -7   3    1.60    1.30
  -2  -7  -3    2.80    0.60
   2  -7   3    0.50    1.40
  -2   7  -3    4.30    1.60
  -2   7  -3    2.40    1.40
  -2   7  -3    4.50    0.80
   2   7   3    2.60    0.90
   3  -7   3  151.68   13.10
   3  -7   3  146.19   13.90
   3   7   3  149.39   12.70
  -3   7  -3  145.89   12.50
  -3   7  -3  148.39   12.80
  -3   7  -3  129.49   14.00
   4  -7   3   65.89    7.10
   4  -7   3   58.79    5.90
   4   7   3   59.09    5.40
  -4   7  -3   63.49    7.40
   4   7   3   55.09    7.20
   5  -7   3   -1.30    0.90
   5  -7   3    1.60    1.90
   5   7   3    0.10    0.40
   5   7   3    0.80    1.90
  -5   7  -3   -1.60    1.60
   6  -7   3    4.40    1.50
   6  -7   3    5.70    2.50
  -6   7  -3    4.40    2.40
   6   7   3    3.70    2.60
   6   7   3    6.90    0.90
   7  -7   3    8.00    3.00
   7  -7   3    4.00    1.40
   7   7   3    1.90    2.70
   8  -7   3   18.70    4.40
   8  -7   3   19.00    2.60
   8   7   3   21.50    5.40
   9  -7   3   24.10    2.60
   9  -7   3   18.50    4.70
   9   7   3   15.10    4.50
  10  -7   3   -0.50    0.70
  10  -7   3   -0.30    2.20
  10   7   3    4.10    4.10
  11  -7   3   -2.70    1.30
  11   7   3   -0.40    2.30
  11  -8  -3   12.30    2.80
  11   8  -3    0.90    2.00
  10  -8  -3    2.30    1.90
  10   8  -3    0.30    1.70
  10   8  -3    6.60    2.40
   9  -8  -3    1.70    2.00
   9   8  -3   -0.10    1.60
   9   8  -3    0.80    1.80
   8  -8  -3   66.39    6.80
   8   8  -3   55.19    6.40
   8   8  -3   59.39    7.10
   7  -8  -3    5.10    2.30
   7   8  -3    2.40    1.60
   6  -8  -3    4.10    1.90
   6   8  -3    3.20    1.50
   5  -8  -3    2.10    1.60
   5   8  -3   -0.20    0.60
   5   8  -3    1.40    1.20
  -5   8   3    1.30    1.10
  -5   8   3    2.50    0.60
  -4  -8   3   10.30    1.20
   4  -8  -3    8.50    2.30
  -4   8   3    8.00    2.20
   4   8  -3    9.20    1.50
   4   8  -3    4.30    1.70
   3  -8  -3  175.28   15.10
  -3  -8   3  170.48   14.40
   3   8  -3  167.48   14.80
  -3   8   3  149.39   15.00
   3   8  -3  172.78   14.60
   2  -8  -3   75.49    7.30
  -2  -8   3   78.49    6.90
  -2  -8   3   76.59    6.90
  -2   8   3   67.39    7.20
   2   8  -3   82.29    7.10
   2   8  -3   70.29    7.10
   1  -8  -3 4798.12  406.26
   1  -8  -3 4744.43  441.36
  -1  -8   3 5418.46  452.15
  -1  -8   3 4373.56  405.96
   1   8  -3 4642.74  446.86
  -1   8   3 5087.89  442.86
   1   8  -3 4715.73  406.16
   0   8  -3  323.77   28.00
   0   8  -3  322.07   27.80
  -1  -8  -3 1252.17  145.49
   1  -8   3 1270.87  117.59
   1  -8   3 1314.07  152.28
   1   8   3 1555.54  149.59
  -1   8  -3 1233.78  154.38
  -1   8  -3 1489.35  117.99
   1   8   3 1185.88  116.49
   2  -8   3   98.49    9.60
   2  -8   3  116.79   10.30
  -2  -8  -3  110.09    9.10
  -2   8  -3   98.79    9.60
   2   8   3  108.59    9.40
  -2   8  -3   99.19   10.30
  -2   8  -3  104.29    9.20
   3  -8   3    4.50    1.80
   3  -8   3    4.30    2.50
  -3   8  -3    4.80    1.00
   3   8   3    5.00    1.20
  -3   8  -3    3.70    2.60
  -3   8  -3    5.50    1.50
   4  -8   3   15.00    2.40
   4  -8   3   15.70    3.70
  -4   8  -3   10.40    3.50
   4   8   3   15.10    1.80
   5  -8   3    9.00    1.80
   5  -8   3    6.10    2.60
   5   8   3    9.40    1.20
   5   8   3    4.10    2.80
  -5   8  -3   11.60    3.40
   6  -8   3   17.20    3.70
   6  -8   3   16.00    2.40
  -6   8  -3   14.80    4.00
   6   8   3   14.50    1.60
   6   8   3   12.40    3.80
   7  -8   3    2.80    1.30
   7  -8   3    5.50    2.80
  -7   8  -3    2.50    2.50
   7   8   3    3.70    0.80
   7   8   3    3.20    2.90
   8  -8   3   -1.60    1.60
   8  -8   3    1.40    1.20
   8   8   3   -0.50    2.40
   9  -8   3    4.30    1.20
   9  -8   3    2.70    2.40
   9   8   3    5.80    3.40
  10  -8   3    0.70    2.20
  10  -8   3    0.10    0.80
  10   8   3   -3.40    1.40
  11  -8   3    1.40    2.00
  11   8   3   -0.50    2.30
  11  -9  -3    1.90    2.30
  11   9  -3    3.10    2.20
  10  -9  -3   11.40    3.00
  10   9  -3    7.90    2.70
  10   9  -3   14.80    3.20
   9  -9  -3    0.70    1.80
   9   9  -3    0.00    1.70
   9   9  -3    2.20    2.20
   8  -9  -3   50.89    6.30
   8   9  -3   55.19    6.10
   8   9  -3   60.79    6.70
   7  -9  -3   -2.10    1.40
   7   9  -3    1.40    1.60
   6  -9  -3   14.00    3.00
   6   9  -3   24.30    3.20
   5  -9  -3   59.79    6.40
   5   9  -3   63.39    5.80
   5   9  -3   58.79    6.10
  -5   9   3   64.89    5.60
  -5   9   3   55.79    5.90
   4  -9  -3    7.90    2.20
   4   9  -3    9.00    1.70
   4   9  -3    9.00    1.90
  -4   9   3    5.10    2.00
  -3  -9   3  196.18   15.80
   3  -9  -3  187.78   16.40
  -3   9   3  179.38   16.40
   3   9  -3  183.48   16.00
  -3   9   3  178.48   15.60
   3   9  -3  171.58   16.10
  -2  -9   3   -0.10    0.70
   2  -9  -3    1.00    1.20
  -2  -9   3   -0.10    0.60
  -2   9   3   -0.90    1.20
   2   9  -3    0.30    0.90
   2   9  -3   -0.20    1.00
   1  -9  -3   -0.50    0.90
  -1  -9   3    2.40    1.10
  -1  -9   3    1.20    1.00
   1   9  -3    0.60    0.90
  -1   9   3    2.20    1.20
   1   9  -3    0.30    1.10
   0  -9  -3  710.63  108.99
   0  -9   3  731.63  113.19
   0  -9   3  701.03   68.19
   0  -9  -3  805.52   68.39
   0   9   3  710.13   97.69
   0   9   3  624.04   66.99
   0   9  -3  777.52   69.09
   0   9  -3  719.13  115.79
   1  -9   3   47.80    5.40
  -1  -9  -3   64.69    5.30
  -1   9  -3   58.39    6.00
  -1   9  -3   48.70    5.60
   1   9   3   58.69    5.40
   2  -9   3   42.10    5.20
   2  -9   3   43.60    4.60
  -2  -9  -3   46.40    4.10
  -2   9  -3   43.40    4.20
   2   9   3   50.39    4.40
  -2   9  -3   38.10    4.70
  -2   9  -3   44.50    5.50
   3  -9   3  228.78   21.40
   3  -9   3  239.58   20.70
  -3   9  -3  230.08   21.70
   3   9   3  243.48   20.30
  -3   9  -3  239.08   20.30
   4  -9   3   29.50    3.70
   4  -9   3   29.60    4.90
   4   9   3   35.30    3.20
  -4   9  -3   26.50    5.00
   5  -9   3   85.89    8.00
   5  -9   3   92.39    9.30
  -5   9  -3   80.59    9.50
   5   9   3   81.99    9.60
   5   9   3   86.69    7.60
   6  -9   3   25.60    4.80
   6  -9   3   20.40    2.70
  -6   9  -3   10.50    3.40
   6   9   3   19.90    4.50
   6   9   3   17.80    1.90
   7  -9   3   62.89    7.90
  -7   9  -3   66.79    8.40
   7   9   3   65.29    5.80
   7   9   3   64.99    9.40
   8  -9   3    3.20    2.50
   8  -9   3    1.80    1.20
   8   9   3    3.10    2.80
   8   9   3    4.50    0.90
   9  -9   3    2.70    1.10
   9  -9   3    1.80    2.40
   9   9   3    0.80    2.60
  10  -9   3    1.70    0.90
  10  -9   3   -2.30    1.70
  10   9   3   -1.00    2.00
  11  -9   3    0.70    2.10
  11   9   3    0.80    2.60
  11 -10  -3   -1.50    2.40
  11  10  -3    2.20    2.00
  10 -10  -3    1.20    1.90
  10  10  -3    1.70    2.00
  10  10  -3    2.40    2.00
  10  10  -3    1.20    1.00
   9 -10  -3   37.50    5.20
   9  10  -3   36.90    5.80
   9  10  -3   35.70    5.00
   8 -10  -3   69.19    7.20
   8  10  -3   62.19    6.80
   7 -10  -3    5.00    2.20
   7  10  -3    3.90    1.90
   6 -10  -3    7.80    2.30
   6  10  -3    8.80    2.00
   5 -10  -3  254.27   22.80
  -5  10   3  267.47   22.00
   5  10  -3  260.17   22.30
  -5  10   3  249.38   22.40
   5  10  -3  256.77   22.50
   4 -10  -3  114.99   10.70
   4  10  -3  105.29   10.30
  -4  10   3  113.89   10.60
   4  10  -3  118.59   10.20
   3 -10  -3  275.27   23.90
   3  10  -3  273.47   23.70
  -3  10   3  271.57   24.00
  -2 -10   3   59.69    5.30
   2 -10  -3   52.69    5.70
  -2 -10   3   56.09    5.30
  -2  10   3   51.49    5.80
   2  10  -3   59.89    5.60
   2  10  -3   56.99    5.60
  -1 -10   3   72.79    7.30
   1 -10  -3   84.19    7.60
  -1 -10   3   86.29    7.50
   1  10  -3   81.89    7.70
  -1  10   3   79.29    7.70
   1  10  -3   78.59    7.60
   0 -10  -3  325.07   27.40
   0 -10   3  330.07   27.50
   0 -10   3  324.97   27.70
   0  10   3  319.47   27.60
   0  10  -3  298.77   27.60
   0  10  -3  321.07   27.90
  -1 -10  -3   76.49    6.90
   1 -10   3   82.19    7.20
   1 -10   3   81.09    7.50
  -1  10  -3   67.79    7.30
   1  10   3   76.39    7.10
  -1  10  -3   73.49    7.70
   2 -10   3   36.80    4.00
  -2 -10  -3   33.80    3.40
  -2  10  -3   35.20    5.40
  -2  10  -3   33.00    4.30
   2  10   3   35.00    3.60
  -2  10  -3   35.30    3.50
   3 -10   3   82.79    8.30
   3 -10   3   81.99    7.50
   3  10   3   79.69    7.10
  -3  10  -3   71.19    8.50
  -3  10  -3   78.49    7.10
  -3  10  -3   74.19    7.50
   4 -10   3    3.20    2.30
   4 -10   3    2.10    1.40
  -4  10  -3    3.70    1.00
  -4  10  -3    4.90    0.90
  -4  10  -3    3.30    2.50
   4  10   3    4.90    1.00
   5 -10   3   20.80    4.50
   5 -10   3   26.60    3.30
   5  10   3   27.80    2.60
  -5  10  -3   17.10    4.10
   6 -10   3   51.89    6.70
   6  10   3   57.39    8.60
   6  10   3   51.99    4.90
  -6  10  -3   65.09    7.70
   7 -10   3   23.30    2.90
   7 -10   3   18.20    4.20
   7  10   3   20.80    5.50
  -7  10  -3   16.10    4.40
   7  10   3   19.50    2.10
   8 -10   3    8.70    1.70
   8 -10   3    4.40    2.60
   8  10   3    8.80    3.80
   8  10   3    6.10    1.10
   9 -10   3   13.70    4.00
   9 -10   3    8.80    1.70
   9  10   3   10.60    1.50
   9  10   3    5.20    3.50
  10 -10   3   -1.20    1.60
  10 -10   3   -0.70    0.70
  10  10   3    2.90    2.60
  11 -10   3   18.70    4.00
  11  10   3    6.00    3.80
  11 -11  -3    9.70    3.00
  11  11  -3    9.50    2.90
  10 -11  -3    0.50    1.80
  10  11  -3   -0.90    1.60
  10  11  -3   -1.00    1.70
  10  11  -3    0.70    0.90
   9 -11  -3    8.00    2.70
   9  11  -3   11.10    2.70
   9  11  -3    5.90    2.70
   8 -11  -3    1.70    1.80
   8  11  -3    2.10    1.80
   7 -11  -3   23.80    3.90
   7  11  -3   24.00    3.60
   6 -11  -3    2.10    1.80
  -6  11   3    5.40    1.10
  -6  11   3    6.30    1.00
   6  11  -3    3.10    1.60
   5 -11  -3   48.90    4.90
   5  11  -3   33.60    4.20
  -5  11   3   38.80    4.40
  -5  11   3   37.80    3.70
   5  11  -3   41.10    4.10
   4 -11  -3    4.10    1.90
   4  11  -3    1.30    1.30
  -4  11   3    2.40    1.70
   4  11  -3    2.20    1.00
  -3 -11   3 1051.29  133.49
   3 -11  -3 1016.30   84.39
   3 -11  -3  828.92  132.39
  -3 -11   3  788.12   84.39
   3  11  -3  898.41   82.89
   3  11  -3  913.31  142.49
  -3  11   3 1176.28  132.39
  -3  11   3  801.52   83.49
   2 -11  -3  301.37   26.50
   2  11  -3  306.27   26.40
  -2  11   3  307.97   26.60
  -1 -11   3   76.39    6.70
  -1 -11   3   68.89    6.70
   1 -11  -3   71.49    6.90
  -1  11   3   78.29    7.10
   1  11  -3   72.59    7.00
   1  11  -3   66.59    6.90
   0 -11   3  111.59    9.20
   0 -11   3   94.49    8.90
   0 -11  -3   99.59    8.90
   0  11  -3   91.39    9.10
   0  11   3   99.89    9.10
   0  11  -3   92.39    9.30
   1 -11   3  111.49   10.70
   1 -11   3  120.89   11.00
  -1 -11  -3  132.59   10.50
  -1  11  -3  103.19   10.80
  -1  11  -3  118.39   11.30
   1  11   3  120.59   10.70
   2 -11   3   42.00    4.50
  -2 -11  -3   41.60    4.00
   2 -11   3   40.80    5.00
  -2  11  -3   49.90    5.60
  -2  11  -3   41.70    4.10
  -2  11  -3   38.00    4.70
   2  11   3   43.00    4.30
   3 -11   3  195.88   17.20
   3 -11   3  175.08   16.30
  -3  11  -3  175.68   17.30
  -3  11  -3  180.58   16.40
   3  11   3  184.78   16.00
  -3  11  -3  196.08   16.00
   4 -11   3   43.80    5.10
   4 -11   3   52.19    6.80
  -4  11  -3   61.49    7.80
   4  11   3   50.59    4.50
  -4  11  -3   44.30    4.60
  -4  11  -3   47.00    4.40
   5 -11   3   22.30    3.90
   5 -11   3   21.40    3.30
   5  11   3   21.80    2.40
  -5  11  -3   22.80    4.70
   6 -11   3    2.90    2.20
   6 -11   3    1.90    1.20
   6  11   3    3.20    2.80
  -6  11  -3    5.30    2.90
   6  11   3    1.30    0.70
   7 -11   3    4.30    1.30
   7 -11   3    5.70    2.70
   7  11   3    2.70    0.80
   7  11   3    1.40    2.20
  -7  11  -3    0.90    2.40
   8 -11   3   28.60    3.10
   8 -11   3   32.00    5.60
  -8  11  -3   30.70    6.20
   8  11   3   21.80    2.60
   8  11   3   31.40    7.10
   9 -11   3   -1.30    1.70
   9 -11   3   -0.10    0.80
   9  11   3    1.60    0.80
   9  11   3    0.20    2.40
  10 -11   3    1.00    2.00
  10 -11   3    3.90    1.20
  10  11   3    6.20    3.80
  11 -11   3    0.20    1.90
  11  11   3    3.10    3.20
  11 -12  -3   -1.60    1.50
  11  12  -3    1.00    0.90
  11  12  -3    2.40    2.30
  11  12  -3   -1.20    1.80
  10 -12  -3    9.60    2.50
  10  12  -3    5.00    2.40
  10  12  -3    7.30    1.70
  10  12  -3    9.40    2.90
   9 -12  -3   23.30    4.30
   9  12  -3   38.60    5.80
   9  12  -3   28.80    4.40
   8 -12  -3   20.90    3.90
   8  12  -3   19.50    3.40
   7 -12  -3    6.50    2.20
   7  12  -3    3.10    1.80
   6 -12  -3   81.09    8.60
   6  12  -3   91.39    8.30
  -6  12   3   82.49    7.80
  -6  12   3   88.59    7.60
   5 -12  -3   26.60    3.70
   5  12  -3   23.20    3.20
  -5  12   3   22.40    2.50
  -5  12   3   24.70    3.50
   5  12  -3   25.00    2.80
   4 -12  -3    0.50    1.50
   4  12  -3    1.80    1.30
  -4  12   3    3.60    1.20
   4  12  -3    0.70    0.90
  -4  12   3    2.30    1.70
   3 -12  -3  344.27   28.60
   3  12  -3  318.07   28.30
  -3  12   3  323.07   28.70
   2 -12  -3  360.86   30.90
   2  12  -3  358.56   30.80
  -2  12   3  354.26   31.50
   1 -12  -3  112.59   10.10
  -1 -12   3  118.09   10.10
  -1 -12   3  112.19    9.90
   1  12  -3   98.89   10.10
   1  12  -3  111.29   10.30
  -1  12   3  112.49   10.30
   0 -12   3  351.16   29.50
   0  12  -3  342.67   29.80
   0  12  -3  338.77   30.00
   1 -12   3    4.10    1.40
  -1 -12  -3    2.40    1.00
  -1  12  -3    3.30    1.80
  -1  12  -3    8.40    2.30
   1  12   3    5.60    1.50
   2 -12   3   60.49    7.10
  -2 -12  -3   70.69    6.40
   2 -12   3   70.99    7.40
  -2  12  -3   70.59    7.10
   2  12   3   77.69    6.70
  -2  12  -3   62.09    7.60
  -2  12  -3   79.29    6.60
   3 -12   3   63.19    7.50
  -3  12  -3   69.29    7.10
  -3  12  -3   63.59    7.90
  -3  12  -3   72.89    6.60
   3  12   3   78.99    6.60
   4 -12   3   21.10    2.90
  -4  12  -3   19.00    2.20
  -4  12  -3   19.40    3.60
  -4  12  -3   12.10    3.20
   4  12   3   18.20    2.20
   5 -12   3   48.20    5.10
   5 -12   3   46.80    6.10
   5  12   3   50.59    4.70
  -5  12  -3   58.69    8.20
   6 -12   3   71.69    7.10
   6 -12   3   78.39    8.50
   6  12   3   75.39    6.70
   6  12   3   78.19    9.50
  -6  12  -3   72.69    9.20
   7 -12   3   49.99    7.50
   7 -12   3   48.80    5.00
  -7  12  -3   41.70    8.00
   7  12   3   49.60    7.60
   7  12   3   49.20    4.60
   8 -12   3    9.80    3.10
   8 -12   3   15.90    2.30
   8  12   3   13.90    4.90
  -8  12  -3   16.90    4.60
   8  12   3   17.10    2.00
   9 -12   3    4.10    2.50
   9 -12   3    5.20    1.40
   9  12   3    5.70    1.20
   9  12   3    7.30    3.70
  10 -12   3    4.60    1.20
  10 -12   3    1.90    2.10
  10  12   3    2.30    1.00
  10  12   3    1.60    2.90
  11 -12   3    1.10    2.30
  11  12   3    2.10    3.00
  11 -13  -3   -0.70    1.70
  11  13  -3    5.20    2.70
  11  13  -3    2.30    2.30
  10 -13  -3    0.90    3.00
  10  13  -3    3.80    2.40
  10  13  -3    0.00    1.80
  10  13  -3    1.80    1.00
   9 -13  -3    3.00    2.00
   9  13  -3    2.90    2.00
   8 -13  -3   32.50    4.70
   8  13  -3   27.40    4.20
   7 -13  -3  294.67   25.30
   7  13  -3  275.17   24.90
   6 -13  -3    9.80    2.60
  -6  13   3    9.80    1.90
   6  13  -3    8.00    2.00
   5 -13  -3   72.59    7.00
  -5  13   3   62.19    6.50
   5  13  -3   69.99    6.30
  -5  13   3   65.29    6.00
   5  13  -3   66.19    6.50
  -5  13   3   57.79    6.60
   4 -13  -3   -1.10    1.30
  -4  13   3    0.00    0.80
  -4  13   3    0.20    1.60
   4  13  -3    1.20    1.20
   4  13  -3    1.70    1.10
   3 -13  -3  170.08   15.30
  -3 -13   3  186.48   14.70
  -3  13   3  165.18   14.70
   3  13  -3  175.38   15.10
  -3  13   3  156.28   15.40
   3  13  -3  158.28   15.10
   2 -13  -3  420.46   35.70
  -2  13   3  409.36   35.90
  -1 -13   3  366.36   30.30
   1 -13  -3  351.96   30.30
   1  13  -3  353.06   30.40
   1  13  -3  347.17   30.50
  -1  13   3  337.97   30.90
   0 -13  -3  127.29   10.60
   0 -13   3  123.19   12.30
   0  13  -3  107.09   10.70
   0  13   3  106.39   11.00
   0  13  -3  119.79   11.00
   1 -13   3  412.46   34.20
   1 -13   3  391.06   34.20
   1  13   3  405.06   33.90
  -1  13  -3  389.26   34.10
  -1  13  -3  377.16   34.50
  -2 -13  -3  174.58   14.60
   2 -13   3  167.08   15.00
   2 -13   3  173.28   15.50
  -2  13  -3  147.69   15.70
  -2  13  -3  176.48   14.80
  -2  13  -3  166.88   15.30
   2  13   3  169.18   14.80
   3 -13   3   27.90    3.60
   3 -13   3   24.00    4.40
  -3  13  -3   28.90    3.10
  -3  13  -3   32.10    4.00
   3  13   3   35.00    3.20
  -3  13  -3   19.10    3.90
   4 -13   3   -1.30    0.90
   4 -13   3    0.20    1.40
   4  13   3    0.80    0.80
  -4  13  -3    0.60    0.80
  -4  13  -3    0.00    1.50
  -4  13  -3    2.10    1.30
   5 -13   3    2.80    1.90
   5 -13   3   -0.50    1.00
   5  13   3    2.30    0.80
  -5  13  -3    2.30    2.30
   6 -13   3   -0.60    1.50
   6 -13   3    1.90    1.10
  -6  13  -3   -2.20    1.60
   6  13   3    1.00    0.80
   7 -13   3    1.20    2.00
   7 -13   3    2.80    1.30
   7  13   3    4.20    1.00
  -7  13  -3    0.60    2.50
   7  13   3    2.70    2.80
   8 -13   3   24.10    2.80
   8 -13   3   18.80    4.20
   8  13   3   30.60    6.60
   8  13   3   21.70    2.50
   9 -13   3    1.90    1.10
   9 -13   3   -0.80    1.70
   9  13   3    3.80    0.90
   9  13   3   -1.60    3.30
  10 -13   3    1.40    1.90
  10 -13   3    2.80    1.20
  10  13   3    1.30    1.00
  10  13   3    5.50    3.40
  11 -13   3   -2.20    1.20
  11  13   3    0.90    2.80
  11 -14  -3    0.50    2.00
  11  14  -3   -0.60    1.90
  11  14  -3   -1.00    1.80
  11  14  -3    0.30    1.10
  10 -14  -3   20.10    3.70
  10  14  -3   11.20    2.20
  10  14  -3   10.30    2.80
  10  14  -3   16.00    3.90
   9 -14  -3    3.30    2.10
   9  14  -3    0.20    1.80
   9  14  -3    5.10    1.50
   8 -14  -3    2.70    2.10
   8  14  -3    1.30    1.70
   7 -14  -3  130.29   12.40
   7  14  -3  127.69   11.90
   6 -14  -3   -0.30    1.40
  -6  14   3    0.30    0.80
   6  14  -3    0.10    1.20
  -6  14   3   -0.40    1.20
   6  14  -3   -0.10    0.80
   5 -14  -3    2.00    1.60
  -5  14   3    2.60    1.70
   5  14  -3    2.80    1.40
  -5  14   3    1.60    1.10
   5  14  -3    2.50    1.10
  -5  14   3    1.80    0.80
   4 -14  -3   -1.30    1.20
   4  14  -3   -0.20    0.70
   4  14  -3   -0.10    1.10
  -4  14   3   -0.80    0.80
  -4  14   3    0.30    0.70
  -4  14   3    0.30    1.50
   3 -14  -3  346.37   28.20
   3  14  -3  321.37   27.90
  -3  14   3  323.07   28.30
   3  14  -3  316.27   27.90
  -3  14   3  312.17   27.60
   2 -14  -3  316.97   28.20
   2  14  -3  326.57   28.20
  -2  14   3  335.07   28.50
  -1 -14   3    6.50    1.80
   1 -14  -3   12.00    2.10
  -1 -14   3    9.30    1.90
   1  14  -3    8.50    2.00
   1  14  -3   13.10    2.50
  -1  14   3   13.40    2.50
   0 -14   3   86.79    7.70
   0 -14  -3   83.29    7.50
   0 -14   3   74.99    7.40
   0  14  -3   78.99    8.00
   0  14  -3   70.99    7.70
   0  14   3   79.79    7.70
  -1 -14  -3  106.59    8.80
   1 -14   3   98.29    9.00
   1 -14   3   93.69    9.20
  -1  14  -3   87.39    9.20
  -1  14  -3   94.19    9.60
   2 -14   3    1.50    1.30
  -2 -14  -3    2.40    0.90
   2 -14   3    1.30    1.50
  -2  14  -3    0.90    2.10
  -2  14  -3    3.20    1.10
  -2  14  -3    4.20    2.00
   2  14   3    2.50    1.30
   3 -14   3    1.30    1.40
   3 -14   3    3.60    1.40
  -3  14  -3    0.90    1.60
  -3  14  -3    3.10    1.10
   3  14   3    0.00    1.10
  -3  14  -3    0.60    1.70
   4 -14   3   27.80    3.30
   4 -14   3   34.70    5.00
  -4  14  -3   22.10    4.20
  -4  14  -3   31.00    3.50
   4  14   3   26.30    3.00
  -4  14  -3   28.90    3.10
   5 -14   3    9.30    2.00
   5 -14   3   11.80    2.70
   5  14   3   15.10    2.00
  -5  14  -3   16.40    4.50
   6 -14   3   10.60    2.90
   6 -14   3   12.10    2.00
  -6  14  -3   11.40    3.50
   6  14   3    7.60    1.50
   7 -14   3   23.50    4.80
   7 -14   3   28.40    3.40
  -7  14  -3   29.60    6.30
   7  14   3   23.60    2.90
   7  14   3   20.70    5.10
   8 -14   3   21.70    4.50
   8 -14   3   25.60    3.00
   8  14   3   26.00    6.30
   8  14   3   20.20    2.50
  -8  14  -3   14.20    5.20
   9 -14   3   13.70    2.10
   9 -14   3   12.80    3.40
   9  14   3   11.80    1.90
   9  14   3    6.80    4.00
  10 -14   3   -0.10    1.70
  10  14   3   -1.40    2.30
  10  14   3    1.90    1.10
  11 -15  -3    3.50    2.30
  11  15  -3    5.20    1.60
  11  15  -3    2.90    2.30
  11  15  -3    7.00    3.00
  10 -15  -3    2.30    2.00
  10  15  -3    2.40    1.10
  10  15  -3    0.60    1.90
  10  15  -3   -0.10    2.00
   9 -15  -3    9.40    3.30
   9  15  -3   16.20    2.80
   9  15  -3   15.90    3.30
   8 -15  -3   18.30    3.50
   8  15  -3   16.90    3.20
   7 -15  -3    3.00    2.00
   7  15  -3    1.80    1.70
   6 -15  -3   65.89    6.80
  -6  15   3   59.59    6.40
   6  15  -3   65.99    6.20
  -6  15   3   58.29    6.40
  -6  15   3   64.99    5.90
   6  15  -3   61.29    6.40
   5 -15  -3    2.30    1.60
   5  15  -3    2.60    1.20
   5  15  -3    1.60    1.20
  -5  15   3    2.90    1.30
  -5  15   3    0.90    0.70
   4 -15  -3   -0.20    1.30
   4  15  -3    2.70    1.10
  -4  15   3    2.30    1.10
  -4  15   3    3.40    1.90
  -4  15   3    1.20    0.80
   4  15  -3    0.50    1.10
   3 -15  -3  356.46   30.20
  -3  15   3  345.27   30.30
   3  15  -3  340.87   30.00
   2 -15  -3  162.98   14.10
  -2 -15   3  153.98   13.90
  -2  15   3  157.68   14.30
   2  15  -3  154.38   14.00
   2  15  -3  150.78   14.00
   1 -15  -3  109.99   10.10
  -1 -15   3  114.09   10.10
  -1 -15   3  117.59    9.90
   1  15  -3  101.69   10.20
   1  15  -3  106.49   10.30
  -1  15   3  106.29   10.30
   0 -15   3  121.19   11.50
   0 -15  -3  134.09   11.60
   0 -15   3  141.99   11.80
   0  15  -3  128.19   11.90
   0  15   3  123.89   11.80
   0  15  -3  121.99   12.10
   1 -15   3   12.50    2.70
   1 -15   3   15.30    2.40
  -1 -15  -3   13.70    2.10
   1  15   3   15.70    2.60
  -1  15  -3    5.20    2.20
  -1  15  -3   10.40    2.60
  -2 -15  -3   12.30    1.80
   2 -15   3    9.80    2.10
   2 -15   3   12.50    2.50
  -2  15  -3   14.90    2.20
  -2  15  -3   11.80    2.60
  -2  15  -3    9.10    2.80
   2  15   3   14.50    2.50
   3 -15   3   82.59    8.40
   3 -15   3   91.09    7.90
  -3  15  -3   74.09    8.10
  -3  15  -3   83.59    7.60
  -3  15  -3   80.19    8.90
   4 -15   3   53.19    5.90
   4 -15   3   48.20    5.00
   4  15   3   47.60    4.80
  -4  15  -3   67.69    8.50
  -4  15  -3   48.70    5.30
[truncated: 1,454,173 more chars]
