# Supplementary material for: Donor–Acceptor Viologens with Through‐Space Conjugation for Enhanced Visible‐Light‐Driven Photocatalysis
Source: Adv Sci (Weinh). 2024 Nov 21;12(2):2409925. doi: 10.1002/advs.202409925 (PMC11727243; doi:10.1002/advs.202409925)
Supplement: Supplementary file 2 — Supporting cif [file ADVS-12-2409925-s002.zip › 8.cif]

data_240223lu_lgpz205726_1_0m
_audit_creation_date               2024-02-23
_audit_creation_method
;
Olex2 1.5
(compiled 2022.04.07 svn.rca3783a0 for OlexSys, GUI svn.r6498)
;
_shelx_SHELXL_version_number       '2019/3'
_audit_contact_author_address      ?
_audit_contact_author_email        ?
_audit_contact_author_name         ''
_audit_contact_author_phone        ?
_publ_contact_author_id_orcid      ?
_publ_section_references
;
D. Kratzert, I. Krossing, (2018), J. Appl. Cryst. 51, 928-934. 

Dolomanov, O.V., Bourhis, L.J., Gildea, R.J, Howard, J.A.K. & Puschmann, H.
 (2009), J. Appl. Cryst. 42, 339-341.

Kratzert, D., Holstein, J.J. & Krossing, I. (2015). J. Appl. Cryst. 48, 933-938.

Sheldrick, G.M. (2015). Acta Cryst. A71, 3-8.

Sheldrick, G.M. (2015). Acta Cryst. C71, 3-8.
;
_chemical_name_common              ?
_chemical_name_systematic          ?
_chemical_formula_moiety           '4(C F3 O3 S), 2(C48 H36 N2 O4), C2 H3 N'
_chemical_formula_sum              'C102 H75 F12 N5 O20 S4'
_chemical_formula_weight           2046.91
_chemical_melting_point            ?
loop_
  _atom_type_symbol
  _atom_type_description
  _atom_type_scat_dispersion_real
  _atom_type_scat_dispersion_imag
  _atom_type_scat_source
 'C' 'C' 0.0137 0.0067 'International Tables Vol C Tables 4.2.6.8 and 6.1.1.4'
 'H' 'H' 0.0000 0.0000 'International Tables Vol C Tables 4.2.6.8 and 6.1.1.4'
 'F' 'F' 0.0583 0.0400 'International Tables Vol C Tables 4.2.6.8 and 6.1.1.4'
 'N' 'N' 0.0241 0.0134 'International Tables Vol C Tables 4.2.6.8 and 6.1.1.4'
 'O' 'O' 0.0389 0.0241 'International Tables Vol C Tables 4.2.6.8 and 6.1.1.4'
 'S' 'S' 0.2925 0.4295 'International Tables Vol C Tables 4.2.6.8 and 6.1.1.4'

_shelx_space_group_comment
;
The symmetry employed for this shelxl refinement is uniquely defined
by the following loop, which should always be used as a source of
symmetry information in preference to the above space-group names.
They are only intended as comments.
;
_space_group_crystal_system        'triclinic'
_space_group_IT_number             2
_space_group_name_H-M_alt          'P -1'
_space_group_name_Hall             '-P 1'
loop_
  _space_group_symop_operation_xyz
 'x, y, z'
 '-x, -y, -z'

_cell_length_a                     13.747(4)
_cell_length_b                     14.267(6)
_cell_length_c                     27.719(8)
_cell_angle_alpha                  76.775(14)
_cell_angle_beta                   81.439(8)
_cell_angle_gamma                  88.527(10)
_cell_volume                       5233(3)
_cell_formula_units_Z              2
_cell_measurement_reflns_used      1408
_cell_measurement_temperature      193.00
_cell_measurement_theta_max        58.19
_cell_measurement_theta_min        8.01
_shelx_estimated_absorpt_T_max     0.921
_shelx_estimated_absorpt_T_min     0.885
_exptl_absorpt_coefficient_mu      1.042
_exptl_absorpt_correction_T_max    0.7519
_exptl_absorpt_correction_T_min    0.6121
_exptl_absorpt_correction_type     multi-scan
_exptl_absorpt_process_details
;
SADABS-2016/2 (Bruker,2016/2) was used for absorption correction.
wR2(int) was 0.1551 before and 0.0761 after correction.
The Ratio of minimum to maximum transmission is 0.8141.
The \l/2 correction factor is Not present.
;
_exptl_absorpt_special_details     ?
_exptl_crystal_colour              ?
_exptl_crystal_density_diffrn      1.299
_exptl_crystal_density_meas        ?
_exptl_crystal_density_method      ?
_exptl_crystal_description         block
_exptl_crystal_F_000               2108
_exptl_crystal_size_max            0.12
_exptl_crystal_size_mid            0.1
_exptl_crystal_size_min            0.08
_exptl_transmission_factor_max     ?
_exptl_transmission_factor_min     ?
_diffrn_reflns_av_R_equivalents    0.0610
_diffrn_reflns_av_unetI/netI       0.0540
_diffrn_reflns_Laue_measured_fraction_full  0.992
_diffrn_reflns_Laue_measured_fraction_max  0.992
_diffrn_reflns_limit_h_max         16
_diffrn_reflns_limit_h_min         -16
_diffrn_reflns_limit_k_max         16
_diffrn_reflns_limit_k_min         -17
_diffrn_reflns_limit_l_max         33
_diffrn_reflns_limit_l_min         -33
_diffrn_reflns_number              76066
_diffrn_reflns_point_group_measured_fraction_full  0.992
_diffrn_reflns_point_group_measured_fraction_max  0.992
_diffrn_reflns_theta_full          53.594
_diffrn_reflns_theta_max           53.906
_diffrn_reflns_theta_min           1.440
_diffrn_ambient_temperature        193.00
_diffrn_detector                   CPAD
_diffrn_detector_area_resol_mean   7.41
_diffrn_detector_type              'Bruker PHOTON II'
_diffrn_measured_fraction_theta_full  0.992
_diffrn_measured_fraction_theta_max  0.992
_diffrn_measurement_device         'four-circle diffractometer'
_diffrn_measurement_device_type    'Bruker D8 VENTURE MetalJet PHOTON II'
_diffrn_measurement_method         '\w and \f shutterless scans'
_diffrn_measurement_specimen_support  'nylon loop'
_diffrn_radiation_monochromator    'Helios Multi-layer Optic'
_diffrn_radiation_probe            X-ray
_diffrn_radiation_type             GaK\a
_diffrn_radiation_wavelength       1.34139
_diffrn_source                     MetalJet
_diffrn_source_current             2.86
_diffrn_source_power               0.19931339999999997
_diffrn_source_type                'Liquid Metal source'
_diffrn_source_voltage             69.69
_diffrn_standards_number           0
_reflns_Friedel_coverage           0.000
_reflns_Friedel_fraction_full      .
_reflns_Friedel_fraction_max       .
_reflns_number_gt                  12887
_reflns_number_total               19001
_reflns_special_details
;
 Reflections were merged by SHELXL according to the crystal
 class for the calculation of statistics and refinement.
 
 Structure factors included contributions from the .fab file.
 
 _reflns_Friedel_fraction is defined as the number of unique
 Friedel pairs measured divided by the number that would be
 possible theoretically, ignoring centric projections and
 systematic absences.
;
_reflns_threshold_expression       'I > 2\s(I)'
_computing_cell_refinement         'SAINT V8.40B (Bruker, 2019)'
_computing_data_collection         'APEX5 V2023.9-2 (Bruker, 2023)'
_computing_data_reduction          'SAINT V8.40B (Bruker, 2019)'
_computing_molecular_graphics      'Olex2 1.5 (Dolomanov et al., 2009)'
_computing_publication_material    'Olex2 1.5 (Dolomanov et al., 2009)'
_computing_structure_refinement    'SHELXL 2019/3 (Sheldrick, 2015)'
_computing_structure_solution      'SHELXT 2018/2 (Sheldrick, 2018)'
_refine_diff_density_max           1.003
_refine_diff_density_min           -0.925
_refine_diff_density_rms           0.108
_refine_ls_extinction_coef         .
_refine_ls_extinction_method       none
_refine_ls_goodness_of_fit_ref     1.065
_refine_ls_hydrogen_treatment      constr
_refine_ls_matrix_type             full
_refine_ls_number_parameters       1434
_refine_ls_number_reflns           19001
_refine_ls_number_restraints       676
_refine_ls_R_factor_all            0.1554
_refine_ls_R_factor_gt             0.1260
_refine_ls_restrained_S_all        1.151
_refine_ls_shift/su_max            0.000
_refine_ls_shift/su_mean           0.000
_refine_ls_structure_factor_coef   Fsqd
_refine_ls_weighting_details      
 'w=1/[\s^2^(Fo^2^)+(0.1000P)^2^+20.0000P] where P=(Fo^2^+2Fc^2^)/3'
_refine_ls_weighting_scheme        calc
_refine_ls_wR_factor_gt            0.2964
_refine_ls_wR_factor_ref           0.3152
_refine_special_details            ?
_olex2_refinement_description
;
1. Fixed Uiso
 At 1.2 times of:
  All C(H) groups, All C(H,H) groups
 At 1.5 times of:
  All C(H,H,H) groups, All O(H) groups
2. Restrained distances
 C99-F12 = C99-F11 = C99-F10
 1.33 with sigma of 0.02
 C98-S4
 1.82 with sigma of 0.02
 C99-S3
 1.82 with sigma of 0.02
 S4-O15 = S4-O16 = S4-O17
 1.44 with sigma of 0.02
 S3-O18 = S3-O20 = S3-O19
 1.44 with sigma of 0.02
 C98-F7 = C98-F8 = C98-F9
 1.33 with sigma of 0.02
 C101-S5
 1.82 with sigma of 0.02
 S5-O22 = S5-O21 = S5-O23
 1.44 with sigma of 0.02
 C101-F14 = C101-F13 = C101-F15
 1.33 with sigma of 0.02
 C98-O15
 2.58 with sigma of 0.04
 C99-O19
 2.57 with sigma of 0.04
 C99-O18
 2.58 with sigma of 0.04
 C98-O17
 2.57 with sigma of 0.04
 C98-O16
 2.56 with sigma of 0.04
 C99-O20
 2.56 with sigma of 0.04
 C101-O21
 2.56 with sigma of 0.04
 C101-O22
 2.58 with sigma of 0.04
 C101-O23
 2.57 with sigma of 0.04
 O19-O20
 2.3 with sigma of 0.01
 O19-O18
 2.3 with sigma of 0.01
 O18-O20
 2.3 with sigma of 0.01
 F15-F14
 2.3 with sigma of 0.01
 F14-F13
 2.3 with sigma of 0.01
 F13-F15
 2.3 with sigma of 0.01
 F5-F4
 2.3 with sigma of 0.01
 F4-F6
 2.3 with sigma of 0.01
 F5-F6
 2.3 with sigma of 0.01
 C99-O18 \\sim C99-O20 \\sim C99-O19
 with sigma of 0.04
 S4-F7 \\sim S4-F8 \\sim S4-F9
 with sigma of 0.04
 F7-F8 \\sim F8-F9 \\sim F9-F7
 with sigma of 0.04
 C99-F12 \\sim C99-F11 \\sim C99-F10
 with sigma of 0.02
 F12-F11 \\sim F11-F10 \\sim F10-F12
 with sigma of 0.04
 S4-O15 \\sim S4-O16 \\sim S4-O17
 with sigma of 0.02
 C98-F7 \\sim C98-F8 \\sim C98-F9
 with sigma of 0.02
 S3-F12 \\sim S3-F11 \\sim S3-F10
 with sigma of 0.04
 O15-O16 \\sim O16-O17 \\sim O15-O17
 with sigma of 0.04
 S3-O18 \\sim S3-O20 \\sim S3-O19
 with sigma of 0.02
 C98-O15 \\sim C98-O16 \\sim C98-O17
 with sigma of 0.04
 O18-O20 \\sim O20-O19 \\sim O18-O19
 with sigma of 0.04
 S5-F14 \\sim S5-F13 \\sim S5-F15
 with sigma of 0.04
 F14-F13 \\sim F13-F15 \\sim F15-F14
 with sigma of 0.04
 C101-F14 \\sim C101-F13 \\sim C101-F15
 with sigma of 0.02
 S5-O22 \\sim S5-O21 \\sim S5-O23
 with sigma of 0.02
 C101-O22 \\sim C101-O21 \\sim C101-O23
 with sigma of 0.04
 O22-O21 \\sim O21-O23 \\sim O22-O23
 with sigma of 0.04
 F5-C100 \\sim F6-C100 \\sim F4-C100
 with sigma of 0.02
3. Uiso/Uaniso restraints and constraints
S4 \\sim F7 \\sim F8 \\sim F9 \\sim O15 \\sim O16 \\sim O17 \\sim C98: within
2A with sigma of 0.04 and sigma for terminal atoms of 0.08 within 2A
S3 \\sim F10 \\sim F11 \\sim F12 \\sim O18 \\sim O19 \\sim O20 \\sim C99:
within 2A with sigma of 0.01 and sigma for terminal atoms of 0.02 within 2A
S2 \\sim F4 \\sim F5 \\sim F6 \\sim O12 \\sim O13 \\sim O14 \\sim C100: within
2A with sigma of 0.01 and sigma for terminal atoms of 0.02 within 2A
S4 \\sim F7 \\sim F8 \\sim F9 \\sim O15 \\sim O16 \\sim O17 \\sim C98 \\sim S4A
\\sim F7A \\sim F8A \\sim F9A \\sim O15A \\sim O16A \\sim O17A \\sim C98A:
within 2A with sigma of 0.01 and sigma for terminal atoms of 0.02 within 2A
: within 2A with sigma of 0.04 and sigma for terminal atoms of 0.08 within 2A
S5 \\sim F13 \\sim F14 \\sim F15 \\sim O21 \\sim O22 \\sim O23 \\sim C101:
within 2A with sigma of 0.01 and sigma for terminal atoms of 0.02 within 2A
Uanis(C99) \\sim Ueq, Uanis(S3) \\sim Ueq, Uanis(O18) \\sim Ueq, Uanis(O20)
\\sim Ueq, Uanis(O19) \\sim Ueq, Uanis(F12) \\sim Ueq, Uanis(F11) \\sim Ueq,
Uanis(F10) \\sim Ueq: with sigma of 0.01 and sigma for terminal atoms of 0.02
4. Rigid body (RIGU) restrains
 S3, F10, F11, F12, O18, O19, O20, C99
 with sigma for 1-2 distances of 0.004 and sigma for 1-3 distances of 0.004
 S4, F7, F8, F9, O15, O16, O17, C98
 with sigma for 1-2 distances of 0.004 and sigma for 1-3 distances of 0.004
 S5, F13, F14, F15, O21, O22, O23, C101
 with sigma for 1-2 distances of 0.004 and sigma for 1-3 distances of 0.004
5. Same fragment restrains
{S4A, F8A, F9A, F7A, O17A, O15A, O16A, C98A} sigma for 1-2: 0.02, 1-3: 0.04
as in
{S4, F7, F8, F9, O15, O16, O17, C98}
6. Others
 Sof(S4A)=Sof(F8A)=Sof(F9A)=Sof(F7A)=Sof(O17A)=Sof(O15A)=Sof(O16A)=Sof(C98A)=1-
 FVAR(1)
 Sof(S4)=Sof(F7)=Sof(F8)=Sof(F9)=Sof(O15)=Sof(O16)=Sof(O17)=Sof(C98)=FVAR(1)
 Fixed Sof: S3(0.5) F10(0.5) F11(0.5) F12(0.5) O18(0.5) O19(0.5) O20(0.5)
 C99(0.5) S5(0.5) F13(0.5) F14(0.5) F15(0.5) O21(0.5) O22(0.5) O23(0.5)
 C101(0.5) H1(0.5) H2(0.5) H3(0.5) H4(0.5) H5(0.5) H6(0.5) H7(0.5) H8(0.5)
7.a Riding coordinates:
 O1(H1), O2(H2), O3(H3), O4(H4), O5(H5), O6(H6), O7(H7), O8(H8)
7.b Secondary CH2 refined with riding coordinates:
 C8(H8A,H8B), C41(H41A,H41B), C56(H56A,H56B), C89(H89A,H89B)
7.c Aromatic/amide H refined with riding coordinates:
 C3(H3A), C4(H4A), C6(H6A), C7(H7A), C9(H9), C10(H10), C12(H12), C13(H13),
 C15(H15), C16(H16), C17(H17), C18(H18), C21(H21), C23(H23), C24(H24), C25(H25),
  C26(H26), C28(H28), C31(H31), C32(H32), C33(H33), C34(H34), C37(H37),
 C38(H38), C39(H39), C40(H40), C43(H43), C44(H44), C46(H46), C47(H47), C51(H51),
  C52(H52), C54(H54), C55(H55), C57(H57), C58(H58), C60(H60), C61(H61),
 C63(H63), C64(H64), C65(H65), C66(H66), C69(H69), C71(H71), C72(H72), C73(H73),
  C74(H74), C76(H76), C79(H79), C80(H80), C81(H81), C82(H82), C85(H85),
 C86(H86), C87(H87), C88(H88), C91(H91), C92(H92), C94(H94), C95(H95)
7.d Idealised Me refined as rotating group:
 C102(H10A,H10B,H10C)
;
_atom_sites_solution_hydrogens     mixed
_atom_sites_solution_primary       dual
_atom_sites_solution_secondary     ?
loop_
  _atom_site_label
  _atom_site_type_symbol
  _atom_site_fract_x
  _atom_site_fract_y
  _atom_site_fract_z
  _atom_site_U_iso_or_equiv
  _atom_site_adp_type
  _atom_site_occupancy
  _atom_site_site_symmetry_order
  _atom_site_calc_flag
  _atom_site_refinement_flags_posn
  _atom_site_refinement_flags_adp
  _atom_site_refinement_flags_occupancy
  _atom_site_disorder_assembly
  _atom_site_disorder_group
 S1 S 0.17443(12) -0.82375(12) 0.53949(6) 0.0621(4) Uani 1 1 d . . . . .
 F1 F 0.0197(4) -0.7177(4) 0.5235(2) 0.1143(18) Uani 1 1 d . . . . .
 F2 F 0.0464(3) -0.7564(4) 0.59990(16) 0.0980(14) Uani 1 1 d . . . . .
 F3 F 0.1343(4) -0.6473(3) 0.5459(3) 0.133(2) Uani 1 1 d . . . . .
 O9 O 0.1162(4) -0.9081(3) 0.5512(2) 0.0860(15) Uani 1 1 d . . . . .
 O10 O 0.2474(3) -0.8231(3) 0.57143(15) 0.0632(11) Uani 1 1 d . . . . .
 O11 O 0.2094(5) -0.7884(6) 0.48579(19) 0.120(2) Uani 1 1 d . . . . .
 C97 C 0.0899(5) -0.7312(5) 0.5530(2) 0.0607(15) Uani 1 1 d . . . . .
 S2 S -0.43708(13) -0.86118(14) 0.76723(7) 0.0715(5) Uani 1 1 d . U . . .
 F4 F -0.4134(6) -0.9267(7) 0.6876(3) 0.234(4) Uani 1 1 d D U . . .
 F5 F -0.3750(7) -1.0282(5) 0.7558(3) 0.208(4) Uani 1 1 d D U . . .
 F6 F -0.2762(5) -0.9065(6) 0.7176(3) 0.197(3) Uani 1 1 d D U . . .
 O12 O -0.5359(5) -0.8700(8) 0.7669(3) 0.166(3) Uani 1 1 d . U . . .
 O13 O -0.4169(10) -0.7718(7) 0.7383(4) 0.218(4) Uani 1 1 d . U . . .
 O14 O -0.4040(5) -0.8908(6) 0.8123(2) 0.125(2) Uani 1 1 d . U . . .
 C100 C -0.3778(8) -0.9375(8) 0.7294(4) 0.129(3) Uani 1 1 d D U . . .
 S3 S -0.0641(8) -0.9888(6) 1.0178(3) 0.157(2) Uani 0.5 1 d D U P A -1
 F10 F 0.0688(10) -0.9917(9) 0.9359(4) 0.116(3) Uani 0.5 1 d D U P A -1
 F11 F 0.0767(10) -0.8890(8) 0.9884(5) 0.148(4) Uani 0.5 1 d D U P A -1
 F12 F 0.1233(10) -1.0449(9) 1.0120(4) 0.112(4) Uani 0.5 1 d D U P A -1
 O18 O -0.1474(15) -0.9857(16) 0.9941(8) 0.191(8) Uani 0.5 1 d D U P A -1
 O19 O -0.0604(16) -0.8907(10) 1.0292(7) 0.225(7) Uani 0.5 1 d D U P A -1
 O20 O -0.0814(19) -1.0506(14) 1.0666(6) 0.214(8) Uani 0.5 1 d D U P A -1
 C99 C 0.0593(15) -0.9837(10) 0.9857(5) 0.115(3) Uani 0.5 1 d D U P A -1
 S4 S -0.4415(6) -0.3591(11) 0.7607(3) 0.0913(16) Uani 0.615(5) 1 d D U P B 1
 F7 F -0.4687(10) -0.4681(10) 0.7048(4) 0.190(5) Uani 0.615(5) 1 d D U P B 1
 F8 F -0.4934(9) -0.5422(9) 0.7815(5) 0.196(5) Uani 0.615(5) 1 d D U P B 1
 F9 F -0.3513(7) -0.5181(9) 0.7467(5) 0.166(4) Uani 0.615(5) 1 d D U P B 1
 O15 O -0.3500(7) -0.3306(10) 0.7293(4) 0.133(3) Uani 0.615(5) 1 d D U P B 1
 O16 O -0.5296(8) -0.3530(10) 0.7399(6) 0.153(4) Uani 0.615(5) 1 d D U P B 1
 O17 O -0.4290(10) -0.4052(10) 0.8117(4) 0.137(4) Uani 0.615(5) 1 d D U P B 1
 C98 C -0.4352(8) -0.4803(9) 0.7475(4) 0.124(3) Uani 0.615(5) 1 d D U P B 1
 S4A S -0.4476(11) -0.3552(18) 0.7585(6) 0.098(2) Uani 0.385(5) 1 d D U P B 2
 F8A F -0.5531(11) -0.2641(14) 0.8159(6) 0.166(6) Uani 0.385(5) 1 d D U P B 2
 F9A F -0.4956(14) -0.1755(12) 0.7493(7) 0.174(6) Uani 0.385(5) 1 d D U P B 2
 F7A F -0.4020(11) -0.2287(14) 0.8041(6) 0.163(6) Uani 0.385(5) 1 d D U P B 2
 O17A O -0.3880(11) -0.3683(16) 0.7992(7) 0.122(5) Uani 0.385(5) 1 d D U P B
 2
 O15A O -0.5519(10) -0.3608(16) 0.7750(8) 0.136(5) Uani 0.385(5) 1 d D U P B
 2
 O16A O -0.4122(14) -0.2818(14) 0.7152(6) 0.134(5) Uani 0.385(5) 1 d D U P B
 2
 C98A C -0.4763(11) -0.2441(14) 0.7844(6) 0.117(4) Uani 0.385(5) 1 d D U P B
 2
 S5 S 0.0974(6) -0.5284(5) 0.9759(3) 0.149(2) Uani 0.5 1 d D U P C -1
 F13 F 0.1595(13) -0.6601(13) 0.9274(5) 0.236(6) Uani 0.5 1 d D U P C -1
 F14 F -0.0029(11) -0.6665(13) 0.9610(6) 0.237(7) Uani 0.5 1 d D U P C -1
 F15 F 0.1133(12) -0.7125(11) 1.0111(5) 0.204(6) Uani 0.5 1 d D U P C -1
 O21 O 0.0841(12) -0.4698(10) 0.9308(5) 0.148(5) Uani 0.5 1 d D U P C -1
 O22 O 0.0140(15) -0.5274(15) 1.0148(6) 0.228(7) Uani 0.5 1 d D U P C -1
 O23 O 0.1719(11) -0.5338(11) 1.0064(4) 0.144(5) Uani 0.5 1 d D U P C -1
 C101 C 0.0921(12) -0.6524(10) 0.9680(5) 0.171(4) Uani 0.5 1 d D U P C -1
 O1 O 0.4301(3) -0.8523(2) 0.49191(13) 0.0511(9) Uani 1 1 d . . . . .
 H1 H 0.453935 -0.797847 0.477288 0.077 Uiso 0.5 1 d R U P D 2
 O2 O 0.5111(3) -0.8272(3) 0.55216(14) 0.0599(10) Uani 1 1 d . . . . .
 H2 H 0.522966 -0.771333 0.534509 0.090 Uiso 0.5 1 d R U P E 1
 O3 O -0.4891(4) -1.4065(3) 0.94773(17) 0.0775(14) Uani 1 1 d . . . . .
 H3 H -0.515389 -1.460885 0.960148 0.116 Uiso 0.5 1 d R U P F 1
 O4 O -0.4331(4) -1.4201(3) 1.01994(19) 0.0816(14) Uani 1 1 d . . . . .
 H4 H -0.475691 -1.464139 1.029673 0.122 Uiso 0.5 1 d R U P G 2
 N1 N 0.2639(3) -1.2593(3) 0.68389(16) 0.0416(10) Uani 1 1 d . . . . .
 N2 N -0.1830(3) -0.9980(3) 0.86987(15) 0.0370(9) Uani 1 1 d . . . . .
 C1 C 0.4605(4) -0.8789(3) 0.53402(19) 0.0412(11) Uani 1 1 d . . . . .
 C2 C 0.4325(4) -0.9775(3) 0.56336(18) 0.0404(11) Uani 1 1 d . . . . .
 C3 C 0.3624(4) -1.0293(4) 0.5491(2) 0.0476(12) Uani 1 1 d . . . . .
 H3A H 0.331231 -1.001118 0.520886 0.057 Uiso 1 1 calc R U . . .
 C4 C 0.3374(4) -1.1222(4) 0.5759(2) 0.0530(13) Uani 1 1 d . . . . .
 H4A H 0.288591 -1.157418 0.566421 0.064 Uiso 1 1 calc R U . . .
 C5 C 0.3846(4) -1.1636(3) 0.6168(2) 0.0467(12) Uani 1 1 d . . . . .
 C6 C 0.4543(4) -1.1121(4) 0.6304(2) 0.0510(13) Uani 1 1 d . . . . .
 H6A H 0.487114 -1.140700 0.657915 0.061 Uiso 1 1 calc R U . . .
 C7 C 0.4777(4) -1.0175(4) 0.6041(2) 0.0479(12) Uani 1 1 d . . . . .
 H7A H 0.524595 -0.981307 0.614354 0.057 Uiso 1 1 calc R U . . .
 C8 C 0.3543(4) -1.2633(4) 0.6467(2) 0.0557(15) Uani 1 1 d . . . . .
 H8A H 0.340983 -1.303873 0.623793 0.067 Uiso 1 1 calc R U . . .
 H8B H 0.408627 -1.292948 0.664590 0.067 Uiso 1 1 calc R U . . .
 C9 C 0.1748(4) -1.2698(3) 0.67136(18) 0.0414(11) Uani 1 1 d . . . . .
 H9 H 0.169754 -1.282916 0.639736 0.050 Uiso 1 1 calc R U . . .
 C10 C 0.0910(3) -1.2616(3) 0.70378(17) 0.0366(10) Uani 1 1 d . . . . .
 H10 H 0.028247 -1.268023 0.694362 0.044 Uiso 1 1 calc R U . . .
 C11 C 0.0980(3) -1.2438(3) 0.75084(17) 0.0330(9) Uani 1 1 d . . . . .
 C12 C 0.1915(3) -1.2350(3) 0.76270(18) 0.0378(10) Uani 1 1 d . . . . .
 H12 H 0.198786 -1.224139 0.794533 0.045 Uiso 1 1 calc R U . . .
 C13 C 0.2735(4) -1.2418(3) 0.7287(2) 0.0435(12) Uani 1 1 d . . . . .
 H13 H 0.337108 -1.234212 0.736829 0.052 Uiso 1 1 calc R U . . .
 C14 C 0.0098(3) -1.2398(3) 0.78751(16) 0.0323(9) Uani 1 1 d . . . . .
 C15 C 0.0113(4) -1.2918(3) 0.83717(17) 0.0389(10) Uani 1 1 d . . . . .
 H15 H 0.070399 -1.322091 0.846236 0.047 Uiso 1 1 calc R U . . .
 C16 C -0.0709(4) -1.2996(3) 0.87267(19) 0.0470(12) Uani 1 1 d . . . . .
 H16 H -0.068670 -1.334525 0.906047 0.056 Uiso 1 1 calc R U . . .
 C17 C -0.1569(4) -1.2561(3) 0.85941(18) 0.0433(12) Uani 1 1 d . . . . .
 H17 H -0.214698 -1.262706 0.883494 0.052 Uiso 1 1 calc R U . . .
 C18 C -0.1593(3) -1.2029(3) 0.81123(18) 0.0387(10) Uani 1 1 d . . . . .
 H18 H -0.218838 -1.172747 0.802836 0.046 Uiso 1 1 calc R U . . .
 C19 C -0.0765(3) -1.1923(3) 0.77462(16) 0.0315(9) Uani 1 1 d . . . . .
 C20 C -0.0866(3) -1.1292(3) 0.72478(17) 0.0344(10) Uani 1 1 d . . . . .
 C21 C -0.1663(3) -1.1451(4) 0.70254(19) 0.0432(11) Uani 1 1 d . . . . .
 H21 H -0.209501 -1.197516 0.718712 0.052 Uiso 1 1 calc R U . . .
 C22 C -0.1859(4) -1.0868(4) 0.6569(2) 0.0482(12) Uani 1 1 d . . . . .
 C23 C -0.2637(4) -1.1082(5) 0.6325(2) 0.0582(15) Uani 1 1 d . . . . .
 H23 H -0.305960 -1.161799 0.647713 0.070 Uiso 1 1 calc R U . . .
 C24 C -0.2776(5) -1.0520(6) 0.5876(2) 0.074(2) Uani 1 1 d . . . . .
 H24 H -0.327458 -1.068729 0.570703 0.089 Uiso 1 1 calc R U . . .
 C25 C -0.2192(5) -0.9693(6) 0.5656(2) 0.080(2) Uani 1 1 d . . . . .
 H25 H -0.232303 -0.929272 0.534849 0.097 Uiso 1 1 calc R U . . .
 C26 C -0.1433(5) -0.9457(5) 0.5882(2) 0.0696(18) Uani 1 1 d . . . . .
 H26 H -0.104272 -0.889751 0.573187 0.084 Uiso 1 1 calc R U . . .
 C27 C -0.1243(4) -1.0060(4) 0.63406(19) 0.0490(12) Uani 1 1 d . . . . .
 C28 C -0.0419(4) -0.9913(4) 0.65611(19) 0.0489(13) Uani 1 1 d . . . . .
 H28 H 0.000875 -0.938412 0.640177 0.059 Uiso 1 1 calc R U . . .
 C29 C -0.0209(3) -1.0505(3) 0.69987(17) 0.0377(10) Uani 1 1 d . . . . .
 C30 C 0.0710(3) -1.0278(3) 0.71781(17) 0.0323(10) Uani 1 1 d . . . . .
 C31 C 0.1595(3) -1.0203(3) 0.68480(19) 0.0397(11) Uani 1 1 d . . . . .
 H31 H 0.158839 -1.028160 0.651727 0.048 Uiso 1 1 calc R U . . .
 C32 C 0.2476(3) -1.0018(3) 0.6991(2) 0.0413(11) Uani 1 1 d . . . . .
 H32 H 0.306426 -0.995867 0.675761 0.050 Uiso 1 1 calc R U . . .
 C33 C 0.2506(3) -0.9919(3) 0.7471(2) 0.0427(12) Uani 1 1 d . . . . .
 H33 H 0.311608 -0.981717 0.757372 0.051 Uiso 1 1 calc R U . . .
 C34 C 0.1643(3) -0.9968(3) 0.78019(19) 0.0378(10) Uani 1 1 d . . . . .
 H34 H 0.166449 -0.989174 0.813180 0.045 Uiso 1 1 calc R U . . .
 C35 C 0.0739(3) -1.0127(3) 0.76604(17) 0.0318(9) Uani 1 1 d . . . . .
 C36 C -0.0161(3) -1.0089(3) 0.80196(17) 0.0324(9) Uani 1 1 d . . . . .
 C37 C -0.0196(3) -1.0498(3) 0.85296(18) 0.0363(10) Uani 1 1 d . . . . .
 H37 H 0.036452 -1.081807 0.864993 0.044 Uiso 1 1 calc R U . . .
 C38 C -0.1029(3) -1.0442(3) 0.88570(19) 0.0401(11) Uani 1 1 d . . . . .
 H38 H -0.104489 -1.073353 0.920239 0.048 Uiso 1 1 calc R U . . .
 C39 C -0.1002(3) -0.9600(3) 0.78696(18) 0.0354(10) Uani 1 1 d . . . . .
 H39 H -0.100388 -0.929471 0.752705 0.043 Uiso 1 1 calc R U . . .
 C40 C -0.1821(3) -0.9556(3) 0.82111(19) 0.0385(11) Uani 1 1 d . . . . .
 H40 H -0.238660 -0.922529 0.810352 0.046 Uiso 1 1 calc R U . . .
 C41 C -0.2736(4) -0.9938(4) 0.9062(2) 0.0461(12) Uani 1 1 d . . . . .
 H41A H -0.320800 -0.948590 0.889656 0.055 Uiso 1 1 calc R U . . .
 H41B H -0.256615 -0.969542 0.934666 0.055 Uiso 1 1 calc R U . . .
 C42 C -0.3207(4) -1.0917(4) 0.9255(2) 0.0450(12) Uani 1 1 d . . . . .
 C43 C -0.3788(4) -1.1276(4) 0.8969(2) 0.0564(14) Uani 1 1 d . . . . .
 H43 H -0.391234 -1.088692 0.865760 0.068 Uiso 1 1 calc R U . . .
 C44 C -0.4189(4) -1.2195(4) 0.9132(2) 0.0575(14) Uani 1 1 d . . . . .
 H44 H -0.458075 -1.244028 0.893320 0.069 Uiso 1 1 calc R U . . .
 C45 C -0.4011(4) -1.2752(4) 0.9591(2) 0.0497(13) Uani 1 1 d . . . . .
 C46 C -0.3457(5) -1.2397(4) 0.9878(2) 0.0601(15) Uani 1 1 d . . . . .
 H46 H -0.334706 -1.277977 1.019357 0.072 Uiso 1 1 calc R U . . .
 C47 C -0.3049(4) -1.1472(4) 0.9711(2) 0.0560(14) Uani 1 1 d . . . . .
 H47 H -0.266382 -1.122696 0.991247 0.067 Uiso 1 1 calc R U . . .
 C48 C -0.4434(4) -1.3753(4) 0.9768(2) 0.0562(15) Uani 1 1 d . . . . .
 O5 O 0.4343(3) -0.3445(3) 0.50181(15) 0.0607(11) Uani 1 1 d . . . . .
 H5 H 0.446534 -0.286894 0.486852 0.091 Uiso 0.5 1 d R U P H 2
 O6 O 0.5346(3) -0.3278(3) 0.55527(15) 0.0685(12) Uani 1 1 d . . . . .
 H6 H 0.544235 -0.273378 0.535668 0.103 Uiso 0.5 1 d R U P I 1
 O7 O -0.4944(3) -0.9080(3) 0.94579(16) 0.0686(12) Uani 1 1 d . . . . .
 H7 H -0.520157 -0.963073 0.955611 0.103 Uiso 0.5 1 d R U P J 1
 O8 O -0.4243(3) -0.9204(3) 1.01358(17) 0.0710(12) Uani 1 1 d . . . . .
 H8 H -0.445719 -0.977083 1.019357 0.106 Uiso 0.5 1 d R U P K 2
 N3 N 0.2895(3) -0.7602(2) 0.68978(15) 0.0378(9) Uani 1 1 d . . . . .
 N4 N -0.1852(3) -0.4958(3) 0.85586(19) 0.0504(11) Uani 1 1 d . . . . .
 C49 C 0.4760(4) -0.3754(4) 0.5399(2) 0.0465(12) Uani 1 1 d . . . . .
 C50 C 0.4532(4) -0.4768(3) 0.56871(19) 0.0424(11) Uani 1 1 d . . . . .
 C51 C 0.5051(4) -0.5175(4) 0.6066(2) 0.0580(15) Uani 1 1 d . . . . .
 H51 H 0.555579 -0.481842 0.614487 0.070 Uiso 1 1 calc R U . . .
 C52 C 0.4836(4) -0.6113(4) 0.6336(2) 0.0561(14) Uani 1 1 d . . . . .
 H52 H 0.520068 -0.639809 0.659693 0.067 Uiso 1 1 calc R U . . .
 C53 C 0.4100(4) -0.6628(3) 0.62289(19) 0.0442(12) Uani 1 1 d . . . . .
 C54 C 0.3591(4) -0.6219(4) 0.5837(2) 0.0509(13) Uani 1 1 d . . . . .
 H54 H 0.309085 -0.657810 0.575534 0.061 Uiso 1 1 calc R U . . .
 C55 C 0.3811(4) -0.5292(4) 0.5565(2) 0.0492(13) Uani 1 1 d . . . . .
 H55 H 0.346675 -0.501366 0.529512 0.059 Uiso 1 1 calc R U . . .
 C56 C 0.3824(4) -0.7629(3) 0.6541(2) 0.0476(12) Uani 1 1 d . . . . .
 H56A H 0.373058 -0.806072 0.631820 0.057 Uiso 1 1 calc R U . . .
 H56B H 0.436371 -0.788900 0.673191 0.057 Uiso 1 1 calc R U . . .
 C57 C 0.2932(4) -0.7396(3) 0.73436(18) 0.0409(11) Uani 1 1 d . . . . .
 H57 H 0.355037 -0.728986 0.743684 0.049 Uiso 1 1 calc R U . . .
 C58 C 0.2084(3) -0.7338(3) 0.76659(17) 0.0352(10) Uani 1 1 d . . . . .
 H58 H 0.212233 -0.720063 0.798221 0.042 Uiso 1 1 calc R U . . .
 C59 C 0.1166(3) -0.7478(3) 0.75347(16) 0.0322(9) Uani 1 1 d . . . . .
 C60 C 0.1160(4) -0.7698(3) 0.70705(16) 0.0354(10) Uani 1 1 d . . . . .
 H60 H 0.055364 -0.780738 0.696555 0.042 Uiso 1 1 calc R U . . .
 C61 C 0.2037(4) -0.7758(3) 0.67634(17) 0.0383(11) Uani 1 1 d . . . . .
 H61 H 0.202541 -0.791474 0.644909 0.046 Uiso 1 1 calc R U . . .
 C62 C 0.0247(3) -0.7434(3) 0.78833(16) 0.0323(9) Uani 1 1 d . . . . .
 C63 C 0.0236(4) -0.7880(3) 0.83912(17) 0.0376(10) Uani 1 1 d . . . . .
 H63 H 0.082598 -0.814734 0.850178 0.045 Uiso 1 1 calc R U . . .
 C64 C -0.0609(4) -0.7939(3) 0.87330(18) 0.0444(12) Uani 1 1 d . . . . .
 H64 H -0.060038 -0.824124 0.907531 0.053 Uiso 1 1 calc R U . . .
 C65 C -0.1470(4) -0.7554(3) 0.85736(19) 0.0448(12) Uani 1 1 d . . . . .
 H65 H -0.205997 -0.760180 0.880505 0.054 Uiso 1 1 calc R U . . .
 C66 C -0.1470(4) -0.7099(3) 0.80760(18) 0.0403(11) Uani 1 1 d . . . . .
 H66 H -0.206592 -0.683438 0.797123 0.048 Uiso 1 1 calc R U . . .
 C67 C -0.0619(3) -0.7017(3) 0.77228(17) 0.0354(10) Uani 1 1 d . . . . .
 C68 C -0.0682(3) -0.6503(3) 0.71931(18) 0.0406(11) Uani 1 1 d . . . . .
 C69 C -0.1410(4) -0.6804(4) 0.6966(2) 0.0542(14) Uani 1 1 d . . . . .
 H69 H -0.185563 -0.729338 0.715938 0.065 Uiso 1 1 calc R U . . .
 C70 C -0.1523(4) -0.6415(4) 0.6457(2) 0.0581(14) Uani 1 1 d . . . . .
 C71 C -0.2261(5) -0.6745(6) 0.6227(3) 0.088(2) Uani 1 1 d . . . . .
 H71 H -0.271385 -0.723215 0.641455 0.105 Uiso 1 1 calc R U . . .
 C72 C -0.2313(6) -0.6356(7) 0.5735(3) 0.097(3) Uani 1 1 d . . . . .
 H72 H -0.279539 -0.658776 0.557751 0.116 Uiso 1 1 calc R U . . .
 C73 C -0.1667(7) -0.5620(7) 0.5458(3) 0.095(3) Uani 1 1 d . . . . .
 H73 H -0.172217 -0.535639 0.511621 0.114 Uiso 1 1 calc R U . . .
 C74 C -0.0968(5) -0.5278(5) 0.5667(2) 0.0711(18) Uani 1 1 d . . . . .
 H74 H -0.053839 -0.477639 0.547253 0.085 Uiso 1 1 calc R U . . .
 C75 C -0.0873(4) -0.5665(4) 0.6176(2) 0.0562(14) Uani 1 1 d . . . . .
 C76 C -0.0150(4) -0.5339(4) 0.6414(2) 0.0501(13) Uani 1 1 d . . . . .
 H76 H 0.027509 -0.482655 0.622805 0.060 Uiso 1 1 calc R U . . .
 C77 C -0.0036(4) -0.5734(3) 0.69077(19) 0.0421(11) Uani 1 1 d . . . . .
 C78 C 0.0812(3) -0.5373(3) 0.71045(18) 0.0377(11) Uani 1 1 d . . . . .
 C79 C 0.1722(4) -0.5301(3) 0.6794(2) 0.0447(12) Uani 1 1 d . . . . .
 H79 H 0.175851 -0.543373 0.647153 0.054 Uiso 1 1 calc R U . . .
 C80 C 0.2569(4) -0.5042(3) 0.6947(2) 0.0462(12) Uani 1 1 d . . . . .
 H80 H 0.317701 -0.499560 0.672888 0.055 Uiso 1 1 calc R U . . .
 C81 C 0.2533(4) -0.4850(3) 0.7414(2) 0.0484(13) Uani 1 1 d . . . . .
 H81 H 0.311825 -0.468999 0.752238 0.058 Uiso 1 1 calc R U . . .
 C82 C 0.1643(3) -0.4893(3) 0.7723(2) 0.0445(12) Uani 1 1 d . . . . .
 H82 H 0.161963 -0.475442 0.804385 0.053 Uiso 1 1 calc R U . . .
 C83 C 0.0775(3) -0.5137(3) 0.75727(19) 0.0369(10) Uani 1 1 d . . . . .
 C84 C -0.0154(3) -0.5089(3) 0.79150(19) 0.0373(10) Uani 1 1 d . . . . .
 C85 C -0.0197(4) -0.5416(3) 0.8430(2) 0.0439(12) Uani 1 1 d . . . . .
 H85 H 0.037124 -0.568437 0.856431 0.053 Uiso 1 1 calc R U . . .
 C86 C -0.1044(4) -0.5356(3) 0.8744(2) 0.0499(13) Uani 1 1 d . . . . .
 H86 H -0.106722 -0.559385 0.909501 0.060 Uiso 1 1 calc R U . . .
 C87 C -0.1001(3) -0.4663(3) 0.7736(2) 0.0448(12) Uani 1 1 d . . . . .
 H87 H -0.099428 -0.441315 0.738656 0.054 Uiso 1 1 calc R U . . .
 C88 C -0.1831(4) -0.4609(3) 0.8062(2) 0.0507(13) Uani 1 1 d . . . . .
 H88 H -0.240347 -0.432115 0.793948 0.061 Uiso 1 1 calc R U . . .
 C89 C -0.2780(4) -0.4916(4) 0.8917(3) 0.0683(18) Uani 1 1 d . . . . .
 H89A H -0.326177 -0.449460 0.874130 0.082 Uiso 1 1 calc R U . . .
 H89B H -0.263133 -0.463785 0.919464 0.082 Uiso 1 1 calc R U . . .
 C90 C -0.3220(4) -0.5918(4) 0.9129(3) 0.0619(17) Uani 1 1 d . . . . .
 C91 C -0.3060(5) -0.6433(4) 0.9599(3) 0.0690(18) Uani 1 1 d . . . . .
 H91 H -0.268147 -0.615574 0.979183 0.083 Uiso 1 1 calc R U . . .
 C92 C -0.3452(5) -0.7351(4) 0.9787(2) 0.0650(17) Uani 1 1 d . . . . .
 H92 H -0.334051 -0.770464 1.010806 0.078 Uiso 1 1 calc R U . . .
 C93 C -0.4004(4) -0.7753(4) 0.9507(2) 0.0532(14) Uani 1 1 d . . . . .
 C94 C -0.4174(4) -0.7240(4) 0.9044(3) 0.0632(16) Uani 1 1 d . . . . .
 H94 H -0.456109 -0.751224 0.885286 0.076 Uiso 1 1 calc R U . . .
 C95 C -0.3775(4) -0.6323(4) 0.8857(3) 0.0691(18) Uani 1 1 d . . . . .
 H95 H -0.388796 -0.596984 0.853561 0.083 Uiso 1 1 calc R U . . .
 C96 C -0.4422(4) -0.8751(4) 0.9716(2) 0.0534(14) Uani 1 1 d . . . . .
 N5 N -0.1051(5) -0.3265(4) 0.6521(2) 0.0794(17) Uani 1 1 d . . . . .
 C102 C -0.2615(5) -0.3643(7) 0.6172(3) 0.094(3) Uani 1 1 d . . . . .
 H10A H -0.278681 -0.307963 0.592440 0.141 Uiso 1 1 calc R U . . .
 H10B H -0.316306 -0.380465 0.644801 0.141 Uiso 1 1 calc R U . . .
 H10C H -0.248504 -0.419023 0.601403 0.141 Uiso 1 1 calc R U . . .
 C103 C -0.1735(5) -0.3426(5) 0.6369(2) 0.0661(16) Uani 1 1 d . . . . .

loop_
  _atom_site_aniso_label
  _atom_site_aniso_U_11
  _atom_site_aniso_U_22
  _atom_site_aniso_U_33
  _atom_site_aniso_U_23
  _atom_site_aniso_U_13
  _atom_site_aniso_U_12
 S1 0.0624(9) 0.0651(9) 0.0622(9) -0.0168(7) -0.0167(7) 0.0008(7)
 F1 0.121(4) 0.116(4) 0.133(4) -0.046(3) -0.085(3) 0.047(3)
 F2 0.104(3) 0.115(4) 0.075(3) -0.027(3) -0.011(2) 0.028(3)
 F3 0.147(5) 0.060(3) 0.205(6) -0.021(3) -0.082(4) 0.006(3)
 O9 0.081(3) 0.063(3) 0.122(4) -0.033(3) -0.020(3) -0.011(2)
 O10 0.059(2) 0.079(3) 0.062(3) -0.032(2) -0.020(2) 0.015(2)
 O11 0.116(5) 0.187(7) 0.051(3) -0.024(4) 0.004(3) 0.014(4)
 C97 0.069(4) 0.066(4) 0.051(3) -0.014(3) -0.019(3) -0.008(3)
 S2 0.0646(10) 0.0857(12) 0.0640(10) -0.0122(9) -0.0180(8) 0.0123(9)
 F4 0.255(8) 0.350(10) 0.188(6) -0.185(7) -0.155(6) 0.152(8)
 F5 0.300(10) 0.108(5) 0.227(8) -0.073(5) -0.022(7) 0.037(6)
 F6 0.145(6) 0.294(10) 0.164(6) -0.089(6) -0.018(5) 0.068(6)
 O12 0.080(4) 0.254(9) 0.182(7) -0.068(7) -0.054(5) 0.056(5)
 O13 0.326(12) 0.133(7) 0.175(8) -0.020(6) 0.011(8) -0.033(8)
 O14 0.107(4) 0.206(7) 0.082(4) -0.057(4) -0.053(3) 0.081(4)
 C100 0.142(6) 0.159(6) 0.112(5) -0.063(5) -0.059(5) 0.040(6)
 S3 0.183(4) 0.184(5) 0.103(4) 0.012(4) -0.081(3) -0.015(4)
 F10 0.164(8) 0.122(7) 0.073(5) -0.009(5) -0.073(5) -0.028(6)
 F11 0.200(9) 0.124(7) 0.137(8) -0.031(6) -0.074(7) -0.023(7)
 F12 0.143(8) 0.122(7) 0.080(6) -0.004(5) -0.072(6) -0.021(6)
 O18 0.177(11) 0.208(14) 0.181(12) -0.002(11) -0.068(10) 0.005(11)
 O19 0.279(13) 0.219(12) 0.184(12) -0.050(10) -0.047(10) 0.013(10)
 O20 0.234(13) 0.234(13) 0.158(11) 0.007(11) -0.053(9) -0.026(12)
 C99 0.152(6) 0.129(6) 0.081(5) -0.014(5) -0.078(5) -0.017(5)
 S4 0.058(3) 0.120(3) 0.084(3) -0.002(2) -0.004(2) -0.008(3)
 F7 0.223(11) 0.223(11) 0.137(7) -0.031(7) -0.085(7) -0.007(9)
 F8 0.175(9) 0.188(9) 0.175(9) 0.048(8) -0.006(8) -0.012(8)
 F9 0.116(6) 0.221(10) 0.188(9) -0.090(8) -0.043(6) 0.023(6)
 O15 0.082(5) 0.175(8) 0.128(7) -0.013(6) 0.002(5) -0.030(6)
 O16 0.088(6) 0.175(8) 0.170(8) 0.028(8) -0.042(6) 0.014(6)
 O17 0.106(8) 0.160(9) 0.115(7) 0.024(6) -0.015(6) 0.023(7)
 C98 0.095(5) 0.154(6) 0.112(5) 0.000(5) -0.024(5) -0.007(5)
 S4A 0.057(4) 0.125(4) 0.098(4) 0.004(4) -0.015(4) 0.001(4)
 F8A 0.119(10) 0.207(12) 0.164(11) -0.040(10) 0.000(9) -0.004(10)
 F9A 0.194(14) 0.177(14) 0.163(13) -0.026(11) -0.083(11) -0.021(12)
 F7A 0.136(11) 0.242(15) 0.125(10) -0.038(11) -0.062(9) -0.047(11)
 O17A 0.064(8) 0.158(10) 0.129(9) 0.005(8) -0.027(7) 0.006(7)
 O15A 0.085(8) 0.173(9) 0.130(9) 0.005(9) -0.018(8) 0.012(8)
 O16A 0.110(8) 0.139(9) 0.122(9) 0.025(8) 0.003(8) -0.006(8)
 C98A 0.087(6) 0.149(7) 0.108(6) -0.006(6) -0.023(6) -0.014(6)
 S5 0.200(6) 0.128(4) 0.112(4) -0.005(4) -0.034(4) 0.003(4)
 F13 0.313(14) 0.211(13) 0.181(11) -0.031(10) -0.054(10) 0.077(13)
 F14 0.277(12) 0.217(13) 0.214(13) 0.013(12) -0.122(11) -0.031(12)
 F15 0.287(15) 0.163(10) 0.167(10) -0.019(9) -0.092(10) 0.056(11)
 O21 0.199(12) 0.139(10) 0.109(8) 0.006(8) -0.088(8) 0.017(9)
 O22 0.284(13) 0.188(15) 0.172(13) 0.015(11) 0.000(14) 0.065(14)
 O23 0.218(11) 0.142(10) 0.077(7) -0.003(7) -0.062(8) -0.041(9)
 C101 0.232(9) 0.149(8) 0.136(8) -0.011(7) -0.073(7) 0.011(8)
 O1 0.057(2) 0.0413(19) 0.048(2) 0.0031(16) -0.0026(17) -0.0047(16)
 O2 0.079(3) 0.042(2) 0.054(2) -0.0009(17) -0.009(2) -0.0183(19)
 O3 0.106(4) 0.056(3) 0.064(3) -0.011(2) 0.011(3) -0.039(3)
 O4 0.094(4) 0.059(3) 0.080(3) 0.007(2) -0.008(3) -0.032(2)
 N1 0.044(2) 0.0218(18) 0.050(2) 0.0011(16) 0.0076(19) 0.0035(16)
 N2 0.034(2) 0.0254(18) 0.051(2) -0.0089(17) -0.0047(17) -0.0044(15)
 C1 0.042(3) 0.037(2) 0.042(3) -0.010(2) 0.004(2) -0.001(2)
 C2 0.044(3) 0.032(2) 0.039(3) -0.005(2) 0.006(2) 0.001(2)
 C3 0.052(3) 0.039(3) 0.047(3) -0.002(2) -0.005(2) -0.006(2)
 C4 0.058(3) 0.041(3) 0.055(3) -0.006(2) 0.002(3) -0.010(2)
 C5 0.045(3) 0.031(2) 0.054(3) -0.003(2) 0.013(2) 0.000(2)
 C6 0.053(3) 0.045(3) 0.050(3) -0.001(2) -0.007(2) 0.005(2)
 C7 0.049(3) 0.043(3) 0.049(3) -0.006(2) -0.006(2) -0.002(2)
 C8 0.056(3) 0.032(3) 0.066(4) -0.001(2) 0.017(3) 0.006(2)
 C9 0.054(3) 0.027(2) 0.040(3) -0.0047(19) -0.001(2) -0.003(2)
 C10 0.042(3) 0.025(2) 0.042(3) -0.0063(19) -0.005(2) -0.0045(18)
 C11 0.042(2) 0.0165(18) 0.037(2) -0.0017(17) -0.0035(19) -0.0020(17)
 C12 0.045(3) 0.024(2) 0.042(3) -0.0014(19) -0.008(2) 0.0009(19)
 C13 0.041(3) 0.024(2) 0.061(3) 0.000(2) -0.007(2) 0.0023(19)
 C14 0.042(2) 0.0188(19) 0.035(2) -0.0029(17) -0.0058(19) -0.0055(17)
 C15 0.049(3) 0.027(2) 0.037(3) -0.0018(19) -0.005(2) 0.0001(19)
 C16 0.069(4) 0.029(2) 0.037(3) 0.000(2) -0.003(2) -0.006(2)
 C17 0.052(3) 0.031(2) 0.043(3) -0.007(2) 0.008(2) -0.011(2)
 C18 0.040(3) 0.028(2) 0.046(3) -0.006(2) -0.004(2) -0.0098(19)
 C19 0.038(2) 0.0206(19) 0.035(2) -0.0032(17) -0.0049(18) -0.0099(17)
 C20 0.034(2) 0.029(2) 0.038(2) -0.0001(18) -0.0095(19) -0.0081(18)
 C21 0.036(3) 0.047(3) 0.046(3) -0.007(2) -0.010(2) -0.010(2)
 C22 0.038(3) 0.061(3) 0.050(3) -0.018(3) -0.011(2) 0.002(2)
 C23 0.043(3) 0.081(4) 0.057(3) -0.020(3) -0.017(3) -0.004(3)
 C24 0.047(3) 0.123(6) 0.059(4) -0.025(4) -0.023(3) 0.001(4)
 C25 0.066(4) 0.122(6) 0.051(4) -0.003(4) -0.024(3) -0.006(4)
 C26 0.058(4) 0.096(5) 0.049(3) 0.001(3) -0.018(3) -0.008(3)
 C27 0.046(3) 0.062(3) 0.040(3) -0.008(2) -0.013(2) -0.001(2)
 C28 0.047(3) 0.054(3) 0.042(3) 0.004(2) -0.015(2) -0.012(2)
 C29 0.035(2) 0.036(2) 0.040(3) 0.000(2) -0.011(2) -0.0082(19)
 C30 0.030(2) 0.0183(19) 0.044(3) 0.0045(17) -0.0094(19) -0.0079(16)
 C31 0.045(3) 0.024(2) 0.046(3) 0.0007(19) -0.006(2) -0.0070(19)
 C32 0.029(2) 0.024(2) 0.066(3) -0.002(2) -0.003(2) -0.0034(17)
 C33 0.026(2) 0.030(2) 0.072(4) -0.006(2) -0.015(2) -0.0016(18)
 C34 0.034(2) 0.027(2) 0.054(3) -0.006(2) -0.018(2) -0.0001(18)
 C35 0.030(2) 0.0173(18) 0.047(3) -0.0014(17) -0.0109(19) -0.0051(16)
 C36 0.030(2) 0.0210(19) 0.048(3) -0.0068(18) -0.0119(19) -0.0044(16)
 C37 0.032(2) 0.032(2) 0.047(3) -0.007(2) -0.014(2) 0.0002(18)
 C38 0.044(3) 0.032(2) 0.045(3) -0.007(2) -0.013(2) -0.003(2)
 C39 0.036(2) 0.023(2) 0.047(3) -0.0033(19) -0.011(2) -0.0012(17)
 C40 0.034(2) 0.027(2) 0.056(3) -0.009(2) -0.013(2) -0.0001(18)
 C41 0.046(3) 0.037(3) 0.056(3) -0.016(2) 0.002(2) -0.005(2)
 C42 0.037(3) 0.039(3) 0.056(3) -0.011(2) 0.006(2) -0.004(2)
 C43 0.051(3) 0.050(3) 0.064(4) -0.002(3) -0.011(3) -0.013(3)
 C44 0.051(3) 0.052(3) 0.069(4) -0.012(3) -0.006(3) -0.015(3)
 C45 0.045(3) 0.044(3) 0.054(3) -0.009(2) 0.010(2) -0.010(2)
 C46 0.066(4) 0.056(3) 0.053(3) -0.005(3) 0.000(3) -0.014(3)
 C47 0.060(3) 0.056(3) 0.049(3) -0.007(3) -0.003(3) -0.016(3)
 C48 0.053(3) 0.046(3) 0.062(4) -0.013(3) 0.016(3) -0.010(3)
 O5 0.058(2) 0.045(2) 0.069(3) 0.0129(19) -0.017(2) -0.0118(18)
 O6 0.097(3) 0.043(2) 0.061(3) 0.0079(18) -0.025(2) -0.027(2)
 O7 0.081(3) 0.053(2) 0.065(3) -0.009(2) 0.008(2) -0.026(2)
 O8 0.081(3) 0.054(2) 0.069(3) 0.001(2) 0.000(2) -0.021(2)
 N3 0.044(2) 0.0209(17) 0.044(2) -0.0027(16) -0.0004(18) -0.0013(15)
 N4 0.042(2) 0.027(2) 0.077(3) -0.011(2) 0.007(2) -0.0031(17)
 C49 0.044(3) 0.040(3) 0.048(3) -0.001(2) 0.005(2) -0.005(2)
 C50 0.043(3) 0.034(2) 0.045(3) -0.002(2) 0.001(2) -0.003(2)
 C51 0.054(3) 0.049(3) 0.067(4) 0.003(3) -0.018(3) -0.014(3)
 C52 0.059(3) 0.045(3) 0.059(3) 0.003(3) -0.016(3) -0.004(3)
 C53 0.046(3) 0.034(2) 0.047(3) -0.004(2) 0.004(2) 0.002(2)
 C54 0.054(3) 0.043(3) 0.052(3) -0.003(2) -0.006(3) -0.011(2)
 C55 0.054(3) 0.040(3) 0.047(3) 0.003(2) -0.008(2) -0.007(2)
 C56 0.051(3) 0.033(2) 0.052(3) -0.001(2) 0.002(2) 0.001(2)
 C57 0.049(3) 0.027(2) 0.046(3) -0.001(2) -0.015(2) -0.0004(19)
 C58 0.050(3) 0.024(2) 0.031(2) -0.0018(17) -0.012(2) -0.0002(19)
 C59 0.048(3) 0.0148(18) 0.032(2) 0.0009(16) -0.0100(19) -0.0012(17)
 C60 0.051(3) 0.024(2) 0.032(2) -0.0044(17) -0.009(2) -0.0077(19)
 C61 0.058(3) 0.023(2) 0.032(2) -0.0025(18) -0.006(2) 0.002(2)
 C62 0.046(3) 0.0179(19) 0.031(2) -0.0011(16) -0.0069(19) -0.0078(17)
 C63 0.054(3) 0.026(2) 0.033(2) -0.0031(18) -0.010(2) -0.0006(19)
 C64 0.069(3) 0.031(2) 0.030(2) -0.0031(19) -0.003(2) -0.008(2)
 C65 0.057(3) 0.027(2) 0.045(3) -0.006(2) 0.005(2) -0.011(2)
 C66 0.044(3) 0.025(2) 0.050(3) -0.001(2) -0.009(2) -0.0094(19)
 C67 0.046(3) 0.022(2) 0.037(2) 0.0025(17) -0.011(2) -0.0109(18)
 C68 0.037(2) 0.039(2) 0.043(3) 0.003(2) -0.013(2) -0.005(2)
 C69 0.048(3) 0.060(3) 0.050(3) 0.004(3) -0.015(2) -0.011(3)
 C70 0.055(3) 0.066(4) 0.057(3) -0.014(3) -0.021(3) 0.003(3)
 C71 0.073(5) 0.126(7) 0.068(4) -0.012(4) -0.038(4) -0.014(4)
 C72 0.095(6) 0.125(7) 0.077(5) -0.014(5) -0.049(5) 0.000(5)
 C73 0.107(6) 0.130(7) 0.054(4) -0.019(5) -0.038(4) 0.021(6)
 C74 0.084(5) 0.084(5) 0.045(3) -0.008(3) -0.024(3) 0.018(4)
 C75 0.065(4) 0.056(3) 0.048(3) -0.007(3) -0.019(3) 0.015(3)
 C76 0.052(3) 0.045(3) 0.047(3) 0.003(2) -0.008(2) 0.003(2)
 C77 0.042(3) 0.034(2) 0.044(3) 0.007(2) -0.013(2) -0.003(2)
 C78 0.036(2) 0.0179(19) 0.052(3) 0.0074(19) -0.008(2) -0.0045(17)
 C79 0.049(3) 0.025(2) 0.053(3) 0.005(2) -0.004(2) -0.007(2)
 C80 0.039(3) 0.022(2) 0.070(4) 0.000(2) -0.002(2) -0.0034(19)
 C81 0.035(3) 0.026(2) 0.083(4) -0.007(2) -0.013(3) -0.0051(19)
 C82 0.040(3) 0.026(2) 0.068(3) -0.009(2) -0.014(2) -0.0023(19)
 C83 0.035(2) 0.0160(19) 0.055(3) 0.0021(19) -0.008(2) -0.0037(16)
 C84 0.036(2) 0.0179(19) 0.057(3) -0.0047(19) -0.006(2) -0.0026(17)
 C85 0.045(3) 0.027(2) 0.061(3) -0.010(2) -0.011(2) -0.002(2)
 C86 0.056(3) 0.031(2) 0.062(3) -0.010(2) -0.004(3) -0.008(2)
 C87 0.038(3) 0.028(2) 0.063(3) 0.002(2) -0.008(2) 0.0004(19)
 C88 0.041(3) 0.028(2) 0.073(4) 0.005(2) -0.003(3) 0.001(2)
 C89 0.058(4) 0.037(3) 0.096(5) -0.010(3) 0.025(3) -0.004(3)
 C90 0.050(3) 0.038(3) 0.085(5) -0.007(3) 0.018(3) -0.004(2)
 C91 0.076(4) 0.053(4) 0.073(4) -0.018(3) 0.014(3) -0.023(3)
 C92 0.077(4) 0.055(3) 0.055(4) -0.008(3) 0.011(3) -0.019(3)
 C93 0.045(3) 0.043(3) 0.063(4) -0.010(3) 0.018(3) -0.007(2)
 C94 0.054(3) 0.053(3) 0.076(4) -0.004(3) -0.002(3) -0.013(3)
 C95 0.053(3) 0.052(3) 0.089(5) 0.005(3) 0.001(3) -0.006(3)
 C96 0.053(3) 0.046(3) 0.054(3) -0.012(3) 0.016(3) -0.009(2)
 N5 0.087(4) 0.065(3) 0.100(5) -0.028(3) -0.045(4) 0.013(3)
 C102 0.072(5) 0.133(7) 0.095(6) -0.056(5) -0.024(4) -0.001(5)
 C103 0.077(4) 0.064(4) 0.065(4) -0.020(3) -0.025(3) 0.009(3)

_geom_special_details
;
 All esds (except the esd in the dihedral angle between two l.s. planes)
 are estimated using the full covariance matrix.  The cell esds are taken
 into account individually in the estimation of esds in distances, angles
 and torsion angles; correlations between esds in cell parameters are only
 used when they are defined by crystal symmetry.  An approximate (isotropic)
 treatment of cell esds is used for estimating esds involving l.s. planes.
;
loop_
  _geom_bond_atom_site_label_1
  _geom_bond_atom_site_label_2
  _geom_bond_distance
  _geom_bond_site_symmetry_2
  _geom_bond_publ_flag
 S1 O9 1.410(5) . ?
 S1 O10 1.435(4) . ?
 S1 O11 1.469(5) . ?
 S1 C97 1.803(7) . ?
 F1 C97 1.337(7) . ?
 F2 C97 1.320(7) . ?
 F3 C97 1.318(7) . ?
 S2 O12 1.369(7) . ?
 S2 O13 1.354(10) . ?
 S2 O14 1.365(5) . ?
 S2 C100 1.781(11) . ?
 F4 C100 1.298(9) . ?
 F5 C100 1.336(10) . ?
 F6 C100 1.443(10) . ?
 S3 O18 1.397(10) . ?
 S3 O19 1.506(11) . ?
 S3 O20 1.425(10) . ?
 S3 C99 1.790(14) . ?
 F10 C99 1.396(12) . ?
 F11 C99 1.398(12) . ?
 F12 C99 1.389(12) . ?
 S4 O15 1.430(9) . ?
 S4 O16 1.411(9) . ?
 S4 O17 1.448(9) . ?
 S4 C98 1.844(17) . ?
 F7 C98 1.307(10) . ?
 F8 C98 1.319(10) . ?
 F9 C98 1.261(10) . ?
 S4A O17A 1.466(13) . ?
 S4A O15A 1.437(13) . ?
 S4A O16A 1.433(14) . ?
 S4A C98A 1.89(2) . ?
 F8A C98A 1.259(14) . ?
 F9A C98A 1.266(14) . ?
 F7A C98A 1.273(13) . ?
 S5 O21 1.371(10) . ?
 S5 O22 1.454(12) . ?
 S5 O23 1.412(10) . ?
 S5 C101 1.835(15) . ?
 F13 C101 1.372(11) . ?
 F14 C101 1.375(11) . ?
 F15 C101 1.367(11) . ?
 O1 H1 0.8399 . ?
 O1 C1 1.271(6) . ?
 O2 H2 0.8399 . ?
 O2 C1 1.257(6) . ?
 O3 H3 0.8400 . ?
 O3 C48 1.255(7) . ?
 O4 H4 0.8401 . ?
 O4 C48 1.246(7) . ?
 N1 C8 1.500(6) . ?
 N1 C9 1.343(6) . ?
 N1 C13 1.347(7) . ?
 N2 C38 1.346(6) . ?
 N2 C40 1.347(6) . ?
 N2 C41 1.491(6) . ?
 C1 C2 1.483(6) . ?
 C2 C3 1.384(7) . ?
 C2 C7 1.372(7) . ?
 C3 H3A 0.9500 . ?
 C3 C4 1.387(7) . ?
 C4 H4A 0.9500 . ?
 C4 C5 1.396(8) . ?
 C5 C6 1.369(8) . ?
 C5 C8 1.507(7) . ?
 C6 H6A 0.9500 . ?
 C6 C7 1.398(7) . ?
 C7 H7A 0.9500 . ?
 C8 H8A 0.9900 . ?
 C8 H8B 0.9900 . ?
 C9 H9 0.9500 . ?
 C9 C10 1.372(7) . ?
 C10 H10 0.9500 . ?
 C10 C11 1.402(6) . ?
 C11 C12 1.388(6) . ?
 C11 C14 1.471(6) . ?
 C12 H12 0.9500 . ?
 C12 C13 1.374(7) . ?
 C13 H13 0.9500 . ?
 C14 C15 1.410(6) . ?
 C14 C19 1.402(6) . ?
 C15 H15 0.9500 . ?
 C15 C16 1.373(7) . ?
 C16 H16 0.9500 . ?
 C16 C17 1.380(7) . ?
 C17 H17 0.9500 . ?
 C17 C18 1.381(7) . ?
 C18 H18 0.9500 . ?
 C18 C19 1.394(6) . ?
 C19 C20 1.490(6) . ?
 C20 C21 1.382(6) . ?
 C20 C29 1.436(6) . ?
 C21 H21 0.9500 . ?
 C21 C22 1.404(7) . ?
 C22 C23 1.423(7) . ?
 C22 C27 1.415(7) . ?
 C23 H23 0.9500 . ?
 C23 C24 1.354(9) . ?
 C24 H24 0.9500 . ?
 C24 C25 1.408(10) . ?
 C25 H25 0.9500 . ?
 C25 C26 1.379(9) . ?
 C26 H26 0.9500 . ?
 C26 C27 1.419(8) . ?
 C27 C28 1.406(7) . ?
 C28 H28 0.9500 . ?
 C28 C29 1.375(7) . ?
 C29 C30 1.494(6) . ?
 C30 C31 1.399(6) . ?
 C30 C35 1.408(6) . ?
 C31 H31 0.9500 . ?
 C31 C32 1.379(7) . ?
 C32 H32 0.9500 . ?
 C32 C33 1.376(7) . ?
 C33 H33 0.9500 . ?
 C33 C34 1.380(7) . ?
 C34 H34 0.9500 . ?
 C34 C35 1.397(6) . ?
 C35 C36 1.476(6) . ?
 C36 C37 1.395(6) . ?
 C36 C39 1.402(6) . ?
 C37 H37 0.9500 . ?
 C37 C38 1.364(7) . ?
 C38 H38 0.9500 . ?
 C39 H39 0.9500 . ?
 C39 C40 1.368(7) . ?
 C40 H40 0.9500 . ?
 C41 H41A 0.9900 . ?
 C41 H41B 0.9900 . ?
 C41 C42 1.502(7) . ?
 C42 C43 1.386(8) . ?
 C42 C47 1.374(8) . ?
 C43 H43 0.9500 . ?
 C43 C44 1.386(7) . ?
 C44 H44 0.9500 . ?
 C44 C45 1.389(8) . ?
 C45 C46 1.363(8) . ?
 C45 C48 1.502(7) . ?
 C46 H46 0.9500 . ?
 C46 C47 1.396(8) . ?
 C47 H47 0.9500 . ?
 O5 H5 0.8400 . ?
 O5 C49 1.262(6) . ?
 O6 H6 0.8401 . ?
 O6 C49 1.247(6) . ?
 O7 H7 0.8400 . ?
 O7 C96 1.251(7) . ?
 O8 H8 0.8400 . ?
 O8 C96 1.252(7) . ?
 N3 C56 1.499(6) . ?
 N3 C57 1.342(6) . ?
 N3 C61 1.328(6) . ?
 N4 C86 1.351(7) . ?
 N4 C88 1.348(7) . ?
 N4 C89 1.506(7) . ?
 C49 C50 1.500(7) . ?
 C50 C51 1.368(7) . ?
 C50 C55 1.381(7) . ?
 C51 H51 0.9500 . ?
 C51 C52 1.390(7) . ?
 C52 H52 0.9500 . ?
 C52 C53 1.371(7) . ?
 C53 C54 1.388(7) . ?
 C53 C56 1.516(6) . ?
 C54 H54 0.9500 . ?
 C54 C55 1.381(7) . ?
 C55 H55 0.9500 . ?
 C56 H56A 0.9900 . ?
 C56 H56B 0.9900 . ?
 C57 H57 0.9500 . ?
 C57 C58 1.372(7) . ?
 C58 H58 0.9500 . ?
 C58 C59 1.396(6) . ?
 C59 C60 1.394(6) . ?
 C59 C62 1.481(6) . ?
 C60 H60 0.9500 . ?
 C60 C61 1.381(7) . ?
 C61 H61 0.9500 . ?
 C62 C63 1.404(6) . ?
 C62 C67 1.403(6) . ?
 C63 H63 0.9500 . ?
 C63 C64 1.377(7) . ?
 C64 H64 0.9500 . ?
 C64 C65 1.381(7) . ?
 C65 H65 0.9500 . ?
 C65 C66 1.384(7) . ?
 C66 H66 0.9500 . ?
 C66 C67 1.398(7) . ?
 C67 C68 1.498(6) . ?
 C68 C69 1.384(7) . ?
 C68 C77 1.436(6) . ?
 C69 H69 0.9500 . ?
 C69 C70 1.423(8) . ?
 C70 C71 1.419(8) . ?
 C70 C75 1.418(8) . ?
 C71 H71 0.9500 . ?
 C71 C72 1.362(10) . ?
 C72 H72 0.9500 . ?
 C72 C73 1.398(12) . ?
 C73 H73 0.9500 . ?
 C73 C74 1.347(10) . ?
 C74 H74 0.9500 . ?
 C74 C75 1.418(8) . ?
 C75 C76 1.413(8) . ?
 C76 H76 0.9500 . ?
 C76 C77 1.385(7) . ?
 C77 C78 1.507(6) . ?
 C78 C79 1.400(7) . ?
 C78 C83 1.406(7) . ?
 C79 H79 0.9500 . ?
 C79 C80 1.382(7) . ?
 C80 H80 0.9500 . ?
 C80 C81 1.376(8) . ?
 C81 H81 0.9500 . ?
 C81 C82 1.380(7) . ?
 C82 H82 0.9500 . ?
 C82 C83 1.399(6) . ?
 C83 C84 1.483(7) . ?
 C84 C85 1.390(7) . ?
 C84 C87 1.404(6) . ?
 C85 H85 0.9500 . ?
 C85 C86 1.359(7) . ?
 C86 H86 0.9500 . ?
 C87 H87 0.9500 . ?
 C87 C88 1.360(7) . ?
 C88 H88 0.9500 . ?
 C89 H89A 0.9900 . ?
 C89 H89B 0.9900 . ?
 C89 C90 1.519(7) . ?
 C90 C91 1.387(9) . ?
 C90 C95 1.370(9) . ?
 C91 H91 0.9500 . ?
 C91 C92 1.385(8) . ?
 C92 H92 0.9500 . ?
 C92 C93 1.382(9) . ?
 C93 C94 1.374(9) . ?
 C93 C96 1.503(7) . ?
 C94 H94 0.9500 . ?
 C94 C95 1.388(8) . ?
 C95 H95 0.9500 . ?
 N5 C103 1.136(8) . ?
 C102 H10A 0.9800 . ?
 C102 H10B 0.9800 . ?
 C102 H10C 0.9800 . ?
 C102 C103 1.466(9) . ?

loop_
  _geom_angle_atom_site_label_1
  _geom_angle_atom_site_label_2
  _geom_angle_atom_site_label_3
  _geom_angle
  _geom_angle_site_symmetry_1
  _geom_angle_site_symmetry_3
  _geom_angle_publ_flag
 O9 S1 O10 115.1(3) . . ?
 O9 S1 O11 114.4(4) . . ?
 O9 S1 C97 104.4(3) . . ?
 O10 S1 O11 114.6(3) . . ?
 O10 S1 C97 103.8(3) . . ?
 O11 S1 C97 102.5(4) . . ?
 F1 C97 S1 111.6(4) . . ?
 F2 C97 S1 109.7(4) . . ?
 F2 C97 F1 107.7(6) . . ?
 F3 C97 S1 112.1(5) . . ?
 F3 C97 F1 106.5(6) . . ?
 F3 C97 F2 109.0(6) . . ?
 O12 S2 C100 106.3(5) . . ?
 O13 S2 O12 102.2(7) . . ?
 O13 S2 O14 121.5(7) . . ?
 O13 S2 C100 103.2(6) . . ?
 O14 S2 O12 117.0(5) . . ?
 O14 S2 C100 105.0(4) . . ?
 F4 C100 S2 111.6(7) . . ?
 F4 C100 F5 115.3(9) . . ?
 F4 C100 F6 108.2(8) . . ?
 F5 C100 S2 111.0(7) . . ?
 F5 C100 F6 104.5(8) . . ?
 F6 C100 S2 105.4(7) . . ?
 O18 S3 O19 104.0(9) . . ?
 O18 S3 O20 110.3(10) . . ?
 O18 S3 C99 123.7(11) . . ?
 O19 S3 C99 95.0(9) . . ?
 O20 S3 O19 102.4(9) . . ?
 O20 S3 C99 116.5(11) . . ?
 F10 C99 S3 115.4(11) . . ?
 F10 C99 F11 111.0(13) . . ?
 F11 C99 S3 94.8(10) . . ?
 F12 C99 S3 113.6(11) . . ?
 F12 C99 F10 111.4(11) . . ?
 F12 C99 F11 109.3(13) . . ?
 O15 S4 O17 112.6(9) . . ?
 O15 S4 C98 92.2(9) . . ?
 O16 S4 O15 120.3(10) . . ?
 O16 S4 O17 126.5(10) . . ?
 O16 S4 C98 83.6(9) . . ?
 O17 S4 C98 87.1(9) . . ?
 F7 C98 S4 103.9(10) . . ?
 F7 C98 F8 108.2(12) . . ?
 F8 C98 S4 111.9(11) . . ?
 F9 C98 S4 114.9(10) . . ?
 F9 C98 F7 112.9(12) . . ?
 F9 C98 F8 105.0(12) . . ?
 O17A S4A C98A 77.0(13) . . ?
 O15A S4A O17A 114.2(14) . . ?
 O15A S4A C98A 75.5(13) . . ?
 O16A S4A O17A 114.6(15) . . ?
 O16A S4A O15A 117.5(15) . . ?
 O16A S4A C98A 79.9(14) . . ?
 F8A C98A S4A 106.0(14) . . ?
 F8A C98A F9A 108.1(16) . . ?
 F8A C98A F7A 112.8(16) . . ?
 F9A C98A S4A 108.9(15) . . ?
 F9A C98A F7A 114.1(16) . . ?
 F7A C98A S4A 106.6(14) . . ?
 O21 S5 O22 112.6(11) . . ?
 O21 S5 O23 132.9(10) . . ?
 O21 S5 C101 106.2(8) . . ?
 O22 S5 C101 101.6(10) . . ?
 O23 S5 O22 97.2(11) . . ?
 O23 S5 C101 102.3(8) . . ?
 F13 C101 S5 108.0(12) . . ?
 F13 C101 F14 112.4(10) . . ?
 F14 C101 S5 105.8(12) . . ?
 F15 C101 S5 107.6(11) . . ?
 F15 C101 F13 111.8(10) . . ?
 F15 C101 F14 110.9(10) . . ?
 C1 O1 H1 109.2 . . ?
 C1 O2 H2 114.8 . . ?
 C48 O3 H3 114.1 . . ?
 C48 O4 H4 108.9 . . ?
 C9 N1 C8 119.6(5) . . ?
 C9 N1 C13 121.1(4) . . ?
 C13 N1 C8 119.3(5) . . ?
 C38 N2 C40 120.4(4) . . ?
 C38 N2 C41 120.1(4) . . ?
 C40 N2 C41 119.5(4) . . ?
 O1 C1 C2 116.7(4) . . ?
 O2 C1 O1 124.5(5) . . ?
 O2 C1 C2 118.8(5) . . ?
 C3 C2 C1 120.0(5) . . ?
 C7 C2 C1 119.7(5) . . ?
 C7 C2 C3 120.3(5) . . ?
 C2 C3 H3A 119.9 . . ?
 C2 C3 C4 120.1(5) . . ?
 C4 C3 H3A 119.9 . . ?
 C3 C4 H4A 120.2 . . ?
 C3 C4 C5 119.6(5) . . ?
 C5 C4 H4A 120.2 . . ?
 C4 C5 C8 119.1(5) . . ?
 C6 C5 C4 119.8(5) . . ?
 C6 C5 C8 121.0(5) . . ?
 C5 C6 H6A 119.7 . . ?
 C5 C6 C7 120.5(5) . . ?
 C7 C6 H6A 119.7 . . ?
 C2 C7 C6 119.6(5) . . ?
 C2 C7 H7A 120.2 . . ?
 C6 C7 H7A 120.2 . . ?
 N1 C8 C5 110.6(4) . . ?
 N1 C8 H8A 109.5 . . ?
 N1 C8 H8B 109.5 . . ?
 C5 C8 H8A 109.5 . . ?
 C5 C8 H8B 109.5 . . ?
 H8A C8 H8B 108.1 . . ?
 N1 C9 H9 119.7 . . ?
 N1 C9 C10 120.6(5) . . ?
 C10 C9 H9 119.7 . . ?
 C9 C10 H10 120.0 . . ?
 C9 C10 C11 119.9(4) . . ?
 C11 C10 H10 120.0 . . ?
 C10 C11 C14 121.3(4) . . ?
 C12 C11 C10 117.7(4) . . ?
 C12 C11 C14 121.0(4) . . ?
 C11 C12 H12 119.8 . . ?
 C13 C12 C11 120.5(5) . . ?
 C13 C12 H12 119.8 . . ?
 N1 C13 C12 120.2(5) . . ?
 N1 C13 H13 119.9 . . ?
 C12 C13 H13 119.9 . . ?
 C15 C14 C11 117.4(4) . . ?
 C19 C14 C11 123.2(4) . . ?
 C19 C14 C15 119.3(4) . . ?
 C14 C15 H15 119.4 . . ?
 C16 C15 C14 121.2(5) . . ?
 C16 C15 H15 119.4 . . ?
 C15 C16 H16 120.3 . . ?
 C15 C16 C17 119.4(5) . . ?
 C17 C16 H16 120.3 . . ?
 C16 C17 H17 119.9 . . ?
 C16 C17 C18 120.2(5) . . ?
 C18 C17 H17 119.9 . . ?
 C17 C18 H18 119.1 . . ?
 C17 C18 C19 121.7(5) . . ?
 C19 C18 H18 119.1 . . ?
 C14 C19 C20 125.1(4) . . ?
 C18 C19 C14 118.1(4) . . ?
 C18 C19 C20 116.8(4) . . ?
 C21 C20 C19 117.7(4) . . ?
 C21 C20 C29 118.5(4) . . ?
 C29 C20 C19 123.7(4) . . ?
 C20 C21 H21 118.8 . . ?
 C20 C21 C22 122.5(4) . . ?
 C22 C21 H21 118.8 . . ?
 C21 C22 C23 121.9(5) . . ?
 C21 C22 C27 118.8(4) . . ?
 C27 C22 C23 119.3(5) . . ?
 C22 C23 H23 120.0 . . ?
 C24 C23 C22 119.9(6) . . ?
 C24 C23 H23 120.0 . . ?
 C23 C24 H24 119.5 . . ?
 C23 C24 C25 121.1(6) . . ?
 C25 C24 H24 119.5 . . ?
 C24 C25 H25 119.6 . . ?
 C26 C25 C24 120.7(6) . . ?
 C26 C25 H25 119.6 . . ?
 C25 C26 H26 120.4 . . ?
 C25 C26 C27 119.3(6) . . ?
 C27 C26 H26 120.4 . . ?
 C22 C27 C26 119.6(5) . . ?
 C28 C27 C22 118.6(5) . . ?
 C28 C27 C26 121.7(5) . . ?
 C27 C28 H28 118.8 . . ?
 C29 C28 C27 122.5(5) . . ?
 C29 C28 H28 118.8 . . ?
 C20 C29 C30 124.6(4) . . ?
 C28 C29 C20 119.1(4) . . ?
 C28 C29 C30 116.3(4) . . ?
 C31 C30 C29 118.3(4) . . ?
 C31 C30 C35 117.9(4) . . ?
 C35 C30 C29 123.8(4) . . ?
 C30 C31 H31 119.2 . . ?
 C32 C31 C30 121.6(5) . . ?
 C32 C31 H31 119.2 . . ?
 C31 C32 H32 119.9 . . ?
 C33 C32 C31 120.2(5) . . ?
 C33 C32 H32 119.9 . . ?
 C32 C33 H33 120.2 . . ?
 C32 C33 C34 119.6(4) . . ?
 C34 C33 H33 120.2 . . ?
 C33 C34 H34 119.4 . . ?
 C33 C34 C35 121.2(5) . . ?
 C35 C34 H34 119.4 . . ?
 C30 C35 C36 122.4(4) . . ?
 C34 C35 C30 119.5(4) . . ?
 C34 C35 C36 118.1(4) . . ?
 C37 C36 C35 121.4(4) . . ?
 C37 C36 C39 116.8(4) . . ?
 C39 C36 C35 121.8(4) . . ?
 C36 C37 H37 119.7 . . ?
 C38 C37 C36 120.5(4) . . ?
 C38 C37 H37 119.7 . . ?
 N2 C38 C37 121.1(5) . . ?
 N2 C38 H38 119.5 . . ?
 C37 C38 H38 119.5 . . ?
 C36 C39 H39 119.6 . . ?
 C40 C39 C36 120.8(4) . . ?
 C40 C39 H39 119.6 . . ?
 N2 C40 C39 120.4(4) . . ?
 N2 C40 H40 119.8 . . ?
 C39 C40 H40 119.8 . . ?
 N2 C41 H41A 109.5 . . ?
 N2 C41 H41B 109.5 . . ?
 N2 C41 C42 110.8(4) . . ?
 H41A C41 H41B 108.1 . . ?
 C42 C41 H41A 109.5 . . ?
 C42 C41 H41B 109.5 . . ?
 C43 C42 C41 120.3(5) . . ?
 C47 C42 C41 120.3(5) . . ?
 C47 C42 C43 119.4(5) . . ?
 C42 C43 H43 119.6 . . ?
 C44 C43 C42 120.8(6) . . ?
 C44 C43 H43 119.6 . . ?
 C43 C44 H44 120.5 . . ?
 C43 C44 C45 119.0(5) . . ?
 C45 C44 H44 120.5 . . ?
 C44 C45 C48 119.4(5) . . ?
 C46 C45 C44 120.5(5) . . ?
 C46 C45 C48 120.1(5) . . ?
 C45 C46 H46 119.8 . . ?
 C45 C46 C47 120.3(6) . . ?
 C47 C46 H46 119.8 . . ?
 C42 C47 C46 119.9(5) . . ?
 C42 C47 H47 120.0 . . ?
 C46 C47 H47 120.0 . . ?
 O3 C48 C45 117.5(6) . . ?
 O4 C48 O3 124.8(5) . . ?
 O4 C48 C45 117.6(6) . . ?
 C49 O5 H5 115.8 . . ?
 C49 O6 H6 109.8 . . ?
 C96 O7 H7 121.9 . . ?
 C96 O8 H8 109.6 . . ?
 C57 N3 C56 120.1(4) . . ?
 C61 N3 C56 119.5(4) . . ?
 C61 N3 C57 120.4(4) . . ?
 C86 N4 C89 118.6(5) . . ?
 C88 N4 C86 120.8(5) . . ?
 C88 N4 C89 120.5(5) . . ?
 O5 C49 C50 117.5(5) . . ?
 O6 C49 O5 124.8(5) . . ?
 O6 C49 C50 117.8(5) . . ?
 C51 C50 C49 119.7(5) . . ?
 C51 C50 C55 120.3(5) . . ?
 C55 C50 C49 120.1(5) . . ?
 C50 C51 H51 120.1 . . ?
 C50 C51 C52 119.8(5) . . ?
 C52 C51 H51 120.1 . . ?
 C51 C52 H52 119.8 . . ?
 C53 C52 C51 120.4(5) . . ?
 C53 C52 H52 119.8 . . ?
 C52 C53 C54 119.6(5) . . ?
 C52 C53 C56 120.6(5) . . ?
 C54 C53 C56 119.8(5) . . ?
 C53 C54 H54 120.0 . . ?
 C55 C54 C53 120.0(5) . . ?
 C55 C54 H54 120.0 . . ?
 C50 C55 H55 120.0 . . ?
 C54 C55 C50 119.9(5) . . ?
 C54 C55 H55 120.0 . . ?
 N3 C56 C53 110.5(4) . . ?
 N3 C56 H56A 109.6 . . ?
 N3 C56 H56B 109.6 . . ?
 C53 C56 H56A 109.6 . . ?
 C53 C56 H56B 109.6 . . ?
 H56A C56 H56B 108.1 . . ?
 N3 C57 H57 119.7 . . ?
 N3 C57 C58 120.6(4) . . ?
 C58 C57 H57 119.7 . . ?
 C57 C58 H58 119.6 . . ?
 C57 C58 C59 120.8(4) . . ?
 C59 C58 H58 119.6 . . ?
 C58 C59 C62 121.2(4) . . ?
 C60 C59 C58 116.9(4) . . ?
 C60 C59 C62 121.9(4) . . ?
 C59 C60 H60 120.1 . . ?
 C61 C60 C59 119.9(4) . . ?
 C61 C60 H60 120.1 . . ?
 N3 C61 C60 121.5(4) . . ?
 N3 C61 H61 119.3 . . ?
 C60 C61 H61 119.3 . . ?
 C63 C62 C59 118.0(4) . . ?
 C67 C62 C59 122.8(4) . . ?
 C67 C62 C63 119.1(4) . . ?
 C62 C63 H63 119.2 . . ?
 C64 C63 C62 121.7(5) . . ?
 C64 C63 H63 119.2 . . ?
 C63 C64 H64 120.3 . . ?
 C63 C64 C65 119.4(4) . . ?
 C65 C64 H64 120.3 . . ?
 C64 C65 H65 120.1 . . ?
 C64 C65 C66 119.8(5) . . ?
 C66 C65 H65 120.1 . . ?
 C65 C66 H66 119.0 . . ?
 C65 C66 C67 121.9(5) . . ?
 C67 C66 H66 119.0 . . ?
 C62 C67 C68 123.5(4) . . ?
 C66 C67 C62 118.1(4) . . ?
 C66 C67 C68 118.4(4) . . ?
 C69 C68 C67 117.1(4) . . ?
 C69 C68 C77 118.4(4) . . ?
 C77 C68 C67 124.5(4) . . ?
 C68 C69 H69 118.5 . . ?
 C68 C69 C70 123.1(5) . . ?
 C70 C69 H69 118.5 . . ?
 C71 C70 C69 122.4(6) . . ?
 C75 C70 C69 118.1(5) . . ?
 C75 C70 C71 119.5(6) . . ?
 C70 C71 H71 120.3 . . ?
 C72 C71 C70 119.4(8) . . ?
 C72 C71 H71 120.3 . . ?
 C71 C72 H72 119.6 . . ?
 C71 C72 C73 120.9(7) . . ?
 C73 C72 H72 119.6 . . ?
 C72 C73 H73 119.4 . . ?
 C74 C73 C72 121.3(7) . . ?
 C74 C73 H73 119.4 . . ?
 C73 C74 H74 119.9 . . ?
 C73 C74 C75 120.2(7) . . ?
 C75 C74 H74 119.9 . . ?
 C70 C75 C74 118.7(6) . . ?
 C76 C75 C70 118.6(5) . . ?
 C76 C75 C74 122.7(6) . . ?
 C75 C76 H76 118.6 . . ?
 C77 C76 C75 122.9(5) . . ?
 C77 C76 H76 118.6 . . ?
 C68 C77 C78 123.4(4) . . ?
 C76 C77 C68 118.9(5) . . ?
 C76 C77 C78 117.6(4) . . ?
 C79 C78 C77 116.0(5) . . ?
 C79 C78 C83 117.9(4) . . ?
 C83 C78 C77 126.0(4) . . ?
 C78 C79 H79 119.2 . . ?
 C80 C79 C78 121.5(5) . . ?
 C80 C79 H79 119.2 . . ?
 C79 C80 H80 119.9 . . ?
 C81 C80 C79 120.2(5) . . ?
 C81 C80 H80 119.9 . . ?
 C80 C81 H81 120.2 . . ?
 C80 C81 C82 119.6(5) . . ?
 C82 C81 H81 120.2 . . ?
 C81 C82 H82 119.4 . . ?
 C81 C82 C83 121.2(5) . . ?
 C83 C82 H82 119.4 . . ?
 C78 C83 C84 123.4(4) . . ?
 C82 C83 C78 119.5(4) . . ?
 C82 C83 C84 117.0(5) . . ?
 C85 C84 C83 120.9(4) . . ?
 C85 C84 C87 117.5(5) . . ?
 C87 C84 C83 121.5(5) . . ?
 C84 C85 H85 119.6 . . ?
 C86 C85 C84 120.8(5) . . ?
 C86 C85 H85 119.6 . . ?
 N4 C86 C85 120.1(5) . . ?
 N4 C86 H86 119.9 . . ?
 C85 C86 H86 119.9 . . ?
 C84 C87 H87 120.1 . . ?
 C88 C87 C84 119.8(5) . . ?
 C88 C87 H87 120.1 . . ?
 N4 C88 C87 120.8(5) . . ?
 N4 C88 H88 119.6 . . ?
 C87 C88 H88 119.6 . . ?
 N4 C89 H89A 109.6 . . ?
 N4 C89 H89B 109.6 . . ?
 N4 C89 C90 110.4(4) . . ?
 H89A C89 H89B 108.1 . . ?
 C90 C89 H89A 109.6 . . ?
 C90 C89 H89B 109.6 . . ?
 C91 C90 C89 120.2(6) . . ?
 C95 C90 C89 120.4(6) . . ?
 C95 C90 C91 119.4(5) . . ?
 C90 C91 H91 120.0 . . ?
 C92 C91 C90 119.9(6) . . ?
 C92 C91 H91 120.0 . . ?
 C91 C92 H92 120.0 . . ?
 C93 C92 C91 120.1(6) . . ?
 C93 C92 H92 120.0 . . ?
 C92 C93 C96 119.4(6) . . ?
 C94 C93 C92 120.1(5) . . ?
 C94 C93 C96 120.5(6) . . ?
 C93 C94 H94 120.2 . . ?
 C93 C94 C95 119.5(6) . . ?
 C95 C94 H94 120.2 . . ?
 C90 C95 C94 120.9(7) . . ?
 C90 C95 H95 119.5 . . ?
 C94 C95 H95 119.5 . . ?
 O7 C96 O8 123.6(5) . . ?
 O7 C96 C93 117.5(6) . . ?
 O8 C96 C93 118.9(6) . . ?
 H10A C102 H10B 109.5 . . ?
 H10A C102 H10C 109.5 . . ?
 H10B C102 H10C 109.5 . . ?
 C103 C102 H10A 109.5 . . ?
 C103 C102 H10B 109.5 . . ?
 C103 C102 H10C 109.5 . . ?
 N5 C103 C102 179.5(9) . . ?

loop_
  _geom_torsion_atom_site_label_1
  _geom_torsion_atom_site_label_2
  _geom_torsion_atom_site_label_3
  _geom_torsion_atom_site_label_4
  _geom_torsion
  _geom_torsion_site_symmetry_1
  _geom_torsion_site_symmetry_2
  _geom_torsion_site_symmetry_3
  _geom_torsion_site_symmetry_4
  _geom_torsion_publ_flag
 O9 S1 C97 F1 -63.3(6) . . . . ?
 O9 S1 C97 F2 56.0(5) . . . . ?
 O9 S1 C97 F3 177.3(5) . . . . ?
 O10 S1 C97 F1 175.8(5) . . . . ?
 O10 S1 C97 F2 -64.9(5) . . . . ?
 O10 S1 C97 F3 56.4(5) . . . . ?
 O11 S1 C97 F1 56.2(6) . . . . ?
 O11 S1 C97 F2 175.5(5) . . . . ?
 O11 S1 C97 F3 -63.2(6) . . . . ?
 O12 S2 C100 F4 46.0(9) . . . . ?
 O12 S2 C100 F5 -84.2(8) . . . . ?
 O12 S2 C100 F6 163.2(7) . . . . ?
 O13 S2 C100 F4 -61.2(10) . . . . ?
 O13 S2 C100 F5 168.7(9) . . . . ?
 O13 S2 C100 F6 56.1(9) . . . . ?
 O14 S2 C100 F4 170.6(8) . . . . ?
 O14 S2 C100 F5 40.5(8) . . . . ?
 O14 S2 C100 F6 -72.1(7) . . . . ?
 O18 S3 C99 F10 -9.8(16) . . . . ?
 O18 S3 C99 F11 106.2(12) . . . . ?
 O18 S3 C99 F12 -140.3(15) . . . . ?
 O19 S3 C99 F10 -120.4(13) . . . . ?
 O19 S3 C99 F11 -4.4(10) . . . . ?
 O19 S3 C99 F12 109.1(13) . . . . ?
 O20 S3 C99 F10 133.1(14) . . . . ?
 O20 S3 C99 F11 -110.9(12) . . . . ?
 O20 S3 C99 F12 2.6(15) . . . . ?
 O15 S4 C98 F7 -82.5(11) . . . . ?
 O15 S4 C98 F8 161.0(11) . . . . ?
 O15 S4 C98 F9 41.3(12) . . . . ?
 O16 S4 C98 F7 37.7(11) . . . . ?
 O16 S4 C98 F8 -78.8(11) . . . . ?
 O16 S4 C98 F9 161.5(12) . . . . ?
 O17 S4 C98 F7 164.9(11) . . . . ?
 O17 S4 C98 F8 48.4(11) . . . . ?
 O17 S4 C98 F9 -71.3(11) . . . . ?
 O17A S4A C98A F8A -94.1(14) . . . . ?
 O17A S4A C98A F9A 149.8(15) . . . . ?
 O17A S4A C98A F7A 26.3(14) . . . . ?
 O15A S4A C98A F8A 25.5(14) . . . . ?
 O15A S4A C98A F9A -90.6(15) . . . . ?
 O15A S4A C98A F7A 145.9(15) . . . . ?
 O16A S4A C98A F8A 147.5(15) . . . . ?
 O16A S4A C98A F9A 31.5(15) . . . . ?
 O16A S4A C98A F7A -92.1(15) . . . . ?
 O21 S5 C101 F13 54.2(12) . . . . ?
 O21 S5 C101 F14 -66.4(12) . . . . ?
 O21 S5 C101 F15 175.1(11) . . . . ?
 O22 S5 C101 F13 172.1(12) . . . . ?
 O22 S5 C101 F14 51.5(13) . . . . ?
 O22 S5 C101 F15 -67.1(12) . . . . ?
 O23 S5 C101 F13 -87.8(11) . . . . ?
 O23 S5 C101 F14 151.7(10) . . . . ?
 O23 S5 C101 F15 33.1(11) . . . . ?
 O1 C1 C2 C3 -11.4(7) . . . . ?
 O1 C1 C2 C7 167.5(5) . . . . ?
 O2 C1 C2 C3 167.9(5) . . . . ?
 O2 C1 C2 C7 -13.2(7) . . . . ?
 N1 C9 C10 C11 -1.0(6) . . . . ?
 N2 C41 C42 C43 -80.0(6) . . . . ?
 N2 C41 C42 C47 98.7(6) . . . . ?
 C1 C2 C3 C4 178.8(5) . . . . ?
 C1 C2 C7 C6 -177.2(5) . . . . ?
 C2 C3 C4 C5 -1.0(8) . . . . ?
 C3 C2 C7 C6 1.6(8) . . . . ?
 C3 C4 C5 C6 0.5(8) . . . . ?
 C3 C4 C5 C8 177.9(5) . . . . ?
 C4 C5 C6 C7 1.0(8) . . . . ?
 C4 C5 C8 N1 -81.9(6) . . . . ?
 C5 C6 C7 C2 -2.1(8) . . . . ?
 C6 C5 C8 N1 95.4(6) . . . . ?
 C7 C2 C3 C4 -0.1(8) . . . . ?
 C8 N1 C9 C10 -176.7(4) . . . . ?
 C8 N1 C13 C12 178.0(4) . . . . ?
 C8 C5 C6 C7 -176.3(5) . . . . ?
 C9 N1 C8 C5 92.9(6) . . . . ?
 C9 N1 C13 C12 0.5(6) . . . . ?
 C9 C10 C11 C12 0.0(6) . . . . ?
 C9 C10 C11 C14 -176.7(4) . . . . ?
 C10 C11 C12 C13 1.2(6) . . . . ?
 C10 C11 C14 C15 132.7(4) . . . . ?
 C10 C11 C14 C19 -43.1(6) . . . . ?
 C11 C12 C13 N1 -1.5(6) . . . . ?
 C11 C14 C15 C16 -173.8(4) . . . . ?
 C11 C14 C19 C18 172.5(4) . . . . ?
 C11 C14 C19 C20 -8.8(6) . . . . ?
 C12 C11 C14 C15 -43.9(6) . . . . ?
 C12 C11 C14 C19 140.3(4) . . . . ?
 C13 N1 C8 C5 -84.7(6) . . . . ?
 C13 N1 C9 C10 0.8(6) . . . . ?
 C14 C11 C12 C13 178.0(4) . . . . ?
 C14 C15 C16 C17 0.4(7) . . . . ?
 C14 C19 C20 C21 131.2(5) . . . . ?
 C14 C19 C20 C29 -51.7(7) . . . . ?
 C15 C14 C19 C18 -3.3(6) . . . . ?
 C15 C14 C19 C20 175.5(4) . . . . ?
 C15 C16 C17 C18 -1.9(7) . . . . ?
 C16 C17 C18 C19 0.8(7) . . . . ?
 C17 C18 C19 C14 1.8(6) . . . . ?
 C17 C18 C19 C20 -177.0(4) . . . . ?
 C18 C19 C20 C21 -50.0(6) . . . . ?
 C18 C19 C20 C29 127.0(5) . . . . ?
 C19 C14 C15 C16 2.2(6) . . . . ?
 C19 C20 C21 C22 176.5(5) . . . . ?
 C19 C20 C29 C28 -174.1(5) . . . . ?
 C19 C20 C29 C30 6.5(8) . . . . ?
 C20 C21 C22 C23 175.1(5) . . . . ?
 C20 C21 C22 C27 -3.0(8) . . . . ?
 C20 C29 C30 C31 125.5(5) . . . . ?
 C20 C29 C30 C35 -55.0(7) . . . . ?
 C21 C20 C29 C28 2.9(7) . . . . ?
 C21 C20 C29 C30 -176.5(5) . . . . ?
 C21 C22 C23 C24 -177.4(6) . . . . ?
 C21 C22 C27 C26 -179.5(6) . . . . ?
 C21 C22 C27 C28 4.4(8) . . . . ?
 C22 C23 C24 C25 -3.4(10) . . . . ?
 C22 C27 C28 C29 -2.2(9) . . . . ?
 C23 C22 C27 C26 2.3(8) . . . . ?
 C23 C22 C27 C28 -173.8(5) . . . . ?
 C23 C24 C25 C26 3.0(12) . . . . ?
 C24 C25 C26 C27 0.1(11) . . . . ?
 C25 C26 C27 C22 -2.7(10) . . . . ?
 C25 C26 C27 C28 173.3(6) . . . . ?
 C26 C27 C28 C29 -178.3(6) . . . . ?
 C27 C22 C23 C24 0.7(9) . . . . ?
 C27 C28 C29 C20 -1.5(8) . . . . ?
 C27 C28 C29 C30 178.0(5) . . . . ?
 C28 C29 C30 C31 -53.9(6) . . . . ?
 C28 C29 C30 C35 125.6(5) . . . . ?
 C29 C20 C21 C22 -0.7(8) . . . . ?
 C29 C30 C31 C32 -178.4(4) . . . . ?
 C29 C30 C35 C34 176.7(4) . . . . ?
 C29 C30 C35 C36 -5.9(6) . . . . ?
 C30 C31 C32 C33 1.2(7) . . . . ?
 C30 C35 C36 C37 141.2(4) . . . . ?
 C30 C35 C36 C39 -42.1(6) . . . . ?
 C31 C30 C35 C34 -3.8(6) . . . . ?
 C31 C30 C35 C36 173.6(4) . . . . ?
 C31 C32 C33 C34 -2.6(7) . . . . ?
 C32 C33 C34 C35 0.7(7) . . . . ?
 C33 C34 C35 C30 2.6(6) . . . . ?
 C33 C34 C35 C36 -175.0(4) . . . . ?
 C34 C35 C36 C37 -41.4(6) . . . . ?
 C34 C35 C36 C39 135.3(4) . . . . ?
 C35 C30 C31 C32 2.0(6) . . . . ?
 C35 C36 C37 C38 178.9(4) . . . . ?
 C35 C36 C39 C40 -178.6(4) . . . . ?
 C36 C37 C38 N2 -1.1(7) . . . . ?
 C36 C39 C40 N2 0.4(6) . . . . ?
 C37 C36 C39 C40 -1.7(6) . . . . ?
 C38 N2 C40 C39 0.7(6) . . . . ?
 C38 N2 C41 C42 -68.5(6) . . . . ?
 C39 C36 C37 C38 2.1(6) . . . . ?
 C40 N2 C38 C37 -0.4(6) . . . . ?
 C40 N2 C41 C42 111.1(5) . . . . ?
 C41 N2 C38 C37 179.2(4) . . . . ?
 C41 N2 C40 C39 -178.9(4) . . . . ?
 C41 C42 C43 C44 177.0(5) . . . . ?
 C41 C42 C47 C46 -177.4(5) . . . . ?
 C42 C43 C44 C45 0.7(9) . . . . ?
 C43 C42 C47 C46 1.3(8) . . . . ?
 C43 C44 C45 C46 0.6(9) . . . . ?
 C43 C44 C45 C48 -179.4(5) . . . . ?
 C44 C45 C46 C47 -1.0(9) . . . . ?
 C44 C45 C48 O3 3.9(8) . . . . ?
 C44 C45 C48 O4 -173.9(6) . . . . ?
 C45 C46 C47 C42 0.0(9) . . . . ?
 C46 C45 C48 O3 -176.0(6) . . . . ?
 C46 C45 C48 O4 6.1(8) . . . . ?
 C47 C42 C43 C44 -1.7(9) . . . . ?
 C48 C45 C46 C47 179.0(5) . . . . ?
 O5 C49 C50 C51 172.3(5) . . . . ?
 O5 C49 C50 C55 -6.8(7) . . . . ?
 O6 C49 C50 C51 -7.8(8) . . . . ?
 O6 C49 C50 C55 173.1(5) . . . . ?
 N3 C57 C58 C59 -0.9(6) . . . . ?
 N4 C89 C90 C91 99.0(7) . . . . ?
 N4 C89 C90 C95 -80.8(7) . . . . ?
 C49 C50 C51 C52 179.5(5) . . . . ?
 C49 C50 C55 C54 -178.9(5) . . . . ?
 C50 C51 C52 C53 -0.8(9) . . . . ?
 C51 C50 C55 C54 2.0(8) . . . . ?
 C51 C52 C53 C54 2.2(9) . . . . ?
 C51 C52 C53 C56 -176.5(5) . . . . ?
 C52 C53 C54 C55 -1.5(8) . . . . ?
 C52 C53 C56 N3 102.7(6) . . . . ?
 C53 C54 C55 C50 -0.5(8) . . . . ?
 C54 C53 C56 N3 -76.0(6) . . . . ?
 C55 C50 C51 C52 -1.3(9) . . . . ?
 C56 N3 C57 C58 177.8(4) . . . . ?
 C56 N3 C61 C60 -177.1(4) . . . . ?
 C56 C53 C54 C55 177.2(5) . . . . ?
 C57 N3 C56 C53 -85.2(5) . . . . ?
 C57 N3 C61 C60 1.2(6) . . . . ?
 C57 C58 C59 C60 1.4(6) . . . . ?
 C57 C58 C59 C62 178.9(4) . . . . ?
 C58 C59 C60 C61 -0.7(6) . . . . ?
 C58 C59 C62 C63 -42.2(5) . . . . ?
 C58 C59 C62 C67 141.4(4) . . . . ?
 C59 C60 C61 N3 -0.6(6) . . . . ?
 C59 C62 C63 C64 -174.8(4) . . . . ?
 C59 C62 C67 C66 173.8(4) . . . . ?
 C59 C62 C67 C68 -5.3(6) . . . . ?
 C60 C59 C62 C63 135.1(4) . . . . ?
 C60 C59 C62 C67 -41.3(6) . . . . ?
 C61 N3 C56 C53 93.1(5) . . . . ?
 C61 N3 C57 C58 -0.4(6) . . . . ?
 C62 C59 C60 C61 -178.1(4) . . . . ?
 C62 C63 C64 C65 0.2(7) . . . . ?
 C62 C67 C68 C69 126.7(5) . . . . ?
 C62 C67 C68 C77 -52.6(7) . . . . ?
 C63 C62 C67 C66 -2.5(6) . . . . ?
 C63 C62 C67 C68 178.4(4) . . . . ?
 C63 C64 C65 C66 -1.2(7) . . . . ?
 C64 C65 C66 C67 0.3(7) . . . . ?
 C65 C66 C67 C62 1.6(6) . . . . ?
 C65 C66 C67 C68 -179.3(4) . . . . ?
 C66 C67 C68 C69 -52.4(6) . . . . ?
 C66 C67 C68 C77 128.3(5) . . . . ?
 C67 C62 C63 C64 1.7(6) . . . . ?
 C67 C68 C69 C70 -176.7(5) . . . . ?
 C67 C68 C77 C76 177.8(5) . . . . ?
 C67 C68 C77 C78 2.2(8) . . . . ?
 C68 C69 C70 C71 178.7(6) . . . . ?
 C68 C69 C70 C75 -1.8(9) . . . . ?
 C68 C77 C78 C79 129.5(5) . . . . ?
 C68 C77 C78 C83 -48.2(7) . . . . ?
 C69 C68 C77 C76 -1.5(8) . . . . ?
 C69 C68 C77 C78 -177.1(5) . . . . ?
 C69 C70 C71 C72 -178.5(7) . . . . ?
 C69 C70 C75 C74 179.2(6) . . . . ?
 C69 C70 C75 C76 -0.3(8) . . . . ?
 C70 C71 C72 C73 -1.7(14) . . . . ?
 C70 C75 C76 C77 1.4(9) . . . . ?
 C71 C70 C75 C74 -1.2(9) . . . . ?
 C71 C70 C75 C76 179.3(6) . . . . ?
 C71 C72 C73 C74 0.6(14) . . . . ?
 C72 C73 C74 C75 0.2(12) . . . . ?
 C73 C74 C75 C70 0.1(10) . . . . ?
 C73 C74 C75 C76 179.6(7) . . . . ?
 C74 C75 C76 C77 -178.1(6) . . . . ?
 C75 C70 C71 C72 2.0(11) . . . . ?
 C75 C76 C77 C68 -0.5(8) . . . . ?
 C75 C76 C77 C78 175.4(5) . . . . ?
 C76 C77 C78 C79 -46.2(6) . . . . ?
 C76 C77 C78 C83 136.1(5) . . . . ?
 C77 C68 C69 C70 2.7(9) . . . . ?
 C77 C78 C79 C80 -175.6(4) . . . . ?
 C77 C78 C83 C82 174.3(4) . . . . ?
 C77 C78 C83 C84 -8.5(6) . . . . ?
 C78 C79 C80 C81 0.3(7) . . . . ?
 C78 C83 C84 C85 141.5(4) . . . . ?
 C78 C83 C84 C87 -42.3(6) . . . . ?
 C79 C78 C83 C82 -3.4(6) . . . . ?
 C79 C78 C83 C84 173.8(4) . . . . ?
 C79 C80 C81 C82 -1.8(7) . . . . ?
 C80 C81 C82 C83 0.6(7) . . . . ?
 C81 C82 C83 C78 2.0(7) . . . . ?
 C81 C82 C83 C84 -175.4(4) . . . . ?
 C82 C83 C84 C85 -41.2(6) . . . . ?
 C82 C83 C84 C87 135.0(5) . . . . ?
 C83 C78 C79 C80 2.3(6) . . . . ?
 C83 C84 C85 C86 178.8(4) . . . . ?
 C83 C84 C87 C88 -178.2(4) . . . . ?
 C84 C85 C86 N4 -1.3(7) . . . . ?
 C84 C87 C88 N4 0.2(7) . . . . ?
 C85 C84 C87 C88 -1.9(7) . . . . ?
 C86 N4 C88 C87 1.1(7) . . . . ?
 C86 N4 C89 C90 -70.7(7) . . . . ?
 C87 C84 C85 C86 2.5(7) . . . . ?
 C88 N4 C86 C85 -0.5(7) . . . . ?
 C88 N4 C89 C90 109.0(6) . . . . ?
 C89 N4 C86 C85 179.1(4) . . . . ?
 C89 N4 C88 C87 -178.6(5) . . . . ?
 C89 C90 C91 C92 -179.1(6) . . . . ?
 C89 C90 C95 C94 179.4(6) . . . . ?
 C90 C91 C92 C93 -0.2(10) . . . . ?
 C91 C90 C95 C94 -0.3(9) . . . . ?
 C91 C92 C93 C94 -0.6(9) . . . . ?
 C91 C92 C93 C96 179.9(5) . . . . ?
 C92 C93 C94 C95 0.9(9) . . . . ?
 C92 C93 C96 O7 177.9(5) . . . . ?
 C92 C93 C96 O8 -1.4(8) . . . . ?
 C93 C94 C95 C90 -0.5(10) . . . . ?
 C94 C93 C96 O7 -1.6(8) . . . . ?
 C94 C93 C96 O8 179.1(5) . . . . ?
 C95 C90 C91 C92 0.6(9) . . . . ?
 C96 C93 C94 C95 -179.6(5) . . . . ?

_smtbx_masks_special_details       ?
loop_
  _smtbx_masks_void_nr
  _smtbx_masks_void_average_x
  _smtbx_masks_void_average_y
  _smtbx_masks_void_average_z
  _smtbx_masks_void_volume
  _smtbx_masks_void_count_electrons
  _smtbx_masks_void_content
 1 0.000 0.000 0.500 217.6 65.5 ?
 2 -0.301 -0.707 0.116 252.2 60.8 ?
 3 0.301 -0.739 0.884 252.2 61.1 ?

_smtbx_masks_void_probe_radius     1.2
_smtbx_masks_void_truncation_radius  1.2
_shelx_res_file
;
TITL 240223lu_lgpz205726_1_0m_a.res in P-1
    240223lu_lgpz205726_1_0m.res
    created by SHELXL-2019/3 at 21:10:10 on 23-Feb-2024
REM Old TITL 240223LU_LGPZ205726_1_0m in P-1
REM SHELXT solution in P-1: R1 0.289, Rweak 0.014, Alpha 0.099
REM <I/s> 0.000 for 0 systematic absences, Orientation as input
REM Formula found by SHELXT: C99 N17 O15 F9 S5
CELL 1.34139 13.7468 14.2666 27.7192 76.775 81.439 88.527
ZERR 2 0.0036 0.0055 0.0082 0.014 0.008 0.01
LATT 1
SFAC C H F N O S
DISP C 0.0137 0.0067 57.1
DISP F 0.0583 0.04 317.7
DISP H 0 0 0.6
DISP N 0.0241 0.0134 109.9
DISP O 0.0389 0.0241 193.4
DISP S 0.2925 0.4295 3294.4
UNIT 204 150 24 10 40 8
DFIX 1.33 C99 F12 C99 F11 C99 F10
DANG 2.58 C98 O15
DFIX 1.82 C98 S4
SADI 0.04 C99 O18 C99 O20 C99 O19
DANG 2.57 C99 O19
SADI 0.04 S4 F7 S4 F8 S4 F9
SADI 0.04 F7 F8 F8 F9 F9 F7
DFIX 1.82 C99 S3
DFIX 1.44 S4 O15 S4 O16 S4 O17
DANG 2.58 C99 O18
DANG 2.57 C98 O17
DFIX 1.44 S3 O18 S3 O20 S3 O19
RIGU S3 > C99
DFIX 1.33 C98 F7 C98 F8 C98 F9
SADI C99 F12 C99 F11 C99 F10
DANG 2.56 C98 O16
SADI 0.04 F12 F11 F11 F10 F10 F12
SADI S4 O15 S4 O16 S4 O17
SADI C98 F7 C98 F8 C98 F9
DANG 2.56 C99 O20
SADI 0.04 S3 F12 S3 F11 S3 F10
SADI 0.04 O15 O16 O16 O17 O15 O17
SIMU S4 > C98
SADI S3 O18 S3 O20 S3 O19
SADI 0.04 C98 O15 C98 O16 C98 O17
SADI 0.04 O18 O20 O20 O19 O18 O19
RIGU S4 > C98
SIMU 0.01 0.02 2 S3 > C99
SIMU 0.01 0.02 2 S2 > C100
SIMU 0.01 0.02 2 S4 > S4A F7A F8A F9A O15A O16A O17A C98A
SADI 0.04 S5 F14 S5 F13 S5 F15
DANG 2.56 C101 O21
DFIX 1.82 C101 S5
DANG 2.58 C101 O22
SADI 0.04 F14 F13 F13 F15 F15 F14
DANG 2.57 C101 O23
SADI C101 F14 C101 F13 C101 F15
SADI S5 O22 S5 O21 S5 O23
SADI 0.04 C101 O22 C101 O21 C101 O23
SIMU S5 > C101
DFIX 1.44 S5 O22 S5 O21 S5 O23
RIGU S5 > C101
DFIX 1.33 C101 F14 C101 F13 C101 F15
SADI 0.04 O22 O21 O21 O23 O22 O23
SIMU 0.01 0.02 2 S5 > C101
ISOR 0.01 0.02 C99 S3 O18 O20 O19 F12 F11 F10
DANG 2.3 0.01 O19 O20
DANG 2.3 0.01 O19 O18
DANG 2.3 0.01 O18 O20
DANG 2.3 0.01 F15 F14
DANG 2.3 0.01 F14 F13
DANG 2.3 0.01 F13 F15
DANG 2.3 0.01 F5 F4
DANG 2.3 0.01 F4 F6
DANG 2.3 0.01 F5 F6
SADI F5 C100 F6 C100 F4 C100

L.S. 10 0 0
PLAN  10
SIZE 0.08 0.1 0.12
TEMP -80.15
CONF
BOND
list 4
MORE -1
ABIN
BOND $H
fmap 2 53
acta
SIZE 0.08 0.1 0.12
SHEL 999 0.83
REM <olex2.extras>
REM <HklSrc "%.\\240223LU_LGPZ205726_1_0m.hkl">
REM </olex2.extras>

WGHT    0.100000   20.000000
FVAR       0.45071   0.61486
S1    6    0.174431   -0.823750    0.539494    11.00000    0.06240    0.06512 =
         0.06220   -0.01683   -0.01675    0.00083
F1    3    0.019731   -0.717690    0.523543    11.00000    0.12078    0.11552 =
         0.13347   -0.04600   -0.08521    0.04701
F2    3    0.046356   -0.756360    0.599904    11.00000    0.10440    0.11495 =
         0.07504   -0.02711   -0.01079    0.02795
F3    3    0.134315   -0.647328    0.545892    11.00000    0.14704    0.05990 =
         0.20527   -0.02134   -0.08183    0.00581
O9    5    0.116182   -0.908104    0.551247    11.00000    0.08085    0.06298 =
         0.12175   -0.03258   -0.01957   -0.01072
O10   5    0.247376   -0.823057    0.571433    11.00000    0.05916    0.07857 =
         0.06238   -0.03224   -0.01985    0.01513
O11   5    0.209415   -0.788391    0.485787    11.00000    0.11596    0.18671 =
         0.05060   -0.02356    0.00368    0.01355
C97   1    0.089926   -0.731226    0.553016    11.00000    0.06905    0.06581 =
         0.05140   -0.01421   -0.01921   -0.00818
S2    6   -0.437080   -0.861178    0.767232    11.00000    0.06457    0.08574 =
         0.06401   -0.01221   -0.01799    0.01233
F4    3   -0.413380   -0.926740    0.687623    11.00000    0.25480    0.35008 =
         0.18806   -0.18481   -0.15515    0.15238
F5    3   -0.374965   -1.028181    0.755789    11.00000    0.30025    0.10752 =
         0.22668   -0.07350   -0.02214    0.03716
F6    3   -0.276184   -0.906458    0.717641    11.00000    0.14477    0.29367 =
         0.16435   -0.08854   -0.01769    0.06778
O12   5   -0.535935   -0.869999    0.766947    11.00000    0.07968    0.25366 =
         0.18234   -0.06785   -0.05417    0.05625
O13   5   -0.416932   -0.771751    0.738279    11.00000    0.32648    0.13320 =
         0.17507   -0.02041    0.01069   -0.03256
O14   5   -0.404029   -0.890837    0.812318    11.00000    0.10731    0.20585 =
         0.08188   -0.05668   -0.05290    0.08087
C100  1   -0.377790   -0.937484    0.729369    11.00000    0.14178    0.15875 =
         0.11237   -0.06266   -0.05897    0.04018
PART -1
S3    6   -0.064089   -0.988832    1.017810    10.50000    0.18302    0.18392 =
         0.10342    0.01179   -0.08106   -0.01527
F10   3    0.068812   -0.991698    0.935925    10.50000    0.16431    0.12201 =
         0.07345   -0.00947   -0.07285   -0.02775
F11   3    0.076718   -0.889034    0.988430    10.50000    0.20005    0.12447 =
         0.13651   -0.03098   -0.07377   -0.02271
F12   3    0.123255   -1.044890    1.012028    10.50000    0.14276    0.12238 =
         0.08050   -0.00419   -0.07221   -0.02073
O18   5   -0.147354   -0.985742    0.994094    10.50000    0.17665    0.20828 =
         0.18122   -0.00239   -0.06786    0.00472
O19   5   -0.060396   -0.890750    1.029161    10.50000    0.27898    0.21861 =
         0.18366   -0.04956   -0.04688    0.01345
O20   5   -0.081389   -1.050567    1.066570    10.50000    0.23351    0.23402 =
         0.15794    0.00747   -0.05306   -0.02566
C99   1    0.059343   -0.983665    0.985659    10.50000    0.15241    0.12874 =
         0.08053   -0.01418   -0.07833   -0.01664

SAME 0.02 0.04 S4A > C98A
PART 1
S4    6   -0.441459   -0.359098    0.760724    21.00000    0.05759    0.12009 =
         0.08409   -0.00219   -0.00351   -0.00751
F7    3   -0.468664   -0.468123    0.704822    21.00000    0.22255    0.22347 =
         0.13716   -0.03136   -0.08481   -0.00721
F8    3   -0.493449   -0.542230    0.781475    21.00000    0.17480    0.18778 =
         0.17490    0.04830   -0.00602   -0.01213
F9    3   -0.351259   -0.518106    0.746692    21.00000    0.11601    0.22126 =
         0.18809   -0.08954   -0.04277    0.02255
O15   5   -0.350002   -0.330578    0.729282    21.00000    0.08170    0.17543 =
         0.12789   -0.01261    0.00240   -0.02997
O16   5   -0.529589   -0.353027    0.739863    21.00000    0.08795    0.17518 =
         0.17004    0.02847   -0.04233    0.01409
O17   5   -0.428965   -0.405225    0.811652    21.00000    0.10633    0.16031 =
         0.11529    0.02433   -0.01495    0.02305
C98   1   -0.435193   -0.480254    0.747543    21.00000    0.09511    0.15352 =
         0.11192   -0.00049   -0.02379   -0.00679

PART 2
S4A   6   -0.447639   -0.355216    0.758491   -21.00000    0.05744    0.12469 =
         0.09830    0.00394   -0.01527    0.00071
F8A   3   -0.553058   -0.264085    0.815877   -21.00000    0.11910    0.20684 =
         0.16362   -0.03950   -0.00012   -0.00407
F9A   3   -0.495624   -0.175485    0.749310   -21.00000    0.19368    0.17711 =
         0.16319   -0.02603   -0.08304   -0.02135
F7A   3   -0.402045   -0.228697    0.804059   -21.00000    0.13552    0.24192 =
         0.12493   -0.03750   -0.06231   -0.04709
O17A  5   -0.388022   -0.368277    0.799177   -21.00000    0.06374    0.15769 =
         0.12948    0.00462   -0.02729    0.00589
O15A  5   -0.551903   -0.360808    0.775034   -21.00000    0.08517    0.17252 =
         0.13003    0.00527   -0.01758    0.01157
O16A  5   -0.412232   -0.281778    0.715187   -21.00000    0.10961    0.13924 =
         0.12156    0.02512    0.00260   -0.00603
C98A  1   -0.476271   -0.244126    0.784357   -21.00000    0.08652    0.14909 =
         0.10795   -0.00601   -0.02264   -0.01362

PART -1
S5    6    0.097367   -0.528402    0.975910    10.50000    0.19968    0.12758 =
         0.11243   -0.00529   -0.03416    0.00279
F13   3    0.159465   -0.660146    0.927365    10.50000    0.31270    0.21058 =
         0.18060   -0.03064   -0.05409    0.07675
F14   3   -0.002861   -0.666488    0.961011    10.50000    0.27729    0.21685 =
         0.21440    0.01292   -0.12233   -0.03056
F15   3    0.113265   -0.712494    1.011127    10.50000    0.28741    0.16254 =
         0.16718   -0.01871   -0.09160    0.05566
O21   5    0.084061   -0.469817    0.930756    10.50000    0.19865    0.13910 =
         0.10886    0.00551   -0.08807    0.01708
O22   5    0.014003   -0.527440    1.014784    10.50000    0.28401    0.18840 =
         0.17169    0.01525    0.00027    0.06501
O23   5    0.171892   -0.533793    1.006405    10.50000    0.21770    0.14216 =
         0.07724   -0.00268   -0.06237   -0.04114
C101  1    0.092090   -0.652353    0.968029    10.50000    0.23180    0.14936 =
         0.13631   -0.01098   -0.07348    0.01148

PART 0
O1    5    0.430115   -0.852347    0.491908    11.00000    0.05665    0.04135 =
         0.04758    0.00310   -0.00261   -0.00469
PART 2
AFIX   3
H1    2    0.453935   -0.797847    0.477288    10.50000   -1.50000
AFIX   0
PART 0
O2    5    0.511066   -0.827183    0.552159    11.00000    0.07936    0.04190 =
         0.05425   -0.00091   -0.00924   -0.01834
PART 1
AFIX   3
H2    2    0.522966   -0.771333    0.534509    10.50000   -1.50000
AFIX   0
PART 0
O3    5   -0.489099   -1.406535    0.947728    11.00000    0.10564    0.05625 =
         0.06417   -0.01118    0.01077   -0.03950
PART 1
AFIX   3
H3    2   -0.515389   -1.460885    0.960148    10.50000   -1.50000
AFIX   0
PART 0
O4    5   -0.433071   -1.420058    1.019943    11.00000    0.09433    0.05924 =
         0.08006    0.00716   -0.00776   -0.03239
PART 2
AFIX   3
H4    2   -0.475691   -1.464139    1.029673    10.50000   -1.50000
AFIX   0
PART 0
N1    4    0.263912   -1.259349    0.683888    11.00000    0.04413    0.02181 =
         0.04972    0.00107    0.00763    0.00354
N2    4   -0.182958   -0.997980    0.869870    11.00000    0.03444    0.02540 =
         0.05111   -0.00895   -0.00466   -0.00444
C1    1    0.460512   -0.878856    0.534019    11.00000    0.04239    0.03719 =
         0.04159   -0.01022    0.00404   -0.00130
C2    1    0.432520   -0.977486    0.563355    11.00000    0.04422    0.03238 =
         0.03918   -0.00534    0.00633    0.00063
C3    1    0.362361   -1.029279    0.549083    11.00000    0.05200    0.03912 =
         0.04738   -0.00157   -0.00538   -0.00587
AFIX  43
H3A   2    0.331231   -1.001118    0.520886    11.00000   -1.20000
AFIX   0
C4    1    0.337450   -1.122174    0.575869    11.00000    0.05812    0.04060 =
         0.05549   -0.00626    0.00153   -0.01026
AFIX  43
H4A   2    0.288591   -1.157418    0.566421    11.00000   -1.20000
AFIX   0
C5    1    0.384564   -1.163608    0.616790    11.00000    0.04535    0.03097 =
         0.05436   -0.00282    0.01252    0.00026
C6    1    0.454327   -1.112053    0.630391    11.00000    0.05287    0.04500 =
         0.04992   -0.00083   -0.00683    0.00501
AFIX  43
H6A   2    0.487114   -1.140700    0.657915    11.00000   -1.20000
AFIX   0
C7    1    0.477718   -1.017542    0.604088    11.00000    0.04922    0.04279 =
         0.04932   -0.00605   -0.00605   -0.00237
AFIX  43
H7A   2    0.524595   -0.981307    0.614354    11.00000   -1.20000
AFIX   0
C8    1    0.354308   -1.263313    0.646708    11.00000    0.05554    0.03184 =
         0.06629   -0.00089    0.01694    0.00590
AFIX  23
H8A   2    0.340983   -1.303873    0.623793    11.00000   -1.20000
H8B   2    0.408627   -1.292948    0.664590    11.00000   -1.20000
AFIX   0
C9    1    0.174802   -1.269765    0.671361    11.00000    0.05359    0.02719 =
         0.04004   -0.00466   -0.00062   -0.00289
AFIX  43
H9    2    0.169754   -1.282916    0.639736    11.00000   -1.20000
AFIX   0
C10   1    0.090987   -1.261600    0.703782    11.00000    0.04249    0.02505 =
         0.04153   -0.00626   -0.00524   -0.00447
AFIX  43
H10   2    0.028247   -1.268023    0.694362    11.00000   -1.20000
AFIX   0
C11   1    0.097994   -1.243763    0.750845    11.00000    0.04221    0.01646 =
         0.03744   -0.00173   -0.00351   -0.00199
C12   1    0.191464   -1.234975    0.762696    11.00000    0.04491    0.02437 =
         0.04165   -0.00142   -0.00825    0.00091
AFIX  43
H12   2    0.198786   -1.224139    0.794533    11.00000   -1.20000
AFIX   0
C13   1    0.273477   -1.241839    0.728702    11.00000    0.04074    0.02403 =
         0.06064    0.00045   -0.00723    0.00228
AFIX  43
H13   2    0.337108   -1.234212    0.736829    11.00000   -1.20000
AFIX   0
C14   1    0.009760   -1.239755    0.787508    11.00000    0.04170    0.01885 =
         0.03513   -0.00286   -0.00577   -0.00548
C15   1    0.011320   -1.291806    0.837168    11.00000    0.04863    0.02749 =
         0.03734   -0.00179   -0.00475    0.00009
AFIX  43
H15   2    0.070399   -1.322091    0.846236    11.00000   -1.20000
AFIX   0
C16   1   -0.070921   -1.299554    0.872668    11.00000    0.06941    0.02930 =
         0.03730    0.00042   -0.00349   -0.00624
AFIX  43
H16   2   -0.068670   -1.334525    0.906047    11.00000   -1.20000
AFIX   0
C17   1   -0.156927   -1.256050    0.859407    11.00000    0.05156    0.03109 =
         0.04254   -0.00694    0.00801   -0.01088
AFIX  43
H17   2   -0.214698   -1.262706    0.883494    11.00000   -1.20000
AFIX   0
C18   1   -0.159265   -1.202877    0.811234    11.00000    0.04032    0.02805 =
         0.04635   -0.00599   -0.00405   -0.00977
AFIX  43
H18   2   -0.218838   -1.172747    0.802836    11.00000   -1.20000
AFIX   0
C19   1   -0.076460   -1.192278    0.774615    11.00000    0.03786    0.02062 =
         0.03487   -0.00323   -0.00493   -0.00991
C20   1   -0.086597   -1.129201    0.724782    11.00000    0.03420    0.02925 =
         0.03792   -0.00011   -0.00953   -0.00815
C21   1   -0.166313   -1.145120    0.702538    11.00000    0.03612    0.04738 =
         0.04617   -0.00724   -0.01025   -0.00950
AFIX  43
H21   2   -0.209501   -1.197516    0.718712    11.00000   -1.20000
AFIX   0
C22   1   -0.185851   -1.086752    0.656933    11.00000    0.03763    0.06099 =
         0.05008   -0.01844   -0.01119    0.00209
C23   1   -0.263721   -1.108167    0.632526    11.00000    0.04291    0.08068 =
         0.05680   -0.02048   -0.01717   -0.00365
AFIX  43
H23   2   -0.305960   -1.161799    0.647713    11.00000   -1.20000
AFIX   0
C24   1   -0.277566   -1.052019    0.587622    11.00000    0.04743    0.12283 =
         0.05914   -0.02495   -0.02345    0.00113
AFIX  43
H24   2   -0.327458   -1.068729    0.570703    11.00000   -1.20000
AFIX   0
C25   1   -0.219244   -0.969298    0.565601    11.00000    0.06639    0.12151 =
         0.05066   -0.00343   -0.02359   -0.00639
AFIX  43
H25   2   -0.232303   -0.929272    0.534849    11.00000   -1.20000
AFIX   0
C26   1   -0.143338   -0.945720    0.588186    11.00000    0.05814    0.09639 =
         0.04937    0.00132   -0.01834   -0.00771
AFIX  43
H26   2   -0.104272   -0.889751    0.573187    11.00000   -1.20000
AFIX   0
C27   1   -0.124267   -1.005983    0.634058    11.00000    0.04566    0.06191 =
         0.03988   -0.00838   -0.01270   -0.00089
C28   1   -0.041904   -0.991265    0.656105    11.00000    0.04716    0.05351 =
         0.04217    0.00383   -0.01529   -0.01245
AFIX  43
H28   2    0.000875   -0.938412    0.640177    11.00000   -1.20000
AFIX   0
C29   1   -0.020939   -1.050516    0.699868    11.00000    0.03511    0.03611 =
         0.03969    0.00011   -0.01092   -0.00820
C30   1    0.071040   -1.027793    0.717810    11.00000    0.03015    0.01830 =
         0.04443    0.00453   -0.00943   -0.00785
C31   1    0.159502   -1.020301    0.684797    11.00000    0.04489    0.02430 =
         0.04579    0.00066   -0.00567   -0.00702
AFIX  43
H31   2    0.158839   -1.028160    0.651727    11.00000   -1.20000
AFIX   0
C32   1    0.247597   -1.001790    0.699102    11.00000    0.02914    0.02374 =
         0.06596   -0.00201   -0.00345   -0.00345
AFIX  43
H32   2    0.306426   -0.995867    0.675761    11.00000   -1.20000
AFIX   0
C33   1    0.250567   -0.991867    0.747096    11.00000    0.02577    0.02990 =
         0.07219   -0.00624   -0.01486   -0.00158
AFIX  43
H33   2    0.311608   -0.981717    0.757372    11.00000   -1.20000
AFIX   0
C34   1    0.164306   -0.996758    0.780185    11.00000    0.03415    0.02689 =
         0.05437   -0.00586   -0.01793   -0.00012
AFIX  43
H34   2    0.166449   -0.989174    0.813180    11.00000   -1.20000
AFIX   0
C35   1    0.073889   -1.012661    0.766036    11.00000    0.02983    0.01725 =
         0.04724   -0.00137   -0.01095   -0.00510
C36   1   -0.016080   -1.008891    0.801957    11.00000    0.02966    0.02102 =
         0.04831   -0.00683   -0.01186   -0.00442
C37   1   -0.019605   -1.049789    0.852957    11.00000    0.03202    0.03194 =
         0.04668   -0.00690   -0.01433    0.00017
AFIX  43
H37   2    0.036452   -1.081807    0.864993    11.00000   -1.20000
AFIX   0
C38   1   -0.102930   -1.044173    0.885697    11.00000    0.04426    0.03234 =
         0.04459   -0.00652   -0.01267   -0.00327
AFIX  43
H38   2   -0.104489   -1.073353    0.920239    11.00000   -1.20000
AFIX   0
C39   1   -0.100226   -0.959957    0.786963    11.00000    0.03574    0.02318 =
         0.04674   -0.00329   -0.01099   -0.00121
AFIX  43
H39   2   -0.100388   -0.929471    0.752705    11.00000   -1.20000
AFIX   0
C40   1   -0.182081   -0.955624    0.821106    11.00000    0.03399    0.02687 =
         0.05623   -0.00893   -0.01276   -0.00008
AFIX  43
H40   2   -0.238660   -0.922529    0.810352    11.00000   -1.20000
AFIX   0
C41   1   -0.273615   -0.993843    0.906231    11.00000    0.04574    0.03666 =
         0.05595   -0.01619    0.00225   -0.00484
AFIX  23
H41A  2   -0.320800   -0.948590    0.889656    11.00000   -1.20000
H41B  2   -0.256615   -0.969542    0.934666    11.00000   -1.20000
AFIX   0
C42   1   -0.320665   -1.091702    0.925463    11.00000    0.03682    0.03886 =
         0.05587   -0.01115    0.00553   -0.00432
C43   1   -0.378779   -1.127596    0.896903    11.00000    0.05113    0.04995 =
         0.06415   -0.00201   -0.01094   -0.01314
AFIX  43
H43   2   -0.391234   -1.088692    0.865760    11.00000   -1.20000
AFIX   0
C44   1   -0.418924   -1.219504    0.913214    11.00000    0.05083    0.05229 =
         0.06855   -0.01209   -0.00579   -0.01520
AFIX  43
H44   2   -0.458075   -1.244028    0.893320    11.00000   -1.20000
AFIX   0
C45   1   -0.401085   -1.275236    0.959067    11.00000    0.04546    0.04367 =
         0.05426   -0.00928    0.00977   -0.00981
C46   1   -0.345667   -1.239673    0.987807    11.00000    0.06580    0.05604 =
         0.05267   -0.00461    0.00016   -0.01396
AFIX  43
H46   2   -0.334706   -1.277977    1.019357    11.00000   -1.20000
AFIX   0
C47   1   -0.304937   -1.147209    0.971090    11.00000    0.06016    0.05567 =
         0.04915   -0.00721   -0.00292   -0.01573
AFIX  43
H47   2   -0.266382   -1.122696    0.991247    11.00000   -1.20000
AFIX   0
C48   1   -0.443377   -1.375310    0.976841    11.00000    0.05318    0.04598 =
         0.06232   -0.01254    0.01614   -0.01040

O5    5    0.434274   -0.344474    0.501812    11.00000    0.05824    0.04547 =
         0.06874    0.01291   -0.01714   -0.01183
PART 2
AFIX   3
H5    2    0.446534   -0.286894    0.486852    10.50000   -1.50000
AFIX   0
PART 0
O6    5    0.534645   -0.327768    0.555268    11.00000    0.09738    0.04313 =
         0.06087    0.00791   -0.02481   -0.02694
PART 1
AFIX   3
H6    2    0.544235   -0.273378    0.535668    10.50000   -1.50000
AFIX   0
PART 0
O7    5   -0.494367   -0.907963    0.945791    11.00000    0.08102    0.05285 =
         0.06541   -0.00881    0.00771   -0.02645
PART 1
AFIX   3
H7    2   -0.520157   -0.963073    0.955611    10.50000   -1.50000
AFIX   0
PART 0
O8    5   -0.424339   -0.920372    1.013577    11.00000    0.08097    0.05351 =
         0.06882    0.00103   -0.00016   -0.02063
PART 2
AFIX   3
H8    2   -0.445719   -0.977083    1.019357    10.50000   -1.50000
AFIX   0
PART 0
N3    4    0.289536   -0.760195    0.689777    11.00000    0.04445    0.02091 =
         0.04387   -0.00273   -0.00040   -0.00132
N4    4   -0.185159   -0.495762    0.855860    11.00000    0.04217    0.02695 =
         0.07681   -0.01051    0.00664   -0.00307
C49   1    0.476046   -0.375414    0.539895    11.00000    0.04387    0.03991 =
         0.04809   -0.00123    0.00510   -0.00540
C50   1    0.453245   -0.476821    0.568714    11.00000    0.04256    0.03424 =
         0.04486   -0.00221    0.00141   -0.00273
C51   1    0.505067   -0.517520    0.606634    11.00000    0.05375    0.04933 =
         0.06659    0.00316   -0.01843   -0.01350
AFIX  43
H51   2    0.555579   -0.481842    0.614487    11.00000   -1.20000
AFIX   0
C52   1    0.483553   -0.611260    0.633632    11.00000    0.05948    0.04453 =
         0.05935    0.00349   -0.01631   -0.00412
AFIX  43
H52   2    0.520068   -0.639809    0.659693    11.00000   -1.20000
AFIX   0
C53   1    0.409972   -0.662775    0.622891    11.00000    0.04594    0.03386 =
         0.04687   -0.00395    0.00387    0.00208
C54   1    0.359076   -0.621946    0.583692    11.00000    0.05411    0.04285 =
         0.05190   -0.00264   -0.00592   -0.01075
AFIX  43
H54   2    0.309085   -0.657810    0.575534    11.00000   -1.20000
AFIX   0
C55   1    0.381105   -0.529165    0.556539    11.00000    0.05435    0.04010 =
         0.04705    0.00331   -0.00762   -0.00654
AFIX  43
H55   2    0.346675   -0.501366    0.529512    11.00000   -1.20000
AFIX   0
C56   1    0.382406   -0.762900    0.654126    11.00000    0.05110    0.03307 =
         0.05161   -0.00146    0.00231    0.00150
AFIX  23
H56A  2    0.373058   -0.806072    0.631820    11.00000   -1.20000
H56B  2    0.436371   -0.788900    0.673191    11.00000   -1.20000
AFIX   0
C57   1    0.293195   -0.739615    0.734360    11.00000    0.04904    0.02672 =
         0.04618   -0.00114   -0.01534   -0.00038
AFIX  43
H57   2    0.355037   -0.728986    0.743684    11.00000   -1.20000
AFIX   0
C58   1    0.208401   -0.733789    0.766594    11.00000    0.05039    0.02444 =
         0.03056   -0.00176   -0.01224   -0.00023
AFIX  43
H58   2    0.212233   -0.720063    0.798221    11.00000   -1.20000
AFIX   0
C59   1    0.116578   -0.747790    0.753467    11.00000    0.04760    0.01478 =
         0.03241    0.00088   -0.01004   -0.00124
C60   1    0.115976   -0.769845    0.707048    11.00000    0.05101    0.02399 =
         0.03172   -0.00444   -0.00916   -0.00771
AFIX  43
H60   2    0.055364   -0.780738    0.696555    11.00000   -1.20000
AFIX   0
C61   1    0.203663   -0.775827    0.676344    11.00000    0.05797    0.02324 =
         0.03155   -0.00247   -0.00575    0.00183
AFIX  43
H61   2    0.202541   -0.791474    0.644909    11.00000   -1.20000
AFIX   0
C62   1    0.024730   -0.743439    0.788327    11.00000    0.04626    0.01787 =
         0.03144   -0.00108   -0.00695   -0.00782
C63   1    0.023578   -0.787983    0.839118    11.00000    0.05392    0.02567 =
         0.03270   -0.00307   -0.00986   -0.00057
AFIX  43
H63   2    0.082598   -0.814734    0.850178    11.00000   -1.20000
AFIX   0
C64   1   -0.060916   -0.793877    0.873300    11.00000    0.06947    0.03075 =
         0.03024   -0.00309   -0.00290   -0.00774
AFIX  43
H64   2   -0.060038   -0.824124    0.907531    11.00000   -1.20000
AFIX   0
C65   1   -0.146968   -0.755406    0.857362    11.00000    0.05730    0.02748 =
         0.04519   -0.00557    0.00453   -0.01051
AFIX  43
H65   2   -0.205997   -0.760180    0.880505    11.00000   -1.20000
AFIX   0
C66   1   -0.147002   -0.709885    0.807596    11.00000    0.04363    0.02531 =
         0.04979   -0.00130   -0.00916   -0.00938
AFIX  43
H66   2   -0.206592   -0.683438    0.797123    11.00000   -1.20000
AFIX   0
C67   1   -0.061863   -0.701685    0.772276    11.00000    0.04594    0.02160 =
         0.03664    0.00247   -0.01150   -0.01094
C68   1   -0.068187   -0.650276    0.719314    11.00000    0.03712    0.03850 =
         0.04272    0.00349   -0.01331   -0.00536
C69   1   -0.141013   -0.680391    0.696632    11.00000    0.04756    0.06004 =
         0.05008    0.00400   -0.01529   -0.01082
AFIX  43
H69   2   -0.185563   -0.729338    0.715938    11.00000   -1.20000
AFIX   0
C70   1   -0.152264   -0.641451    0.645740    11.00000    0.05527    0.06567 =
         0.05707   -0.01388   -0.02081    0.00255
C71   1   -0.226061   -0.674457    0.622715    11.00000    0.07340    0.12565 =
         0.06849   -0.01249   -0.03807   -0.01428
AFIX  43
H71   2   -0.271385   -0.723215    0.641455    11.00000   -1.20000
AFIX   0
C72   1   -0.231326   -0.635590    0.573492    11.00000    0.09502    0.12538 =
         0.07715   -0.01441   -0.04864    0.00048
AFIX  43
H72   2   -0.279539   -0.658776    0.557751    11.00000   -1.20000
AFIX   0
C73   1   -0.166720   -0.562018    0.545817    11.00000    0.10660    0.13021 =
         0.05363   -0.01855   -0.03803    0.02086
AFIX  43
H73   2   -0.172217   -0.535639    0.511621    11.00000   -1.20000
AFIX   0
C74   1   -0.096823   -0.527810    0.566705    11.00000    0.08404    0.08434 =
         0.04533   -0.00823   -0.02392    0.01777
AFIX  43
H74   2   -0.053839   -0.477639    0.547253    11.00000   -1.20000
AFIX   0
C75   1   -0.087260   -0.566496    0.617636    11.00000    0.06504    0.05586 =
         0.04789   -0.00721   -0.01877    0.01539
C76   1   -0.015039   -0.533888    0.641443    11.00000    0.05212    0.04488 =
         0.04716    0.00267   -0.00846    0.00300
AFIX  43
H76   2    0.027509   -0.482655    0.622805    11.00000   -1.20000
AFIX   0
C77   1   -0.003573   -0.573369    0.690775    11.00000    0.04209    0.03410 =
         0.04442    0.00735   -0.01316   -0.00271
C78   1    0.081226   -0.537275    0.710453    11.00000    0.03610    0.01787 =
         0.05223    0.00741   -0.00772   -0.00446
C79   1    0.172222   -0.530109    0.679431    11.00000    0.04940    0.02453 =
         0.05268    0.00505   -0.00424   -0.00670
AFIX  43
H79   2    0.175851   -0.543373    0.647153    11.00000   -1.20000
AFIX   0
C80   1    0.256894   -0.504182    0.694691    11.00000    0.03925    0.02242 =
         0.07032   -0.00023   -0.00222   -0.00340
AFIX  43
H80   2    0.317701   -0.499560    0.672888    11.00000   -1.20000
AFIX   0
C81   1    0.253347   -0.485049    0.741372    11.00000    0.03494    0.02611 =
         0.08310   -0.00661   -0.01329   -0.00506
AFIX  43
H81   2    0.311825   -0.468999    0.752238    11.00000   -1.20000
AFIX   0
C82   1    0.164307   -0.489320    0.772309    11.00000    0.04008    0.02622 =
         0.06838   -0.00872   -0.01419   -0.00235
AFIX  43
H82   2    0.161963   -0.475442    0.804385    11.00000   -1.20000
AFIX   0
C83   1    0.077462   -0.513722    0.757268    11.00000    0.03475    0.01599 =
         0.05550    0.00206   -0.00807   -0.00374
C84   1   -0.015361   -0.508921    0.791496    11.00000    0.03553    0.01791 =
         0.05653   -0.00466   -0.00643   -0.00257
C85   1   -0.019747   -0.541573    0.843007    11.00000    0.04500    0.02713 =
         0.06053   -0.00987   -0.01056   -0.00232
AFIX  43
H85   2    0.037124   -0.568437    0.856431    11.00000   -1.20000
AFIX   0
C86   1   -0.104372   -0.535553    0.874414    11.00000    0.05594    0.03078 =
         0.06158   -0.00962   -0.00372   -0.00795
AFIX  43
H86   2   -0.106722   -0.559385    0.909501    11.00000   -1.20000
AFIX   0
C87   1   -0.100097   -0.466296    0.773551    11.00000    0.03833    0.02793 =
         0.06255    0.00177   -0.00831    0.00039
AFIX  43
H87   2   -0.099428   -0.441315    0.738656    11.00000   -1.20000
AFIX   0
C88   1   -0.183112   -0.460858    0.806235    11.00000    0.04144    0.02829 =
         0.07275    0.00452   -0.00317    0.00083
AFIX  43
H88   2   -0.240347   -0.432115    0.793948    11.00000   -1.20000
AFIX   0
C89   1   -0.278000   -0.491609    0.891747    11.00000    0.05810    0.03698 =
         0.09624   -0.01022    0.02481   -0.00438
AFIX  23
H89A  2   -0.326177   -0.449460    0.874130    11.00000   -1.20000
H89B  2   -0.263133   -0.463785    0.919464    11.00000   -1.20000
AFIX   0
C90   1   -0.321988   -0.591805    0.912889    11.00000    0.05049    0.03794 =
         0.08529   -0.00721    0.01823   -0.00449
C91   1   -0.305965   -0.643282    0.959893    11.00000    0.07626    0.05348 =
         0.07258   -0.01844    0.01407   -0.02252
AFIX  43
H91   2   -0.268147   -0.615574    0.979183    11.00000   -1.20000
AFIX   0
C92   1   -0.345156   -0.735104    0.978663    11.00000    0.07663    0.05494 =
         0.05549   -0.00757    0.01149   -0.01894
AFIX  43
H92   2   -0.334051   -0.770464    1.010806    11.00000   -1.20000
AFIX   0
C93   1   -0.400409   -0.775334    0.950671    11.00000    0.04513    0.04298 =
         0.06290   -0.01029    0.01816   -0.00665
C94   1   -0.417354   -0.724046    0.904373    11.00000    0.05440    0.05276 =
         0.07564   -0.00393   -0.00208   -0.01255
AFIX  43
H94   2   -0.456109   -0.751224    0.885286    11.00000   -1.20000
AFIX   0
C95   1   -0.377468   -0.632262    0.885681    11.00000    0.05258    0.05215 =
         0.08910    0.00481    0.00071   -0.00555
AFIX  43
H95   2   -0.388796   -0.596984    0.853561    11.00000   -1.20000
AFIX   0
C96   1   -0.442249   -0.875103    0.971556    11.00000    0.05265    0.04626 =
         0.05421   -0.01160    0.01638   -0.00895

N5    4   -0.105070   -0.326459    0.652113    11.00000    0.08731    0.06474 =
         0.09976   -0.02797   -0.04486    0.01262
C102  1   -0.261537   -0.364317    0.617249    11.00000    0.07234    0.13281 =
         0.09547   -0.05602   -0.02387   -0.00055
AFIX 137
H10A  2   -0.278681   -0.307963    0.592440    11.00000   -1.50000
H10B  2   -0.316306   -0.380465    0.644801    11.00000   -1.50000
H10C  2   -0.248504   -0.419023    0.601403    11.00000   -1.50000
AFIX   0
C103  1   -0.173458   -0.342630    0.636853    11.00000    0.07677    0.06385 =
         0.06460   -0.02047   -0.02453    0.00887
HKLF 4


REM  240223lu_lgpz205726_1_0m_a.res in P-1
REM wR2 = 0.3152, GooF = S = 1.065, Restrained GooF = 1.151 for all data
REM R1 = 0.1260 for 12887 Fo > 4sig(Fo) and 0.1554 for all 19001 data
REM 1434 parameters refined using 676 restraints

END

WGHT      0.2000      0.0000

REM Highest difference peak  1.003,  deepest hole -0.925,  1-sigma level  0.108
Q1    1   0.1575 -0.5983  0.9993  11.00000  0.05    1.00
Q2    1  -0.1710 -0.8400  0.6389  11.00000  0.05    0.87
Q3    1   0.2045 -0.5623  1.0194  11.00000  0.05    0.86
Q4    1  -0.3298 -0.8170  0.7538  11.00000  0.05    0.84
Q5    1  -0.1073 -0.8253  0.6511  11.00000  0.05    0.83
Q6    1  -0.0847 -1.0735  0.6181  11.00000  0.05    0.81
Q7    1   0.1123 -0.5195  1.0180  11.00000  0.05    0.81
Q8    1  -0.4851 -0.9780  0.7255  11.00000  0.05    0.80
Q9    1  -0.0433 -0.4842  0.6601  11.00000  0.05    0.76
Q10   1  -0.1857 -0.5819  0.6605  11.00000  0.05    0.76
;
_shelx_res_checksum                35304
_shelx_hkl_file
;
  -1   0   0  911.51   61.49
   1   0   0  914.21   61.49
  -4   0   0  419.96   28.50
  -4   0   0  434.06   28.70
   4   0   0  386.76   29.00
   4   0   0  416.76   28.70
   4   0   0  450.55   28.80
  -5   0   0    1.40    1.00
  -5   0   0    2.10    2.10
  -5   0   0    6.80    2.40
   5   0   0    2.20    2.10
   5   0   0    4.60    2.00
   5   0   0    4.00    3.00
  -6   0   0   41.50    4.20
  -6   0   0   49.99    4.90
  -6   0   0   40.50    3.60
   6   0   0   40.40    4.80
   6   0   0   47.50    5.20
   6   0   0   41.30    4.50
  -7   0   0  600.84   43.00
  -7   0   0  636.64   42.70
  -7   0   0  587.34   42.40
   7   0   0  624.04   42.70
   7   0   0  663.13   43.30
   7   0   0  637.04   42.70
  -8   0   0  113.99    9.50
  -8   0   0  107.49    8.80
  -8   0   0   97.59    9.10
  -8   0   0  116.99    8.20
   8   0   0  105.49    9.10
   8   0   0  127.09   10.20
   8   0   0  115.59    8.80
  -9   0   0    9.70    4.20
  -9   0   0   12.70    2.20
  -9   0   0   17.60    4.10
   9   0   0   22.40    4.20
   9   0   0    9.80    3.10
   9   0   0   22.80    4.90
 -10   0   0    5.60    3.90
 -10   0   0    4.60    2.40
 -10   0   0   -0.50    4.60
  10   0   0    8.50    4.70
  10   0   0    1.50    3.10
 -11   0   0  908.11   62.99
 -11   0   0  987.90   63.59
  11   0   0  878.91   63.19
  11   0   0  924.41   64.09
 -12   0   0  307.77   23.10
 -12   0   0  351.36   24.30
 -12   0   0  337.17   25.20
  12   0   0  317.87   24.70
 -13   0   0    2.80    2.80
 -13   0   0    4.60    5.10
  13   0   0    4.10    3.30
  13   0   0    6.30    5.50
 -14   0   0    7.40    5.50
 -14   0   0   -3.40    2.90
 -14   0   0    5.30    7.50
  14   0   0    4.30    5.30
 -15   0   0   10.00    5.80
 -15   0   0   30.40    8.50
  15   0   0   11.20    5.40
 -16   0   0    5.90    3.50
 -16   0   0   15.10    6.40
  16   0   0    5.20    5.10
 -17   0   0    5.00    5.60
 -17   1   0    3.90    5.30
 -16   1   0   -1.50    3.30
 -16   1   0    9.20    5.90
  15  -1   0   11.00    5.30
 -15   1   0   14.40    6.40
 -15   1   0    4.00    3.60
 -15   1   0    2.40    7.20
  14  -1   0   -4.80    4.40
  14  -1   0   -5.30    3.10
 -14   1   0   -0.10    5.60
 -14   1   0   -9.90    7.10
  13  -1   0    1.80    4.80
  13  -1   0    5.00    3.90
  13  -1   0    1.80    4.80
 -13   1   0    1.60    7.30
 -13   1   0   -1.60    5.30
 -13   1   0   -0.70    2.90
  12  -1   0    3.30    4.80
  12  -1   0   21.40    5.50
 -12   1   0    6.50    5.20
 -12   1   0    9.70    3.00
  11  -1   0   20.50    5.20
 -11   1   0    7.50    5.80
 -11   1   0    9.30    2.90
 -11   1   0   11.50    4.40
  10  -1   0   19.50    4.80
  10  -1   0   12.50    3.60
  10  -1   0   17.60    4.70
 -10   1   0    9.50    4.70
 -10   1   0   15.00    2.80
 -10   1   0   15.20    4.10
   9  -1   0   90.99    8.00
   9  -1   0   99.29    9.10
   9  -1   0   86.09    8.60
  -9   1   0   91.19    9.10
  -9   1   0   84.59    7.20
  -9   1   0  102.49    8.40
   8  -1   0   12.90    3.20
   8  -1   0   20.20    2.20
   8  -1   0   23.40    4.40
  -8   1   0   15.40    3.90
  -8   1   0   19.60    3.40
  -8   1   0   18.90    2.50
   7  -1   0  145.59   10.10
   7  -1   0  126.69   10.80
   7  -1   0  162.98   11.50
  -7   1   0  134.49   11.30
  -7   1   0  144.29   10.30
  -7   1   0  154.48   11.00
   6  -1   0   61.49    6.30
   6  -1   0   59.39    5.80
   6  -1   0   73.69    6.20
   6  -1   0   68.69    4.80
  -6   1   0   55.49    6.20
  -6   1   0   65.99    5.80
  -6   1   0   63.69    5.00
  -6   1   0   72.79    6.40
   5  -1   0  135.99    9.30
   5  -1   0  109.69    8.30
   5  -1   0  106.19    8.80
  -5   1   0  129.59    8.40
  -5   1   0  126.79    8.80
  -5   1   0  106.29    9.10
  -5   1   0  124.69    9.20
   4  -1   0   92.29    6.80
   4  -1   0   89.79    6.90
   4  -1   0   87.39    6.30
  -4   1   0   82.49    7.10
  -4   1   0   98.89    6.40
  -4   1   0   89.39    6.70
  -4   1   0   92.69    7.10
   3  -1   0  262.07   17.60
   3  -1   0  247.08   17.90
   3  -1   0  266.57   17.80
  -3   1   0  265.37   18.00
  -3   1   0  248.38   17.80
  -3   1   0  267.77   17.70
   2  -1   0   13.40    2.00
  -2   1   0   11.00    1.90
   1  -1   0  404.46   30.30
  -1   1   0  495.15   30.40
   0  -1   0  231.18   15.50
   0  -1   0  209.38   15.40
   0   1   0  245.98   15.50
  -1  -1   0  313.17   21.60
  -1  -1   0  332.47   21.60
   1   1   0  312.97   21.60
  -2  -1   0  648.34   41.60
   2   1   0  582.14   41.60
  -3  -1   0  177.48   11.40
  -3  -1   0  156.78   11.70
  -3  -1   0  167.18   11.50
  -4  -1   0   25.50    3.80
  -4  -1   0   27.20    2.00
  -4  -1   0   27.80    3.00
   4   1   0   23.60    3.70
   4   1   0   26.30    2.90
   4   1   0   23.90    2.90
  -5  -1   0    0.30    2.70
  -5  -1   0    0.10    2.00
  -5  -1   0   -0.40    0.80
  -5  -1   0    1.10    1.60
   5   1   0    1.80    1.80
   5   1   0    2.20    3.10
   5   1   0    0.30    2.00
  -6  -1   0   89.89    6.30
  -6  -1   0   81.39    5.80
  -6  -1   0   86.89    7.00
  -6  -1   0   73.89    7.40
   6   1   0   71.39    7.80
   6   1   0   74.19    6.50
  -7  -1   0    2.50    2.30
  -7  -1   0    1.30    2.70
  -7  -1   0    0.80    2.80
  -7  -1   0    0.10    1.20
   7   1   0    6.50    3.10
   7   1   0    3.70    2.20
   7   1   0    4.10    4.00
  -8  -1   0   37.80    4.40
  -8  -1   0   29.50    4.90
  -8  -1   0   29.90    4.40
  -8  -1   0   29.20    3.20
   8   1   0   32.50    3.80
   8   1   0   40.40    5.80
  -9  -1   0    0.10    2.80
  -9  -1   0    0.00    1.60
  -9  -1   0    3.40    3.60
  -9  -1   0    1.90    3.00
   9   1   0    6.80    3.70
   9   1   0    3.00    2.50
   9   1   0    3.30    4.20
 -10  -1   0    4.80    3.90
 -10  -1   0    2.90    3.50
 -10  -1   0   13.30    5.10
 -10  -1   0    4.80    2.20
  10   1   0   12.40    2.80
  10   1   0    4.20    4.40
  10   1   0    3.90    4.80
 -11  -1   0   85.29    8.10
 -11  -1   0  101.09   10.90
 -11  -1   0  113.59   10.10
  11   1   0  107.09   11.10
 -12  -1   0   11.40    3.10
 -12  -1   0   28.40    6.70
 -12  -1   0   26.00    5.70
  12   1   0   14.40    5.90
 -13  -1   0   14.80    3.50
 -13  -1   0   20.50    7.10
 -13  -1   0   27.60    6.00
  13   1   0   23.10    6.60
 -14  -1   0   35.70    8.50
 -14  -1   0   19.50    6.10
 -14  -1   0   17.70    3.70
  14   1   0   10.80    6.00
 -15  -1   0    2.80    7.00
 -15  -1   0    2.30    3.00
 -15  -1   0    6.90    5.40
  15   1   0    1.10    5.10
 -16  -1   0   14.70    6.20
  16   1   0    6.60    5.20
 -17  -1   0    1.90    4.30
 -17  -1   0    2.60    5.40
 -17   2   0    5.40    5.60
 -16   2   0   15.30    6.10
 -16   2   0   11.70    4.10
  15  -2   0   -9.30    5.50
 -15   2   0   -7.40    6.90
 -15   2   0   -7.90    5.30
 -15   2   0   -1.40    3.20
  14  -2   0   16.90    5.20
 -14   2   0   10.70    6.00
 -14   2   0    7.50    3.60
 -14   2   0    7.90    8.00
  13  -2   0   61.09    7.20
 -13   2   0   43.20    7.50
 -13   2   0   67.49   10.40
  12  -2   0    2.70    4.10
  12  -2   0   -0.60    4.40
 -12   2   0   11.60    6.70
 -12   2   0    6.80    5.30
 -12   2   0    2.00    3.00
  11  -2   0  162.08   13.30
  11  -2   0  156.28   13.60
 -11   2   0  178.78   15.50
 -11   2   0  169.68   14.20
 -11   2   0  167.18   12.60
  10  -2   0   14.80    4.10
  10  -2   0   10.50    4.70
  10  -2   0   14.90    4.40
 -10   2   0   17.80    4.70
 -10   2   0   11.20    2.60
   9  -2   0   -1.10    4.30
   9  -2   0   -0.30    1.20
   9  -2   0   -1.30    3.20
   9  -2   0    1.00    3.40
  -9   2   0    1.90    1.90
  -9   2   0    1.60    3.20
  -9   2   0   -3.00    3.60
   8  -2   0  109.19    7.50
   8  -2   0  105.19    8.50
   8  -2   0   92.29    8.70
   8  -2   0  120.99    9.10
  -8   2   0   99.79    9.30
  -8   2   0   92.89    8.50
  -8   2   0  100.79    7.80
   7  -2   0   12.40    3.20
   7  -2   0    7.50    3.20
   7  -2   0    5.90    2.80
   7  -2   0   10.20    1.60
  -7   2   0   10.20    3.00
  -7   2   0    9.10    3.50
  -7   2   0   10.30    1.80
   6  -2   0  114.79    8.70
   6  -2   0  108.19    8.70
   6  -2   0  111.49    7.80
   6  -2   0  107.89    8.60
  -6   2   0   92.49    9.00
  -6   2   0  115.49    8.50
  -6   2   0  112.79    8.00
   5  -2   0 1364.46   92.59
   5  -2   0 1357.66   92.69
   5  -2   0 1409.06   92.59
   5  -2   0 1412.96   92.39
  -5   2   0 1327.47   92.79
  -5   2   0 1405.86   92.39
  -5   2   0 1305.37   92.59
   4  -2   0 2940.11  199.78
   4  -2   0 2840.62  199.68
   4  -2   0 3246.58  199.78
   4  -2   0 3219.28  199.58
  -4   2   0 2752.32  199.88
  -4   2   0 2994.20  199.58
  -4   2   0 2750.32  199.68
   3  -2   0 4076.39  276.27
   3  -2   0 4127.49  276.07
   1  -2   0  679.23   45.60
  -1   2   0  669.53   45.70
   0  -2   0  525.35   34.50
   0   2   0  497.75   34.60
  -1  -2   0   13.30    1.60
   1   2   0   18.80    1.80
  -2  -2   0 1288.57   83.99
   2   2   0 1204.38   83.99
  -3  -2   0 2180.58  151.88
   3   2   0 2212.28  151.78
   3   2   0 2365.76  152.08
  -4  -2   0  228.58   17.50
  -4  -2   0  243.88   17.00
  -4  -2   0  262.47   17.20
   4   2   0  269.87   17.20
   4   2   0  243.68   17.10
  -5  -2   0   53.09    4.20
  -5  -2   0   60.49    4.70
  -5  -2   0   61.69    5.10
   5   2   0   62.99    4.90
   5   2   0   43.30    6.00
   5   2   0   68.59    4.90
  -6  -2   0    3.70    1.80
  -6  -2   0    3.40    3.60
  -6  -2   0    4.20    1.00
  -6  -2   0   -0.20    2.50
   6   2   0    4.00    2.00
   6   2   0    3.90    2.10
   6   2   0    3.80    3.70
  -7  -2   0  246.88   16.20
  -7  -2   0  232.08   16.60
  -7  -2   0  253.17   17.10
   7   2   0  248.58   16.60
   7   2   0  201.18   16.60
  -8  -2   0    3.40    3.10
  -8  -2   0    7.00    2.60
  -8  -2   0    5.80    3.20
  -8  -2   0    2.60    1.40
   8   2   0    9.20    3.60
   8   2   0    7.30    2.20
   8   2   0    2.00    4.40
  -9  -2   0    2.50    2.70
  -9  -2   0    2.00    1.50
  -9  -2   0    3.10    3.20
  -9  -2   0    4.70    3.80
   9   2   0    0.10    4.60
   9   2   0    2.40    2.20
   9   2   0    0.80    3.80
 -10  -2   0   16.50    3.70
 -10  -2   0   14.50    4.70
 -10  -2   0   19.90    2.70
 -10  -2   0   13.50    4.10
  10   2   0    9.40    5.30
 -11  -2   0   72.59    8.10
 -11  -2   0   56.09    7.50
 -11  -2   0   68.99    6.00
  11   2   0   54.19    8.00
 -12  -2   0  164.18   14.60
 -12  -2   0  151.58   13.50
 -12  -2   0  158.48   12.00
  12   2   0  149.29   14.60
 -13  -2   0   96.39    8.70
 -13  -2   0   96.59   11.90
 -13  -2   0  113.29   10.80
  13   2   0  100.49   12.00
 -14  -2   0   78.39    7.40
 -14  -2   0   74.99    9.80
  14   2   0   82.69    9.90
 -15  -2   0    9.40    8.10
 -15  -2   0    7.90    5.40
 -15  -2   0    6.60    3.20
  15   2   0   14.00    5.80
 -16  -2   0   16.20    3.50
 -16  -2   0   25.40    6.50
  16   2   0   15.70    5.90
 -17  -2   0    0.70    3.60
 -17  -2   0    4.20    5.70
 -17   3   0    6.30    6.40
 -16   3   0    3.30    5.90
  15  -3   0   -0.80    4.50
 -15   3   0    1.50    5.60
 -15   3   0    7.50    7.40
 -15   3   0    5.70    3.60
  14  -3   0   10.10    5.00
 -14   3   0    2.90    3.40
 -14   3   0   -1.10    6.90
 -14   3   0    9.30    5.70
  13  -3   0    8.20    4.50
  13  -3   0    6.20    5.00
  13  -3   0   15.20    4.70
 -13   3   0    7.20    5.90
 -13   3   0    7.50    3.40
 -13   3   0    6.50    7.10
  12  -3   0   -0.60    3.70
  12  -3   0    9.70    4.50
 -12   3   0    5.60    5.50
 -12   3   0   -2.20    6.40
 -12   3   0   -3.50    3.10
  11  -3   0  286.37   21.00
 -11   3   0  309.37   23.00
 -11   3   0  271.07   21.50
  10  -3   0  377.76   26.40
  10  -3   0  389.56   26.60
 -10   3   0  389.76   27.90
 -10   3   0  337.97   26.80
   9  -3   0   24.90    5.20
   9  -3   0   24.40    4.40
   9  -3   0   27.20    2.90
  -9   3   0   29.00    5.60
  -9   3   0   26.50    5.00
  -9   3   0   21.80    3.20
   8  -3   0   -1.00    1.30
   8  -3   0   -4.60    3.90
   8  -3   0    1.00    3.10
   8  -3   0   -0.50    2.60
  -8   3   0    0.60    2.90
  -8   3   0   -1.00    1.90
  -8   3   0   -2.50    3.90
   7  -3   0    3.60    3.30
   7  -3   0    5.90    2.70
   7  -3   0   -1.90    2.20
   7  -3   0    1.10    1.30
  -7   3   0    4.80    2.90
  -7   3   0   -0.30    1.70
   6  -3   0  162.78   13.20
   6  -3   0  185.18   12.80
   6  -3   0  208.28   13.50
  -6   3   0  186.18   13.00
   5  -3   0   85.59    7.30
   5  -3   0   92.09    6.30
   5  -3   0   83.49    6.70
   5  -3   0   82.39    7.00
  -5   3   0   75.09    7.60
  -5   3   0  101.09    7.20
   4  -3   0  239.08   16.10
   4  -3   0  204.28   16.00
   4  -3   0  224.48   15.70
  -4   3   0  230.78   15.80
  -4   3   0  248.98   16.10
  -4   3   0  225.48   16.30
   3  -3   0    6.60    1.00
   3  -3   0    3.10    1.70
   3  -3   0    8.90    2.20
  -3   3   0    2.00    2.10
  -3   3   0    4.40    2.00
  -3   3   0    4.70    1.10
   2  -3   0  167.28   10.70
   2  -3   0  133.19   10.60
   2  -3   0  163.48   10.40
  -2   3   0  148.39   10.80
  -2   3   0  135.19   10.40
  -2   3   0  159.78   10.70
   1  -3   0   36.60    3.40
   1  -3   0   38.50    3.40
   1  -3   0   35.50    3.00
  -1   3   0   48.30    3.70
  -1   3   0   46.90    3.30
   0  -3   0  209.48   14.00
   0  -3   0  191.98   13.90
   0   3   0  190.78   14.00
   0   3   0  224.98   14.10
  -1  -3   0  105.39    7.80
  -1  -3   0  115.99    7.80
   1   3   0  114.09    7.90
   1   3   0  115.69    7.90
  -2  -3   0    2.10    0.90
  -2  -3   0    1.60    0.50
  -2  -3   0    1.80    0.80
   2   3   0    2.00    1.10
   2   3   0    1.90    1.00
   2   3   0    0.90    2.20
  -3  -3   0   30.40    2.50
  -3  -3   0   34.30    2.30
  -3  -3   0   34.70    2.70
   3   3   0   38.40    4.30
   3   3   0   24.90    2.70
   3   3   0   28.40    2.60
  -4  -3   0   67.39    4.90
  -4  -3   0   75.29    6.30
  -4  -3   0   77.49    5.20
  -4  -3   0   64.29    4.60
   4   3   0   67.59    4.80
   4   3   0   60.29    5.00
   4   3   0   57.99    5.00
  -5  -3   0   22.80    2.80
  -5  -3   0   18.00    1.90
  -5  -3   0   25.80    2.70
   5   3   0   20.60    4.30
   5   3   0   22.60    2.60
   5   3   0   22.20    2.40
  -6  -3   0   39.20    3.80
  -6  -3   0   35.50    3.00
  -6  -3   0   38.00    4.40
  -6  -3   0   48.20    6.10
   6   3   0   37.70    4.30
   6   3   0   32.90    3.70
   6   3   0   47.90    7.00
  -7  -3   0   65.39    5.10
  -7  -3   0   48.60    4.30
  -7  -3   0   58.69    5.70
  -7  -3   0   70.89    7.20
   7   3   0   53.69    4.80
   7   3   0   57.09    7.50
  -8  -3   0   45.80    4.10
  -8  -3   0   58.39    6.10
  -8  -3   0   61.19    5.40
  -8  -3   0   49.20    7.00
   8   3   0   42.80    6.70
   8   3   0   55.89    4.70
  -9  -3   0   12.40    4.00
  -9  -3   0   11.10    4.10
  -9  -3   0   14.00    3.30
  -9  -3   0   14.80    2.10
   9   3   0   24.70    4.00
   9   3   0    8.60    5.00
 -10  -3   0   19.60    2.70
 -10  -3   0   24.40    4.00
 -10  -3   0   28.70    5.20
 -10  -3   0   16.00    4.40
  10   3   0   17.70    6.10
 -11  -3   0    5.00    2.30
 -11  -3   0    6.00    5.00
 -11  -3   0    6.70    4.30
 -11  -3   0    0.50    3.70
  11   3   0    1.50    3.00
  11   3   0    2.20    5.80
 -12  -3   0  155.98   14.10
 -12  -3   0  175.88   15.30
  12   3   0  182.48   15.80
 -13  -3   0    6.00    2.90
 -13  -3   0    0.50    5.20
 -13  -3   0    8.20    5.00
  13   3   0    4.90    5.70
 -14  -3   0   30.40    6.50
 -14  -3   0   21.90    3.90
 -14  -3   0   23.10    6.00
  14   3   0   43.00    8.00
 -15  -3   0    4.40    3.00
 -15  -3   0    7.30    7.30
 -15  -3   0   10.60    5.50
  15   3   0   12.60    6.10
 -16  -3   0    4.70    5.60
 -16  -3   0    7.60    3.20
  16   3   0   12.40    5.70
 -17  -3   0   -3.50    4.80
 -17  -3   0    0.50    5.60
 -16   4   0   -1.30    5.30
  15  -4   0   -1.20    4.30
 -15   4   0    2.10    7.60
 -15   4   0   -1.80    5.50
  14  -4   0   -3.90    5.20
  14  -4   0   -4.70    5.60
 -14   4   0   -5.90    5.30
 -14   4   0   -0.50    2.50
 -14   4   0   -0.60    7.50
  13  -4   0    4.10    4.90
  13  -4   0   -1.90    4.30
 -13   4   0    4.80    6.60
 -13   4   0    2.80    5.60
 -13   4   0    2.70    2.80
  12  -4   0  177.48   14.20
  12  -4   0  176.68   14.50
 -12   4   0  169.78   16.50
 -12   4   0  156.48   13.10
 -12   4   0  174.78   14.80
  11  -4   0  265.17   20.30
  11  -4   0  274.67   21.00
  11  -4   0  293.57   21.10
 -11   4   0  274.37   20.40
 -11   4   0  316.87   22.90
 -11   4   0  299.67   21.60
  10  -4   0  383.96   26.70
  10  -4   0  387.86   26.70
  10  -4   0  345.27   26.00
 -10   4   0  382.76   26.90
 -10   4   0  360.36   27.80
 -10   4   0  375.76   26.10
   9  -4   0  100.59    8.40
   9  -4   0  107.39    9.30
   9  -4   0  101.19    7.60
   9  -4   0   94.49    9.20
  -9   4   0  104.69    8.30
  -9   4   0  107.29   10.60
  -9   4   0  104.99    9.70
   8  -4   0   57.69    6.70
   8  -4   0   71.39    7.60
   8  -4   0   61.99    5.30
   8  -4   0   76.29    5.90
  -8   4   0   65.59    5.80
  -8   4   0   68.29    7.70
  -8   4   0   59.89    7.10
   7  -4   0  155.88   11.80
   7  -4   0  132.19   11.00
   7  -4   0  140.59   11.60
   7  -4   0  163.48   10.80
  -7   4   0  164.88   12.50
  -7   4   0  167.88   11.10
  -7   4   0  148.29   11.80
   6  -4   0    3.20    3.20
   6  -4   0   -1.50    1.40
   6  -4   0   -1.00    2.50
   6  -4   0    1.00    1.30
  -6   4   0   -0.40    3.40
  -6   4   0    2.90    1.60
  -6   4   0    2.30    2.90
   5  -4   0   78.09    7.00
   5  -4   0   88.99    7.20
   5  -4   0   92.19    6.20
  -5   4   0   78.19    7.10
  -5   4   0   82.89    6.40
  -5   4   0   83.59    7.60
   4  -4   0  837.52   54.99
   4  -4   0  861.81   55.29
   4  -4   0  813.02   55.29
  -4   4   0  768.62   55.49
  -4   4   0  779.52   55.29
  -4   4   0  822.72   55.09
   3  -4   0  575.64   40.20
   3  -4   0  565.74   40.40
   3  -4   0  645.14   40.50
  -3   4   0  587.54   40.60
  -3   4   0  596.24   40.50
   2  -4   0 1715.23  112.69
   2  -4   0 1638.24  112.69
  -2   4   0 1698.63  112.79
  -2   4   0 1610.54  112.59
  -2   4   0 1690.13  112.89
  -2  -4   0  259.77   15.90
  -2  -4   0  242.58   16.10
  -2  -4   0  206.08   16.00
   2   4   0  232.58   16.00
  -3  -4   0   74.49    5.70
  -3  -4   0   80.69    5.70
  -3  -4   0   84.59    5.50
   3   4   0   68.79    5.80
   3   4   0   77.39    5.60
   3   4   0   95.99    7.10
  -4  -4   0 2496.85  161.88
  -4  -4   0 2473.35  161.68
  -4  -4   0 2219.58  162.18
   4   4   0 2364.76  161.78
   4   4   0 2327.87  161.78
   4   4   0 2529.75  162.38
  -5  -4   0    5.10    2.10
  -5  -4   0    7.20    3.30
  -5  -4   0    4.90    1.60
  -5  -4   0    3.30    0.90
   5   4   0    7.90    1.50
   5   4   0    8.60    4.00
   5   4   0    5.90    1.80
  -6  -4   0   62.49    4.90
  -6  -4   0   70.79    7.30
  -6  -4   0   77.69    6.00
  -6  -4   0   70.09    5.40
   6   4   0   59.19    7.60
   6   4   0   60.49    5.60
   6   4   0   74.39    5.20
  -7  -4   0   34.60    5.70
  -7  -4   0   34.50    2.90
  -7  -4   0   37.60    4.10
  -7  -4   0   41.10    4.70
   7   4   0   39.10    3.40
   7   4   0   28.50    5.50
   7   4   0   35.30    4.10
  -8  -4   0  354.16   27.50
  -8  -4   0  374.86   26.50
  -8  -4   0  401.86   27.10
  -8  -4   0  406.86   26.20
   8   4   0  419.16   28.10
   8   4   0  354.56   26.40
  -9  -4   0  553.84   35.50
  -9  -4   0  508.55   36.00
  -9  -4   0  468.35   36.70
  -9  -4   0  521.85   36.50
   9   4   0  561.44   37.50
 -10  -4   0    2.40    3.30
 -10  -4   0   -1.30    3.80
 -10  -4   0    0.70    4.00
 -10  -4   0    1.40    1.90
  10   4   0    3.40    5.20
 -11  -4   0   30.10    5.10
 -11  -4   0   33.30    3.80
 -11  -4   0   34.90    5.60
 -12  -4   0    1.10    4.40
 -12  -4   0    3.10    2.50
 -12  -4   0    6.70    5.10
  12   4   0   12.20    6.70
 -13  -4   0   76.19    9.00
  13   4   0   87.19   11.30
 -14  -4   0    2.90    5.10
 -14  -4   0    3.30    5.30
 -14  -4   0    0.10    2.80
  14   4   0    5.30    6.20
 -15  -4   0   28.20    6.30
 -15  -4   0   18.00    3.70
  15   4   0   12.50    6.60
 -16  -4   0   54.09    6.40
 -16  -4   0   76.89    9.20
  16   4   0   70.19    8.90
 -17  -4   0   -1.30    5.20
 -16   5   0   -1.10    6.00
  15  -5   0    1.40    4.20
 -15   5   0    7.00    8.40
  14  -5   0   -3.10    5.00
  14  -5   0    0.90    5.50
 -14   5   0    2.40    5.70
 -14   5   0   -2.20    7.20
  13  -5   0   52.99    7.90
  13  -5   0   34.60    5.90
 -13   5   0   17.00    8.30
 -13   5   0   30.20    6.90
  12  -5   0   -1.30    4.10
  12  -5   0    7.60    6.40
 -12   5   0   -4.60    6.30
 -12   5   0    3.40    5.40
 -12   5   0   -2.20    2.00
  11  -5   0   31.80    5.70
  11  -5   0   42.90    6.20
 -11   5   0   24.50    5.90
 -11   5   0   27.10    7.20
  10  -5   0   29.30    3.40
  10  -5   0   40.90    5.90
 -10   5   0   27.30    3.80
 -10   5   0   44.70    7.20
   9  -5   0  114.79    8.90
   9  -5   0   96.69    7.10
  -9   5   0   94.49   10.20
  -9   5   0   71.49    7.40
  -9   5   0   87.09    9.10
   8  -5   0    1.10    3.30
   8  -5   0    6.50    4.20
   8  -5   0    1.90    1.70
  -8   5   0   -4.80    4.00
  -8   5   0   -1.10    3.50
  -8   5   0    1.30    2.00
   7  -5   0   83.99    6.00
   7  -5   0   79.39    7.20
  -7   5   0   67.89    6.20
  -7   5   0   76.19    7.20
  -7   5   0   72.79    8.20
   6  -5   0  298.27   22.60
   6  -5   0  346.77   22.10
  -6   5   0  348.27   22.70
  -6   5   0  325.07   23.20
  -6   5   0  293.57   22.20
   5  -5   0  213.08   15.60
   5  -5   0  227.58   15.60
  -5   5   0  228.78   16.10
  -5   5   0  203.48   15.10
   4  -5   0  295.17   20.30
   4  -5   0  287.37   20.70
  -4   5   0  289.57   20.30
  -4   5   0  316.67   21.10
   3  -5   0  153.18   10.80
   3  -5   0  138.19   10.70
   3  -5   0  143.79   10.30
  -3   5   0  140.09   11.10
  -3   5   0  162.08   11.00
   2  -5   0  635.04   47.30
   2  -5   0  747.53   47.30
   2  -5   0  656.83   47.10
  -2   5   0  721.13   47.40
  -2   5   0  695.53   47.60
  -2   5   0  729.93   47.40
   1  -5   0  409.36   27.60
   1  -5   0  417.46   27.80
   1  -5   0  379.66   27.80
  -1   5   0  408.86   27.80
  -1   5   0  408.96   28.00
  -1   5   0  420.26   27.80
   0  -5   0   49.10    3.80
   0  -5   0   49.99    4.20
   0  -5   0   58.69    4.40
   0   5   0   55.09    4.40
  -1  -5   0  202.18   13.30
  -1  -5   0  190.58   13.30
  -1  -5   0  183.98   13.10
   1   5   0  208.58   13.40
   1   5   0  187.88   13.30
   1   5   0  184.68   13.60
  -2  -5   0   76.49    5.20
  -2  -5   0   77.79    5.50
  -2  -5   0   76.19    5.50
   2   5   0   64.69    5.70
  -3  -5   0    8.10    1.60
  -3  -5   0    6.80    1.00
  -3  -5   0    7.80    1.50
   3   5   0    8.20    1.80
   3   5   0    5.40    3.10
   3   5   0    7.30    1.20
  -4  -5   0    7.00    1.60
  -4  -5   0    5.60    1.00
  -4  -5   0    6.50    1.40
   4   5   0    6.50    3.60
   4   5   0   10.70    2.40
  -5  -5   0    8.10    2.00
  -5  -5   0   11.50    1.80
  -5  -5   0    7.50    1.10
   5   5   0    8.70    3.70
  -6  -5   0   30.70    3.30
  -6  -5   0   19.20    2.10
  -6  -5   0   22.00    3.00
  -6  -5   0   27.30    5.00
   6   5   0   25.40    5.20
   6   5   0   25.50    3.00
  -7  -5   0  116.89    9.70
  -7  -5   0  122.99    8.60
  -7  -5   0  125.19    9.20
   7   5   0  104.89   11.30
   7   5   0  134.09    9.10
  -8  -5   0   18.70    5.80
  -8  -5   0   12.10    1.70
  -8  -5   0   13.10    2.70
  -8  -5   0   13.60    3.30
   8   5   0   10.60    5.20
  -9  -5   0   25.70    3.70
  -9  -5   0   22.30    4.40
  -9  -5   0   21.00    2.50
   9   5   0   30.80    7.10
 -10  -5   0  104.29    8.70
 -10  -5   0   94.29    7.20
 -10  -5   0   79.19    9.90
 -10  -5   0   92.19    9.30
  10   5   0  105.39   11.80
 -11  -5   0  136.79   11.00
 -11  -5   0  132.59   12.70
 -11  -5   0  157.48   13.10
 -11  -5   0  172.88   12.30
 -12  -5   0   18.10    4.90
 -12  -5   0   11.50    5.30
 -12  -5   0   15.30    3.00
  12   5   0   20.30    7.20
 -13  -5   0   15.80    4.90
 -13  -5   0   14.90    3.30
 -13  -5   0   20.50    5.90
  13   5   0   27.50    7.40
 -14  -5   0   -0.20    5.40
 -14  -5   0   -3.20    4.60
 -14  -5   0   -3.10    2.60
  14   5   0    1.60    6.10
 -15  -5   0    4.40    3.00
 -15  -5   0    1.90    5.00
  15   5   0    0.20    5.90
 -16  -5   0   -4.90    4.80
 -16  -5   0    1.40    2.60
  16   5   0   -3.00    5.60
 -16   6   0   30.00   10.50
  15  -6   0   -6.10    3.70
 -15   6   0   -4.00    5.30
  14  -6   0   -8.00    6.20
  14  -6   0    6.70    5.30
 -14   6   0    4.40    7.40
 -14   6   0    3.60    6.60
  13  -6   0   22.80    7.20
  13  -6   0    7.40    4.60
 -13   6   0    4.60    6.40
  12  -6   0  350.86   24.50
 -12   6   0  303.17   26.00
 -12   6   0  333.37   25.10
  11  -6   0    5.80    4.70
 -11   6   0   -1.10    2.30
 -11   6   0    6.80    5.70
 -11   6   0    3.50    6.20
  10  -6   0    2.70    4.40
  10  -6   0    3.70    5.40
  10  -6   0    1.90    2.00
 -10   6   0    1.10    1.80
 -10   6   0   -0.60    4.90
 -10   6   0    0.20    5.90
   9  -6   0   12.30    4.10
   9  -6   0   11.00    2.30
   9  -6   0    9.20    5.20
  -9   6   0   10.10    5.50
  -9   6   0    6.50    4.70
   8  -6   0    3.60    1.90
   8  -6   0    5.40    4.10
   8  -6   0    0.50    3.50
  -8   6   0   -1.10    3.80
  -8   6   0    4.80    5.00
  -8   6   0    5.40    2.00
   7  -6   0   17.20    2.30
   7  -6   0   18.50    4.10
   7  -6   0   14.40    4.20
  -7   6   0   22.20    5.10
  -7   6   0   24.70    4.60
  -7   6   0   15.10    2.40
   6  -6   0   98.59    7.20
   6  -6   0   95.19    8.30
   6  -6   0   97.19    8.20
  -6   6   0  102.19    7.30
  -6   6   0   87.69    9.00
   5  -6   0   99.19    8.80
   5  -6   0  109.09    8.70
  -5   6   0  103.89    9.30
  -5   6   0  112.69    7.90
  -5   6   0  111.09    9.00
   4  -6   0   49.40    4.00
   4  -6   0   41.50    5.20
   4  -6   0   43.20    5.00
  -4   6   0   52.19    5.40
  -4   6   0   54.89    5.50
   3  -6   0  971.40   66.29
   3  -6   0  993.10   66.59
   3  -6   0 1013.10   66.49
  -3   6   0  965.30   66.89
  -3   6   0  963.60   66.69
   2  -6   0  290.77   20.80
   2  -6   0  317.87   20.80
   2  -6   0  295.67   20.50
  -2   6   0  299.17   21.00
  -2   6   0  297.37   20.80
   1  -6   0   21.80    2.70
   1  -6   0   18.90    2.20
   1  -6   0   28.10    3.20
  -1   6   0   20.20    3.00
  -1   6   0   27.40    3.90
  -1   6   0   22.00    2.70
   0  -6   0 1411.66   97.49
   0  -6   0 1502.95   97.29
   0  -6   0 1415.06   97.49
   0   6   0 1413.56   97.49
   0   6   0 1467.25   97.49
   0   6   0 1452.95   97.49
  -1  -6   0  202.98   14.10
  -1  -6   0  218.28   13.80
  -1  -6   0  188.58   14.00
   1   6   0  218.98   14.40
   1   6   0  181.68   14.20
  -2  -6   0  226.18   16.30
  -2  -6   0  230.48   16.30
  -2  -6   0  237.28   16.10
   2   6   0  250.87   16.50
  -3  -6   0 1036.00   65.59
  -3  -6   0 1023.30   65.79
  -3  -6   0  965.10   65.79
   3   6   0  936.01   65.89
   3   6   0  901.01   66.29
  -4  -6   0  367.26   23.70
  -4  -6   0  364.86   23.60
  -4  -6   0  323.87   23.80
   4   6   0  313.67   24.20
   4   6   0  363.66   24.70
  -5  -6   0   20.10    2.20
  -5  -6   0   20.70    2.60
  -5  -6   0   21.20    5.70
  -5  -6   0   16.80    1.90
   5   6   0   15.40    4.20
  -6  -6   0    1.20    1.00
  -6  -6   0    0.60    4.10
  -6  -6   0    2.20    2.10
  -6  -6   0    1.90    1.80
   6   6   0   -0.50    3.70
  -7  -6   0  184.58   13.50
  -7  -6   0  166.48   13.00
  -7  -6   0  169.58   12.50
  -7  -6   0  202.78   15.10
   7   6   0  196.48   15.10
  -8  -6   0  452.95   33.60
  -8  -6   0  493.65   32.70
  -8  -6   0  482.05   32.20
  -8  -6   0  462.45   31.80
   8   6   0  443.36   33.70
  -9  -6   0  515.05   37.90
  -9  -6   0  591.14   36.20
  -9  -6   0  531.75   36.70
  -9  -6   0  479.25   37.10
 -10  -6   0 1185.48   80.89
 -10  -6   0 1153.58   80.39
 -10  -6   0 1140.79   79.79
  10   6   0 1244.28   81.89
 -11  -6   0   73.79    6.00
 -11  -6   0   77.49    8.10
 -11  -6   0   85.09    8.80
 -11  -6   0   51.89    9.10
  11   6   0   52.69    8.40
 -12  -6   0   17.00    3.20
 -12  -6   0   22.70    6.00
 -12  -6   0   30.60    5.40
  12   6   0   24.30    7.80
 -13  -6   0   34.70    4.50
 -13  -6   0   48.50    6.30
 -13  -6   0   39.40    6.80
  13   6   0   62.29    9.10
 -14  -6   0    9.80    5.30
 -14  -6   0   10.40    5.10
 -14  -6   0    9.50    3.10
  14   6   0   14.80    7.60
 -15  -6   0   26.60    5.60
 -15  -6   0   26.90    3.80
  15   6   0   25.00    7.40
 -16  -6   0   14.00    5.10
 -16  -6   0    8.40    2.90
  16   6   0   11.40    5.40
  15  -7   0    6.50    4.90
 -15   7   0   -0.60    5.30
  14  -7   0    9.70    6.20
  14  -7   0    2.80    5.70
 -14   7   0    2.60    5.60
 -14   7   0    5.60    8.00
  13  -7   0  104.39   11.60
  13  -7   0  104.59   10.10
 -13   7   0   84.09   11.40
  12  -7   0  140.39   11.80
  12  -7   0  109.09   12.00
 -12   7   0  138.99   15.10
 -12   7   0  136.49   14.00
  11  -7   0   46.60    6.50
 -11   7   0   38.10    7.60
 -11   7   0   56.19    9.20
  10  -7   0   47.30    6.30
  10  -7   0   54.09    7.30
  10  -7   0   46.80    5.00
 -10   7   0   57.99    8.50
 -10   7   0   48.10    7.60
   9  -7   0   19.20    3.10
   9  -7   0   27.80    4.90
   9  -7   0   38.60    5.80
  -9   7   0   32.40    6.90
  -9   7   0   40.70    6.50
   8  -7   0   -1.00    1.80
   8  -7   0   -0.30    4.70
   8  -7   0   -3.10    3.50
  -8   7   0   -0.50    4.50
  -8   7   0    0.30    4.60
   7  -7   0    0.10    1.80
   7  -7   0    2.30    3.80
   7  -7   0    3.80    3.40
  -7   7   0   -1.60    3.80
  -7   7   0    0.90    4.20
   6  -7   0    1.10    3.50
   6  -7   0    0.60    1.70
   6  -7   0    4.00    3.10
  -6   7   0    3.60    4.00
  -6   7   0    0.40    3.40
   5  -7   0    2.00    2.80
   5  -7   0    1.60    3.10
   5  -7   0    0.70    1.50
  -5   7   0    2.70    3.30
  -5   7   0   -2.70    2.90
   4  -7   0   41.40    3.50
   4  -7   0   38.40    4.60
  -4   7   0   28.30    4.40
  -4   7   0   36.60    4.60
   3  -7   0   39.90    3.50
   3  -7   0   44.20    4.50
   3  -7   0   36.10    4.50
  -3   7   0   38.20    4.40
  -3   7   0   42.40    4.90
   2  -7   0   18.30    2.90
   2  -7   0   14.90    1.90
  -2   7   0   22.20    2.90
  -2   7   0   21.90    3.20
   1  -7   0  113.19    8.10
   1  -7   0  123.19    8.70
   1  -7   0  110.29    8.60
  -1   7   0  107.49    8.70
  -1   7   0  122.39    8.60
   0  -7   0   26.20    2.40
   0  -7   0   30.90    3.20
   0  -7   0   24.80    3.30
   0   7   0   22.80    2.70
   0   7   0   25.50    2.90
   0   7   0   38.40    4.90
  -1  -7   0    0.40    1.80
  -1  -7   0   -0.50    1.60
  -1  -7   0    0.30    0.90
   1   7   0    3.00    3.50
   1   7   0    0.60    1.80
  -2  -7   0   66.69    5.00
  -2  -7   0   67.39    5.40
  -2  -7   0   76.39    5.40
   2   7   0   80.99    7.20
   2   7   0   58.59    6.10
  -3  -7   0  111.59    7.40
  -3  -7   0  102.49    7.40
  -3  -7   0   92.19    7.00
   3   7   0  107.99    9.70
   3   7   0   88.29    8.30
  -4  -7   0   69.69    5.00
  -4  -7   0   58.09    4.50
  -4  -7   0   62.99    5.00
   4   7   0   48.60    6.60
  -5  -7   0    9.60    1.40
  -5  -7   0   19.00    6.10
  -5  -7   0   11.80    2.00
  -5  -7   0   12.20    2.30
   5   7   0    8.90    4.30
  -6  -7   0    2.20    2.30
  -6  -7   0   -1.50    5.60
  -6  -7   0   -0.60    1.90
  -6  -7   0    0.20    1.10
   6   7   0    0.80    3.90
  -7  -7   0    2.10    2.20
  -7  -7   0    1.30    1.30
  -7  -7   0   -0.40    2.70
  -7  -7   0    2.90    6.50
   7   7   0   -0.80    4.30
  -8  -7   0   19.30    7.50
  -8  -7   0   14.30    3.80
  -8  -7   0   12.00    1.80
  -8  -7   0   17.40    3.20
   8   7   0    6.90    5.20
  -9  -7   0   51.69    5.70
  -9  -7   0   39.30    5.60
  -9  -7   0   41.40    3.90
   9   7   0   35.50    6.60
 -10  -7   0   -0.90    3.90
 -10  -7   0    1.80    3.50
 -10  -7   0    1.40    1.90
 -10  -7   0   -6.60    6.40
  10   7   0   -1.10    6.40
 -11  -7   0   41.80    5.60
 -11  -7   0   28.20    5.90
 -11  -7   0   30.00    3.70
 -11  -7   0   41.70    7.30
  11   7   0   50.29    8.70
 -12  -7   0    1.70    2.70
 -12  -7   0    1.80    4.80
 -12  -7   0   -1.50    4.30
  12   7   0    7.80    6.30
 -13  -7   0    5.30    4.40
 -13  -7   0    2.60    2.60
 -13  -7   0    2.40    5.10
  13   7   0    4.00    6.30
 -14  -7   0    7.60    5.00
 -14  -7   0   -0.30    2.60
 -14  -7   0   -6.00    4.20
  14   7   0    5.80    7.10
 -15  -7   0    0.30    2.70
 -15  -7   0    4.70    4.60
  15   7   0    0.70    6.70
 -16  -7   0    2.40    2.60
 -16  -7   0   -0.10    4.30
  16   7   0   -3.20    5.20
  15  -8   0    1.90    3.90
  14  -8   0    2.20    4.70
 -14   8   0    2.70    5.40
  13  -8   0   -6.00    4.90
  13  -8   0   12.60    5.80
 -13   8   0  -10.40    5.00
 -13   8   0   -1.00    7.70
  12  -8   0   -1.90    6.40
  12  -8   0   11.30    4.80
 -12   8   0    3.80    6.90
 -12   8   0    2.80    5.20
  11  -8   0   77.69    9.20
 -11   8   0   94.89   10.80
 -11   8   0   94.49   11.40
  10  -8   0   30.10    6.40
  10  -8   0   20.70    3.10
  10  -8   0   25.60    5.20
 -10   8   0   33.20    6.90
 -10   8   0   31.40    6.30
   9  -8   0   13.90    6.00
   9  -8   0   18.10    2.70
   9  -8   0    9.60    4.30
  -9   8   0    8.70    5.30
  -9   8   0   11.10    5.10
   8  -8   0   45.80    4.50
   8  -8   0   44.00    6.60
   8  -8   0   51.89    6.40
  -8   8   0   32.90    6.40
  -8   8   0   41.70    6.20
   7  -8   0   92.89    9.30
   7  -8   0  106.39    7.90
   7  -8   0  104.89    9.40
  -7   8   0  106.99    9.90
  -7   8   0  100.59   10.50
   6  -8   0   29.10    3.10
   6  -8   0   30.00    4.80
   6  -8   0   31.20    5.20
  -6   8   0   32.50    5.40
  -6   8   0   28.70    4.60
   5  -8   0  157.48   12.10
   5  -8   0  159.18   12.10
  -5   8   0  170.88   12.20
  -5   8   0  138.69   12.50
   4  -8   0   41.30    5.00
   4  -8   0   38.10    4.50
   4  -8   0   28.00    3.50
  -4   8   0   47.70    5.20
  -4   8   0   42.00    4.70
   3  -8   0    3.50    3.10
   3  -8   0    2.20    1.30
   3  -8   0    1.50    2.60
  -3   8   0   -1.50    2.20
  -3   8   0    5.90    2.80
   2  -8   0  462.05   30.70
   2  -8   0  447.56   30.70
  -2   8   0  450.25   30.70
  -2   8   0  422.96   30.80
   1  -8   0 1368.16   93.59
   1  -8   0 1405.46   93.39
   1  -8   0 1369.56   93.69
  -1   8   0 1406.66   93.69
  -1   8   0 1371.16   93.59
   0  -8   0 4672.63  314.17
   0  -8   0 4653.63  314.17
  -1  -8   0    4.50    1.80
  -1  -8   0    4.50    1.20
  -1  -8   0    1.60    1.80
   1   8   0    1.00    1.80
  -2  -8   0   52.39    4.30
  -2  -8   0   47.10    4.30
  -2  -8   0   47.70    3.80
  -3  -8   0   77.09    6.10
  -3  -8   0   80.19    5.70
  -3  -8   0   87.69    6.10
   3   8   0   63.59    6.90
  -4  -8   0   24.60    2.80
  -4  -8   0   25.00    2.90
  -4  -8   0   24.90    2.50
   4   8   0   27.00    4.30
  -5  -8   0  407.46   28.00
  -5  -8   0  443.66   27.70
  -5  -8   0  385.46   28.10
   5   8   0  388.76   29.00
  -6  -8   0   41.10    4.20
  -6  -8   0   30.60    3.10
  -6  -8   0   46.10    4.60
   6   8   0   23.30    5.70
  -7  -8   0   46.40    8.30
  -7  -8   0   43.10    4.70
  -7  -8   0   33.90    3.50
  -7  -8   0   40.90    4.70
   7   8   0   46.40    6.30
  -8  -8   0   30.90    3.30
  -8  -8   0   40.40    5.20
  -8  -8   0   30.50    8.60
  -8  -8   0   41.00    4.40
   8   8   0   38.50    7.50
  -9  -8   0   14.90    7.90
  -9  -8   0    4.20    1.90
  -9  -8   0   10.60    3.60
  -9  -8   0    7.80    4.10
   9   8   0   14.90    6.50
 -10  -8   0  205.88   16.90
 -10  -8   0  198.78   18.80
 -10  -8   0  213.88   16.30
 -10  -8   0  238.38   15.40
  10   8   0  224.88   18.70
 -11  -8   0   64.29    6.70
 -11  -8   0   43.90    8.20
 -11  -8   0   49.80    7.00
 -11  -8   0   48.80    5.00
  11   8   0   71.59   10.10
 -12  -8   0   -1.80    4.30
 -12  -8   0    0.40    4.00
 -12  -8   0   -1.60    2.30
  12   8   0   -6.90    6.50
 -13  -8   0    4.50    2.70
 -13  -8   0    8.10    4.50
 -13  -8   0   16.10    5.10
  13   8   0    3.70    6.80
 -14  -8   0   27.60    5.40
  14   8   0   25.50    7.60
 -15  -8   0    2.70    4.10
 -15  -8   0    3.10    2.70
  15   8   0    6.00    6.60
  14  -9   0    1.60    4.30
  13  -9   0    6.30    5.20
  13  -9   0   -2.10    5.00
  12  -9   0   10.40    6.10
  12  -9   0   23.00    5.50
 -12   9   0   -3.10    8.60
 -12   9   0   21.50    5.70
  11  -9   0   12.30    4.90
  11  -9   0   16.60    6.90
  11  -9   0    8.90    2.20
 -11   9   0   -4.20    6.60
 -11   9   0   21.30    5.10
  10  -9   0    0.70    2.20
  10  -9   0    3.00    6.40
  10  -9   0   -3.90    4.20
 -10   9   0    9.60    6.30
 -10   9   0    9.70    4.40
   9  -9   0    7.50    4.20
   9  -9   0   10.00    5.80
   9  -9   0    3.50    2.30
  -9   9   0    7.10    5.20
  -9   9   0   13.60    4.30
   8  -9   0   -0.10    2.10
   8  -9   0    0.90    4.00
   8  -9   0   -0.40    5.60
  -8   9   0   -3.20    4.40
  -8   9   0    8.90    3.90
   7  -9   0    4.30    4.10
   7  -9   0   -0.50    2.00
   7  -9   0    2.60    5.00
  -7   9   0    8.40    3.60
  -7   9   0   -2.60    3.80
   6  -9   0   48.90    4.90
   6  -9   0   59.09    6.90
  -6   9   0   59.79    6.40
   5  -9   0   13.00    2.30
   5  -9   0   18.00    3.80
   5  -9   0   24.40    4.90
  -5   9   0   20.90    3.70
   4  -9   0   -0.60    1.70
   4  -9   0   -0.40    2.90
   4  -9   0    1.60    3.80
  -4   9   0   -3.20    2.60
  -4   9   0    7.60    2.80
   3  -9   0    1.40    3.40
   3  -9   0    2.20    2.80
   3  -9   0   -1.70    1.50
  -3   9   0    5.30    2.30
   2  -9   0    0.60    1.40
   2  -9   0    1.90    2.60
   2  -9   0    4.60    3.00
  -2   9   0   -0.90    2.30
   1  -9   0    2.50    2.30
   1  -9   0    1.40    2.40
   1  -9   0    1.20    1.40
   0  -9   0  109.39    7.50
   0  -9   0   90.99    7.40
   0  -9   0   97.69    6.90
   0   9   0   83.39    6.80
  -1  -9   0   51.59    4.80
  -1  -9   0   51.89    4.20
  -1  -9   0   61.79    4.80
   1   9   0   45.90    4.50
  -2  -9   0   83.29    6.30
  -2  -9   0   86.99    6.30
  -2  -9   0   74.29    5.80
   2   9   0   72.09    6.60
  -3  -9   0    4.70    1.90
  -3  -9   0    3.20    1.40
  -3  -9   0    5.40    2.00
   3   9   0    6.20    3.00
  -4  -9   0   35.50    3.80
  -4  -9   0   33.80    3.10
  -4  -9   0   33.00    3.80
   4   9   0   31.60    4.80
  -5  -9   0    7.20    2.40
  -5  -9   0    6.50    2.50
  -5  -9   0    7.00    1.60
  -5  -9   0    6.00    8.60
   5   9   0   14.50    4.30
  -6  -9   0  120.09    8.40
  -6  -9   0  102.89    7.60
  -6  -9   0   99.39    8.60
   6   9   0   93.39   10.30
  -7  -9   0   22.00    4.20
  -7  -9   0   27.70    3.70
  -7  -9   0   28.40    3.10
   7   9   0   34.10    6.70
  -8  -9   0   85.69    6.40
  -8  -9   0   81.19    7.50
  -8  -9   0   81.29    8.30
   8   9   0   88.59   10.50
  -9  -9   0   64.89    5.60
  -9  -9   0   79.39    7.30
  -9  -9   0   69.09    8.00
   9   9   0   70.79    9.40
 -10  -9   0   30.20    3.40
 -10  -9   0   34.70    5.50
 -10  -9   0   43.60    5.00
 -10  -9   0   19.20    9.70
 -11  -9   0   15.00    4.40
 -11  -9   0    4.90    2.20
 -11  -9   0   -3.50    3.90
  11   9   0    5.10    5.90
 -12  -9   0    7.90    4.50
 -12  -9   0   -0.80    2.30
 -12  -9   0    5.50    3.90
  12   9   0    5.90    6.60
 -13  -9   0   15.30    4.70
  13   9   0   27.20    7.60
 -14  -9   0    2.70    4.10
 -14  -9   0    1.60    2.40
  14   9   0   -5.80    6.90
 -15  -9   0    9.60    4.70
 -15  -9   0    6.00    2.70
  15   9   0   11.80    5.20
  14 -10   0    7.30    4.80
  13 -10   0    1.10    5.30
  12 -10   0    2.00    4.60
  12 -10   0    4.00    6.00
  11 -10   0    4.90    5.20
  11 -10   0   -3.20    5.30
  11 -10   0   -0.80    2.10
  10 -10   0    6.40    5.10
  10 -10   0    7.60    5.80
 -10  10   0    6.90    6.40
   9 -10   0    7.50    5.10
   9 -10   0    5.60    5.80
   9 -10   0    7.40    2.50
  -9  10   0   -5.70    6.20
  -9  10   0   -0.80    3.70
   8 -10   0    6.80    6.10
   8 -10   0    5.50    4.60
   8 -10   0    7.40    2.50
  -8  10   0    9.80    5.20
   6 -10   0   -0.10    3.70
   6 -10   0    2.80    2.10
   6 -10   0    4.00    5.10
  -6  10   0   -1.40    2.90
  -6  10   0    1.90    4.00
   5 -10   0    1.00    3.60
   5 -10   0   -0.30    1.90
   5 -10   0    0.90    4.30
  -5  10   0   -1.10    3.30
  -5  10   0   -1.30    3.70
   4 -10   0  215.38   15.30
   4 -10   0  204.28   16.20
   4 -10   0  232.98   16.20
   3 -10   0    3.10    3.60
   3 -10   0    3.70    3.20
   3 -10   0    0.70    1.70
   2 -10   0  277.97   19.10
   2 -10   0  267.57   19.00
   2 -10   0  256.27   18.50
   1 -10   0   73.59    5.70
   1 -10   0   76.99    6.50
   1 -10   0   69.49    6.60
   0 -10   0  206.38   14.80
   0 -10   0  223.88   15.30
   0 -10   0  210.38   15.30
  -1 -10   0   71.79    6.00
  -1 -10   0   66.79    6.00
  -1 -10   0   68.69    5.30
  -2 -10   0  178.98   12.70
  -2 -10   0  173.08   12.70
  -2 -10   0  191.18   12.30
   2  10   0  159.78   12.80
  -3 -10   0   23.80    3.00
  -3 -10   0   25.70    3.10
  -3 -10   0   24.40    2.50
   3  10   0   26.00    3.90
  -4 -10   0  222.08   16.30
  -4 -10   0  223.38   16.40
  -4 -10   0  250.17   16.00
   4  10   0  228.38   17.30
  -5 -10   0   33.70    3.90
  -5 -10   0   31.90    4.10
  -5 -10   0   38.00    3.50
   5  10   0   45.90    6.00
  -6 -10   0   45.60    5.00
  -6 -10   0   36.90    4.80
  -6 -10   0   49.40    4.00
  -7 -10   0   47.90    5.50
  -7 -10   0   53.39    6.20
  -7 -10   0   48.10    4.30
  -7 -10   0   34.10    9.90
   7  10   0   67.09    8.30
  -8 -10   0   -1.00    2.90
  -8 -10   0   -4.50    3.00
  -8 -10   0    1.50    8.30
  -8 -10   0    1.80    1.60
   8  10   0   -3.40    5.40
  -9 -10   0  327.57   24.50
  -9 -10   0  320.67   23.20
  -9 -10   0  340.27   24.00
   9  10   0  374.06   26.30
 -10 -10   0  146.39   12.30
 -10 -10   0  154.18   10.80
 -10 -10   0  139.09   11.80
  10  10   0  156.08   14.90
 -11 -10   0  116.59    8.40
 -11 -10   0   96.49   10.40
 -11 -10   0  105.89    9.70
  11  10   0  113.09   13.00
 -12 -10   0   33.40    5.10
 -12 -10   0   26.90    3.50
 -12 -10   0   25.90    6.40
  12  10   0   26.60    7.50
 -13 -10   0    2.00    3.80
 -13 -10   0    2.50    2.50
  13  10   0    4.50    6.20
 -14 -10   0    2.40    3.80
 -14 -10   0    2.40    2.30
  14  10   0    0.10    5.90
  13 -11   0    6.00    5.00
  12 -11   0   45.90    6.90
  11 -11   0    3.70    4.70
  11 -11   0    3.00    5.60
  11 -11   0    1.90    2.10
  10 -11   0   33.70    6.50
  10 -11   0   26.90    3.40
  10 -11   0   28.60    5.70
   9 -11   0   86.19    9.10
   9 -11   0   88.79    9.20
   9 -11   0   56.99    6.20
   8 -11   0    8.20    5.70
   8 -11   0    5.90    4.70
   8 -11   0    6.60    2.50
   7 -11   0  131.89   12.00
   7 -11   0  123.19   10.10
   7 -11   0  156.38   12.20
   6 -11   0   24.20    3.10
   6 -11   0   25.30    5.50
   6 -11   0   32.00    5.40
   5 -11   0    1.70    3.80
   5 -11   0    1.00    2.10
   5 -11   0    4.30    4.40
   4 -11   0    1.80    3.60
   4 -11   0    0.70    2.00
   4 -11   0    2.30    4.10
   3 -11   0   24.90    4.30
   3 -11   0   25.10    4.30
   3 -11   0   20.70    2.80
   2 -11   0   35.40    4.30
   2 -11   0   24.10    2.90
   1 -11   0   13.90    2.30
   1 -11   0   19.70    3.60
   1 -11   0   16.40    3.30
   0 -11   0   56.89    5.10
   0 -11   0   65.09    5.80
   0 -11   0   59.69    5.90
  -1 -11   0   14.00    2.90
  -1 -11   0   14.10    2.80
  -1 -11   0   11.40    2.10
  -2 -11   0   11.00    2.90
  -2 -11   0   10.10    2.00
  -2 -11   0   11.20    2.60
  -3 -11   0   44.10    4.10
  -3 -11   0   47.00    4.80
  -3 -11   0   48.10    4.80
  -4 -11   0   -0.50    2.20
  -4 -11   0   -1.00    1.60
  -4 -11   0    0.70    2.30
   4  11   0    0.50    3.20
  -5 -11   0    2.50    2.50
  -5 -11   0    7.70    9.70
  -5 -11   0    2.40    1.70
  -5 -11   0    0.80    2.50
   5  11   0    3.50    3.90
  -6 -11   0    5.70    2.80
  -6 -11   0    0.40    2.70
  -6 -11   0    0.80    1.70
  -6 -11   0    5.20   10.20
   6  11   0   -1.70    4.60
  -7 -11   0   18.90    3.90
  -7 -11   0   13.10    9.30
  -7 -11   0   19.40    3.50
  -7 -11   0   21.20    2.60
   7  11   0   16.90    5.60
  -8 -11   0    4.30    3.00
  -8 -11   0    6.60    1.80
  -8 -11   0    8.60    3.60
  -8 -11   0   -6.40    8.30
   8  11   0    6.90    6.10
  -9 -11   0    0.50    8.80
  -9 -11   0   -0.70    3.20
  -9 -11   0    2.20    1.70
  -9 -11   0    4.30    3.80
   9  11   0    4.30    6.20
 -10 -11   0    3.50    3.90
 -10 -11   0    6.80    8.90
 -10 -11   0   -0.30    3.20
 -10 -11   0    1.90    1.90
  10  11   0    2.60    6.40
 -11 -11   0    1.40    2.10
 -11 -11   0    5.80    5.00
 -11 -11   0    8.70    4.00
  11  11   0    8.20    6.80
 -12 -11   0    1.10    2.20
 -12 -11   0    0.80    3.70
  12  11   0    4.20    5.80
 -13 -11   0   -1.60    2.10
 -13 -11   0   -3.00    3.50
  13  11   0   -0.20    5.90
  13 -12   0   -7.30    3.70
  12 -12   0   11.20    5.10
  11 -12   0   -2.50    2.20
  11 -12   0    0.70    4.60
  10 -12   0   24.20    3.10
  10 -12   0   20.00    6.00
  10 -12   0   25.20    5.30
   9 -12   0   22.20    6.10
   9 -12   0   21.10    3.20
   9 -12   0   30.80    5.70
   8 -12   0   35.30    6.00
   8 -12   0   42.90    6.60
   8 -12   0   37.00    4.00
   7 -12   0   21.70    5.60
   7 -12   0   18.70    3.00
   7 -12   0   29.60    5.40
   6 -12   0    1.20    4.70
   6 -12   0   -1.20    2.20
   6 -12   0   -4.70    3.80
   5 -12   0    0.60    4.00
   5 -12   0    0.80    2.20
   5 -12   0    2.70    4.40
   4 -12   0    9.50    4.10
   4 -12   0    4.80    2.20
   4 -12   0    5.50    3.80
   3 -12   0   51.39    5.00
   3 -12   0   52.19    6.30
   3 -12   0   51.49    5.80
   2 -12   0  286.47   20.20
   2 -12   0  281.47   19.60
   2 -12   0  274.57   20.30
   1 -12   0   14.80    2.50
   1 -12   0   15.00    3.40
   1 -12   0   19.40    3.60
   0 -12   0  151.08   11.50
   0 -12   0  141.79   11.50
   0 -12   0  162.28   11.00
  -1 -12   0    8.60    2.70
  -1 -12   0    6.50    2.80
  -1 -12   0    7.90    2.00
  -2 -12   0  276.87   19.00
  -2 -12   0  266.17   19.40
  -2 -12   0  278.07   19.40
  -3 -12   0    0.20    2.50
  -3 -12   0   -1.20    1.70
  -3 -12   0    0.90    2.30
   3  12   0   -0.30    2.00
  -5 -12   0   27.70   10.50
  -5 -12   0    1.30    2.60
  -5 -12   0    3.20    2.60
  -5 -12   0    2.70    1.80
   5  12   0    9.20    3.60
  -6 -12   0   38.50    4.50
  -6 -12   0   36.50    3.70
  -6 -12   0   33.00    4.60
   6  12   0   42.70    6.60
  -7 -12   0   62.29    7.00
  -7 -12   0   65.59    6.50
  -7 -12   0   63.09    5.30
   7  12   0   71.29    9.10
  -8 -12   0   -0.20    2.80
  -8 -12   0    3.60    8.40
  -8 -12   0   -4.20    3.40
  -8 -12   0    0.30    1.70
   8  12   0    4.10    5.90
  -9 -12   0   43.20    4.10
  -9 -12   0   39.20    5.50
  -9 -12   0   43.40    5.70
   9  12   0   62.59    8.80
 -10 -12   0   37.20    4.00
 -10 -12   0   48.40    5.40
  10  12   0   42.90    7.80
 -11 -12   0    1.70    2.10
 -11 -12   0    3.00    3.60
  11  12   0    0.30    5.50
 -12 -12   0    3.20    2.20
 -12 -12   0    6.00    3.60
  12  12   0    7.20    5.40
 -13 -12   0   22.40    4.40
  12 -13   0    6.10    4.00
  11 -13   0    6.50    4.30
  10 -13   0    7.80    4.90
  10 -13   0    9.70    2.40
   9 -13   0   18.10    5.40
   9 -13   0   16.20    4.80
   9 -13   0    9.40    2.50
   8 -13   0   18.70    2.90
   8 -13   0   24.40    5.10
   8 -13   0   14.00    5.10
   7 -13   0    4.90    4.90
   7 -13   0   -0.70    2.20
   7 -13   0    0.90    3.80
   6 -13   0   -2.70    3.60
   6 -13   0    1.10    4.50
   6 -13   0    0.60    2.20
   5 -13   0    1.20    2.20
   5 -13   0    6.50    4.40
   5 -13   0    6.30    4.00
   4 -13   0    4.80    3.90
   4 -13   0    2.80    2.20
   4 -13   0    1.10    3.50
   3 -13   0    0.10    2.00
   3 -13   0    1.70    3.70
   3 -13   0   -5.80    3.20
   2 -13   0    4.20    3.40
   2 -13   0    2.40    3.10
   2 -13   0    0.90    2.00
   1 -13   0    3.90    2.90
   1 -13   0    1.70    3.10
   1 -13   0    2.20    2.00
   0 -13   0    1.20    2.60
   0 -13   0    1.80    2.80
   0 -13   0   -0.20    1.90
  -1 -13   0    3.10    2.00
  -1 -13   0    2.20    2.80
  -1 -13   0    4.50    2.70
  -2 -13   0    0.40    1.90
  -2 -13   0    1.10    2.30
  -2 -13   0   -1.60    2.50
  -3 -13   0    0.50    2.30
  -3 -13   0    0.10    2.50
  -3 -13   0    0.60    1.80
  -4 -13   0   10.20   10.50
  -4 -13   0    3.40    1.80
  -4 -13   0    1.50    2.50
  -4 -13   0    2.60    2.70
  -5 -13   0    7.80    3.10
  -5 -13   0   11.40    2.20
  -5 -13   0   14.40    3.10
  -5 -13   0   11.80   10.40
  -6 -13   0    3.50    2.80
  -6 -13   0    3.10    3.10
  -6 -13   0    5.50    9.60
  -6 -13   0    3.30    1.80
   6  13   0   -3.70    2.90
  -7 -13   0    2.30    1.80
  -7 -13   0   10.30    3.90
  -7 -13   0    3.60    8.10
  -7 -13   0    3.80    3.00
   7  13   0    6.20    4.50
  -8 -13   0    4.30    3.00
  -8 -13   0    6.40    4.30
  -8 -13   0   -4.00    8.50
  -8 -13   0    3.10    1.70
   8  13   0    8.10    5.20
  -9 -13   0    2.30   10.50
  -9 -13   0   -0.40    1.70
  -9 -13   0   -1.60    2.90
   9  13   0   -1.40    4.60
 -10 -13   0    1.40    3.20
 -10 -13   0    6.20    2.00
  10  13   0   -1.20    5.30
 -11 -13   0    4.60    3.60
 -11 -13   0    2.20    2.00
  11  13   0    5.70    4.90
 -12 -13   0   -1.30    2.20
  11 -14   0   16.00    3.80
  10 -14   0    2.30    3.60
  10 -14   0   -0.60    4.00
   9 -14   0    2.80    4.20
   9 -14   0   -0.10    2.00
   8 -14   0   21.40    4.60
   8 -14   0   17.30    2.80
   8 -14   0   13.60    4.60
   7 -14   0   35.70    3.90
   7 -14   0   43.90    5.90
   7 -14   0   41.00    5.60
   6 -14   0   15.10    4.20
   6 -14   0    9.60    4.40
   6 -14   0   10.00    2.50
   5 -14   0   32.50    5.00
   5 -14   0   30.70    3.60
   5 -14   0   30.30    5.10
   4 -14   0    3.20    3.80
   4 -14   0    6.80    2.30
   4 -14   0    9.10    3.90
   3 -14   0    6.90    2.40
   3 -14   0    1.00    3.40
   3 -14   0    7.30    3.30
   2 -14   0   37.00    4.80
   2 -14   0   44.00    4.50
   2 -14   0   50.59    5.60
   1 -14   0    4.20    2.20
   1 -14   0    4.60    2.80
   1 -14   0    3.50    3.00
   0 -14   0   11.00    3.10
   0 -14   0   15.40    2.60
   0 -14   0   12.10    3.30
  -1 -14   0    2.80    2.50
  -1 -14   0    5.70    2.10
  -1 -14   0    5.30    2.90
  -2 -14   0   26.70    3.90
  -2 -14   0   33.30    3.60
  -2 -14   0   30.30    3.90
  -3 -14   0   79.99   13.90
  -3 -14   0   61.59    6.10
  -3 -14   0   59.79    5.30
  -3 -14   0   61.39    6.10
  -4 -14   0   21.80    3.90
  -4 -14   0   27.00    3.70
  -4 -14   0   28.00    3.00
  -5 -14   0  203.08   14.10
  -5 -14   0  176.38   14.40
  -5 -14   0  192.48   13.50
  -6 -14   0    2.10    1.80
  -6 -14   0   -0.70    2.60
  -6 -14   0    0.70    8.20
  -6 -14   0    4.30    3.50
  -7 -14   0   25.30    2.90
  -7 -14   0   34.70    4.10
  -8 -14   0    2.30    1.60
  -8 -14   0    3.40    2.80
  -8 -14   0    4.80    8.10
  -9 -14   0   -1.20    2.70
  -9 -14   0    0.30    1.70
   9  14   0    1.50    5.60
 -10 -14   0   78.09    6.30
 -10 -14   0   84.99    7.40
  10 -15   0    5.60    5.60
   9 -15   0   -0.50    3.30
   8 -15   0    5.80    2.20
   8 -15   0    6.80    3.90
   7 -15   0    1.60    2.10
   7 -15   0    4.80    3.60
   6 -15   0    4.50    2.30
   6 -15   0    9.10    3.90
   6 -15   0    7.00    3.90
   5 -15   0   10.00    3.70
   5 -15   0    2.60    3.60
   5 -15   0    2.40    2.20
   4 -15   0   10.10    2.40
   4 -15   0    9.10    3.60
   4 -15   0    8.80    3.50
   3 -15   0   11.00    2.60
   3 -15   0   12.80    3.50
   3 -15   0   10.70    3.50
   2 -15   0   -5.60    2.50
   2 -15   0   -0.20    2.10
   2 -15   0   -0.70    3.00
   1 -15   0   -2.50    2.00
   1 -15   0    2.60    2.80
   1 -15   0    1.20    2.80
   0 -15   0    8.30    2.30
   0 -15   0   10.60    2.90
   0 -15   0    8.00    3.00
  -1 -15   0    2.70    2.70
  -1 -15   0    2.50    2.00
  -1 -15   0    1.70    2.60
  -2 -15   0   -1.60    2.40
  -2 -15   0    1.50    9.60
  -2 -15   0    2.90    1.90
  -2 -15   0    0.90    2.60
  -3 -15   0  -14.40   10.50
  -3 -15   0    0.70    1.80
  -3 -15   0    1.80    2.70
  -4 -15   0    1.50    3.00
  -4 -15   0    4.00    1.80
  -4 -15   0    1.90    2.50
  -4 -15   0    1.10    8.80
  -5 -15   0   -2.10    8.80
  -5 -15   0    1.80    1.80
  -5 -15   0    2.60    2.90
  -6 -15   0    1.80    2.60
  -6 -15   0   -0.70    1.60
  -6 -15   0    5.10    7.80
  -7 -15   0   -1.10    9.30
  -7 -15   0    5.40    1.70
  -7 -15   0    6.30    2.70
  -8 -15   0    0.90    1.60
  -8 -15   0   -0.70    2.80
  -9 -15   0    3.30    1.70
   8 -16   0    4.00    3.00
   7 -16   0    7.00    2.20
   7 -16   0    2.40    3.10
   6 -16   0    2.30    2.00
   6 -16   0   -1.70    3.00
   5 -16   0   10.30    3.40
   5 -16   0    8.50    2.30
   4 -16   0    3.60    2.20
   4 -16   0    2.80    3.10
   3 -16   0   -0.20    2.90
   3 -16   0    2.90    2.10
   2 -16   0    4.60    3.00
   2 -16   0    3.70    2.10
   1 -16   0   15.00    5.10
   1 -16   0   17.10    2.60
   1 -16   0   17.70    3.40
   0 -16   0    8.90    3.00
   0 -16   0    5.50    2.10
  -1 -16   0    0.50    2.50
  -1 -16   0   -4.80    9.60
  -1 -16   0   -0.40    1.80
  -2 -16   0   34.00    4.10
  -2 -16   0   29.30    3.20
  -3 -16   0    1.50    1.80
  -3 -16   0    0.60    2.50
  -3 -16   0   -1.70    7.80
  -4 -16   0   75.49    6.80
  -4 -16   0   74.09    5.90
  -5 -16   0   -1.30    1.70
  -5 -16   0    1.00    2.60
  -5 -16   0   -4.30    7.80
  -6 -16   0    4.00    1.60
  -6 -16   0    2.80    2.60
  -7 -16   0    2.10    1.50
   5 -17   0    2.50    2.60
   5 -17   0   -1.20    1.70
   4 -17   0    3.50    2.60
   4 -17   0   -0.30    1.80
   3 -17   0    0.50    1.80
   3 -17   0   -4.00    2.50
   2 -17   0   -0.20    1.70
   2 -17   0   -4.90    2.30
   2 -17   0   -0.80    8.90
   1 -17   0   -0.30    8.60
   1 -17   0    4.90    1.90
   1 -17   0    6.70    2.70
   0 -17   0   20.50    2.60
   0 -17   0    2.80    9.10
   0 -17   0   21.30    3.20
  -1 -17   0   25.90    3.60
  -1 -17   0   21.40    2.70
  -2 -17   0    2.90    1.70
  -2 -17   0   -1.60    2.20
  -2 -17   0   -7.90    7.70
  -3 -17   0    1.40    1.70
  -3 -17   0   -0.40    2.50
  -4 -17   0    0.90    1.60
  -5 -17   0    1.10    1.50
   1 -18   0    2.30    1.60
   0 -18   0    6.00    1.70
  -1 -18   0    8.60    2.10
  -5 -17   1    2.40    1.50
  -4 -17   1   -1.20    1.50
  -3 -17   1   -0.60    1.60
  -3 -17   1   -3.00    2.40
  -2 -17   1   -1.50    7.70
  -2 -17   1    1.20    1.60
  -2 -17   1    1.40    2.30
  -1 -17   1   -3.90    7.00
  -1 -17   1    0.20    2.50
  -1 -17   1   -0.20    1.70
   0 -17   1    7.10    1.90
   0 -17   1    4.50    8.40
   0 -17   1    4.70    2.60
   1 -17   1   -1.70    8.50
   1 -17   1    9.90    2.80
   1 -17   1    9.10    2.00
   2 -17   1    0.20    8.90
   2 -17   1    1.90    1.80
   2 -17   1    1.60    2.60
   3 -17   1    3.80    1.80
   3 -17   1    7.40    2.90
   4 -17   1   19.90    3.50
   4 -17   1   15.20    2.40
   5 -17   1    6.20    1.90
   5 -17   1    8.90    2.80
  -7 -16   1    2.40    1.50
  -6 -16   1    0.50    1.50
  -6 -16   1    0.80    2.50
  -5 -16   1   36.70    4.10
  -5 -16   1   27.10    3.20
  -4 -16   1  109.39    8.90
  -4 -16   1  138.19    9.80
  -3 -16   1    4.20    1.80
  -3 -16   1   -0.40    2.40
  -3 -16   1   -5.80    8.20
  -2 -16   1   -0.90    8.10
  -2 -16   1   13.20    3.00
  -2 -16   1   15.50    2.20
  -1 -16   1   -1.70    9.60
  -1 -16   1    1.30    2.60
  -1 -16   1   -0.30    1.90
   0 -16   1   12.80    2.40
   0 -16   1   16.00   10.40
   0 -16   1   11.10    3.10
   1 -16   1   74.19    6.90
   1 -16   1   73.89    6.10
   2 -16   1   -1.30    1.90
   2 -16   1    1.50    2.90
   3 -16   1  130.29   10.00
   3 -16   1  120.89    9.40
   4 -16   1   35.50    3.90
   4 -16   1   44.80    4.90
   5 -16   1    2.70    3.10
   5 -16   1   -0.20    1.90
   6 -16   1    0.60    1.90
   6 -16   1    2.30    3.20
   7 -16   1    5.60    3.20
   7 -16   1    2.90    2.00
   8 -16   1    0.20    3.10
  -9 -15   1    9.70    1.90
  -8 -15   1    1.00    1.60
  -8 -15   1   -1.20    2.70
  -7 -15   1   -1.00    1.60
  -7 -15   1   -3.00   13.00
  -7 -15   1    2.50    2.50
  -6 -15   1   14.90    3.20
  -6 -15   1   -6.70    7.20
  -6 -15   1   11.10    2.10
  -5 -15   1   -7.80    8.50
  -5 -15   1    1.20    2.60
  -5 -15   1   -0.60    1.70
  -4 -15   1    2.30    1.80
  -4 -15   1    5.20    3.30
  -4 -15   1   -3.10    8.50
  -4 -15   1    2.60    2.60
  -3 -15   1    4.70    3.00
  -3 -15   1   -0.20    1.70
  -3 -15   1    3.50    2.70
  -3 -15   1    1.20    9.10
  -2 -15   1    8.40    3.00
  -2 -15   1    2.70   10.40
  -2 -15   1    9.80    2.90
  -2 -15   1    3.60    2.00
  -1 -15   1   -2.30    2.60
  -1 -15   1    3.10    2.00
  -1 -15   1  -10.30   10.80
  -1 -15   1    1.00    2.50
   0 -15   1   -1.10    1.90
   0 -15   1   -0.10    2.70
   0 -15   1    0.00    2.50
   1 -15   1    7.10    3.00
   1 -15   1    3.90    3.00
   1 -15   1    2.70    2.10
   2 -15   1   14.10    2.70
   2 -15   1   27.80    4.00
   2 -15   1   19.10    3.60
   3 -15   1   38.10    4.90
   3 -15   1   33.40    4.70
   3 -15   1   47.60    4.40
   4 -15   1   -0.90    3.40
   4 -15   1    0.70    2.20
   4 -15   1    0.50    3.40
   5 -15   1    3.30    3.30
   5 -15   1    8.00    3.80
   5 -15   1    3.70    2.30
   6 -15   1   15.60    4.20
   6 -15   1   12.50    5.60
   6 -15   1   12.20    2.50
   7 -15   1    3.70    3.70
   7 -15   1    0.00    2.10
   8 -15   1    0.80    3.50
   8 -15   1    0.10    2.00
   9 -15   1    5.50    3.60
 -10 -14   1    2.90    1.80
 -10 -14   1    1.30    3.40
  -9 -14   1   21.00    2.60
  -9 -14   1   26.40    4.10
  -8 -14   1    1.50    1.60
  -8 -14   1    5.10    8.40
  -8 -14   1   -5.40    2.80
  -7 -14   1    0.10    2.70
  -7 -14   1    1.80    1.70
  -7 -14   1  -12.60    7.70
  -6 -14   1   -1.00    8.10
  -6 -14   1   -0.20    3.60
  -6 -14   1    2.10    2.70
  -6 -14   1    2.00    1.80
  -5 -14   1   45.90    4.20
  -5 -14   1   34.90    5.00
  -5 -14   1   47.20    5.40
  -4 -14   1   10.60    2.10
  -4 -14   1    8.90    2.90
  -4 -14   1    9.10    3.20
  -3 -14   1   66.79    5.60
  -3 -14   1   75.39    6.50
  -3 -14   1   59.69    6.30
  -2 -14   1    5.00    2.80
  -2 -14   1    5.10    2.50
  -2 -14   1    5.90    2.10
  -1 -14   1    0.10    1.90
  -1 -14   1    6.60    2.80
  -1 -14   1    2.00    2.80
   0 -14   1   45.80    4.70
   0 -14   1   43.00    5.20
   0 -14   1   54.89    5.70
   1 -14   1  134.39   10.70
   1 -14   1  138.59   10.00
   1 -14   1  130.49   10.80
   2 -14   1   18.80    3.90
   2 -14   1   21.90    4.00
   2 -14   1   18.60    2.90
   3 -14   1   10.70    2.50
   3 -14   1   16.10    4.10
   3 -14   1    8.50    3.60
   4 -14   1   29.90    3.60
   4 -14   1   35.90    5.10
   4 -14   1   31.70    4.70
   5 -14   1    9.80    4.00
   5 -14   1   17.60    2.80
   5 -14   1   16.60    4.40
   6 -14   1   -0.50    2.10
   6 -14   1    2.40    4.00
   6 -14   1    3.30    4.00
   7 -14   1    4.00    2.30
   7 -14   1    0.10    4.00
   7 -14   1    3.90    4.30
   8 -14   1   50.69    4.90
   8 -14   1   61.99    7.60
   8 -14   1   45.10    6.50
   9 -14   1    1.30    2.10
   9 -14   1    1.60    4.30
  10 -14   1   20.10    4.70
  11 -14   1    1.70    3.50
  11  13  -1    4.20    6.00
 -11 -13   1   -0.60    3.40
 -11 -13   1    0.90    2.00
  10  13  -1   -1.20    4.50
 -10 -13   1    0.00    1.80
 -10 -13   1    4.60    3.30
   9  13  -1   -3.30    4.90
  -9 -13   1    0.60    3.00
  -9 -13   1    0.30    1.70
  -9 -13   1  -10.40    8.40
   8  13  -1   -1.40    4.80
  -8 -13   1   -4.50    8.40
  -8 -13   1    0.20    1.70
  -8 -13   1   -2.20    4.20
  -8 -13   1    0.20    2.80
   7  13  -1    5.10    4.70
  -7 -13   1    1.20    1.70
  -7 -13   1    1.20    3.00
  -7 -13   1   -1.40    7.80
  -7 -13   1   -7.40    3.70
  -6 -13   1    4.20    3.40
  -6 -13   1    6.80    3.00
  -6 -13   1    3.80    2.00
  -6 -13   1   -0.70    9.90
   5  13  -1    3.80    3.00
  -5 -13   1   -2.50   10.60
  -5 -13   1    1.80    2.80
  -5 -13   1    6.70    2.80
  -5 -13   1    7.30    2.00
  -4 -13   1   11.20    3.00
  -4 -13   1    9.70    2.10
  -4 -13   1    8.70    3.00
  -4 -13   1   22.30   11.40
  -3 -13   1    5.90    2.00
  -3 -13   1    8.40    2.70
  -3 -13   1    3.30   11.00
  -3 -13   1    6.30    2.80
  -2 -13   1    1.10    2.50
  -2 -13   1    3.00    2.00
  -2 -13   1   -1.00    2.40
  -1 -13   1    4.30    2.80
  -1 -13   1    2.60    1.90
  -1 -13   1    0.10    2.60
   0 -13   1   30.20    4.20
   0 -13   1   26.10    3.20
   0 -13   1   34.50    4.30
   1 -13   1   11.50    3.50
   1 -13   1    4.70    2.20
   1 -13   1    5.40    3.10
   2 -13   1   -0.30    2.10
   2 -13   1    7.40    3.60
   2 -13   1    0.10    3.20
   3 -13   1    1.00    3.60
   3 -13   1   -2.50    3.30
   3 -13   1    0.10    2.10
   4 -13   1   -0.20    2.20
   4 -13   1   -2.50    3.80
   4 -13   1    0.30    3.50
   5 -13   1    0.00    3.90
   5 -13   1   -3.30    3.70
   5 -13   1    0.90    2.20
   6 -13   1   -3.10    4.20
   6 -13   1   -0.80    4.00
   6 -13   1    0.40    2.20
   7 -13   1    3.40    2.20
   7 -13   1    1.90    4.20
   7 -13   1    3.00    4.40
   8 -13   1   31.40    5.40
   8 -13   1   38.50    6.20
   9 -13   1   -4.30    4.10
   9 -13   1    4.30    5.00
   9 -13   1    2.00    2.30
  10 -13   1   19.30    2.90
  11 -13   1   21.40    4.70
  12 -13   1    5.00    3.80
  12  12  -1   -5.80    4.90
 -12 -12   1    3.40    3.50
 -12 -12   1    0.30    2.10
  11  12  -1   -1.70    5.50
 -11 -12   1    3.90    3.70
 -11 -12   1    7.10    2.20
  10  12  -1    5.50    6.40
 -10 -12   1  -16.70   19.90
 -10 -12   1    0.80    1.80
 -10 -12   1    1.60    3.40
   9  12  -1    3.30    5.50
  -9 -12   1   -8.00    8.60
  -9 -12   1   -2.00    3.10
  -9 -12   1   -4.00    3.90
  -9 -12   1    0.10    1.70
   8  12  -1   23.40    6.30
  -8 -12   1   24.50    2.80
  -8 -12   1   32.30    5.00
  -8 -12   1   27.40    4.10
   7  12  -1   17.90    5.50
  -7 -12   1   16.80    3.80
  -7 -12   1   13.40    2.30
  -7 -12   1    6.20    9.20
  -7 -12   1   18.00    3.60
   6  12  -1   25.60    5.70
  -6 -12   1   23.90    4.00
  -6 -12   1    6.20    9.90
  -6 -12   1   27.10    4.00
  -6 -12   1   21.00    2.60
  -5 -12   1  118.59    8.70
  -5 -12   1  126.59    9.40
  -5 -12   1  106.79    9.70
  -4 -12   1   21.40    3.40
  -4 -12   1   19.40    2.50
  -4 -12   1   21.30    3.50
  -3 -12   1   75.99    6.70
  -3 -12   1   73.19    6.70
  -3 -12   1   71.49    5.90
  -2 -12   1    4.70    2.60
  -2 -12   1    2.10    1.90
  -2 -12   1    5.10    2.70
  -1 -12   1  497.75   33.10
  -1 -12   1  474.35   33.40
  -1 -12   1  478.05   33.50
   0 -12   1    1.30    1.90
   0 -12   1   -0.90    2.90
   0 -12   1    2.50    2.70
   1 -12   1   45.80    5.10
   1 -12   1   38.10    4.30
   1 -12   1   46.10    5.10
   2 -12   1   27.30    4.30
   2 -12   1   24.90    4.10
   2 -12   1   24.70    3.10
   3 -12   1  115.99    9.70
   3 -12   1  115.19    9.80
   3 -12   1  104.19    8.50
   4 -12   1    2.70    4.10
   4 -12   1    2.70    2.10
   4 -12   1    4.80    3.60
   5 -12   1    8.90    2.50
   5 -12   1    8.50    4.40
   5 -12   1    8.40    4.50
   6 -12   1   18.70    3.00
   6 -12   1   29.00    5.20
   6 -12   1   29.10    5.40
   7 -12   1  111.49   10.20
   7 -12   1   94.29   10.10
   7 -12   1   90.09    7.80
   8 -12   1    0.60    4.50
   8 -12   1   -5.00    5.00
   8 -12   1    0.30    2.20
   9 -12   1    1.20    4.40
   9 -12   1    5.00    5.00
   9 -12   1    1.30    2.20
  10 -12   1   46.80    6.40
  10 -12   1   33.30    3.80
  11 -12   1    3.00    5.20
  12 -12   1    2.30    4.60
  13 -12   1   11.30    4.00
  13  11  -1    6.50    5.70
 -13 -11   1    0.20    2.20
 -13 -11   1    3.70    3.60
  12  11  -1    3.10    5.80
 -12 -11   1    0.40    2.20
 -12 -11   1    2.70    3.70
  11  11  -1    2.10    6.70
 -11 -11   1    1.10    3.70
 -11 -11   1   -1.60    2.00
  10  11  -1    6.40    6.20
 -10 -11   1    6.80    8.90
 -10 -11   1   -0.50    3.80
 -10 -11   1    1.40    3.20
 -10 -11   1    2.00    1.90
   9  11  -1    1.30    5.90
  -9 -11   1    7.70    3.60
  -9 -11   1    3.30    1.90
  -9 -11   1    2.70    3.70
  -9 -11   1    1.90    9.00
   8  11  -1    1.20    5.50
  -8 -11   1   -2.00    2.90
  -8 -11   1   -5.50    8.90
  -8 -11   1    1.40    1.70
  -8 -11   1    6.40    3.50
   7  11  -1   -2.60    5.30
  -7 -11   1    2.30    1.80
  -7 -11   1   -3.50    2.70
  -7 -11   1   -4.00    3.00
  -7 -11   1    2.30   10.20
   6  11  -1    0.40    4.90
  -6 -11   1    0.60    1.70
  -6 -11   1   -3.10    9.20
  -6 -11   1    5.10    3.00
  -6 -11   1   -0.50    2.70
   5  11  -1   -4.10    4.00
  -5 -11   1   -1.20    2.40
  -5 -11   1    1.10    1.60
  -5 -11   1    2.30    2.70
  -5 -11   1    4.50    9.80
   4  11  -1    3.40    3.20
  -4 -11   1    1.50    2.40
  -4 -11   1    1.70    1.70
  -4 -11   1   24.50   11.00
  -4 -11   1    4.60    2.60
   3  11  -1    1.50    1.80
  -3 -11   1   -0.30    1.60
  -3 -11   1    0.70    2.30
  -3 -11   1   -1.70    2.30
  -2 -11   1    4.00    1.80
  -2 -11   1    5.60    2.50
  -2 -11   1    8.60    2.70
  -1 -11   1   87.59    6.90
  -1 -11   1   69.69    6.20
  -1 -11   1   84.29    6.90
   0 -11   1    7.30    2.70
   0 -11   1    4.20    2.80
   0 -11   1    5.50    1.80
   1 -11   1    4.30    2.90
   1 -11   1    1.40    1.80
   1 -11   1   -0.20    3.00
   2 -11   1   34.90    4.00
   2 -11   1   36.90    4.90
   2 -11   1   49.50    5.70
   3 -11   1  108.89    8.90
   3 -11   1   82.39    7.30
   3 -11   1   99.89    8.70
   4 -11   1   20.20    4.70
   4 -11   1   29.80    4.90
   4 -11   1   18.00    2.80
   5 -11   1    1.30    2.20
   5 -11   1    2.40    3.70
   5 -11   1    1.70    4.40
   6 -11   1   47.80    6.40
   6 -11   1   38.90    6.10
   8 -11   1   11.30    5.20
   8 -11   1   18.00    5.80
   8 -11   1    7.20    2.40
   9 -11   1   19.00    6.00
   9 -11   1    5.60    4.80
   9 -11   1    3.30    2.40
  10 -11   1   11.90    5.90
  10 -11   1    8.10    5.00
  10 -11   1    2.50    2.10
  11 -11   1   35.40    6.50
  11 -11   1   39.00    6.00
  11 -11   1   30.60    3.60
  12 -11   1   28.50    6.20
  13 -11   1   10.90    4.90
  14  10  -1    7.80    5.80
 -14 -10   1   -2.10    3.40
 -14 -10   1   -1.20    2.20
  13  10  -1   -4.70    5.50
 -13 -10   1   -0.70    2.30
 -13 -10   1    1.60    3.90
  12  10  -1   24.50    8.00
 -12 -10   1   25.80    4.90
  11  10  -1  119.19   13.30
 -11 -10   1  100.69   11.00
 -11 -10   1  119.29   10.30
 -11 -10   1  122.69    8.90
  10  10  -1    4.70    6.00
 -10 -10   1    1.00    3.40
 -10 -10   1    0.40    3.80
 -10 -10   1    7.80    9.30
 -10 -10   1   -0.50    1.90
   9  10  -1  244.48   18.30
  -9 -10   1  203.38   14.40
  -9 -10   1  179.98   19.00
  -9 -10   1  211.78   15.50
  -9 -10   1  195.08   16.00
   8  10  -1    6.90    6.10
  -8 -10   1    5.20    3.00
  -8 -10   1    3.70    3.80
  -8 -10   1    3.20    8.80
  -8 -10   1    3.80    1.80
   7  10  -1   60.09    8.20
  -7 -10   1   55.39    6.30
  -7 -10   1   43.00    4.20
  -7 -10   1   50.89    5.60
  -7 -10   1   32.70   11.00
   6  10  -1    4.70    4.60
  -6 -10   1   -0.40    2.80
  -6 -10   1    2.60    2.70
  -6 -10   1    1.70    9.30
  -6 -10   1    2.00    1.70
   5  10  -1   17.30    4.70
  -5 -10   1    2.50    9.20
  -5 -10   1   16.10    2.10
  -5 -10   1   19.80    3.10
  -5 -10   1    9.40    3.00
   4  10  -1   76.69    7.90
  -4 -10   1   74.09    6.40
  -4 -10   1   84.29    5.90
  -4 -10   1   71.49    6.60
   3  10  -1   -0.10    2.70
  -3 -10   1    1.00    2.20
  -3 -10   1    4.00    2.20
  -3 -10   1    0.50    1.50
   2  10  -1   68.39    5.30
  -2 -10   1   56.69    4.70
  -2 -10   1   50.99    5.30
  -2 -10   1   49.99    5.30
  -1 -10   1    9.40    1.80
   0 -10   1  323.77   23.40
   0 -10   1  344.57   23.10
   0 -10   1  343.37   23.60
   1 -10   1   54.49    5.70
   1 -10   1   53.89    4.70
   1 -10   1   58.49    5.60
   2 -10   1  122.19    8.90
   2 -10   1  122.29    9.60
   2 -10   1  119.69    9.80
   3 -10   1   22.70    4.00
   3 -10   1   17.60    4.00
   3 -10   1   14.50    2.40
   5 -10   1   20.00    2.90
   5 -10   1   22.20    5.00
   5 -10   1   24.60    4.60
   6 -10   1   64.49    5.90
   6 -10   1   75.29    8.60
   6 -10   1   66.19    7.80
  -7  10  -1   -1.20    2.70
  -7  10  -1   -9.20    4.20
   7 -10   1    3.50    2.20
   7 -10   1    6.90    4.80
   7 -10   1    4.40    5.40
  -8  10  -1    2.40    3.20
  -8  10  -1    1.80    4.90
   8 -10   1   -2.30    5.40
   8 -10   1    2.90    2.30
   8 -10   1    1.60    4.80
  -9  10  -1   -5.30    5.90
   9 -10   1   21.60    5.80
   9 -10   1   11.00    2.60
   9 -10   1   13.10    6.00
 -10  10  -1   -5.10    4.00
 -10  10  -1    7.30   11.20
  10 -10   1   -3.90    5.90
  10 -10   1   -0.10    4.70
  10 -10   1   -1.30    2.20
  11 -10   1   80.79    9.40
  11 -10   1   85.69    9.00
  12 -10   1   25.00    6.30
  13 -10   1   35.60    6.20
  14 -10   1   39.70    5.80
  15   9  -1    1.30    5.70
 -15  -9   1    1.30    3.30
  14   9  -1   -5.20    6.30
 -14  -9   1    0.40    2.30
 -14  -9   1    0.30    3.80
  13   9  -1   -7.80    6.20
 -13  -9   1   -2.30    4.00
 -13  -9   1    1.00    2.50
  12   9  -1   46.60    8.80
 -12  -9   1   36.00    6.10
 -12  -9   1   31.50    4.00
 -12  -9   1   31.90    5.30
  11   9  -1    8.50    7.10
 -11  -9   1    9.10    4.10
 -11  -9   1    8.00    2.50
 -11  -9   1    5.40    7.10
 -11  -9   1   11.10    4.70
  10   9  -1   16.90    6.80
 -10  -9   1   12.40    9.30
 -10  -9   1    5.40    4.20
 -10  -9   1   20.90    4.30
 -10  -9   1   13.40    2.40
   9   9  -1   83.99   10.90
  -9  -9   1   82.69    8.10
  -9  -9   1   75.89    8.70
  -9  -9   1   77.79    6.40
  -9  -9   1   95.79   13.90
   8   9  -1   41.40    7.70
  -8  -9   1   30.70    4.10
  -8  -9   1   30.40    5.20
  -8  -9   1   24.60    2.80
   7   9  -1   75.29    9.70
  -7  -9   1   71.79    7.60
  -7  -9   1   79.89    6.00
  -7  -9   1   76.49    6.90
   6   9  -1   38.40    6.50
  -6  -9   1   24.00    3.90
  -6  -9   1   36.00    4.40
  -6  -9   1   33.80    3.30
   5   9  -1   -1.40    3.90
  -5  -9   1    1.70    2.10
  -5  -9   1   -0.80    1.40
  -5  -9   1   11.80    8.30
  -5  -9   1   -2.00    2.20
   4   9  -1   42.50    5.90
  -4  -9   1   46.40    4.70
  -4  -9   1   46.90    4.00
  -4  -9   1   54.29    4.60
   3   9  -1    1.90    2.80
  -3  -9   1    7.70    2.30
  -3  -9   1    6.20    1.50
  -3  -9   1    4.20    2.00
   2   9  -1   37.50    4.70
  -2  -9   1   41.70    3.80
  -2  -9   1   52.29    4.50
  -2  -9   1   49.99    4.40
   1   9  -1    1.00    1.80
  -1  -9   1   -0.10    1.30
  -1  -9   1    0.00    2.10
  -1  -9   1   -0.50    1.90
   0  -9   1    9.60    2.60
   0  -9   1    5.40    1.50
   0  -9   1    7.50    2.30
  -1   9  -1    1.40    2.40
   1  -9   1    8.00    1.60
   1  -9   1    8.50    2.80
   1  -9   1    8.50    2.60
  -2   9  -1    4.80    2.30
  -2   9  -1   -4.90    2.10
   2  -9   1    0.00    1.40
   2  -9   1    2.10    2.50
   2  -9   1    2.70    3.00
  -3   9  -1    8.40    2.70
   3  -9   1    5.60    2.90
   3  -9   1    5.10    1.70
   3  -9   1    9.50    3.60
  -4   9  -1   28.70    4.10
   4  -9   1   23.10    4.10
   4  -9   1   22.40    2.70
   4  -9   1   25.90    4.60
  -5   9  -1   16.80    4.00
  -5   9  -1    5.60    3.40
   5  -9   1    8.30    4.40
   5  -9   1    6.10    3.80
   5  -9   1    1.30    1.80
  -6   9  -1   64.59    7.80
  -6   9  -1   62.29    7.60
   6  -9   1   81.29    6.20
   6  -9   1   86.19    7.90
  -7   9  -1   -2.20    3.80
  -7   9  -1    6.20    4.60
   7  -9   1    7.70    5.20
   7  -9   1    0.30    2.00
   7  -9   1    0.40    3.70
  -8   9  -1   16.10    5.60
  -8   9  -1   10.00    4.70
   8  -9   1    6.20    4.10
   8  -9   1    3.10    5.20
   8  -9   1    5.30    2.30
  -9   9  -1   42.10    6.30
  -9   9  -1   35.10    7.20
   9  -9   1   30.00    5.60
   9  -9   1   33.30    3.80
   9  -9   1   49.00    7.00
 -10   9  -1    2.50    6.00
 -10   9  -1    1.90    5.00
  10  -9   1    5.30    2.40
  10  -9   1    8.50    6.00
  10  -9   1    4.40    5.20
 -11   9  -1   53.09    9.40
 -11   9  -1   57.59    7.70
  11  -9   1   51.39    7.80
 -12   9  -1   35.30    7.00
 -12   9  -1   41.60    9.40
  12  -9   1   48.90    6.90
  12  -9   1   40.90    7.60
 -13   9  -1   12.30    6.50
  13  -9   1    3.50    5.70
  13  -9   1    9.60    5.30
  14  -9   1    4.80    5.20
  15   8  -1   -1.20    6.10
 -15  -8   1   -2.20    2.50
 -15  -8   1   -0.30    4.20
  14   8  -1   20.50    6.80
 -14  -8   1   16.60    3.30
 -14  -8   1   27.50    5.30
  13   8  -1   12.80    6.90
 -13  -8   1   13.60    4.80
 -13  -8   1    5.80    2.70
 -13  -8   1    4.10    5.00
  12   8  -1   45.00    8.30
 -12  -8   1   63.89    7.00
 -12  -8   1   54.69    7.60
 -12  -8   1   48.40    5.40
  11   8  -1   34.20    7.80
 -11  -8   1   41.20    8.20
 -11  -8   1   53.29    6.40
 -11  -8   1   38.60    6.10
 -11  -8   1   42.50    4.60
  10   8  -1  277.17   22.30
 -10  -8   1  277.67   20.70
 -10  -8   1  272.17   19.90
 -10  -8   1  246.98   23.10
 -10  -8   1  287.97   19.10
   9   8  -1  378.96   29.50
  -9  -8   1  391.26   27.70
  -9  -8   1  403.76   28.30
  -9  -8   1  367.26   30.00
  -9  -8   1  418.66   27.00
   8   8  -1  136.99   13.90
  -8  -8   1  153.08   12.10
  -8  -8   1  146.89   10.40
  -8  -8   1  150.28   11.30
  -8  -8   1  139.59   15.60
   7   8  -1   35.40    6.50
  -7  -8   1   24.40    2.60
  -7  -8   1   22.30    3.40
  -7  -8   1   23.50    4.10
  -7  -8   1   32.50    8.40
   6   8  -1   47.10    6.90
  -6  -8   1   45.20    4.60
  -6  -8   1   44.50    5.00
  -6  -8   1   26.50    8.10
  -6  -8   1   41.10    3.60
   5   8  -1   15.50    4.60
  -5  -8   1   16.60    2.50
  -5  -8   1   12.40    2.70
  -5  -8   1    5.00    6.90
  -5  -8   1   13.40    1.80
   4   8  -1  651.63   48.60
  -4  -8   1  722.13   47.60
  -4  -8   1  769.92   47.90
  -4  -8   1  667.93   47.80
   3   8  -1    3.20    3.00
  -3  -8   1    2.80    1.20
  -3  -8   1    1.90    1.60
  -3  -8   1    4.40    1.90
   2   8  -1  376.86   28.60
  -2  -8   1  429.26   28.30
  -2  -8   1  431.46   28.10
   1   8  -1  356.36   24.10
  -1  -8   1  342.67   24.00
  -1  -8   1  368.26   23.70
  -1  -8   1  322.47   23.90
   0   8  -1  193.38   14.50
   0   8  -1  208.58   14.60
   0   8  -1  222.28   14.70
   0  -8   1  219.18   14.80
   0  -8   1  207.68   14.80
   0  -8   1  206.98   14.40
  -1   8  -1 2964.00  192.88
  -1   8  -1 2820.92  192.98
   1  -8   1 2702.13  192.78
   1  -8   1 2692.23  192.88
   1  -8   1 3115.19  192.68
  -2   8  -1  538.95   36.60
  -2   8  -1  534.15   36.40
   2  -8   1  532.15   36.00
   2  -8   1  512.35   36.40
   2  -8   1  532.85   36.40
  -3   8  -1  229.68   16.00
  -3   8  -1  206.68   16.20
   3  -8   1  205.58   15.90
   3  -8   1  231.08   15.40
   3  -8   1  231.58   16.10
  -4   8  -1   53.09    5.70
  -4   8  -1   55.19    5.80
   4  -8   1   43.00    4.30
   4  -8   1   53.09    6.10
   4  -8   1   53.09    5.60
  -5   8  -1   87.99    8.10
  -5   8  -1   74.69    8.40
   5  -8   1   93.59    6.80
   5  -8   1   89.29    8.00
   5  -8   1   90.59    8.40
  -6   8  -1   23.30    4.60
  -6   8  -1   25.70    5.20
   6  -8   1   16.50    2.50
   6  -8   1   25.60    4.30
   6  -8   1   30.10    4.90
  -7   8  -1  157.98   13.70
  -7   8  -1  173.58   14.40
   7  -8   1  186.88   13.80
   7  -8   1  153.48   12.10
   7  -8   1  183.98   13.40
  -8   8  -1    8.10    5.10
  -8   8  -1    6.90    4.70
   8  -8   1   10.10    5.40
   8  -8   1    2.90    4.10
   8  -8   1    4.70    2.10
  -9   8  -1   45.30    6.50
  -9   8  -1   34.60    6.80
   9  -8   1   48.20    7.20
   9  -8   1   32.80    3.80
   9  -8   1   40.00    5.60
 -10   8  -1   22.00    6.80
 -10   8  -1   17.50    5.90
  10  -8   1   23.50    5.50
  10  -8   1   19.50    2.90
  10  -8   1   17.00    6.50
 -11   8  -1   39.60    8.00
 -11   8  -1   37.40    6.60
  11  -8   1   37.70    6.20
  11  -8   1   50.49    7.70
 -12   8  -1    5.40    7.00
 -12   8  -1    3.10    5.30
  12  -8   1    0.30    6.40
  12  -8   1    3.40    4.80
 -13   8  -1   47.20    9.50
 -13   8  -1   56.49    7.40
  13  -8   1   34.50    7.60
  13  -8   1   49.90    6.90
 -14   8  -1   -2.50    5.10
  14  -8   1    3.50    5.60
  15  -8   1    7.70    4.70
  16   7  -1    4.80    6.70
  15   7  -1    4.70    5.60
 -15  -7   1    5.20    4.50
 -15  -7   1    0.60    2.60
 -14  -7   1    0.80    5.90
  13   7  -1   15.60    6.60
 -13  -7   1   13.80    5.40
 -13  -7   1   16.00    5.00
 -13  -7   1   10.30    3.10
  12   7  -1   19.20    6.90
 -12  -7   1   34.90    5.50
 -12  -7   1   26.20    3.70
 -12  -7   1   33.50    6.30
  11   7  -1   11.50    6.50
 -11  -7   1    4.50    4.00
 -11  -7   1    4.20    4.60
 -11  -7   1   10.80    2.50
 -11  -7   1   10.10    6.60
  10   7  -1   -0.10    6.40
 -10  -7   1   -3.20    3.80
 -10  -7   1    0.90    3.40
 -10  -7   1   -2.30    1.90
 -10  -7   1    1.10    7.20
   9   7  -1    7.60    5.60
  -9  -7   1    6.30    1.90
  -9  -7   1    6.70    8.40
  -9  -7   1   15.40    3.80
  -9  -7   1    6.20    3.70
   8   7  -1   34.70    7.30
  -8  -7   1   26.80    2.90
  -8  -7   1   25.90    3.70
  -8  -7   1   26.50    4.70
   7   7  -1    2.60    5.20
  -7  -7   1    1.50    2.90
  -7  -7   1    1.60    2.50
  -7  -7   1   -3.80    6.60
  -7  -7   1   -0.10    1.30
   6   7  -1    2.90    4.40
  -6  -7   1   14.40    2.80
  -6  -7   1   10.30    1.60
  -6  -7   1   13.50    5.60
   5   7  -1   32.10    5.50
  -5  -7   1   42.80    4.30
  -5  -7   1   47.30    3.90
  -5  -7   1   40.10    3.40
   4   7  -1   40.60    5.60
  -4  -7   1   49.90    4.00
  -4  -7   1   52.49    4.60
  -4  -7   1   60.09    4.50
   3   7  -1   15.00    3.60
  -3  -7   1   14.10    1.70
  -3  -7   1   19.60    2.20
  -3  -7   1   20.20    2.30
   2   7  -1    0.00    2.40
  -2  -7   1    2.00    1.60
  -2  -7   1    4.70    1.70
  -2  -7   1    3.60    1.10
   1   7  -1  146.09   10.30
   1   7  -1  137.29   10.10
  -1  -7   1  139.29    9.90
  -1  -7   1  146.19   10.30
  -1  -7   1  146.99   10.20
   0   7  -1   30.00    3.10
   0   7  -1   21.60    2.80
   0   7  -1   28.70    3.30
   0  -7   1   23.80    2.50
   0  -7   1   28.90    3.30
   0  -7   1   29.90    3.50
  -1   7  -1   76.29    6.40
  -1   7  -1   72.79    6.10
   1  -7   1   76.39    6.10
   1  -7   1   74.69    5.50
  -2   7  -1   24.20    3.20
  -2   7  -1   18.90    3.30
   2  -7   1   16.10    2.00
   2  -7   1   28.30    3.50
   2  -7   1   24.40    3.10
  -3   7  -1    7.40    2.70
  -3   7  -1    1.80    2.60
   3  -7   1    5.00    3.10
   3  -7   1    3.00    1.40
   3  -7   1    0.20    2.40
  -4   7  -1   10.30    3.00
  -4   7  -1   20.70    3.80
   4  -7   1   11.00    3.10
   4  -7   1   14.10    1.90
   4  -7   1   18.50    3.50
  -5   7  -1    3.00    3.60
  -5   7  -1    2.20    3.10
   5  -7   1    0.70    1.50
   5  -7   1    3.20    3.30
   5  -7   1    3.00    3.00
  -6   7  -1   -1.50    3.50
  -6   7  -1    0.80    3.70
   6  -7   1    2.70    3.30
   6  -7   1   -0.30    1.60
   6  -7   1   -0.10    3.30
  -7   7  -1    0.60    4.30
  -7   7  -1   -0.40    3.70
   7  -7   1    1.20    1.70
   7  -7   1    0.80    3.40
   7  -7   1   -1.70    4.20
  -8   7  -1   14.70    5.70
  -8   7  -1   11.00    4.60
   8  -7   1   20.00    4.70
   8  -7   1   16.00    2.50
   8  -7   1   16.00    4.70
  -9   7  -1    7.50    5.20
  -9   7  -1    9.50    5.60
   9  -7   1    7.60    2.30
   9  -7   1    8.20    4.80
   9  -7   1   11.40    4.10
 -10   7  -1    8.40    6.10
 -10   7  -1   -3.60    5.80
  10  -7   1   15.40    5.90
  10  -7   1    4.70    2.20
  10  -7   1    3.10    4.20
 -11   7  -1    5.40    6.10
 -11   7  -1   -1.30    6.40
  11  -7   1    9.20    4.60
  11  -7   1   17.00    6.40
 -12   7  -1  192.38   16.80
 -12   7  -1  185.88   18.00
 -13   7  -1    1.90    5.90
 -13   7  -1   -4.60    6.40
  13  -7   1    1.10    4.50
 -14   7  -1   19.30    8.30
 -14   7  -1   15.00    6.20
  14  -7   1    4.40    4.80
  14  -7   1   24.90    7.10
 -15   7  -1    6.20    5.30
  15  -7   1   13.10    4.30
  16   6  -1   -4.90    5.50
 -16  -6   1   -0.70    4.60
 -16  -6   1   -2.80    2.40
  15   6  -1    8.90    6.20
 -15  -6   1    3.70    4.80
 -15  -6   1    2.60    2.80
  14   6  -1   17.10    6.90
 -14  -6   1   17.40    5.50
 -14  -6   1   14.20    3.40
 -14  -6   1   31.60    5.90
  13   6  -1   -0.40    6.40
 -13  -6   1    1.00    4.20
 -13  -6   1    2.00    5.30
 -13  -6   1    2.30    2.70
  12   6  -1   19.30    7.20
 -12  -6   1   24.60    6.10
 -12  -6   1   25.80    5.40
 -12  -6   1   17.90    3.20
  11   6  -1  630.14   44.20
 -11  -6   1  579.54   43.10
 -11  -6   1  607.34   41.80
 -11  -6   1  624.44   42.50
  10   6  -1   19.30    6.50
 -10  -6   1   21.20    4.20
 -10  -6   1   33.20    8.10
 -10  -6   1   27.60    5.40
 -10  -6   1   22.10    2.80
   9   6  -1   38.10    7.10
  -9  -6   1   47.50    8.50
  -9  -6   1   29.40    4.20
  -9  -6   1   37.50    3.60
  -9  -6   1   27.70    4.90
   8   6  -1   35.50    6.60
  -8  -6   1   33.10    3.30
  -8  -6   1   47.70    8.60
  -8  -6   1   38.30    4.80
  -8  -6   1   30.90    4.80
   7   6  -1   93.99   10.20
  -7  -6   1   89.69    7.70
  -7  -6   1   79.99    7.00
  -7  -6   1   86.39    6.30
  -6  -6   1   34.20    3.10
  -6  -6   1   39.20    3.90
  -6  -6   1   47.50    4.50
   5   6  -1  192.48   16.10
  -5  -6   1  210.18   16.70
  -5  -6   1  217.28   14.60
  -5  -6   1  225.88   14.80
  -5  -6   1  210.08   15.00
   4   6  -1  795.52   53.49
  -4  -6   1  727.33   52.69
  -4  -6   1  819.72   52.49
  -4  -6   1  770.72   52.79
   3   6  -1  592.34   41.00
  -3  -6   1  588.84   40.40
  -3  -6   1  583.04   40.40
  -3  -6   1  614.24   40.20
   2   6  -1  523.55   34.30
  -2  -6   1  528.35   34.30
  -2  -6   1  489.35   34.10
  -2  -6   1  478.35   34.30
   1   6  -1 8741.23  604.94
   1   6  -1 9232.98  604.94
   0   6  -1 1493.35  107.29
   0   6  -1 1648.14  107.49
   0   6  -1 1544.85  107.39
   0  -6   1 1558.04  107.29
   0  -6   1 1634.94  107.29
   0  -6   1 1660.13  107.09
  -1   6  -1  316.87   22.40
  -1   6  -1  309.57   22.60
   1  -6   1  353.26   22.10
   1  -6   1  317.97   22.30
   1  -6   1  321.27   22.30
  -2   6  -1   89.59    7.00
  -2   6  -1   86.99    7.30
   2  -6   1   90.99    6.30
   2  -6   1   84.49    6.90
   2  -6   1   81.69    6.90
  -3   6  -1  666.13   46.10
  -3   6  -1  684.33   46.40
   3  -6   1  697.03   45.70
   3  -6   1  661.93   46.00
   3  -6   1  666.53   46.00
  -4   6  -1   73.59    7.50
  -4   6  -1   86.49    7.30
   4  -6   1   83.29    6.90
   4  -6   1   74.19    6.80
   4  -6   1   85.69    6.10
  -5   6  -1   19.10    2.20
  -5   6  -1   19.80    4.00
  -5   6  -1   18.40    3.50
   5  -6   1   12.20    1.90
   5  -6   1   21.20    3.40
   5  -6   1   21.00    3.50
  -6   6  -1  106.59    8.00
  -6   6  -1  107.79    9.60
  -6   6  -1  103.99    9.80
   6  -6   1   92.09    8.70
   6  -6   1  116.19    8.90
   6  -6   1  116.09    7.90
  -7   6  -1   12.10    4.60
  -7   6  -1   12.90    2.30
  -7   6  -1   15.90    4.50
   7  -6   1   12.00    2.00
   7  -6   1   14.90    3.90
   7  -6   1   10.30    3.90
  -8   6  -1    3.70    4.20
  -8   6  -1   -1.00    1.80
  -8   6  -1    6.00    4.60
   8  -6   1    0.10    1.70
   8  -6   1    2.60    4.40
   8  -6   1    8.00    3.90
  -9   6  -1   60.69    7.10
  -9   6  -1   82.79    9.10
   9  -6   1   62.39    7.00
   9  -6   1   51.59    6.60
   9  -6   1   57.89    5.30
 -10   6  -1    1.40    5.60
 -10   6  -1   -2.00    4.70
 -10   6  -1    0.10    1.70
  10  -6   1    6.20    1.90
  10  -6   1    2.50    5.20
  10  -6   1    3.90    4.50
 -11   6  -1   21.20    6.90
 -11   6  -1   28.30    6.20
  11  -6   1   30.90    6.60
  11  -6   1   26.60    5.40
 -12   6  -1  259.17   21.40
 -12   6  -1  268.67   20.10
  12  -6   1  231.08   19.10
 -13   6  -1   81.29   11.30
  13  -6   1   91.59    9.50
  13  -6   1   99.39   10.10
  14  -6   1   66.59    8.20
  14  -6   1   62.59    7.90
 -15   6  -1   24.50    6.30
  15  -6   1   15.50    5.80
 -16   6  -1    4.40    5.40
  16   5  -1   -1.00    5.00
 -16  -5   1    2.30    4.90
 -16  -5   1   -1.20    2.50
  15   5  -1   10.40    6.20
 -15  -5   1   16.00    5.40
 -15  -5   1    7.50    3.10
  14   5  -1    3.70    6.40
 -14  -5   1    0.50    4.90
 -14  -5   1    3.50    3.00
 -14  -5   1    5.30    5.00
  13   5  -1    4.90    6.00
 -13  -5   1    3.90    4.40
 -13  -5   1    3.90    2.80
 -13  -5   1    7.50    5.80
  12   5  -1    6.70    6.60
 -12  -5   1    5.10    2.60
 -12  -5   1    9.20    4.70
 -12  -5   1    8.20    5.10
  11   5  -1   86.39   11.40
 -11  -5   1   58.49    6.00
 -11  -5   1   62.39    9.40
 -11  -5   1   63.29    8.10
 -11  -5   1   72.69    7.70
  10   5  -1    7.70    6.90
 -10  -5   1   -0.60    1.90
 -10  -5   1   -1.80    5.30
 -10  -5   1    4.90    4.20
 -10  -5   1    0.00    3.20
   9   5  -1    4.20    5.40
  -9  -5   1    1.50    3.60
  -9  -5   1    3.40    1.60
  -9  -5   1    3.60    6.90
  -9  -5   1    3.60    2.70
   8   5  -1    1.20    4.90
   8   5  -1   -5.20    2.20
  -8  -5   1   -0.40    5.80
  -8  -5   1   -0.30    1.20
  -8  -5   1    3.30    3.00
  -8  -5   1    2.40    2.40
   7   5  -1   26.30    3.10
   7   5  -1   23.10    3.30
   7   5  -1   25.70    5.70
  -7  -5   1   18.40    2.80
  -7  -5   1   27.70    3.90
  -7  -5   1   20.20    2.30
  -7  -5   1   32.50    6.10
   6   5  -1    7.90    1.60
   6   5  -1    7.20    2.10
   6   5  -1    9.10    4.40
  -6  -5   1    7.90    1.80
  -6  -5   1    9.10    1.30
  -6  -5   1   12.50    2.70
  -6  -5   1    8.40    4.70
   5   5  -1   20.70    2.00
   5   5  -1   12.50    4.40
   5   5  -1   16.40    2.30
  -5  -5   1   19.30    4.70
  -5  -5   1   15.00    1.60
  -5  -5   1   23.20    2.70
  -5  -5   1   15.10    2.10
   4   5  -1  197.88   14.20
   4   5  -1  172.78   12.90
  -4  -5   1  177.68   13.00
  -4  -5   1  201.38   12.70
  -4  -5   1  179.98   12.90
   3   5  -1    9.10    3.50
   3   5  -1    2.40    1.80
   3   5  -1    3.00    1.30
  -3  -5   1    5.80    0.90
  -3  -5   1    2.90    1.40
  -3  -5   1    4.80    1.40
   2   5  -1  182.08   14.00
   2   5  -1  205.28   13.60
   2   5  -1  174.28   13.50
  -2  -5   1  218.48   13.50
  -2  -5   1  200.78   13.30
  -2  -5   1  185.18   13.50
   1   5  -1  711.33   48.00
   1   5  -1  694.33   48.00
   1   5  -1  725.43   48.20
   1   5  -1  702.93   48.00
  -1  -5   1  707.83   47.90
  -1  -5   1  705.13   47.80
   0   5  -1   71.39    5.90
   0   5  -1   82.69    7.00
   0   5  -1   81.39    6.20
   0   5  -1   83.89    6.00
   0  -5   1   76.59    5.50
   0  -5   1   80.29    5.90
   0  -5   1   75.69    5.90
  -1   5  -1  460.85   31.10
  -1   5  -1  435.96   30.90
   1  -5   1  477.05   30.90
   1  -5   1  459.35   30.70
   1  -5   1  431.66   30.90
  -2   5  -1  188.68   13.60
  -2   5  -1  179.18   13.80
   2  -5   1  190.78   13.50
   2  -5   1  198.38   13.10
   2  -5   1  194.78   13.50
  -3   5  -1   16.30    3.40
  -3   5  -1   19.50    3.00
   3  -5   1   17.20    1.90
   3  -5   1   13.60    2.60
   3  -5   1   18.80    3.10
  -4   5  -1   80.89    7.40
  -4   5  -1   73.99    5.90
   4  -5   1   73.99    5.80
   4  -5   1   92.69    6.70
   4  -5   1   76.69    6.60
  -5   5  -1    7.60    3.00
  -5   5  -1    5.00    1.60
  -5   5  -1    7.30    3.40
   5  -5   1   10.90    3.30
   5  -5   1    4.60    1.40
   5  -5   1    8.10    2.80
  -6   5  -1   23.20    2.70
  -6   5  -1   27.80    4.70
  -6   5  -1   25.60    3.70
   6  -5   1   24.00    3.70
   6  -5   1   19.10    2.30
  -7   5  -1   30.20    3.50
  -7   5  -1   43.70    5.10
  -7   5  -1   44.40    6.00
   7  -5   1   43.40    4.90
   7  -5   1   35.60    3.60
  -8   5  -1    5.90    2.20
  -8   5  -1    8.30    4.70
  -8   5  -1    8.00    3.80
   8  -5   1    9.40    4.10
   8  -5   1    5.60    1.70
   8  -5   1    3.20    3.40
  -9   5  -1    1.20    2.20
  -9   5  -1    0.30    4.70
  -9   5  -1    4.30    3.80
   9  -5   1    3.40    1.80
   9  -5   1    1.50    3.50
   9  -5   1   14.30    4.40
 -10   5  -1  195.68   16.30
 -10   5  -1  190.58   17.30
  10  -5   1  227.58   16.00
 -11   5  -1   -0.50    2.50
 -11   5  -1   -2.20    4.80
 -11   5  -1   -2.20    5.90
  11  -5   1   -0.20    4.40
  11  -5   1    3.80    5.00
 -12   5  -1   44.50    7.60
 -12   5  -1   35.20    8.30
  12  -5   1   32.60    5.70
  12  -5   1   44.70    7.30
 -13   5  -1   -4.30    5.70
 -13   5  -1    1.20    2.60
 -13   5  -1   -0.10    6.70
  13  -5   1    7.20    4.40
  13  -5   1   14.60    5.80
 -14   5  -1    3.30    6.90
 -14   5  -1    4.60    5.90
  14  -5   1  -10.90    5.00
  14  -5   1   -5.90    6.10
 -15   5  -1   13.20    7.00
 -15   5  -1   24.70    8.60
  15  -5   1   13.00    4.30
 -16   5  -1   -0.90    5.90
 -17  -4   1   10.70    7.20
  16   4  -1   25.00    6.40
 -16  -4   1   18.80    5.70
 -16  -4   1   10.60    3.30
  15   4  -1   63.39    9.00
 -15  -4   1   41.30    5.00
  14   4  -1   89.29   11.60
 -14  -4   1   84.59   10.00
 -14  -4   1   83.39    7.90
 -14  -4   1  110.09   11.40
  13   4  -1   21.90    7.40
 -13  -4   1   18.90    3.50
 -13  -4   1   24.40    5.90
 -13  -4   1   11.40    5.90
  12   4  -1   82.39   11.20
 -12  -4   1   65.19    8.70
 -12  -4   1   80.89    9.30
 -12  -4   1   87.19    8.80
 -12  -4   1   71.59    6.80
  11   4  -1  830.42   57.89
 -11  -4   1  786.82   55.89
 -11  -4   1  841.42   57.19
 -11  -4   1  826.12   56.49
  10   4  -1  119.19   12.30
 -10  -4   1  108.89    9.20
 -10  -4   1  104.09    7.90
 -10  -4   1  108.09   10.10
 -10  -4   1   89.09   10.30
   9   4  -1  131.49   13.70
  -9  -4   1  125.59   12.80
  -9  -4   1  158.98   12.00
  -9  -4   1  152.08   10.30
  -9  -4   1  146.69   11.30
   8   4  -1   29.10    6.30
   8   4  -1   33.50    3.90
  -8  -4   1   26.30    3.40
  -8  -4   1   25.00    2.70
  -8  -4   1   19.90    3.80
   7   4  -1  216.78   17.40
   7   4  -1  256.77   19.00
   7   4  -1  246.48   17.30
  -7  -4   1  255.27   17.90
  -7  -4   1  268.57   17.00
  -7  -4   1  244.48   17.40
  -7  -4   1  254.77   18.70
   6   4  -1    2.40    2.10
   6   4  -1   -0.40    3.60
   6   4  -1    3.70    1.70
  -6  -4   1    3.20    1.80
  -6  -4   1    2.10    1.00
  -6  -4   1    4.70    2.30
  -6  -4   1    1.90    3.80
   5   4  -1    6.70    2.10
  -5  -4   1   13.90    1.30
  -5  -4   1    6.40    2.20
  -5  -4   1   11.20    2.00
   4   4  -1  152.18   11.40
   4   4  -1  173.68   12.70
   4   4  -1  154.98   11.30
  -4  -4   1  163.18   11.40
  -4  -4   1  164.88   11.10
  -4  -4   1  166.68   11.20
  -4  -4   1  158.98   12.80
   3   4  -1  979.40   71.09
  -3  -4   1  999.30   71.09
  -3  -4   1 1172.28   70.99
  -3  -4   1 1059.09   71.09
   2   4  -1   24.70    3.50
   2   4  -1   21.40    2.80
   2   4  -1   22.60    2.60
  -2  -4   1   30.10    2.50
  -2  -4   1   27.40    2.40
   1   4  -1 2283.07  144.89
   1   4  -1 1959.90  144.99
   1   4  -1 2219.78  144.89
  -1  -4   1 2178.38  144.79
  -1  -4   1 2206.68  144.69
  -1  -4   1 2049.49  144.79
   0   4  -1 2744.33  192.58
   0   4  -1 2803.02  192.68
   0   4  -1 2936.11  192.78
   0  -4   1 3017.40  192.48
   0  -4   1 2785.72  192.58
   0  -4   1 2869.71  192.58
  -2   4  -1 2874.41  201.28
  -2   4  -1 2846.52  201.38
   2  -4   1 3014.50  201.08
   2  -4   1 2985.70  201.18
   2  -4   1 3203.28  200.98
  -3   4  -1  206.98   14.50
  -3   4  -1  204.48   13.80
   3  -4   1  198.78   14.10
   3  -4   1  206.28   14.10
   3  -4   1  185.18   13.70
  -4   4  -1  120.49   10.20
  -4   4  -1  135.49    9.70
  -4   4  -1  128.79   10.50
   4  -4   1  152.98    9.60
   4  -4   1  133.49   10.10
   4  -4   1  142.49   10.10
  -5   4  -1  363.36   27.60
  -5   4  -1  377.46   27.30
  -5   4  -1  407.86   27.00
   5  -4   1  403.46   27.30
   5  -4   1  407.46   26.90
   5  -4   1  402.26   27.30
  -6   4  -1  764.92   52.49
  -6   4  -1  726.13   52.09
  -6   4  -1  811.72   51.89
   6  -4   1  768.92   51.69
   6  -4   1  776.32   52.09
   6  -4   1  783.62   52.09
   6  -4   1  715.53   51.69
  -7   4  -1   20.60    2.60
  -7   4  -1   25.10    4.60
  -7   4  -1   22.00    4.00
   7  -4   1   23.10    3.70
   7  -4   1   16.30    2.10
   7  -4   1   23.00    3.90
   7  -4   1   19.90    2.50
  -8   4  -1   39.00    3.90
  -8   4  -1   52.39    6.50
  -8   4  -1   42.70    5.10
   8  -4   1   42.30    5.10
   8  -4   1   48.60    5.20
   8  -4   1   30.90    3.70
   8  -4   1   31.10    3.60
  -9   4  -1    1.10    2.30
  -9   4  -1    3.60    4.70
  -9   4  -1    5.30    3.90
   9  -4   1    2.00    1.60
   9  -4   1    2.10    2.30
   9  -4   1    1.30    3.40
   9  -4   1    2.20    4.40
 -10   4  -1  101.49    8.60
 -10   4  -1  114.59   10.20
 -10   4  -1  110.39   11.30
  10  -4   1   93.89    8.30
  10  -4   1   98.69    9.30
  10  -4   1  105.59    9.60
 -11   4  -1   44.30    5.30
 -11   4  -1   49.30    7.00
 -11   4  -1   50.69    8.20
  11  -4   1   59.69    7.50
  11  -4   1   48.40    6.20
 -12   4  -1   35.10    6.40
 -12   4  -1   44.20    8.50
 -12   4  -1   44.40    5.10
  12  -4   1   35.80    5.60
 -13   4  -1   30.50    6.60
 -13   4  -1   17.50    4.00
 -13   4  -1   23.50    7.40
  13  -4   1   26.80    5.30
  13  -4   1   24.20    6.80
 -14   4  -1   13.20    6.10
 -14   4  -1   16.90    7.90
  14  -4   1   21.40    6.00
  14  -4   1   10.20    4.90
 -15   4  -1   -5.40    6.90
 -15   4  -1    3.20    5.80
  15  -4   1   -6.00    4.10
 -17  -3   1    7.70    5.50
  16   3  -1   -1.20    5.90
 -16  -3   1    9.60    5.50
 -16  -3   1    6.10    3.00
  15   3  -1   15.70    6.60
 -15  -3   1    4.10    3.00
 -15  -3   1    8.80    5.50
  14   3  -1   51.29    8.30
 -14  -3   1   39.70    6.60
 -14  -3   1   34.00    4.70
 -14  -3   1   32.30    7.60
  13   3  -1   14.00    6.20
 -13  -3   1    9.70    3.20
 -13  -3   1   12.50    5.40
 -13  -3   1   11.00    6.20
  12   3  -1    6.00    6.40
 -12  -3   1    4.00    5.10
 -12  -3   1    1.30    2.60
 -12  -3   1    2.70    4.30
  11   3  -1    4.60    5.90
  11   3  -1    3.10    2.90
 -11  -3   1    3.80    4.30
 -11  -3   1    0.40    2.20
 -11  -3   1   -4.80    4.50
 -11  -3   1    0.10    3.90
  10   3  -1   -0.70    2.50
  10   3  -1    6.70    2.90
  10   3  -1    0.30    5.10
 -10  -3   1   -1.70    4.10
 -10  -3   1   -1.50    3.40
 -10  -3   1   -1.80    3.80
 -10  -3   1   -1.50    2.00
   9   3  -1    0.70    3.50
   9   3  -1    3.70    5.50
   9   3  -1    1.20    1.70
  -9  -3   1   -2.10    2.80
  -9  -3   1    1.00    1.60
  -9  -3   1   -0.20    3.60
  -9  -3   1    0.10    4.10
   8   3  -1    3.30    3.40
   8   3  -1   -1.90    1.90
   8   3  -1    2.60    4.80
  -8  -3   1    0.70    4.30
  -8  -3   1    4.60    3.00
  -8  -3   1    0.40    2.60
  -8  -3   1    2.10    1.30
   7   3  -1  177.08   12.20
   7   3  -1  151.18   13.60
   7   3  -1  151.88   12.00
  -7  -3   1  169.88   13.50
  -7  -3   1  173.08   12.00
  -7  -3   1  175.08   11.60
  -7  -3   1  163.68   12.50
   6   3  -1    2.00    3.80
   6   3  -1    2.20    1.80
   6   3  -1    0.70    2.10
  -6  -3   1    2.50    3.90
  -6  -3   1    0.70    0.80
  -6  -3   1    3.90    2.60
  -6  -3   1    0.70    1.70
   5   3  -1   49.90    4.60
   5   3  -1   50.59    4.60
   5   3  -1   54.89    6.90
  -5  -3   1   51.29    4.90
  -5  -3   1   53.29    4.40
  -5  -3   1   59.09    3.90
   4   3  -1   67.89    5.80
   4   3  -1   83.39    7.40
   4   3  -1   69.99    5.90
  -4  -3   1   81.89    5.40
  -4  -3   1   79.09    5.90
  -4  -3   1   80.89    5.60
   3   3  -1   13.20    1.90
   3   3  -1   16.50    1.80
  -3  -3   1   11.10    1.20
  -3  -3   1   11.80    1.60
  -3  -3   1   12.10    1.60
   2   3  -1    1.00    1.30
   2   3  -1   -0.10    1.20
  -2  -3   1   -0.20    0.50
  -2  -3   1    0.70    0.90
  -2  -3   1    0.30    0.90
   1   3  -1  362.96   24.60
   1   3  -1  331.87   24.50
  -1  -3   1  382.66   24.50
  -1  -3   1  363.86   24.40
  -1  -3   1  365.96   24.50
   0   3  -1  104.69    7.60
   0   3  -1  109.19    7.70
   0  -3   1  101.99    7.30
   0  -3   1  111.09    7.50
   0  -3   1  107.79    7.50
  -1   3  -1    1.30    2.20
  -1   3  -1    1.00    1.70
  -1   3  -1    0.10    1.80
   1  -3   1    3.80    0.80
   1  -3   1    4.20    1.60
   1  -3   1    1.90    1.40
  -2   3  -1    4.70    2.00
   2  -3   1    7.90    1.90
   2  -3   1    5.30    1.70
   2  -3   1    3.90    0.90
  -3   3  -1  184.08   11.70
  -3   3  -1  160.88   11.80
  -3   3  -1  160.88   11.30
   3  -3   1  167.98   11.60
   3  -3   1  146.39   11.50
   3  -3   1  161.68   11.20
  -4   3  -1   24.50    2.70
  -4   3  -1   29.60    3.70
   4  -3   1   22.50    3.00
   4  -3   1   26.70    2.40
  -5   3  -1  111.99    8.70
  -5   3  -1  111.09    8.00
   5  -3   1   86.19    7.20
   5  -3   1  103.79    7.90
  -6   3  -1  109.89    9.30
   6  -3   1  108.69    7.60
   6  -3   1   97.29    8.00
   6  -3   1  110.19    8.40
  -7   3  -1   15.70    2.30
  -7   3  -1   17.50    3.50
  -7   3  -1   12.20    3.90
   7  -3   1   10.20    1.70
   7  -3   1   10.50    3.70
   7  -3   1   14.10    3.20
  -8   3  -1  161.48   12.50
   8  -3   1  160.18   13.00
   8  -3   1  166.68   13.30
   8  -3   1  204.28   12.90
   8  -3   1  172.58   12.20
  -9   3  -1  140.29   12.70
  -9   3  -1  154.78   11.80
   9  -3   1  138.09   10.10
   9  -3   1  128.29   11.20
   9  -3   1  164.08   11.60
   9  -3   1  133.19   10.90
 -10   3  -1    0.70    5.20
 -10   3  -1    6.30    4.00
  10  -3   1    0.40    2.10
 -11   3  -1    8.40    3.30
 -11   3  -1    5.40    5.10
 -11   3  -1    1.50    6.40
  11  -3   1    7.70    4.20
  11  -3   1    4.60    3.40
 -12   3  -1  110.99   13.30
 -12   3  -1  108.29   11.30
 -12   3  -1   83.49    8.80
  12  -3   1  116.59   10.30
  12  -3   1   83.09    8.90
  12  -3   1  106.09    9.50
 -13   3  -1   11.20    7.00
 -13   3  -1    4.40    3.40
 -13   3  -1   12.30    5.80
  13  -3   1    9.80    5.10
 -14   3  -1   10.40    7.60
 -14   3  -1    2.10    5.70
 -14   3  -1   -2.70    3.10
  14  -3   1   -0.70    5.20
 -15   3  -1    3.30    5.70
 -15   3  -1   19.00    8.00
 -15   3  -1    8.30    3.70
  15  -3   1    4.80    4.40
 -16   3  -1    4.90    6.10
 -17  -2   1   -3.90    5.30
  16   2  -1    6.70    5.40
 -16  -2   1    6.00    3.00
 -16  -2   1    3.20    5.60
  15   2  -1    0.20    5.30
 -15  -2   1   -1.50    2.60
 -15  -2   1    9.40    7.30
 -15  -2   1    0.40    5.20
  14   2  -1   -1.40    5.90
 -14  -2   1    3.60    2.80
 -14  -2   1    0.50    5.40
  13   2  -1   57.79    8.70
 -13  -2   1   63.09    8.70
 -13  -2   1   47.70    5.30
 -13  -2   1   43.70    6.80
  12   2  -1 1431.76   97.69
 -12  -2   1 1472.95   96.89
 -12  -2   1 1391.86   97.59
 -12  -2   1 1373.06   96.19
 -11  -2   1  747.33   52.29
 -11  -2   1  748.13   50.89
 -11  -2   1  739.33   51.39
  10   2  -1  656.53   44.80
 -10  -2   1  643.44   43.10
 -10  -2   1  617.74   43.60
 -10  -2   1  606.24   44.20
   9   2  -1  343.87   24.70
   9   2  -1  401.46   26.40
   9   2  -1  372.36   24.90
  -9  -2   1  368.36   24.40
  -9  -2   1  322.77   25.40
  -9  -2   1  320.47   24.80
  -9  -2   1  360.76   25.50
   8   2  -1   81.39    9.60
   8   2  -1   97.49    7.40
   8   2  -1   99.39    7.90
  -8  -2   1   76.39    8.70
  -8  -2   1   87.29    8.30
  -8  -2   1   96.89    6.70
  -8  -2   1   93.49    7.50
   7   2  -1   81.59    6.00
   7   2  -1   57.89    7.80
   7   2  -1   68.29    6.20
  -7  -2   1   65.39    5.10
  -7  -2   1   60.89    7.70
  -7  -2   1   80.09    6.70
  -7  -2   1   72.89    6.00
  -6  -2   1  156.38   11.30
  -6  -2   1  180.98   12.10
  -6  -2   1  160.18   11.70
   5   2  -1  639.94   47.60
   5   2  -1  770.72   48.40
   5   2  -1  715.83   47.70
  -5  -2   1  727.73   48.10
  -5  -2   1  694.53   47.80
  -5  -2   1  671.23   47.60
   4   2  -1 1328.87   90.09
   4   2  -1 1315.07   89.99
  -4  -2   1 1299.07   89.89
  -4  -2   1 1431.66   89.79
  -4  -2   1 1290.87   90.09
   3   2  -1   64.99    5.20
   3   2  -1   66.49    5.30
  -3  -2   1   74.59    4.80
  -3  -2   1   66.19    5.00
  -3  -2   1   78.09    6.10
  -3  -2   1   65.09    5.20
  -2  -2   1  129.19    8.50
  -2  -2   1  126.29    8.70
  -2  -2   1  119.59    8.60
   0   2  -1 1388.96   92.39
   0  -2   1 1349.77   92.29
  -3   2  -1   10.70    2.00
  -3   2  -1    6.90    2.30
  -3   2  -1    7.80    1.30
   3  -2   1   10.10    1.20
   3  -2   1   14.70    2.30
   3  -2   1    8.40    1.80
  -4   2  -1 1371.96  101.89
  -4   2  -1 1613.04  101.89
   4  -2   1 1440.56  101.89
   4  -2   1 1624.64  101.79
   4  -2   1 1529.05  101.99
   4  -2   1 1480.25  101.99
  -5   2  -1 1399.06   91.09
  -5   2  -1 1315.27   91.29
  -5   2  -1 1288.57   91.49
   5  -2   1 1417.56   90.99
   5  -2   1 1395.06   91.29
   5  -2   1 1282.17   91.29
  -6   2  -1  169.78   14.40
  -6   2  -1  187.98   14.00
  -6   2  -1  210.98   13.70
   6  -2   1  205.88   14.10
   6  -2   1  207.18   14.10
   6  -2   1  170.68   14.10
   6  -2   1  207.18   13.50
  -7   2  -1  661.53   48.60
  -7   2  -1  737.23   49.00
  -7   2  -1  743.03   48.30
   7  -2   1  660.23   48.50
   7  -2   1  747.93   48.70
   7  -2   1  769.92   48.20
   7  -2   1  663.03   48.60
  -8   2  -1   23.60    3.90
   8  -2   1   23.90    3.70
   8  -2   1   22.10    2.50
   8  -2   1   24.80    4.40
   8  -2   1   28.60    4.10
  -9   2  -1   28.50    3.50
  -9   2  -1   29.50    4.60
   9  -2   1   33.10    4.70
   9  -2   1   47.80    4.90
   9  -2   1   38.30    3.20
   9  -2   1   38.10    5.30
 -10   2  -1    0.60    2.40
 -10   2  -1    4.80    3.80
 -10   2  -1    1.70    5.50
  10  -2   1    0.00    4.60
  10  -2   1   -1.60    3.30
  10  -2   1    4.30    3.30
 -11   2  -1  488.55   33.60
 -11   2  -1  450.95   32.70
 -11   2  -1  481.95   34.70
  11  -2   1  452.85   33.10
  11  -2   1  476.15   33.40
  11  -2   1  484.05   33.30
 -12   2  -1  554.14   39.90
 -12   2  -1  566.94   38.80
  12  -2   1  529.55   38.30
  12  -2   1  530.85   38.10
 -13   2  -1   16.90    8.20
 -13   2  -1   -0.50    5.60
 -13   2  -1    8.90    3.70
  13  -2   1   11.20    4.70
  13  -2   1    3.80    3.50
  13  -2   1    4.50    4.90
 -14   2  -1   -1.50    5.40
 -14   2  -1    4.00    7.30
 -14   2  -1    0.30    3.40
  14  -2   1   11.90    4.80
  14  -2   1    9.80    4.20
 -15   2  -1    1.40    3.50
 -15   2  -1   -3.70    5.60
 -15   2  -1   -3.90    6.80
 -16   2  -1   -7.80    5.70
 -16   2  -1    0.90    3.60
 -17   2  -1   -1.70    5.40
 -17  -1   1    3.90    5.40
  16   1  -1    5.60    5.10
 -16  -1   1    1.20    5.60
  15   1  -1    7.10    5.30
 -15  -1   1    2.60    3.10
 -15  -1   1   10.30    7.60
 -15  -1   1   -2.50    5.40
  14   1  -1   32.90    7.30
 -14  -1   1   21.20    3.70
 -14  -1   1   21.70    6.00
  13   1  -1   29.10    6.80
 -13  -1   1   43.70    7.70
 -13  -1   1   28.40    6.00
 -13  -1   1   27.60    4.10
  12   1  -1  372.66   26.40
 -12  -1   1  330.17   25.30
 -12  -1   1  335.97   26.30
  11   1  -1  421.36   29.70
 -11  -1   1  411.46   29.90
 -11  -1   1  431.66   30.80
  10   1  -1    3.50    5.10
  10   1  -1    5.90    2.80
 -10  -1   1   -6.00    4.30
 -10  -1   1   -1.10    3.40
 -10  -1   1    2.60    2.10
 -10  -1   1   -2.40    3.50
   9   1  -1   68.89    8.40
   9   1  -1   47.60    5.50
  -9  -1   1   54.69    4.70
  -9  -1   1   48.70    6.20
  -9  -1   1   45.70    6.40
  -9  -1   1   51.89    5.90
   8   1  -1  201.68   14.10
  -8  -1   1  226.08   14.90
  -8  -1   1  185.38   14.70
  -8  -1   1  188.18   13.60
  -8  -1   1  180.48   14.00
   7   1  -1  121.89    9.30
   7   1  -1  110.59    9.10
   7   1  -1  135.09   10.50
  -7  -1   1  113.79    8.40
  -7  -1   1  118.09    9.00
  -7  -1   1  122.79    9.60
  -7  -1   1  115.69    9.90
   6   1  -1   49.60    5.10
   6   1  -1   48.80    5.00
   6   1  -1   55.09    6.90
  -6  -1   1   57.29    5.70
  -6  -1   1   57.39    6.60
  -6  -1   1   59.49    4.90
  -6  -1   1   53.29    4.20
   5   1  -1   37.50    3.90
   5   1  -1   39.70    4.00
  -5  -1   1   40.70    3.60
  -5  -1   1   38.20    3.00
  -5  -1   1   41.00    4.00
  -5  -1   1   34.70    5.50
   4   1  -1   90.09    7.20
   4   1  -1   84.99    7.10
  -4  -1   1  110.49    7.00
  -4  -1   1   92.59    7.20
  -4  -1   1   98.39    7.80
  -4  -1   1  100.69    6.70
   3   1  -1   73.79    6.10
   3   1  -1   74.09    6.00
  -3  -1   1   84.39    5.60
  -3  -1   1   92.39    6.70
  -3  -1   1   79.29    6.10
   2   1  -1  233.28   16.40
  -2  -1   1  264.07   16.40
  -2  -1   1  222.18   16.20
   1   1  -1  353.26   24.40
  -1  -1   1  367.56   24.30
   0   1  -1  124.59    8.20
   0  -1   1  113.19    8.10
  -1   1  -1  616.04   39.30
   1  -1   1  547.75   39.20
   2  -1   1  146.19   10.20
  -3   1  -1   18.70    2.20
  -3   1  -1   10.10    2.20
  -3   1  -1   13.70    1.40
   3  -1   1   15.00    1.50
   3  -1   1   20.30    2.30
   3  -1   1   11.20    2.00
  -4   1  -1  171.98   11.90
  -4   1  -1  174.78   11.70
   4  -1   1  178.28   11.60
   4  -1   1  154.48   11.90
   4  -1   1  165.98   11.90
  -5   1  -1   85.39    6.20
  -5   1  -1   81.29    5.80
  -5   1  -1   73.29    6.60
   5  -1   1   76.39    6.30
   5  -1   1   78.79    6.50
   5  -1   1   74.29    5.60
  -6   1  -1   85.39    7.10
  -6   1  -1   82.09    6.00
   6  -1   1   79.69    6.90
   6  -1   1   86.99    6.60
   6  -1   1   68.09    7.00
   6  -1   1   79.69    5.80
  -7   1  -1   12.60    1.80
  -7   1  -1    9.30    2.70
  -7   1  -1    9.80    3.30
   7  -1   1   17.90    3.50
   7  -1   1   12.50    2.80
   7  -1   1   11.60    1.40
  -8   1  -1  282.07   20.40
  -8   1  -1  290.97   21.30
  -8   1  -1  332.97   20.90
   8  -1   1  298.87   20.80
   8  -1   1  295.37   20.90
   8  -1   1  269.87   20.00
  -9   1  -1   14.10    3.50
  -9   1  -1   12.70    4.60
  -9   1  -1   10.30    2.30
   9  -1   1   15.70    4.10
   9  -1   1   11.10    3.20
 -10   1  -1    2.50    4.80
 -10   1  -1    2.70    2.20
 -10   1  -1    3.60    3.90
  10  -1   1    6.50    4.70
  10  -1   1    1.80    3.10
  10  -1   1    1.00    3.60
 -11   1  -1  101.79    9.50
 -11   1  -1   72.09    7.60
  11  -1   1   85.39    9.10
  11  -1   1  104.89    8.40
 -12   1  -1   13.50    5.20
 -12   1  -1   10.00    3.30
 -12   1  -1   22.10    7.80
  12  -1   1   15.50    5.20
  12  -1   1    7.20    5.10
 -13   1  -1    1.00    3.00
 -13   1  -1    2.80    5.00
 -13   1  -1    2.70    7.10
  13  -1   1    9.70    4.50
  13  -1   1    0.40    4.60
  13  -1   1   -8.80    6.60
 -14   1  -1    5.40    5.60
 -14   1  -1    0.70    7.50
  14  -1   1    1.80    3.30
  14  -1   1    3.50    4.70
 -15   1  -1   -1.10    3.30
 -15   1  -1   15.80    7.80
 -15   1  -1    3.40    6.30
  15  -1   1    4.40    5.00
 -16   1  -1   -0.90    5.80
 -16   1  -1   -4.20    3.30
 -17   1  -1    5.30    5.90
 -17   0   1    3.20    5.60
  16   0  -1   -8.10    4.90
 -16   0   1    2.20    5.80
 -16   0   1    0.80    3.20
  15   0  -1    7.20    5.00
 -15   0   1   -1.20    5.40
 -15   0   1   -1.90    7.30
  14   0  -1   10.70    5.90
  14   0  -1    1.20    3.70
 -14   0   1   15.40    8.10
 -14   0   1   17.20    5.80
 -14   0   1   10.40    3.30
  13   0  -1   12.00    5.90
  13   0  -1    7.10    3.90
 -13   0   1   10.30    3.20
 -13   0   1   18.30    5.80
  12   0  -1   79.99    8.90
  12   0  -1   39.10    6.70
 -12   0   1   57.99    7.10
 -12   0   1   59.39    8.40
 -12   0   1   59.59    6.00
  11   0  -1   72.99   10.30
  11   0  -1   84.69    8.10
 -11   0   1  104.49   10.50
 -11   0   1   80.59    7.40
 -11   0   1   96.79    9.30
  10   0  -1  498.35   34.90
  10   0  -1  506.15   34.80
  10   0  -1  506.45   35.80
 -10   0   1  521.15   35.70
 -10   0   1  491.95   34.30
 -10   0   1  477.35   34.90
   9   0  -1   72.49    7.00
   9   0  -1   71.99    6.60
   9   0  -1   71.69    8.50
  -9   0   1   78.59    5.80
  -9   0   1   62.39    6.90
  -9   0   1   57.09    7.30
  -9   0   1   75.69    8.10
   8   0  -1   18.00    3.50
   8   0  -1   28.40    5.20
   8   0  -1   25.00    4.20
  -8   0   1   20.60    4.00
  -8   0   1   23.80    2.70
  -8   0   1   25.80    3.80
   7   0  -1  103.59    8.00
   7   0  -1  103.99    7.00
   7   0  -1   94.69    8.20
  -7   0   1   93.79    8.50
  -7   0   1  104.79    7.30
  -7   0   1   94.19    8.50
  -7   0   1   94.29    7.80
   6   0  -1   27.40    2.50
   6   0  -1   28.00    3.50
   6   0  -1   39.00    5.00
  -6   0   1   28.70    3.50
  -6   0   1   28.40    2.90
  -6   0   1   27.90    4.10
  -6   0   1   31.70    4.00
   5   0  -1  152.98   10.80
   5   0  -1  146.89   10.30
   5   0  -1  149.09   10.80
  -5   0   1  149.69   11.00
  -5   0   1  149.69   10.60
  -5   0   1  151.68   10.40
   4   0  -1 3567.04  237.68
   4   0  -1 3603.04  237.88
   4   0  -1 3520.15  237.88
  -4   0   1 3432.96  237.98
   2   0  -1   87.19    6.30
  -2   0   1   83.79    6.20
   1   0  -1  394.36   26.10
  -1   0   1  376.46   26.00
   0   0  -1   51.99    3.50
   0   0   1   50.69    3.50
  -1   0  -1    9.00    0.90
  -1   0  -1    8.90    0.90
   1   0   1    9.30    0.80
  -2   0  -1  747.13   52.99
   2   0   1  821.32   52.89
  -3   0  -1  275.97   17.30
  -3   0  -1  262.57   17.40
  -3   0  -1  259.07   17.60
   3   0   1  223.38   17.40
   3   0   1  235.88   17.70
   3   0   1  270.37   17.50
  -4   0  -1  157.08   11.90
  -4   0  -1  186.98   11.80
   4   0   1  176.08   12.00
   4   0   1  166.28   12.00
  -5   0  -1    3.20    2.00
  -5   0  -1    5.30    1.70
  -5   0  -1    5.20    1.10
  -5   0  -1    7.40    2.20
   5   0   1    8.00    2.00
   5   0   1    0.00    2.70
   5   0   1    9.10    2.30
  -6   0  -1   46.30    4.40
  -6   0  -1   53.79    5.10
  -6   0  -1   45.30    3.80
   6   0   1   39.90    5.10
   6   0   1   48.10    4.50
   6   0   1   48.80    4.70
  -7   0  -1    6.00    2.50
  -7   0  -1    2.10    1.30
  -7   0  -1    3.50    2.90
  -7   0  -1    3.40    2.20
   7   0   1    4.40    2.40
   7   0   1    4.00    3.60
   7   0   1    5.00    2.80
  -8   0  -1  975.70   66.89
  -8   0  -1  967.90   66.49
  -8   0  -1 1009.50   66.19
   8   0   1  981.90   66.39
   8   0   1  935.01   66.89
   8   0   1  992.70   66.49
  -9   0  -1  108.79    8.20
  -9   0  -1  105.19    9.20
  -9   0  -1  109.99    9.90
   9   0   1  111.99    8.80
   9   0   1  108.69   10.10
   9   0   1  101.69    9.20
 -10   0  -1    4.60    4.10
 -10   0  -1    1.10    2.00
 -10   0  -1    2.20    3.70
  10   0   1    3.50    4.70
  10   0   1    1.60    4.10
  10   0   1    3.50    2.90
 -11   0  -1   45.10    6.90
 -11   0  -1   54.29    5.30
 -11   0  -1   39.60    5.70
 -12   0  -1   37.30    4.40
 -12   0  -1   24.70    5.50
  12   0   1   49.60    6.90
 -13   0  -1    1.50    4.90
 -13   0  -1   -2.10    6.90
 -13   0  -1    0.70    2.80
  13   0   1    3.90    2.90
  13   0   1    0.70    5.10
 -14   0  -1   15.90    7.90
 -14   0  -1   11.10    3.40
 -14   0  -1   14.50    6.50
  14   0   1   10.00    5.40
 -15   0  -1    4.00    7.70
 -15   0  -1   -3.60    5.40
  15   0   1   -3.90    4.70
 -16   0  -1    1.90    3.40
 -16   0  -1   -1.00    5.70
  16   0   1    3.60    4.90
 -17   0  -1    3.00    4.20
 -17   0  -1   -7.70    5.10
 -17   1   1   -2.10    5.30
 -16   1   1   -2.20    5.40
 -16   1   1   -1.00    3.50
  15  -1  -1    8.90    5.10
 -15   1   1   17.30    8.60
 -15   1   1    7.70    6.10
 -15   1   1    4.80    3.50
  14  -1  -1   16.30    5.30
  14  -1  -1   -1.00    3.50
 -14   1   1    8.30    7.30
 -14   1   1    8.40    5.90
  13  -1  -1    3.70    3.70
  13  -1  -1   -2.10    4.80
  13  -1  -1    2.00    5.10
 -13   1   1    0.10    3.00
 -13   1   1    5.10    5.60
 -13   1   1   13.50    7.70
  12  -1  -1   21.80    5.90
  12  -1  -1   22.10    5.70
 -12   1   1   23.30    5.90
 -12   1   1    8.80    3.00
  11  -1  -1  220.48   15.50
 -11   1   1  177.18   14.70
 -11   1   1  201.98   15.90
 -11   1   1  215.98   17.00
  10  -1  -1    7.00    3.70
  10  -1  -1   18.90    5.10
 -10   1   1    6.90    2.30
 -10   1   1    9.90    3.70
 -10   1   1    7.10    5.00
   9  -1  -1   49.50    6.50
   9  -1  -1   55.69    5.80
  -9   1   1   48.10    4.60
  -9   1   1   50.39    6.10
  -9   1   1   32.90    5.80
   8  -1  -1   31.90    3.00
   8  -1  -1   32.20    4.20
  -8   1   1   31.10    4.70
  -8   1   1   45.30    5.10
  -8   1   1   34.90    3.40
   7  -1  -1   65.89    5.10
   7  -1  -1   78.29    7.20
   7  -1  -1   65.09    6.40
   7  -1  -1   68.99    6.20
  -7   1   1   58.29    5.40
  -7   1   1   72.39    7.00
  -7   1   1   79.69    7.10
   6  -1  -1   30.50    4.40
   6  -1  -1   20.40    2.50
   6  -1  -1   22.10    3.30
   6  -1  -1   33.20    3.70
  -6   1   1   21.10    3.70
  -6   1   1   23.30    3.10
  -6   1   1   23.10    3.70
  -6   1   1   28.30    2.50
   5  -1  -1  113.19    8.40
   5  -1  -1  110.99    8.40
   5  -1  -1  105.39    7.80
  -5   1   1  113.29    8.20
  -5   1   1  106.39    7.80
  -5   1   1  116.69    8.60
   4  -1  -1    0.40    0.90
   4  -1  -1   -1.40    1.90
   4  -1  -1    0.70    1.80
  -4   1   1    1.60    1.70
  -4   1   1    1.40    2.00
  -4   1   1   -1.00    0.90
  -4   1   1   -1.00    2.30
   3  -1  -1  131.89   10.10
   3  -1  -1  144.29   10.00
   3  -1  -1  140.79    9.80
  -3   1   1  143.49   10.20
  -3   1   1  137.99   10.00
  -3   1   1  152.68    9.80
   2  -1  -1   17.50    2.20
  -2   1   1   15.20    2.10
   1  -1  -1    3.80    0.80
  -1   1   1    2.70    0.80
   0  -1  -1    0.70    0.30
   0  -1  -1    0.60    0.30
   0   1   1    0.80    0.20
  -1  -1  -1  409.86   25.30
  -1  -1  -1  340.67   25.30
  -2  -1  -1  804.72   51.09
   2   1   1  711.33   51.09
  -3  -1  -1   84.39    6.00
  -3  -1  -1   87.39    5.80
  -3  -1  -1   89.59    5.60
   3   1   1   67.69    6.50
   3   1   1   71.29    5.90
  -4  -1  -1  267.07   16.70
  -4  -1  -1  265.77   16.90
  -4  -1  -1  245.08   17.00
   4   1   1  245.78   17.40
   4   1   1  223.78   16.90
   4   1   1  228.28   16.90
  -5  -1  -1   11.80    1.90
  -5  -1  -1   11.50    1.30
  -5  -1  -1   17.20    2.90
  -5  -1  -1    9.80    2.40
   5   1   1   12.40    2.20
   5   1   1    8.70    2.00
   5   1   1   13.50    3.30
  -6  -1  -1   21.70    2.50
  -6  -1  -1   31.40    3.70
  -6  -1  -1   28.10    3.30
  -6  -1  -1   24.50    3.90
   6   1   1   22.70    2.90
   6   1   1   33.20    3.50
   6   1   1   29.80    4.60
  -7  -1  -1   42.10    5.00
  -7  -1  -1   44.50    3.40
  -7  -1  -1   35.20    4.50
  -7  -1  -1   34.70    4.10
   7   1   1   42.50    4.20
   7   1   1   35.90    5.10
  -8  -1  -1   -1.10    1.40
  -8  -1  -1   -0.50    2.30
  -8  -1  -1   -1.50    3.00
  -8  -1  -1    2.40    2.60
   8   1   1    0.40    2.00
   8   1   1    6.60    2.90
   8   1   1   -0.20    3.80
  -9  -1  -1   11.20    2.10
  -9  -1  -1   10.70    3.10
  -9  -1  -1   12.90    3.40
  -9  -1  -1   15.10    4.30
   9   1   1   15.10    4.50
   9   1   1   14.70    2.90
   9   1   1   13.60    4.10
 -10  -1  -1   23.80    4.90
 -10  -1  -1   17.70    2.70
 -10  -1  -1   28.60    4.60
  10   1   1   13.60    2.80
  10   1   1   21.50    4.60
 -11  -1  -1  403.56   28.50
 -11  -1  -1  392.96   29.20
 -12  -1  -1   23.70    3.70
 -12  -1  -1   25.70    5.20
 -12  -1  -1   30.70    6.60
  12   1   1   35.20    6.80
 -13  -1  -1    0.10    4.90
 -13  -1  -1   -2.50    2.70
  13   1   1    0.40    5.50
 -14  -1  -1    4.60    3.10
 -14  -1  -1   12.00    5.80
 -14  -1  -1   10.80    8.00
  14   1   1   16.20    5.90
 -15  -1  -1    6.20    3.50
 -15  -1  -1   11.20    7.80
 -15  -1  -1   17.40    6.20
  15   1   1    0.80    5.10
 -16  -1  -1    2.30    6.00
 -16  -1  -1   -0.60    3.40
  16   1   1    0.90    5.10
 -17  -1  -1   -0.20    3.30
 -17  -1  -1   -2.60    5.60
 -17   2   1   -6.20    5.30
 -16   2   1   29.00    6.30
  15  -2  -1   11.80    4.70
 -15   2   1    1.60    3.30
 -15   2   1    1.80    5.40
 -15   2   1    7.50    7.50
  14  -2  -1   70.89    8.00
 -14   2   1   56.19    9.90
 -14   2   1   47.00    6.00
 -14   2   1   61.79    8.50
  13  -2  -1    9.80    5.10
  13  -2  -1    5.90    5.00
 -13   2   1    5.60    5.60
 -13   2   1    7.10    7.20
  12  -2  -1  177.48   14.80
  12  -2  -1  194.78   14.90
  12  -2  -1  184.88   14.40
 -12   2   1  163.18   13.60
 -12   2   1  188.98   15.40
 -12   2   1  172.98   16.90
  11  -2  -1 2681.13  174.38
  11  -2  -1 2344.67  174.08
  11  -2  -1 2637.04  174.58
 -11   2   1 2479.85  173.98
 -11   2   1 2732.63  174.58
  10  -2  -1  118.19   10.60
  10  -2  -1   99.39    9.80
 -10   2   1  108.29   10.20
 -10   2   1  114.59    8.80
 -10   2   1  120.69   11.30
   9  -2  -1  197.18   13.40
   9  -2  -1  156.68   11.70
   9  -2  -1  151.18   13.40
   9  -2  -1  176.08   12.90
  -9   2   1  166.38   12.20
  -9   2   1  166.38   13.00
  -9   2   1  170.18   13.90
   8  -2  -1  199.78   14.90
   8  -2  -1  179.68   15.30
   8  -2  -1  202.38   14.10
   8  -2  -1  214.28   15.00
  -8   2   1  197.88   14.40
  -8   2   1  218.78   15.60
  -8   2   1  219.38   15.00
   7  -2  -1  200.78   13.90
   7  -2  -1  201.78   13.20
   7  -2  -1  204.48   14.10
   7  -2  -1  171.98   14.10
  -7   2   1  187.28   13.40
  -7   2   1  184.88   13.80
  -7   2   1  177.68   14.30
   6  -2  -1    3.20    1.30
   6  -2  -1    4.70    3.20
   6  -2  -1    3.40    3.10
   6  -2  -1    6.40    2.90
  -6   2   1    3.30    3.00
  -6   2   1    1.40    2.30
   5  -2  -1 1200.58   81.99
   5  -2  -1 1280.57   81.69
   5  -2  -1 1213.68   81.89
  -5   2   1 1262.67   81.79
  -5   2   1 1108.99   81.89
  -5   2   1 1195.68   82.09
   3  -2  -1 3864.71  257.67
  -3   2   1 3786.92  257.77
   2  -2  -1  701.23   42.90
   2  -2  -1  616.54   42.70
   2  -2  -1  602.34   42.80
  -2   2   1  611.64   42.90
   1  -2  -1   99.39    6.80
  -1   2   1   92.59    6.90
   0  -2  -1 1703.53  119.39
   0   2   1 1843.02  119.39
  -2  -2  -1 1314.97   88.29
   2   2   1 1307.67   88.59
  -3  -2  -1  825.22   52.79
  -3  -2  -1  856.71   52.69
  -3  -2  -1  718.43   52.69
   3   2   1  727.43   52.79
   4   2   1 3645.34  264.47
   4   2   1 4108.29  264.57
   4   2   1 4033.60  264.97
  -5  -2  -1  238.98   17.20
  -5  -2  -1  230.68   16.80
  -5  -2  -1  264.77   16.60
  -5  -2  -1  256.47   17.00
   5   2   1  239.18   16.80
   5   2   1  237.28   17.60
   5   2   1  238.88   16.80
  -6  -2  -1 1556.64  100.39
  -6  -2  -1 1366.56  100.89
  -6  -2  -1 1498.25  100.59
  -6  -2  -1 1540.25  100.89
   6   2   1 1561.44  101.19
   6   2   1 1409.46  100.59
   6   2   1 1498.15  100.59
  -7  -2  -1   55.99    4.20
  -7  -2  -1   57.29    5.70
  -7  -2  -1   57.49    5.00
  -7  -2  -1   47.00    5.90
   7   2   1   49.10    5.40
   7   2   1   54.69    4.80
   7   2   1   68.19    6.90
  -8  -2  -1  311.87   21.40
  -8  -2  -1  313.17   22.30
  -8  -2  -1  320.77   21.80
   8   2   1  299.87   21.80
   8   2   1  317.37   21.60
   8   2   1  305.67   22.80
  -9  -2  -1    2.10    3.50
  -9  -2  -1    1.10    1.50
  -9  -2  -1    8.20    3.10
  -9  -2  -1    4.00    2.90
   9   2   1   15.50    5.20
   9   2   1    0.00    3.60
   9   2   1    4.40    2.10
 -10  -2  -1  129.99   10.70
 -10  -2  -1  110.79   10.50
 -10  -2  -1  131.59   11.60
 -10  -2  -1  141.89    9.70
  10   2   1  128.39   10.60
  10   2   1  155.28   12.60
 -11  -2  -1 1184.88   78.19
 -11  -2  -1 1080.69   77.39
  11   2   1 1139.09   78.29
 -12  -2  -1  512.55   36.90
 -12  -2  -1  529.15   37.70
 -12  -2  -1  520.95   38.40
  12   2   1  576.44   38.70
 -13  -2  -1  233.38   18.40
 -13  -2  -1  230.78   17.10
 -13  -2  -1  235.88   19.50
  13   2   1  236.18   19.40
 -14  -2  -1   37.10    4.90
 -14  -2  -1   58.89    7.60
  14   2   1   34.80    7.40
 -15  -2  -1   30.90    4.60
 -15  -2  -1   43.60    6.90
 -15  -2  -1   45.80    8.50
 -16  -2  -1    5.90    5.90
 -16  -2  -1    3.50    2.90
  16   2   1    5.20    5.30
 -17  -2  -1    7.50    6.00
 -17  -2  -1    4.90    3.30
 -16   3   1   14.60    6.20
  15  -3  -1   12.30    4.70
 -15   3   1   18.10    7.90
 -15   3   1    7.70    3.90
 -15   3   1    6.50    5.50
  14  -3  -1   -1.40    5.40
  14  -3  -1   -0.70    4.70
 -14   3   1    1.00    3.10
 -14   3   1   -1.50    5.30
 -14   3   1    5.30    7.10
  13  -3  -1    0.30    5.30
  13  -3  -1   -6.30    4.20
  13  -3  -1    0.60    3.90
 -13   3   1    3.40    7.50
 -13   3   1    0.50    3.20
 -13   3   1    0.50    5.40
  12  -3  -1  126.09   10.10
  12  -3  -1   99.09    9.90
 -12   3   1  116.79   13.40
 -12   3   1  113.19   11.40
 -12   3   1   83.69    9.10
  11  -3  -1  401.96   30.20
  11  -3  -1  423.56   30.10
  11  -3  -1  414.96   29.90
 -11   3   1  442.76   31.60
 -11   3   1  435.36   30.50
  10  -3  -1   69.09    8.30
  10  -3  -1   41.60    5.90
 -10   3   1   49.80    5.20
 -10   3   1   68.29    7.90
   9  -3  -1    1.90    1.60
   9  -3  -1    6.90    3.60
   9  -3  -1    1.30    3.30
   9  -3  -1    3.60    4.50
  -9   3   1    1.70    2.20
  -9   3   1    2.90    3.90
   8  -3  -1    6.00    3.30
   8  -3  -1    2.90    4.20
   8  -3  -1    5.80    1.60
   8  -3  -1    8.10    3.10
  -8   3   1    0.30    2.90
  -8   3   1    3.80    2.10
   7  -3  -1    0.50    2.80
   7  -3  -1    5.20    3.50
   7  -3  -1    8.40    2.80
   7  -3  -1    4.20    1.50
  -7   3   1    2.90    2.80
  -7   3   1    4.40    1.80
   6  -3  -1  138.79   10.30
   6  -3  -1  124.89    9.50
  -6   3   1  140.59    9.70
   5  -3  -1  105.99    7.40
   5  -3  -1  102.49    7.90
   5  -3  -1   94.19    8.10
  -5   3   1  110.09    7.60
   4  -3  -1    1.50    1.10
   4  -3  -1    1.50    2.20
   4  -3  -1    2.80    2.30
   3  -3  -1    5.30    2.10
   3  -3  -1    3.40    1.90
   3  -3  -1    3.80    1.00
  -3   3   1    2.90    1.00
  -3   3   1    5.20    1.10
  -3   3   1    2.30    2.00
  -3   3   1    5.00    1.90
   2  -3  -1  823.52   56.69
   2  -3  -1  890.61   56.59
   2  -3  -1  836.62   56.79
  -2   3   1  805.12   56.59
  -2   3   1  840.52   56.89
   1  -3  -1  476.35   35.30
   1  -3  -1  536.35   35.30
   1  -3  -1  512.05   35.20
  -1   3   1  535.05   35.30
  -1   3   1  546.55   35.40
   0  -3  -1   83.89    6.40
   0   3   1   91.89    6.50
   0   3   1   98.29    6.50
  -1  -3  -1  439.86   29.40
  -1  -3  -1  405.96   29.50
   1   3   1  461.75   29.60
  -2  -3  -1    0.70    0.70
  -2  -3  -1    0.60    0.80
   2   3   1    1.50    1.20
   2   3   1   -0.70    1.90
  -3  -3  -1    3.50    0.80
  -3  -3  -1    2.80    0.50
  -3  -3  -1    4.50    1.00
   3   3   1    4.90    2.50
   3   3   1    3.90    1.20
  -4  -3  -1   30.20    2.70
  -4  -3  -1   25.10    2.00
  -4  -3  -1   25.50    2.40
   4   3   1   23.40    2.30
   4   3   1   30.50    4.10
   4   3   1   25.20    2.40
  -5  -3  -1   29.00    4.70
  -5  -3  -1   30.90    2.90
  -5  -3  -1   27.20    2.20
  -5  -3  -1   33.60    3.20
   5   3   1   25.00    2.40
   5   3   1   26.20    3.30
   5   3   1   34.10    4.80
   5   3   1   26.70    2.70
  -6  -3  -1   28.00    4.20
  -6  -3  -1   23.50    3.10
  -6  -3  -1   26.20    2.20
   6   3   1   22.80    4.80
   6   3   1   24.20    2.80
  -7  -3  -1  311.37   20.90
  -7  -3  -1  294.97   21.30
  -7  -3  -1  304.97   21.70
  -7  -3  -1  306.37   20.60
   7   3   1  289.37   22.10
  -8  -3  -1   42.00    3.50
  -8  -3  -1   42.20    6.00
  -8  -3  -1   45.30    5.20
  -8  -3  -1   41.90    4.80
   8   3   1   38.00    3.90
   8   3   1   38.80    4.90
  -9  -3  -1  160.68   11.20
  -9  -3  -1  163.28   11.90
  -9  -3  -1  124.69   11.30
  -9  -3  -1  136.69   10.30
   9   3   1  148.09   11.00
 -10  -3  -1   17.20    2.60
 -10  -3  -1   18.50    4.10
 -10  -3  -1   13.00    4.30
 -10  -3  -1   23.10    4.10
  10   3   1   29.20    6.50
 -11  -3  -1   45.60    5.50
 -11  -3  -1   29.20    5.60
 -11  -3  -1   35.10    3.90
  11   3   1   33.60    6.30
 -12  -3  -1  235.38   20.50
 -12  -3  -1  260.07   19.70
  12   3   1  283.77   21.40
 -13  -3  -1   22.80    3.90
 -13  -3  -1   36.80    5.80
 -13  -3  -1   43.00    7.60
  13   3   1   36.80    7.10
 -14  -3  -1    7.70    3.10
 -14  -3  -1   11.90    5.60
  14   3   1   12.90    6.40
 -15  -3  -1   11.90    7.20
 -15  -3  -1   15.00    3.40
 -15  -3  -1   11.40    5.60
  15   3   1   15.90    6.20
 -16  -3  -1    0.20    3.00
 -16  -3  -1    1.10    5.60
  16   3   1    1.40    5.90
 -17  -3  -1    3.10    5.50
 -17  -3  -1   -5.20    3.20
 -16   4   1   40.10    6.80
  15  -4  -1   -1.50    4.40
 -15   4   1    7.50    5.80
 -15   4   1    5.10    7.80
  14  -4  -1   18.40    5.70
 -14   4   1   20.70    6.20
 -14   4   1   13.80    7.50
  13  -4  -1    5.20    4.30
  13  -4  -1   -5.00    5.20
 -13   4   1   -2.90    7.00
 -13   4   1    2.70    5.30
 -13   4   1    2.50    2.20
  12  -4  -1   15.80    5.10
  12  -4  -1   17.10    5.90
 -12   4   1   16.00    3.60
 -12   4   1   21.10    7.70
 -12   4   1   22.30    5.90
  11  -4  -1   18.00    5.00
  11  -4  -1   18.40    5.70
  11  -4  -1   26.40    4.20
 -11   4   1   19.70    7.00
 -11   4   1   13.90    5.30
 -11   4   1   16.50    3.60
  10  -4  -1   67.09    6.90
  10  -4  -1   46.40    6.20
 -10   4   1   53.29    6.90
 -10   4   1   60.09    8.30
 -10   4   1   51.39    5.30
   9  -4  -1    6.20    4.80
   9  -4  -1    2.60    1.70
   9  -4  -1    5.30    2.80
   9  -4  -1    3.80    3.60
  -9   4   1    4.70    2.50
  -9   4   1    1.10    4.10
  -9   4   1    7.00    4.90
   8  -4  -1   23.90    3.70
   8  -4  -1   26.00    2.90
   8  -4  -1   37.20    4.50
   8  -4  -1   35.60    5.30
  -8   4   1   40.90    4.90
  -8   4   1   36.50    5.60
   7  -4  -1  434.66   28.90
   7  -4  -1  417.46   29.00
   7  -4  -1  363.56   28.60
   7  -4  -1  406.56   28.30
  -7   4   1  423.06   29.50
  -7   4   1  440.66   28.60
  -7   4   1  424.96   28.90
   6  -4  -1  276.17   16.90
   6  -4  -1  219.68   17.00
   6  -4  -1  243.08   17.50
   6  -4  -1  249.28   17.40
  -6   4   1  230.08   17.90
  -6   4   1  236.08   17.50
  -6   4   1  251.67   17.00
   5  -4  -1  553.84   35.70
   5  -4  -1  533.15   35.90
   5  -4  -1  496.45   36.00
  -5   4   1  519.55   36.00
  -5   4   1  524.45   36.40
  -5   4   1  522.15   35.80
   4  -4  -1 1572.54  103.99
   4  -4  -1 1658.13  104.29
  -4   4   1 1466.45  104.49
  -4   4   1 1419.56  104.19
  -4   4   1 1594.94  104.09
   3  -4  -1 3536.45  225.88
   3  -4  -1 3478.85  226.08
   3  -4  -1 3256.07  225.98
  -3   4   1 3247.07  226.18
  -3   4   1 3210.08  225.88
  -3   4   1 3396.86  226.08
   2  -4  -1 2153.68  151.88
   2  -4  -1 2438.16  151.98
   2  -4  -1 2443.46  151.78
  -2   4   1 2199.48  151.88
  -2   4   1 2040.30  151.98
  -2   4   1 2242.58  151.78
   1  -4  -1 2070.19  133.49
   1  -4  -1 1956.10  133.49
  -1   4   1 1943.11  133.49
  -1   4   1 1951.60  133.59
   0  -4  -1  109.39    8.10
   0  -4  -1  126.49    7.90
   0  -4  -1  109.69    8.10
   0   4   1  121.39    8.20
   0   4   1  110.99    8.20
   1   4   1 6295.27  423.66
  -2  -4  -1 1589.44  112.99
  -2  -4  -1 1566.54  112.99
  -2  -4  -1 1826.72  112.89
   2   4   1 1805.62  113.39
   2   4   1 1596.54  113.09
  -3  -4  -1  846.92   61.19
  -3  -4  -1  968.80   61.09
  -3  -4  -1  856.51   61.19
   3   4   1  980.80   61.79
   3   4   1  883.81   61.29
  -4  -4  -1  193.08   13.90
  -4  -4  -1  197.58   13.80
  -4  -4  -1  218.18   14.10
   4   4   1  173.88   14.80
   4   4   1  208.08   13.80
   4   4   1  223.08   14.00
  -5  -4  -1 1597.14  105.09
  -5  -4  -1 1642.44  105.29
  -5  -4  -1 1541.35  105.49
   5   4   1 1452.65  105.09
  -6  -4  -1  931.11   63.99
  -6  -4  -1  956.40   63.59
  -6  -4  -1  989.30   63.89
  -6  -4  -1 1050.79   63.39
   6   4   1  869.31   63.49
   6   4   1  879.31   63.49
   6   4   1  938.41   63.49
   6   4   1  903.51   64.39
  -7  -4  -1   26.70    3.40
  -7  -4  -1   15.90    2.50
  -7  -4  -1   17.50    4.60
  -7  -4  -1   13.50    1.60
   7   4   1   19.70    2.00
   7   4   1   18.80    2.90
   7   4   1   16.40    4.70
  -8  -4  -1    7.10    4.60
  -8  -4  -1    3.80    2.40
  -8  -4  -1    4.70    1.30
  -8  -4  -1    3.10    3.00
   8   4   1    6.30    2.70
   8   4   1   11.30    5.00
  -9  -4  -1  205.08   13.40
  -9  -4  -1  198.88   14.20
  -9  -4  -1  194.88   14.70
  -9  -4  -1  164.28   14.90
   9   4   1  196.78   16.10
 -10  -4  -1  184.58   13.80
 -10  -4  -1  169.88   11.90
 -10  -4  -1  176.28   12.80
 -10  -4  -1  142.49   13.20
  10   4   1  168.38   14.90
 -11  -4  -1  146.29   12.00
 -11  -4  -1  143.79   12.90
 -11  -4  -1  139.99   10.70
  11   4   1  146.49   14.30
 -12  -4  -1  125.19    9.70
 -12  -4  -1  123.89   11.30
 -12  -4  -1  121.89   12.20
  12   4   1  112.39   13.00
 -13  -4  -1    8.60    3.00
 -13  -4  -1   14.10    5.00
 -13  -4  -1    7.20    5.00
  13   4   1   23.40    7.80
 -14  -4  -1   14.60    5.70
 -14  -4  -1    9.80    3.20
 -14  -4  -1    5.90    5.40
  14   4   1   14.40    6.60
 -15  -4  -1    8.20    3.20
 -15  -4  -1    9.80    7.00
 -15  -4  -1   24.10    6.00
  15   4   1   14.60    6.30
 -16  -4  -1    4.50    5.50
 -16  -4  -1    1.50    2.80
  16   4   1    1.60    5.00
 -17  -4  -1   43.10    6.70
 -17  -4  -1   27.90    4.40
 -16   5   1  -11.30    5.50
  15  -5  -1    5.80    4.20
  14  -5  -1    8.20    5.30
  14  -5  -1    4.10    6.20
 -14   5   1   11.70    6.90
 -14   5   1   -8.00    5.30
  13  -5  -1   20.60    4.90
  13  -5  -1   28.70    6.40
 -13   5   1   25.30    6.40
 -13   5   1   26.10    8.10
  12  -5  -1   15.60    6.30
  12  -5  -1    8.80    4.80
 -12   5   1    5.60    6.40
 -12   5   1    0.30    2.20
 -12   5   1   -1.30    5.10
  11  -5  -1   14.70    6.00
  11  -5  -1   13.90    4.60
 -11   5   1   12.30    6.40
 -11   5   1   15.00    5.10
  10  -5  -1   14.00    4.50
  10  -5  -1    3.30    2.00
 -10   5   1    4.90    5.60
 -10   5   1    5.90    4.60
 -10   5   1   -1.10    2.20
  -9   5   1   50.49    5.30
  -9   5   1   65.09    7.30
  -9   5   1   50.49    7.10
   8  -5  -1   40.40    5.20
   8  -5  -1   35.00    5.10
   8  -5  -1   27.80    3.10
   8  -5  -1   31.20    4.20
  -8   5   1   33.50    5.80
  -8   5   1   24.10    3.20
  -8   5   1   40.80    5.20
   7  -5  -1  137.49   10.40
   7  -5  -1  120.69    9.30
  -7   5   1  133.09   11.10
  -7   5   1  142.39   10.40
  -7   5   1  119.79    9.50
   6  -5  -1   63.19    5.00
   6  -5  -1   62.79    6.10
   6  -5  -1   60.49    6.30
  -6   5   1   65.59    6.90
   5  -5  -1  114.39    9.00
   5  -5  -1  110.29    8.90
   5  -5  -1  112.29    8.10
  -5   5   1  111.69    8.20
  -5   5   1  115.89    9.40
   4  -5  -1  133.69   10.80
   4  -5  -1  161.08   11.10
   4  -5  -1  138.49   10.30
  -4   5   1  154.98   10.40
  -4   5   1  147.99   11.30
   3  -5  -1  115.09    8.70
   3  -5  -1  126.59    9.30
   3  -5  -1  115.69    9.20
  -3   5   1  135.39    9.60
  -3   5   1  131.99    9.30
   2  -5  -1  139.29   11.50
   2  -5  -1  165.78   11.60
   2  -5  -1  156.18   11.20
  -2   5   1  152.38   11.70
  -2   5   1  178.98   11.40
  -2   5   1  181.38   11.60
   1  -5  -1    8.20    2.00
   1  -5  -1    5.60    1.00
   1  -5  -1    3.40    1.60
  -1   5   1    3.20    1.60
  -1   5   1    4.80    1.80
   0  -5  -1  115.99    8.30
   0  -5  -1  122.39    8.30
   0  -5  -1  110.09    8.00
   0   5   1  116.19    8.30
   0   5   1  122.89    8.40
   0   5   1  113.19    8.20
  -1  -5  -1   43.40    3.10
  -1  -5  -1   45.40    3.50
  -1  -5  -1   39.20    3.40
   1   5   1   47.00    3.90
   1   5   1   38.20    3.90
  -2  -5  -1  159.08   11.80
  -2  -5  -1  177.88   11.80
  -2  -5  -1  161.48   11.60
   2   5   1  186.38   12.00
  -3  -5  -1   58.99    4.20
  -3  -5  -1   50.89    3.90
  -3  -5  -1   53.59    4.20
   3   5   1   64.69    4.60
   3   5   1   42.20    5.60
  -4  -5  -1    5.70    1.40
  -4  -5  -1    6.60    1.00
  -4  -5  -1    7.80    1.60
   4   5   1   10.50    1.80
   4   5   1    4.80    3.30
  -5  -5  -1    2.30    0.90
  -5  -5  -1    3.50    1.80
  -5  -5  -1    8.70    4.50
  -5  -5  -1    3.90    1.40
   5   5   1    3.80    1.60
   5   5   1    2.30    3.30
  -6  -5  -1   12.40    1.40
  -6  -5  -1   20.60    4.20
  -6  -5  -1   12.50    2.10
  -6  -5  -1   14.00    2.60
   6   5   1    6.90    3.80
  -7  -5  -1    3.60    4.20
  -7  -5  -1   -2.40    1.80
  -7  -5  -1    0.30    0.90
  -7  -5  -1    0.00    2.30
   7   5   1   -1.90    4.40
  -8  -5  -1    2.10    4.60
  -8  -5  -1    0.90    1.20
  -8  -5  -1    4.40    3.00
  -8  -5  -1    1.80    2.40
   8   5   1    0.20    4.70
  -9  -5  -1   30.80    4.10
  -9  -5  -1   39.50    6.40
  -9  -5  -1   23.50    2.70
  -9  -5  -1   29.50    4.80
   9   5   1   27.90    6.00
 -10  -5  -1   -1.00    4.20
 -10  -5  -1    1.50    3.50
 -10  -5  -1    7.30    4.10
 -10  -5  -1   -0.20    1.80
  10   5   1    0.60    5.00
 -11  -5  -1   30.80    4.90
 -11  -5  -1   23.60    5.10
 -11  -5  -1   39.60    3.90
 -11  -5  -1   38.80    6.10
  11   5   1   30.10    6.70
 -12  -5  -1  117.29   10.60
 -12  -5  -1  113.09   11.60
 -12  -5  -1   98.49    8.80
  12   5   1  115.29   12.90
 -13  -5  -1   -0.40    2.70
 -13  -5  -1   -2.50    5.00
 -13  -5  -1    0.50    4.60
  13   5   1    1.50    6.50
 -14  -5  -1   12.50    5.20
 -14  -5  -1    3.90    3.10
 -14  -5  -1   20.60    6.30
  14   5   1   17.10    7.00
 -15  -5  -1   -2.50    2.70
 -15  -5  -1    2.00    5.10
  15   5   1   -1.10    6.40
 -16  -5  -1   -0.50    4.90
 -16  -5  -1   -1.20    2.50
  16   5   1   -3.70    5.40
  15  -6  -1   12.90    5.90
 -15   6   1   26.40    6.50
  14  -6  -1   -2.00    6.70
  14  -6  -1    1.10    5.10
 -14   6   1   -4.20    7.40
 -14   6   1    2.90    6.70
  13  -6  -1   80.09    9.60
  13  -6  -1   93.89    9.40
 -13   6   1  100.99   12.20
  12  -6  -1   26.80    6.30
  12  -6  -1   32.00    5.60
 -12   6   1   26.30    6.60
 -12   6   1   16.80    7.10
  11  -6  -1  294.37   20.60
  11  -6  -1  273.07   20.90
 -11   6   1  245.48   22.20
 -11   6   1  270.97   21.10
  10  -6  -1  244.88   16.90
  10  -6  -1  194.28   15.20
  10  -6  -1  214.88   16.70
 -10   6   1  228.68   18.30
 -10   6   1  207.68   17.20
   9  -6  -1   35.00    3.60
   9  -6  -1   37.20    5.50
  -9   6   1   36.20    5.70
  -9   6   1   32.50    6.50
   8  -6  -1   14.70    4.30
   8  -6  -1    8.90    4.90
   8  -6  -1    7.30    2.10
  -8   6   1   10.40    4.80
  -8   6   1   15.30    4.50
   7  -6  -1    3.30    1.70
   7  -6  -1    6.00    3.80
   7  -6  -1    2.20    3.20
  -7   6   1    5.00    3.60
  -7   6   1    0.10    3.80
  -7   6   1    1.90    1.70
   6  -6  -1   48.50    5.90
   6  -6  -1   49.20    4.20
   6  -6  -1   44.60    5.20
  -6   6   1   61.09    5.90
  -6   6   1   42.80    4.20
  -6   6   1   48.00    5.80
   5  -6  -1   51.49    4.30
   5  -6  -1   53.09    5.50
   5  -6  -1   49.90    5.40
  -5   6   1   45.70    6.00
  -5   6   1   55.49    4.90
  -5   6   1   51.79    6.10
   4  -6  -1    3.60    2.90
   4  -6  -1    6.20    1.40
   4  -6  -1    2.20    2.40
  -4   6   1   12.80    3.10
  -4   6   1   -0.70    2.50
   3  -6  -1 2417.76  164.38
   3  -6  -1 2512.35  164.08
   3  -6  -1 2193.58  164.28
  -3   6   1 2593.34  164.58
  -3   6   1 2461.35  164.28
  -3   6   1 2435.76  164.38
   2  -6  -1 1342.57   93.19
   2  -6  -1 1395.46   93.29
   2  -6  -1 1417.16   93.09
  -2   6   1 1342.07   93.29
  -2   6   1 1421.76   93.49
  -2   6   1 1359.96   93.19
   1  -6  -1 2060.39  133.89
   1  -6  -1 1916.91  133.99
   1  -6  -1 1914.71  134.09
  -1   6   1 1906.21  134.09
  -1   6   1 2190.48  134.19
  -1   6   1 1934.01  133.99
   0  -6  -1 2496.75  170.28
   0  -6  -1 2488.25  170.38
   0  -6  -1 2706.93  170.18
   0   6   1 2584.34  170.28
   0   6   1 2462.45  170.38
   0   6   1 2424.56  170.38
  -1  -6  -1 3731.53  256.57
  -1  -6  -1 3606.84  256.47
  -1  -6  -1 3934.11  256.37
   1   6   1 3788.52  256.77
   1   6   1 3985.40  256.67
  -2  -6  -1 3335.77  226.98
  -2  -6  -1 3617.24  226.88
  -2  -6  -1 3434.26  226.98
   2   6   1 3467.95  227.38
   2   6   1 2993.80  226.98
  -3  -6  -1    8.00    1.10
  -3  -6  -1    8.60    1.60
  -3  -6  -1    8.90    1.60
   3   6   1    4.00    2.80
   3   6   1   14.30    2.30
  -4  -6  -1  111.59    7.90
  -4  -6  -1  117.49    7.70
  -4  -6  -1  107.79    8.00
   4   6   1  103.79    8.10
   4   6   1  110.89    9.30
  -5  -6  -1 1389.76   85.99
  -5  -6  -1 1349.86   86.09
  -5  -6  -1 1305.17   85.79
  -5  -6  -1 1155.78   86.69
   5   6   1 1290.27   86.09
   5   6   1 1142.59   86.69
  -6  -6  -1   45.10    3.30
  -6  -6  -1   35.00    6.80
  -6  -6  -1   41.90    3.80
  -6  -6  -1   35.10    4.20
   6   6   1   49.80    6.70
  -7  -6  -1  587.04   42.30
  -7  -6  -1  604.64   43.20
  -7  -6  -1  685.93   42.00
  -7  -6  -1  632.24   42.60
   7   6   1  584.74   43.40
  -8  -6  -1  147.49   13.00
  -8  -6  -1  139.29    9.70
  -8  -6  -1  135.29   10.40
  -8  -6  -1  136.79   11.00
   8   6   1  132.39   12.70
  -9  -6  -1  113.89    9.10
  -9  -6  -1  108.49    8.20
  -9  -6  -1  112.99   11.60
  -9  -6  -1  116.19   10.00
   9   6   1  117.19   12.00
 -10  -6  -1   12.00    4.60
 -10  -6  -1   14.40    4.00
 -10  -6  -1    7.10    5.40
 -10  -6  -1   10.60    2.10
  10   6   1    4.30    5.20
 -11  -6  -1    2.50    2.30
 -11  -6  -1   -1.00    3.60
 -11  -6  -1    4.80    4.60
 -11  -6  -1   -1.00    4.50
  11   6   1    1.80    5.40
 -12  -6  -1  403.16   29.10
 -12  -6  -1  440.66   30.80
 -12  -6  -1  435.16   30.00
  12   6   1  401.06   31.50
 -13  -6  -1   13.30    5.20
 -13  -6  -1    8.20    3.00
 -13  -6  -1   21.90    4.90
  13   6   1   13.80    6.50
 -14  -6  -1   66.09    6.90
 -14  -6  -1   79.49    9.20
 -14  -6  -1   81.69    9.50
  14   6   1   86.99   11.40
 -15  -6  -1    5.40    4.80
 -15  -6  -1    9.10    3.10
  15   6   1    4.70    6.00
 -16  -6  -1    0.10    2.60
 -16  -6  -1   -2.50    4.50
  16   6   1    3.10    5.40
  15  -7  -1    2.00    5.20
 -15   7   1    3.60    5.40
  14  -7  -1    0.00    6.60
  14  -7  -1   -3.60    5.40
 -14   7   1    4.20    5.30
 -14   7   1    7.70   10.50
  13  -7  -1   42.80    6.30
  13  -7  -1   32.90    7.00
 -13   7   1   31.10    8.60
 -13   7   1   49.70    7.50
 -12   7   1    9.50    7.10
 -12   7   1   23.50    7.00
  11  -7  -1  106.29    9.70
  11  -7  -1   75.89   10.40
 -11   7   1   91.69   11.70
 -11   7   1   79.89   10.70
  10  -7  -1   13.40    2.70
  10  -7  -1   20.40    4.80
  10  -7  -1   16.70    5.80
 -10   7   1   26.40    6.80
 -10   7   1   22.90    6.40
   9  -7  -1    6.10    4.10
   9  -7  -1   12.10    5.00
   9  -7  -1    3.60    2.00
  -9   7   1   -1.90    5.10
  -9   7   1    2.60    5.50
   8  -7  -1   18.40    5.10
   8  -7  -1   11.10    2.30
   8  -7  -1   13.60    4.20
  -8   7   1    8.90    5.00
  -8   7   1   12.80    5.20
   7  -7  -1   75.39    7.90
   7  -7  -1   79.19    6.40
  -7   7   1   93.69    8.90
  -7   7   1   76.69    8.90
   6  -7  -1   42.30    5.10
   6  -7  -1   34.20    4.80
  -6   7   1   33.40    5.10
  -6   7   1   32.50    4.70
   5  -7  -1    8.30    3.10
   5  -7  -1    6.00    1.60
   5  -7  -1    6.10    3.30
  -5   7   1    5.30    3.20
  -5   7   1    7.70    3.10
   4  -7  -1  131.39   10.00
   4  -7  -1  127.39    9.30
  -4   7   1  129.79   10.40
  -4   7   1  133.59   10.00
   3  -7  -1    1.40    2.40
   3  -7  -1   -2.20    2.60
   3  -7  -1    2.40    1.40
  -3   7   1   -3.10    2.00
  -3   7   1    0.20    2.40
   2  -7  -1  107.89    7.90
   2  -7  -1  109.49    8.40
  -2   7   1  112.29    8.60
  -2   7   1  119.09    9.30
  -2   7   1  106.59    8.20
   1  -7  -1    7.40    1.40
   1  -7  -1   10.20    2.20
   1  -7  -1   13.30    2.80
  -1   7   1   14.60    2.80
  -1   7   1   10.40    2.10
   0  -7  -1    2.60    1.10
   0  -7  -1    2.40    2.00
   0  -7  -1    1.60    1.80
   0   7   1    4.30    2.10
   0   7   1    2.00    1.30
  -1  -7  -1  148.69    9.80
  -1  -7  -1  139.29    9.50
  -1  -7  -1  133.39    9.80
   1   7   1  125.29    9.90
  -2  -7  -1  182.98   13.60
  -2  -7  -1  204.18   13.60
  -2  -7  -1  185.88   13.30
   2   7   1  211.08   13.80
  -3  -7  -1  423.46   25.80
  -3  -7  -1  383.06   25.80
  -3  -7  -1  348.67   25.60
   3   7   1  399.16   26.00
   3   7   1  333.07   26.30
  -4  -7  -1   17.40    2.10
  -4  -7  -1   12.20    1.50
  -4  -7  -1   18.30    2.10
   4   7   1   13.70    3.60
  -5  -7  -1    1.80    1.80
  -5  -7  -1    2.60    1.60
  -5  -7  -1    3.90    1.10
   5   7   1    2.20    3.40
  -6  -7  -1   13.60    2.30
  -6  -7  -1   13.10    5.40
  -6  -7  -1   14.30    2.60
  -6  -7  -1    9.50    1.50
   6   7   1    8.30    4.00
  -7  -7  -1    2.30    1.30
  -7  -7  -1    3.70    2.20
  -7  -7  -1    3.00    6.10
  -7  -7  -1    2.00    2.60
   7   7   1    5.30    4.30
  -8  -7  -1    7.10    1.50
  -8  -7  -1   12.00    3.00
  -8  -7  -1   12.70    3.60
  -8  -7  -1    8.80    6.50
   8   7   1   10.20    5.20
  -9  -7  -1    7.50    1.80
  -9  -7  -1    9.70    3.30
  -9  -7  -1   13.00    6.80
  -9  -7  -1    1.90    3.40
   9   7   1    7.40    5.30
 -10  -7  -1   26.10    6.70
 -10  -7  -1   15.40    2.50
 -10  -7  -1   18.00    4.00
 -10  -7  -1   21.50    4.80
  10   7   1   24.20    7.40
 -11  -7  -1    6.90    2.40
 -11  -7  -1   10.70    4.00
 -11  -7  -1   13.60    4.90
  11   7   1   11.00    6.70
 -12  -7  -1   47.80    6.90
 -12  -7  -1   48.60    6.20
 -12  -7  -1   30.50    4.20
  12   7   1   58.09    9.50
 -13  -7  -1    9.30    5.20
 -13  -7  -1    7.10    4.40
 -13  -7  -1    1.70    2.70
  13   7   1    3.10    6.30
 -14  -7  -1    5.30    4.60
 -14  -7  -1    4.90    3.00
 -14  -7  -1    3.10    5.10
  14   7   1    6.30    5.90
 -15  -7  -1   -1.10    2.70
 -15  -7  -1    3.20    4.40
  15   7   1   -8.80    5.90
 -16  -7  -1    7.70    4.50
 -16  -7  -1    5.30    2.60
  16   7   1   -3.40    5.10
  15  -8  -1    9.00    4.40
  14  -8  -1   20.20    5.80
 -14   8   1   20.00    6.50
  13  -8  -1   54.49    8.70
  13  -8  -1   78.09    8.40
 -13   8   1   62.69   10.90
 -13   8   1   83.39    8.80
  12  -8  -1    9.10    4.70
  12  -8  -1    2.80    7.00
 -12   8   1   12.30    5.70
 -12   8   1    8.40    7.00
  11  -8  -1  126.59   12.20
  11  -8  -1  165.18   13.60
 -11   8   1  116.79   14.20
 -11   8   1  148.19   13.40
  10  -8  -1    2.20    2.30
  10  -8  -1   10.00    6.00
  10  -8  -1   -2.90    4.10
 -10   8   1    6.60    5.20
 -10   8   1    8.70    5.60
   9  -8  -1    0.40    2.10
   9  -8  -1    3.40    5.60
   9  -8  -1    0.30    4.10
  -9   8   1    2.70    4.80
  -9   8   1   -8.10    4.70
   8  -8  -1   88.39    9.20
   8  -8  -1   77.19    6.90
   8  -8  -1   86.89    8.70
  -8   8   1   82.79   10.10
  -8   8   1   96.79    9.30
   7  -8  -1   11.10    2.30
   7  -8  -1   19.60    4.90
   7  -8  -1   20.80    4.40
  -7   8   1   19.70    4.60
  -7   8   1   17.40    4.90
   6  -8  -1  124.29   10.20
   6  -8  -1  121.19    9.00
   6  -8  -1  133.99   10.20
  -6   8   1  104.69   10.70
  -6   8   1  122.19   10.20
   5  -8  -1   18.00    3.90
   5  -8  -1   15.60    3.70
   5  -8  -1   15.20    2.20
  -5   8   1   13.40    3.30
  -5   8   1    8.40    3.60
   4  -8  -1  314.77   20.70
   4  -8  -1  309.07   20.80
   4  -8  -1  259.67   20.10
  -4   8   1  296.27   20.60
  -4   8   1  284.67   21.00
   3  -8  -1  302.17   19.40
   3  -8  -1  282.87   19.90
   3  -8  -1  282.17   19.90
  -3   8   1  255.97   20.00
  -3   8   1  283.57   19.80
   2  -8  -1 2504.35  164.58
   2  -8  -1 2306.47  164.38
   2  -8  -1 2532.85  164.68
  -2   8   1 2409.06  164.78
  -2   8   1 2442.96  164.58
   1  -8  -1 1368.26   91.39
   1  -8  -1 1367.26   91.09
   1  -8  -1 1360.56   91.29
  -1   8   1 1298.77   91.49
  -1   8   1 1352.16   91.19
   0  -8  -1   69.49    6.10
   0  -8  -1   72.39    5.60
   0  -8  -1   84.29    6.10
   0   8   1   77.59    5.70
   0   8   1   79.59    7.60
  -1  -8  -1   72.19    5.10
  -1  -8  -1   66.99    5.50
  -1  -8  -1   71.39    5.50
   1   8   1   66.49    5.60
   1   8   1   65.59    6.90
  -2  -8  -1   70.59    4.80
  -2  -8  -1   58.69    5.20
  -2  -8  -1   60.79    5.20
   2   8   1   56.49    6.10
   2   8   1   77.09    5.90
  -3  -8  -1  577.14   37.80
  -3  -8  -1  530.85   37.80
  -3  -8  -1  589.44   37.60
   3   8   1  558.14   38.30
   3   8   1  519.05   38.30
  -4  -8  -1  476.45   32.60
  -4  -8  -1  491.05   32.70
  -4  -8  -1  483.55   32.40
   4   8   1  460.25   33.40
  -5  -8  -1  405.46   27.10
  -5  -8  -1  397.06   27.30
  -5  -8  -1  405.96   27.50
   5   8   1  383.76   28.30
  -6  -8  -1    4.80    2.40
  -6  -8  -1    1.60    1.30
  -6  -8  -1    2.10    6.00
  -6  -8  -1    2.80    2.10
   6   8   1    4.90    3.80
  -7  -8  -1  120.79    8.80
  -7  -8  -1  127.19    9.40
  -7  -8  -1  131.99   13.10
  -7  -8  -1  118.69    9.80
   7   8   1  117.49   11.40
  -8  -8  -1  447.86   29.60
  -8  -8  -1  421.06   28.50
  -8  -8  -1  423.06   31.10
  -8  -8  -1  430.16   29.10
   8   8   1  364.86   30.50
  -9  -8  -1    4.70    3.70
  -9  -8  -1    1.70    1.60
  -9  -8  -1   -3.90    7.00
  -9  -8  -1    1.40    3.20
   9   8   1    3.10    5.60
 -10  -8  -1   22.20    4.70
 -10  -8  -1   17.00    7.70
 -10  -8  -1   19.30    2.60
 -10  -8  -1   16.60    4.10
  10   8   1   26.30    7.50
 -11  -8  -1   12.90    2.60
 -11  -8  -1   12.40    4.60
 -11  -8  -1   20.00    4.60
  11   8   1   21.30    6.60
 -12  -8  -1   20.40    5.50
 -12  -8  -1   17.40    3.20
 -12  -8  -1   26.40    5.20
  12   8   1   25.50    7.20
 -13  -8  -1    1.70    4.50
 -13  -8  -1    2.30    2.70
 -13  -8  -1    4.80    4.20
  13   8   1    3.10    6.90
 -14  -8  -1    3.10    2.70
 -14  -8  -1    4.60    4.40
  14   8   1   -1.10    6.60
 -15  -8  -1    3.50    2.60
 -15  -8  -1   -0.10    4.20
  15   8   1    0.30    5.00
  14  -9  -1   -1.10    4.70
  13  -9  -1    3.20    5.70
  13  -9  -1    7.10    5.20
  12  -9  -1   -4.00    4.80
  12  -9  -1   -1.10    6.50
 -12   9   1  -10.50    4.40
 -12   9   1  -17.20   12.30
  11  -9  -1   10.40    2.50
  11  -9  -1   15.10    5.20
  11  -9  -1   17.60    6.30
 -11   9   1   27.40    7.50
 -11   9   1   -0.20    3.80
  10  -9  -1   -5.90    4.00
  10  -9  -1    3.50    2.30
  10  -9  -1    2.50    6.10
 -10   9   1    4.20    5.60
 -10   9   1    0.40    3.30
   9  -9  -1    0.40    2.20
   9  -9  -1   -0.50    4.40
   9  -9  -1    1.90    6.10
  -9   9   1   -3.30    2.90
  -9   9   1  -11.10    4.50
   8  -9  -1   29.30    5.10
   8  -9  -1   41.90    6.50
   8  -9  -1   21.50    3.10
   7  -9  -1    0.80    4.00
   7  -9  -1    0.50    2.00
   7  -9  -1   -2.80    4.60
  -7   9   1    0.90    3.40
  -7   9   1   -3.50    2.40
   6  -9  -1   33.50    5.50
   6  -9  -1   35.00    5.10
   6  -9  -1   27.40    3.30
   5  -9  -1   12.30    3.50
   5  -9  -1   11.80    4.30
   5  -9  -1   10.80    2.10
  -5   9   1   -0.10    2.30
   4  -9  -1   11.80    3.20
   4  -9  -1   16.50    4.30
   4  -9  -1    7.50    1.90
  -4   9   1   -0.90    2.60
   3  -9  -1    3.20    2.60
   3  -9  -1    1.70    1.50
   3  -9  -1    2.60    3.50
  -3   9   1    2.10    2.40
   2  -9  -1   23.60    2.40
   2  -9  -1   28.90    3.70
   2  -9  -1   27.40    3.80
  -2   9   1   15.40    3.10
   1  -9  -1   17.50    3.00
   1  -9  -1   14.70    2.80
   0  -9  -1   21.00    3.00
   0  -9  -1   15.60    2.60
   0  -9  -1   16.40    2.00
   0   9   1   22.40    2.40
  -1  -9  -1   26.10    3.00
  -1  -9  -1   28.00    3.30
  -1  -9  -1   21.90    2.40
   1   9   1   20.30    2.80
  -2  -9  -1   -0.60    1.10
  -2  -9  -1   -0.10    1.60
  -2  -9  -1   -1.40    1.80
   2   9   1    0.10    2.00
  -3  -9  -1   48.60    4.50
  -3  -9  -1   51.99    4.10
  -3  -9  -1   52.99    4.60
   3   9   1   53.39    5.70
  -4  -9  -1    2.20    1.70
  -4  -9  -1    3.80    1.90
  -4  -9  -1   -0.40    1.20
   4   9   1    1.70    3.10
  -5  -9  -1    9.60    2.50
  -5  -9  -1    8.70    2.30
  -5  -9  -1    8.90    1.60
   5   9   1    9.40    4.10
  -6  -9  -1    1.80    2.40
  -6  -9  -1   -0.90    2.10
   6   9   1    5.70    4.60
  -7  -9  -1   38.10    3.50
  -7  -9  -1   33.60    4.50
  -7  -9  -1   43.90    4.70
   7   9   1   26.30    5.70
  -8  -9  -1   33.70    3.90
  -8  -9  -1   19.40    4.30
  -8  -9  -1   23.20    2.60
   8   9   1   25.00    6.30
  -9  -9  -1  101.19    8.20
  -9  -9  -1  118.99    9.50
  -9  -9  -1  105.59   10.10
   9   9   1  139.49   12.70
 -10  -9  -1   92.69   13.50
 -10  -9  -1   76.59    7.80
 -10  -9  -1   73.09    6.20
 -10  -9  -1   64.99    8.20
  10   9   1   91.89   11.50
 -11  -9  -1    1.40    2.10
 -11  -9  -1    8.00    4.10
 -11  -9  -1    3.10    4.00
  11   9   1    3.60    6.40
 -12  -9  -1   -1.40    2.20
 -12  -9  -1   -1.80    4.40
 -12  -9  -1   -1.30    3.60
  12   9   1    3.90    6.30
 -13  -9  -1    3.20    2.60
 -13  -9  -1    0.70    4.10
  13   9   1    6.30    6.70
 -14  -9  -1    8.70    4.30
 -14  -9  -1    5.40    2.70
  14   9   1    8.30    7.50
 -15  -9  -1    5.00    4.20
 -15  -9  -1    3.00    2.50
  15   9   1    7.00    4.90
  14 -10  -1    0.50    4.60
  13 -10  -1    7.10    5.80
  12 -10  -1    5.10    5.10
  12 -10  -1    1.30    5.00
  11 -10  -1    7.00    4.80
  11 -10  -1    4.50    6.60
  11 -10  -1    4.80    2.30
  10 -10  -1   24.60    7.30
  10 -10  -1   50.69    6.80
  10 -10  -1   36.50    4.10
   9 -10  -1   34.30    7.00
   9 -10  -1   17.80    3.10
   9 -10  -1   25.80    5.30
   8 -10  -1   18.30    6.20
   8 -10  -1   16.30    4.50
   8 -10  -1   13.30    2.80
  -8  10   1    8.20    4.30
   6 -10  -1   37.70    5.40
   6 -10  -1   38.10    6.40
   6 -10  -1   36.20    4.20
   5 -10  -1   -0.70    3.20
   5 -10  -1   -2.00    4.50
   5 -10  -1    0.60    1.90
  -5  10   1    2.30    6.00
   4 -10  -1  360.26   25.50
   4 -10  -1  338.17   24.70
   4 -10  -1  381.56   25.60
   3 -10  -1   48.20    5.30
   3 -10  -1   37.60    4.00
   3 -10  -1   45.90    5.10
   2 -10  -1    1.90    2.80
   2 -10  -1    3.50    1.70
   2 -10  -1    4.30    3.10
   1 -10  -1    0.50    1.50
   1 -10  -1    3.60    2.50
   1 -10  -1    1.70    2.50
   0 -10  -1  154.38   11.80
   0 -10  -1  167.38   11.30
   0 -10  -1  160.98   11.80
  -1 -10  -1  256.07   16.80
  -1 -10  -1  241.98   17.10
  -1 -10  -1  229.38   17.00
  -2 -10  -1    1.20    2.00
  -2 -10  -1   -0.50    1.30
  -2 -10  -1    0.30    1.80
   2  10   1    0.30    2.00
  -3 -10  -1   22.60    2.30
  -3 -10  -1   20.70    2.80
  -3 -10  -1   22.40    2.90
   3  10   1   20.30    3.60
  -4 -10  -1  129.39    9.70
  -4 -10  -1  135.19    9.60
  -4 -10  -1  130.59    9.20
   4  10   1  120.69   10.70
  -5 -10  -1  326.27   21.30
  -5 -10  -1  304.57   21.60
  -5 -10  -1  300.27   21.80
   5  10   1  309.77   22.80
  -6 -10  -1  370.36   26.60
  -6 -10  -1  409.16   27.20
  -6 -10  -1  400.26   27.00
   6  10   1  377.36   28.30
  -7 -10  -1  172.78   11.60
  -7 -10  -1  125.29   16.10
  -7 -10  -1  147.99   10.90
  -7 -10  -1  147.29   11.90
   7  10   1  169.78   13.90
  -8 -10  -1  144.59   11.40
  -8 -10  -1  152.68   11.90
  -8 -10  -1  144.49   10.50
   8  10   1  149.49   13.90
  -9 -10  -1   -0.60    3.30
  -9 -10  -1    4.60    9.00
  -9 -10  -1    4.90    1.80
  -9 -10  -1    5.00    3.30
   9  10   1    5.70    6.40
 -10 -10  -1    6.30    3.80
 -10 -10  -1    2.90    1.90
 -10 -10  -1    1.80    3.30
 -10 -10  -1   -1.00    8.80
  10  10   1   -0.50    5.80
 -11 -10  -1    6.70    4.50
 -11 -10  -1   17.30    2.70
 -11 -10  -1   14.70    4.40
  11  10   1   18.00    7.40
 -12 -10  -1   10.00    5.30
 -12 -10  -1    3.70    3.90
 -12 -10  -1   -0.10    2.20
  12  10   1    3.00    5.70
 -13 -10  -1    1.30    2.30
 -13 -10  -1    1.90    3.90
  13  10   1    5.50    6.10
 -14 -10  -1    6.40    4.00
 -14 -10  -1   10.20    2.60
  14  10   1   12.60    6.30
  13 -11  -1    3.10    4.40
  12 -11  -1    0.70    4.70
  11 -11  -1   -5.70    4.90
  11 -11  -1    4.50    2.30
  11 -11  -1   13.70    6.30
  10 -11  -1   -0.90    2.10
  10 -11  -1   -1.20    5.60
  10 -11  -1    1.50    5.10
   9 -11  -1    9.70    4.80
   9 -11  -1    2.90    2.40
   9 -11  -1    6.30    6.00
   8 -11  -1    3.30    2.30
   8 -11  -1    5.80    5.30
   8 -11  -1    2.70    4.50
   7 -11  -1    6.60    4.20
   7 -11  -1    0.50    2.20
   7 -11  -1    1.30    5.30
   6 -11  -1    8.50    4.70
   6 -11  -1    5.90    2.40
   6 -11  -1    1.50    4.90
   5 -11  -1    4.30    4.50
   5 -11  -1   -1.00    3.70
   5 -11  -1    0.80    2.00
   4 -11  -1   32.00    4.50
   4 -11  -1   24.80    3.00
   3 -11  -1   16.30    3.80
   3 -11  -1   12.80    2.30
   3 -11  -1   14.30    3.90
   2 -11  -1    7.50    3.10
   2 -11  -1    4.90    3.20
   2 -11  -1    4.30    1.90
   1 -11  -1   42.20    4.70
   1 -11  -1   40.00    3.90
   1 -11  -1   41.20    5.10
   0 -11  -1   74.49    6.20
   0 -11  -1   81.79    6.90
   0 -11  -1   84.99    7.00
  -1 -11  -1    8.10    2.60
  -1 -11  -1    7.20    1.80
  -1 -11  -1    9.10    2.50
  -2 -11  -1    1.20    2.00
  -2 -11  -1    2.00    1.60
  -2 -11  -1    4.90    2.40
   2  11   1    0.30    1.40
  -3 -11  -1   23.00    2.60
  -3 -11  -1   26.80    3.20
  -3 -11  -1   25.70    3.20
  -4 -11  -1    6.90    1.80
  -4 -11  -1    5.50    2.30
  -4 -11  -1    8.90    2.50
   4  11   1    2.00    3.20
  -5 -11  -1    0.10    1.50
  -5 -11  -1   -1.20    2.30
  -5 -11  -1    0.50    2.40
  -5 -11  -1    5.80    9.30
   5  11   1    2.60    3.80
  -6 -11  -1    1.70    2.60
  -6 -11  -1    3.60    2.60
  -6 -11  -1    2.20    9.20
  -6 -11  -1    2.10    1.60
   6  11   1    1.70    4.60
  -7 -11  -1   21.60    2.50
  -7 -11  -1   23.00    4.00
  -7 -11  -1   19.40    3.50
   7  11   1   15.90    5.50
  -8 -11  -1   -0.10    1.60
  -8 -11  -1    1.80    3.20
  -8 -11  -1    1.10    2.90
  -8 -11  -1    7.00    8.40
   8  11   1   -1.00    5.40
  -9 -11  -1    7.50    1.90
  -9 -11  -1   -0.10    8.40
  -9 -11  -1    8.00    3.50
  -9 -11  -1    9.30    3.70
   9  11   1   11.10    6.10
 -10 -11  -1    7.20    4.10
 -10 -11  -1    1.50    3.50
  10  11   1    6.60    6.30
 -11 -11  -1    4.30    2.10
 -11 -11  -1    0.90    3.50
 -11 -11  -1    0.00    4.70
  11  11   1    1.70    6.00
 -12 -11  -1    3.40    2.20
 -12 -11  -1    0.50    3.70
  12  11   1    0.50    6.40
 -13 -11  -1    0.70    2.20
 -13 -11  -1    2.80    3.50
  13  11   1   -1.20    5.60
  13 -12  -1   14.20    4.40
  12 -12  -1   11.50    5.20
  11 -12  -1    4.50    5.00
  11 -12  -1    2.10    2.20
  10 -12  -1    4.10    2.40
  10 -12  -1    8.30    5.60
  10 -12  -1   12.90    5.20
   9 -12  -1    4.90    4.90
   9 -12  -1    3.90    5.30
   9 -12  -1    3.00    2.30
   8 -12  -1    8.40    5.30
   8 -12  -1   14.50    5.30
   8 -12  -1    9.10    2.50
   7 -12  -1   61.59    6.00
   7 -12  -1   67.39    8.80
   7 -12  -1   74.79    8.40
   6 -12  -1  139.49   11.70
   6 -12  -1  138.99   11.40
   6 -12  -1  114.59    9.70
   5 -12  -1   24.90    3.20
   5 -12  -1   37.00    5.30
   5 -12  -1   26.70    5.10
   4 -12  -1   18.30    4.50
   4 -12  -1   18.70    4.20
   4 -12  -1   13.70    2.60
   3 -12  -1    6.50    3.70
   3 -12  -1    5.60    2.30
   3 -12  -1    9.40    3.90
   2 -12  -1  303.87   21.50
   2 -12  -1  315.67   22.10
   2 -12  -1  310.47   22.20
   1 -12  -1  254.97   19.20
   1 -12  -1  270.47   19.40
   1 -12  -1  283.37   18.80
   0 -12  -1  156.38   10.90
   0 -12  -1  147.99   11.50
   0 -12  -1  149.88   11.50
  -1 -12  -1  141.59   10.50
  -1 -12  -1  140.59   10.10
  -1 -12  -1  134.59   10.50
  -2 -12  -1   13.50    2.80
  -2 -12  -1   17.30    3.10
  -2 -12  -1   14.30    2.30
  -3 -12  -1   50.39    5.10
  -3 -12  -1   47.20    5.00
  -3 -12  -1   49.30    4.40
  -4 -12  -1  277.77   19.00
  -4 -12  -1  261.97   19.00
  -4 -12  -1  263.77   18.60
  -5 -12  -1   43.40    5.10
  -5 -12  -1   45.60    4.20
  -5 -12  -1   46.70    5.30
   5  12   1   58.19    6.70
  -6 -12  -1    6.70    2.90
  -6 -12  -1    9.40    1.90
  -6 -12  -1    9.50   10.60
  -6 -12  -1    8.50    3.20
   6  12   1    6.60    4.30
  -7 -12  -1   82.39    8.30
  -7 -12  -1   98.09    7.00
  -7 -12  -1   90.99    8.00
   7  12   1   96.49   10.50
  -8 -12  -1   26.90    4.50
  -8 -12  -1   18.10    2.50
  -8 -12  -1   21.00    3.50
  -8 -12  -1    6.40    8.40
   8  12   1   25.20    6.10
  -9 -12  -1   -1.70    1.60
  -9 -12  -1   -6.20    3.50
  -9 -12  -1    4.80    8.70
  -9 -12  -1    2.40    3.00
   9  12   1   -0.70    5.70
 -10 -12  -1    0.50    3.30
 -10 -12  -1    2.20    1.80
 -10 -12  -1   -5.10    5.60
  10  12   1    2.30    5.50
 -11 -12  -1    2.00    3.50
 -11 -12  -1    5.80    2.10
  11  12   1    5.40    5.50
 -12 -12  -1   22.20    4.30
 -12 -12  -1   21.20    3.10
  12  12   1   29.20    7.30
 -13 -12  -1    2.10    2.10
  12 -13  -1    3.70    4.00
  11 -13  -1    1.60    4.50
  10 -13  -1   10.70    4.70
  10 -13  -1    2.50    2.10
   9 -13  -1    9.80    4.80
   9 -13  -1    8.20    2.50
   9 -13  -1   10.30    4.50
   8 -13  -1    0.60    4.80
   8 -13  -1    4.20    4.40
   8 -13  -1    1.10    2.30
   7 -13  -1   33.70    5.70
   7 -13  -1   22.40    3.20
   7 -13  -1   27.60    5.50
   6 -13  -1    3.40    4.50
   6 -13  -1    8.10    2.40
   6 -13  -1    3.50    4.20
   5 -13  -1    0.60    3.40
   5 -13  -1    3.00    4.00
   5 -13  -1    1.90    2.20
   4 -13  -1   11.00    4.00
   4 -13  -1    7.80    4.20
   4 -13  -1    6.50    2.40
   3 -13  -1    2.50    3.60
   3 -13  -1    1.30    3.20
   3 -13  -1    1.60    2.10
   2 -13  -1   16.20    3.80
   2 -13  -1   16.10    3.80
   2 -13  -1    8.80    2.50
   1 -13  -1    3.50    3.00
   1 -13  -1    5.10    2.90
   1 -13  -1    2.50    2.00
   0 -13  -1   -1.40    2.50
   0 -13  -1    0.60    2.80
   0 -13  -1   -0.70    1.90
  -1 -13  -1   14.60    3.20
  -1 -13  -1   14.70    2.40
  -1 -13  -1   12.30    2.90
  -2 -13  -1   14.10    2.90
  -2 -13  -1   14.50    3.00
  -2 -13  -1   13.40    2.30
  -3 -13  -1    2.00    2.50
  -3 -13  -1    1.70    2.20
  -3 -13  -1    2.30    1.90
  -4 -13  -1    0.50    1.70
  -4 -13  -1    0.70    2.20
  -4 -13  -1   -1.10   10.00
  -4 -13  -1    2.20    2.60
  -5 -13  -1    3.40    2.50
  -5 -13  -1    3.40    1.70
  -5 -13  -1    0.90   10.00
  -5 -13  -1    1.20    2.50
   5  13   1   -2.60    2.40
  -6 -13  -1    1.50    1.80
  -6 -13  -1    6.40    9.40
  -6 -13  -1    8.90    3.10
  -6 -13  -1    3.00    2.70
   6  13   1   -3.50    3.20
  -7 -13  -1    0.60    1.70
  -7 -13  -1   -2.40    8.30
  -7 -13  -1    1.70    2.70
  -7 -13  -1    1.80    3.50
   7  13   1    7.60    4.60
  -8 -13  -1   -5.70    3.90
  -8 -13  -1   -1.40    2.70
  -8 -13  -1    1.50    8.20
  -8 -13  -1   -1.40    1.60
   8  13   1   -3.20    4.40
  -9 -13  -1    0.00    1.60
  -9 -13  -1   -7.30   13.60
  -9 -13  -1   -3.30    2.60
   9  13   1   -3.20    4.70
 -10 -13  -1   -0.20    1.70
 -10 -13  -1    1.30    3.10
  10  13   1    0.10    5.10
 -11 -13  -1    0.40    1.90
 -11 -13  -1    0.00    3.10
  11  13   1    4.40    4.90
 -12 -13  -1    1.40    2.00
  11 -14  -1   -3.00    3.40
  10 -14  -1   37.50    4.00
  10 -14  -1   43.70    5.80
   9 -14  -1   42.90    4.50
   9 -14  -1   44.30    6.20
   8 -14  -1    3.20    4.20
   8 -14  -1    2.10    2.10
   8 -14  -1   10.60    4.50
   7 -14  -1   44.70    6.00
   7 -14  -1   31.60    3.70
   7 -14  -1   45.50    6.00
   6 -14  -1    2.50    2.20
   6 -14  -1    4.00    4.20
   6 -14  -1   -2.30    3.60
   5 -14  -1    9.80    4.20
   5 -14  -1   20.80    4.60
   5 -14  -1   11.90    2.50
   4 -14  -1    6.40    3.50
   4 -14  -1    7.60    2.30
   4 -14  -1    3.30    3.60
   3 -14  -1    6.60    2.40
   3 -14  -1   14.40    3.90
   3 -14  -1    9.80    3.80
   2 -14  -1   55.79    6.50
   2 -14  -1   57.19    6.60
   2 -14  -1   63.79    5.40
   1 -14  -1   19.40    2.90
   1 -14  -1   18.40    3.60
   1 -14  -1   27.60    3.90
   0 -14  -1   92.89    7.50
   0 -14  -1   78.89    6.80
   0 -14  -1   83.79    7.50
  -1 -14  -1   74.09    6.70
  -1 -14  -1   69.29    6.50
  -1 -14  -1   77.09    6.00
  -2 -14  -1   -1.20    2.40
  -2 -14  -1    0.40    2.50
  -2 -14  -1   -0.10    1.80
  -3 -14  -1   44.50    5.00
  -3 -14  -1   49.99    5.30
  -3 -14  -1   45.50    4.40
  -4 -14  -1   28.80   11.10
  -4 -14  -1   24.30    3.50
  -4 -14  -1   19.70    2.60
  -4 -14  -1   14.70    3.40
  -6 -14  -1   -8.40    3.30
  -6 -14  -1   -0.90    8.30
  -6 -14  -1    1.50    1.80
  -6 -14  -1    0.90    2.50
  -7 -14  -1   15.00    2.20
  -7 -14  -1   17.90    3.20
  -8 -14  -1    8.20    8.20
  -8 -14  -1   -1.70    2.70
  -8 -14  -1    0.20    1.60
   8  14   1    2.40    4.40
  -9 -14  -1   10.20    2.00
  -9 -14  -1   11.80    3.20
   9  14   1    5.20    4.90
 -10 -14  -1   -1.40    1.70
 -10 -14  -1    2.50    3.20
 -11 -14  -1    1.70    1.90
  10 -15  -1    3.40    3.90
   9 -15  -1    0.50    2.10
   9 -15  -1    1.70    3.50
   8 -15  -1   -2.00    3.70
   8 -15  -1    5.10    2.10
   7 -15  -1    0.30    2.10
   7 -15  -1   -2.20    3.50
   6 -15  -1    6.40    2.40
   6 -15  -1    9.20    4.20
   6 -15  -1   13.10    3.80
   5 -15  -1   -1.70    3.40
   5 -15  -1    4.40    2.30
   5 -15  -1    1.10    3.40
   4 -15  -1   -0.70    2.20
   4 -15  -1   -1.50    3.40
   4 -15  -1    3.60    3.20
   3 -15  -1   12.50    3.60
   3 -15  -1   17.60    2.70
   3 -15  -1   21.60    4.00
   2 -15  -1    4.50    2.80
   2 -15  -1    5.30    3.20
   2 -15  -1    4.40    2.20
   1 -15  -1    1.70    2.90
   1 -15  -1    4.90    2.20
   1 -15  -1    5.60    2.80
   0 -15  -1    4.10    2.10
   0 -15  -1    2.00    2.50
   0 -15  -1    2.20    2.70
  -1 -15  -1    4.70    2.70
  -1 -15  -1    0.20    2.60
  -1 -15  -1    5.70    2.10
  -2 -15  -1    1.20    2.40
  -2 -15  -1   -0.20    2.40
  -2 -15  -1    0.70    1.80
  -3 -15  -1   -3.50    2.40
  -3 -15  -1   -7.40   10.40
  -3 -15  -1   -4.20    2.60
  -3 -15  -1   -1.10    1.70
  -4 -15  -1   -1.80    3.00
  -4 -15  -1    2.50    1.70
  -4 -15  -1    2.60    9.50
  -4 -15  -1    4.70    2.50
  -5 -15  -1    0.60    1.70
  -5 -15  -1    4.90    8.40
  -5 -15  -1   -0.90    2.60
  -6 -15  -1    1.30    2.60
  -6 -15  -1    2.60    1.70
  -6 -15  -1   -0.20    8.40
  -7 -15  -1   19.10    3.20
  -7 -15  -1    4.10    8.60
  -7 -15  -1   13.50    2.10
  -8 -15  -1    2.00    2.80
  -8 -15  -1    1.10    1.50
  -9 -15  -1    0.10    1.50
   8 -16  -1   -1.40    3.00
   7 -16  -1   48.00    4.50
   7 -16  -1   45.90    5.90
   6 -16  -1    7.50    3.50
   6 -16  -1    7.50    2.20
   5 -16  -1    4.20    3.20
   5 -16  -1    2.60    2.10
   4 -16  -1    5.20    3.30
   4 -16  -1    3.10    2.10
   3 -16  -1    0.10    2.00
   3 -16  -1   -2.60    2.70
   2 -16  -1   20.20    3.60
   2 -16  -1   27.60    3.20
   2 -16  -1   22.50    4.30
   1 -16  -1    5.40    2.90
   1 -16  -1    9.40    2.20
   1 -16  -1    7.20    3.00
   0 -16  -1    5.70    2.80
   0 -16  -1    1.40    3.40
   0 -16  -1    8.00    2.20
  -1 -16  -1    2.90    1.90
  -1 -16  -1    3.30    2.50
  -1 -16  -1    9.20   10.30
  -2 -16  -1    1.20    9.70
  -2 -16  -1   12.50    2.10
  -2 -16  -1   12.30    2.90
  -3 -16  -1   14.90    2.80
  -3 -16  -1   -5.40    8.40
  -4 -16  -1   47.10    5.20
  -4 -16  -1   43.10    4.10
  -5 -16  -1  183.98   13.00
  -5 -16  -1  184.28   13.50
  -6 -16  -1   59.39    6.00
  -6 -16  -1   65.19    5.00
  -7 -16  -1    0.80    1.40
  -8 -16  -1   26.80    3.10
   6 -17  -1    1.50    3.60
   5 -17  -1    2.40    2.60
   5 -17  -1    4.20    2.10
   4 -17  -1    8.90    3.00
   4 -17  -1   11.60    2.30
   3 -17  -1   19.00    2.60
   3 -17  -1   18.80    3.40
   2 -17  -1    8.20    2.10
   2 -17  -1   12.40    2.90
   1 -17  -1    0.80    1.80
   1 -17  -1   -3.20    9.70
   1 -17  -1    0.40    2.40
   0 -17  -1   10.80    2.70
   0 -17  -1  -10.70    8.90
   0 -17  -1   12.20    2.10
  -1 -17  -1    5.50    1.90
  -1 -17  -1    2.30    2.50
  -1 -17  -1   -5.50    8.50
  -2 -17  -1   -1.60    1.50
  -2 -17  -1    2.90    2.30
  -2 -17  -1    4.00    8.10
  -3 -17  -1   -0.50    2.40
  -3 -17  -1   -1.00    1.60
  -3 -17  -1    5.40   10.60
  -4 -17  -1    7.70    1.90
  -5 -17  -1    1.40    1.50
   2 -18  -1   22.40    2.60
   1 -18  -1   39.80    3.70
   0 -18  -1    0.60    1.50
  -1 -18  -1    2.50    1.60
  -2 -18  -1    3.30    2.00
  -4 -17   2   -2.20    1.40
  -3 -17   2   -2.20    2.50
  -3 -17   2    0.80    1.70
  -2 -17   2   -0.20    1.70
  -2 -17   2   -1.90    2.20
  -1 -17   2   -0.90    1.60
  -1 -17   2    1.60    2.50
   0 -17   2   -0.80    7.70
   0 -17   2   -1.30    1.60
   0 -17   2    2.90    2.70
   1 -17   2    0.00    1.70
   1 -17   2    2.70    8.50
   1 -17   2   -1.90    2.40
   2 -17   2   -0.10    1.80
   2 -17   2    1.40    2.60
   3 -17   2    1.60    2.60
   3 -17   2   -0.30    1.70
   4 -17   2   -1.30    1.60
   4 -17   2   -1.30    2.60
   5 -17   2    0.80    2.80
  -7 -16   2   -0.60    1.40
  -6 -16   2   20.00    2.40
  -6 -16   2   23.10    3.50
  -5 -16   2   -0.70    2.60
  -5 -16   2    2.80    1.70
  -4 -16   2   17.90    3.70
  -4 -16   2   25.10    2.70
  -3 -16   2   84.99    6.60
  -3 -16   2   83.99    7.20
  -2 -16   2    3.70    1.80
  -2 -16   2    4.60    2.80
  -2 -16   2    1.00    8.90
  -1 -16   2    1.10    9.40
  -1 -16   2   -0.20    1.80
  -1 -16   2    2.20    2.70
   0 -16   2  179.58   13.40
   0 -16   2  196.88   13.90
   1 -16   2   75.99    6.60
   1 -16   2   93.29    7.50
   2 -16   2   19.10    2.80
   2 -16   2   25.60    3.90
   3 -16   2   18.50    2.60
   4 -16   2    1.50    2.00
   4 -16   2   -3.40    2.90
   5 -16   2    3.30    2.00
   5 -16   2    4.40    2.90
   6 -16   2    3.30    2.00
   6 -16   2    3.10    3.20
   7 -16   2   30.50    3.50
   8 -16   2   45.50    6.50
  -9 -15   2    5.20    2.20
  -8 -15   2    4.20    2.90
  -8 -15   2    0.10    1.60
  -7 -15   2    6.40    2.80
  -7 -15   2    7.10    1.80
  -6 -15   2    3.50    1.80
  -6 -15   2    6.30    2.90
  -6 -15   2   -1.90    7.40
  -5 -15   2    0.60    1.70
  -5 -15   2    4.90    8.90
  -5 -15   2    1.10    2.70
  -4 -15   2    0.00    8.10
  -4 -15   2   -1.00    5.30
  -4 -15   2   -0.30    2.60
  -4 -15   2    0.50    1.80
  -3 -15   2    2.50    3.10
  -3 -15   2   -1.00    8.20
  -3 -15   2    0.80    2.70
  -3 -15   2    0.60    1.80
  -2 -15   2   -1.80   10.30
  -2 -15   2    2.20    2.60
  -2 -15   2    2.10    2.80
  -2 -15   2    0.60    1.90
  -1 -15   2    1.20    2.00
  -1 -15   2   -4.40   10.70
  -1 -15   2    3.10    2.70
  -1 -15   2    1.10    2.60
   0 -15   2    7.70    3.00
   0 -15   2    7.80    2.20
   0 -15   2   11.20    3.20
   1 -15   2    0.20    2.00
   1 -15   2    2.10    3.10
   1 -15   2   -0.50    2.80
   2 -15   2   17.50    3.60
   2 -15   2   19.50    4.00
   2 -15   2   15.50    2.70
   3 -15   2   51.29    5.50
   3 -15   2   75.09    6.90
   3 -15   2   58.79    6.90
   4 -15   2   22.80    4.20
   4 -15   2   20.30    3.10
   4 -15   2   28.40    4.20
   5 -15   2    1.20    2.20
   5 -15   2   -0.60    3.60
   5 -15   2   -0.90    3.10
   6 -15   2    7.40    3.90
   6 -15   2    6.20    2.30
   7 -15   2   -1.10    2.00
   7 -15   2    3.40    3.80
   8 -15   2    5.00    3.60
   8 -15   2    5.50    2.10
   9 -15   2    8.90    3.60
 -10 -14   2   25.60    2.90
  -9 -14   2  128.79    9.70
  -9 -14   2  140.29   10.50
  -8 -14   2   18.90    2.40
  -8 -14   2    8.90    9.90
  -8 -14   2   19.40    3.80
  -7 -14   2   10.90    3.10
  -7 -14   2    7.80    1.90
  -7 -14   2    6.80    8.70
  -6 -14   2   45.00    4.50
  -6 -14   2   59.19    5.80
  -6 -14   2   50.99    6.20
  -5 -14   2    2.80    1.90
  -5 -14   2    0.40    2.70
  -5 -14   2    0.60    9.30
  -5 -14   2    6.30    3.20
  -4 -14   2   78.59    6.70
  -4 -14   2   74.69   13.80
  -4 -14   2   72.09    5.90
  -4 -14   2   62.29    7.10
  -3 -14   2    2.00    1.90
  -3 -14   2    4.40    2.70
  -3 -14   2   -0.30    2.70
  -2 -14   2   45.80    5.40
  -2 -14   2   44.40   12.90
  -2 -14   2   41.50    5.20
  -2 -14   2   49.50    4.50
  -1 -14   2    3.40    2.60
  -1 -14   2    2.90    2.00
  -1 -14   2    0.80    2.70
   0 -14   2   15.60    2.60
   0 -14   2   14.40    3.50
   0 -14   2   15.10    3.60
   1 -14   2   73.49    7.50
   1 -14   2   77.89    7.50
   1 -14   2   82.19    6.60
   2 -14   2   48.10    4.70
   2 -14   2   47.20    6.10
   2 -14   2   40.50    5.10
   3 -14   2  257.57   16.90
   3 -14   2  215.38   17.70
   3 -14   2  234.58   17.50
   4 -14   2    4.30    3.60
   4 -14   2    5.10    3.90
   4 -14   2    3.80    2.40
   5 -14   2   45.80    5.80
   5 -14   2   42.00    4.30
   5 -14   2   43.30    5.60
   6 -14   2   15.30    2.70
   6 -14   2   15.10    4.60
   6 -14   2   14.80    4.10
   7 -14   2   30.00    5.10
   7 -14   2   29.00    3.30
   7 -14   2   24.40    5.00
   8 -14   2   13.70    2.60
   8 -14   2   22.70    4.70
   9 -14   2    2.80    2.20
   9 -14   2    3.00    3.90
  10 -14   2    5.10    3.80
  11 -14   2    0.60    3.50
 -11 -13   2    3.40    3.60
 -11 -13   2    3.80    2.10
  10  13  -2    9.20    5.50
 -10 -13   2   10.90    2.30
 -10 -13   2    5.70    3.50
   9  13  -2    9.30    5.50
  -9 -13   2   -2.30    9.10
  -9 -13   2    8.60    2.00
  -9 -13   2   10.90    3.50
   8  13  -2    3.90    5.10
  -8 -13   2    1.60    4.20
  -8 -13   2    2.80    1.70
  -8 -13   2   -2.70    8.20
  -8 -13   2    5.90    3.10
   7  13  -2   13.60    5.20
  -7 -13   2   14.50    3.40
  -7 -13   2    7.50    2.00
  -7 -13   2   -3.40    8.20
  -7 -13   2    9.70    4.20
   6  13  -2   -4.20    3.10
  -6 -13   2   -2.70    2.70
  -6 -13   2    2.50    9.40
  -6 -13   2    0.60    1.80
  -6 -13   2   -3.40    3.00
  -5 -13   2    2.00    2.80
  -5 -13   2    2.30    1.90
  -5 -13   2    0.90    2.90
  -5 -13   2   -3.20   10.30
  -4 -13   2   15.80   11.80
  -4 -13   2    4.50    3.10
  -4 -13   2   14.80    2.30
  -4 -13   2   13.30    3.10
  -3 -13   2    6.90   11.30
  -3 -13   2    4.70    2.90
  -3 -13   2    3.90    2.70
  -3 -13   2    6.10    2.00
  -2 -13   2   14.30    3.20
  -2 -13   2    7.10    2.20
  -2 -13   2    6.10    2.90
  -1 -13   2   22.70    2.90
  -1 -13   2   19.30    3.50
  -1 -13   2   25.30    3.90
   0 -13   2    2.30    2.10
   0 -13   2    4.30    3.20
   0 -13   2    4.50    2.90
   1 -13   2    5.20    3.20
   1 -13   2    5.30    2.20
   1 -13   2    6.50    3.30
   2 -13   2   32.80    4.70
   2 -13   2   39.60    4.30
   2 -13   2   36.20    5.10
   3 -13   2   11.00    2.60
   3 -13   2    7.70    4.00
   3 -13   2   12.40    3.60
   4 -13   2    4.20    2.30
   4 -13   2    2.30    3.80
   4 -13   2    5.30    4.00
   5 -13   2    6.20    4.30
   5 -13   2    0.70    2.20
   5 -13   2    6.50    3.90
   6 -13   2    3.90    4.10
   6 -13   2   -3.50    4.10
   6 -13   2    5.60    2.30
   7 -13   2    1.90    2.20
   7 -13   2    2.60    4.00
   7 -13   2    0.40    4.50
   8 -13   2   -0.20    4.40
   8 -13   2   -5.60    3.90
   8 -13   2    1.10    2.20
   9 -13   2   -1.80    4.00
   9 -13   2    5.80    4.30
   9 -13   2    3.70    2.20
  10 -13   2    3.10    2.20
  10 -13   2    1.70    4.20
  11 -13   2   59.09    7.50
  12 -13   2    3.10    3.60
  12  12  -2   32.00    6.60
 -12 -12   2   34.90    4.70
 -12 -12   2   25.40    3.30
  11  12  -2    6.40    5.90
 -11 -12   2    3.10    3.60
 -11 -12   2    6.90    2.30
  10  12  -2   36.70    7.70
 -10 -12   2   21.20    2.80
 -10 -12   2   24.40    4.50
 -10 -12   2   15.70   10.70
   9  12  -2   64.89    8.50
  -9 -12   2   59.19    4.90
  -9 -12   2   40.30    6.60
  -9 -12   2   57.49    6.40
   8  12  -2    8.60    5.50
  -8 -12   2   -0.70    8.90
  -8 -12   2    6.50    1.90
  -8 -12   2    9.20    3.90
  -8 -12   2    7.50    3.20
   7  12  -2    0.20    5.00
  -7 -12   2    0.90    1.80
  -7 -12   2    8.30    9.10
  -7 -12   2    1.00    3.10
  -7 -12   2   -0.30    3.20
   6  12  -2    3.80    4.50
  -6 -12   2    2.70    3.20
  -6 -12   2    3.40    1.90
  -6 -12   2    4.10    3.20
  -6 -12   2    4.50    9.90
   5  12  -2   -1.60    2.60
  -5 -12   2    5.20    3.10
  -5 -12   2    1.60    2.70
  -5 -12   2    7.30    1.90
  -5 -12   2    1.80   11.10
  -4 -12   2   63.39    5.50
  -4 -12   2   71.49    6.60
  -4 -12   2   67.19    6.50
  -3 -12   2  564.94   40.70
  -3 -12   2  618.24   40.60
  -3 -12   2  587.64   40.20
  -2 -12   2   42.10    4.20
  -2 -12   2   43.50    4.80
  -2 -12   2   42.10    5.10
  -1 -12   2    5.00    2.00
  -1 -12   2    7.40    3.20
  -1 -12   2    5.40    2.80
   0 -12   2  123.59    9.40
   0 -12   2  114.49    9.50
   0 -12   2  110.59    8.70
   1 -12   2    4.90    3.10
   1 -12   2    5.70    2.20
   1 -12   2   -0.60    3.10
   2 -12   2  629.74   44.20
   2 -12   2  659.13   43.60
   2 -12   2  626.84   44.00
   3 -12   2  162.38   11.30
   3 -12   2  153.08   12.30
   3 -12   2  143.19   12.40
   4 -12   2    7.90    4.10
   4 -12   2    8.30    3.80
   4 -12   2    6.30    2.30
   5 -12   2    7.70    4.50
   5 -12   2   10.10    2.50
   5 -12   2    8.40    4.40
   6 -12   2    1.40    2.20
   6 -12   2   -0.60    4.30
   6 -12   2   -3.50    3.90
   7 -12   2    0.10    4.80
   7 -12   2   -1.30    2.10
   7 -12   2    3.40    4.50
   8 -12   2  249.58   18.10
   8 -12   2  264.47   19.60
   8 -12   2  256.37   19.60
   9 -12   2   13.90    5.00
   9 -12   2    9.50    5.50
   9 -12   2    7.70    2.40
  10 -12   2   21.40    5.80
  10 -12   2   12.80    4.70
  10 -12   2   15.40    2.70
  11 -12   2    6.60    4.80
  12 -12   2    6.40    4.20
  13 -12   2    4.70    7.00
  13  11  -2   -5.20    5.80
 -13 -11   2    3.20    3.60
 -13 -11   2    0.50    2.10
  12  11  -2   11.90    6.40
 -12 -11   2    8.40    4.00
 -12 -11   2    7.40    2.50
  11  11  -2   -1.40    6.30
 -11 -11   2    1.20    3.70
 -11 -11   2    2.00    2.10
  10  11  -2    2.30    6.30
 -10 -11   2   -0.50    3.90
 -10 -11   2    0.00    3.30
 -10 -11   2    5.00    9.20
 -10 -11   2    1.80    2.00
   9  11  -2    3.60    6.20
  -9 -11   2   -0.60    9.00
  -9 -11   2    7.10    4.00
  -9 -11   2    6.60    3.50
  -9 -11   2    3.60    1.90
   8  11  -2   -0.90    5.60
  -8 -11   2   -0.20    1.70
  -8 -11   2   -0.20    8.80
  -8 -11   2    2.00    3.80
  -8 -11   2   -5.10    2.90
   7  11  -2    5.40    5.60
  -7 -11   2    0.90    2.80
  -7 -11   2    3.10    3.50
  -7 -11   2   -0.50    1.80
  -7 -11   2   -4.70    9.50
   6  11  -2   -3.30    4.70
  -6 -11   2    4.80    3.10
  -6 -11   2    2.20    2.80
  -6 -11   2    3.30    1.90
  -6 -11   2   -4.70    9.50
   5  11  -2   -1.00    4.10
  -5 -11   2    0.50    2.50
  -5 -11   2   -0.10    1.70
  -5 -11   2    2.90   10.20
  -5 -11   2   -0.90    2.80
   4  11  -2   29.20    4.80
  -4 -11   2   27.70    3.80
  -4 -11   2   18.70    2.70
  -4 -11   2   34.70    3.90
  -4 -11   2    7.60   10.30
  -3 -11   2    8.50    2.70
  -3 -11   2    6.10    1.90
  -3 -11   2   10.40    2.80
   2  11  -2   -2.90    1.70
  -2 -11   2   -4.70    2.20
  -2 -11   2    1.10    2.60
  -2 -11   2    0.20    1.70
  -1 -11   2   36.30    4.80
  -1 -11   2   44.30    4.80
  -1 -11   2   32.00    3.80
   0 -11   2   15.50    3.10
   0 -11   2   19.60    3.50
   0 -11   2   15.70    2.40
   1 -11   2    2.30    3.00
   1 -11   2    3.20    3.00
   1 -11   2    3.20    1.90
   2 -11   2   12.80    3.60
   2 -11   2   13.40    2.30
   2 -11   2   17.00    3.90
   3 -11   2    4.70    2.10
   3 -11   2    5.50    3.50
   3 -11   2    8.60    3.80
   4 -11   2    3.80    3.80
   4 -11   2    2.40    2.10
   4 -11   2    5.40    4.10
   5 -11   2   36.90    5.60
   5 -11   2   32.90    5.10
   5 -11   2   27.50    3.40
   6 -11   2   28.70    5.50
   6 -11   2   23.80    5.50
   7 -11   2    4.70    2.40
   7 -11   2    3.30    5.10
   7 -11   2    9.70    4.90
   8 -11   2   51.39    6.90
   8 -11   2   57.59    5.50
   9 -11   2   -2.80    4.30
   9 -11   2   -1.40    2.10
   9 -11   2    6.10    5.70
  10 -11   2   75.09    9.90
  10 -11   2   81.39    7.00
  10 -11   2  110.49   10.00
  11 -11   2   43.70    6.90
  11 -11   2   68.89    8.60
  12 -11   2    4.90    4.80
  13 -11   2   60.29    7.60
  14  10  -2   -0.20    6.00
 -14 -10   2   -0.80    2.20
 -14 -10   2   -1.80    3.40
  13  10  -2   -0.20    5.90
 -13 -10   2    1.00    2.30
 -13 -10   2    3.60    3.90
  12  10  -2   68.79    9.90
 -12 -10   2   39.90    5.80
 -12 -10   2   47.50    5.00
  11  10  -2    4.70    6.70
 -11 -10   2   -2.10    3.80
 -11 -10   2   -1.10    4.40
 -11 -10   2   -3.00    8.00
 -11 -10   2   -2.60    2.10
  10  10  -2  122.39   13.10
 -10 -10   2   88.79   10.20
 -10 -10   2  119.79    8.50
 -10 -10   2  110.39   14.20
 -10 -10   2  109.79    9.60
   9  10  -2  140.09   14.20
  -9 -10   2  147.99   10.10
  -9 -10   2  114.79   15.80
  -9 -10   2  139.39   12.00
  -9 -10   2  141.09   11.30
   8  10  -2   43.60    7.40
  -8 -10   2   27.80    5.10
  -8 -10   2   27.10    3.00
  -8 -10   2   37.90   10.00
  -8 -10   2   23.90    4.00
   7  10  -2   -4.20    5.10
  -7 -10   2    5.30    9.70
  -7 -10   2    1.10    1.80
  -7 -10   2   -0.30    2.70
  -7 -10   2    2.40    3.30
   6  10  -2    3.70    4.50
  -6 -10   2    3.80    3.10
  -6 -10   2    0.60    2.60
  -6 -10   2    0.50    1.70
  -6 -10   2   -0.10    8.70
   5  10  -2   67.69    8.30
  -5 -10   2   78.99    6.70
  -5 -10   2   76.89    7.00
  -5 -10   2   79.49    6.00
   4  10  -2   14.10    4.10
  -4 -10   2   13.10    2.00
  -4 -10   2   11.30    2.80
  -4 -10   2    3.30    9.50
  -4 -10   2   15.00    2.90
   3  10  -2  143.39   12.10
  -3 -10   2  153.68   11.00
  -3 -10   2  168.38   11.60
  -3 -10   2  156.48   11.40
  -2 -10   2  145.19    9.80
  -2 -10   2  126.79   10.30
  -2 -10   2  136.09   10.30
   1  10  -2    2.20    1.50
  -1 -10   2   -0.80    2.20
  -1 -10   2   -0.10    1.50
  -1 -10   2    4.10    2.40
   0 -10   2    0.70    2.60
   0 -10   2    1.00    2.50
   0 -10   2    2.00    1.60
   1 -10   2   73.29    6.10
   1 -10   2   74.09    6.90
   1 -10   2   89.29    7.10
   2 -10   2   28.40    4.00
   2 -10   2   24.20    2.70
   2 -10   2   23.70    3.90
  -4  10  -2    0.70    3.40
  -4  10  -2    2.00    2.40
   4 -10   2   -2.60    1.80
   4 -10   2    1.90    3.80
   4 -10   2   -1.40    3.60
  -7  10  -2    6.20    3.10
  -7  10  -2   -1.50    4.30
   7 -10   2    6.40    5.30
   7 -10   2    0.00    4.40
   7 -10   2    0.90    2.20
   8 -10   2   46.70    5.20
   8 -10   2   67.09    7.50
   8 -10   2   51.99    7.10
  -9  10  -2    5.60    5.70
  -9  10  -2   -2.10    3.50
   9 -10   2    0.20    2.30
   9 -10   2    0.10    4.70
   9 -10   2   -0.80    5.80
 -11  10  -2    7.80    5.20
  12 -10   2   56.19    7.30
  12 -10   2   45.80    6.70
  13 -10   2   51.19    6.60
  14 -10   2    5.40    4.10
  14   9  -2   -0.90    6.20
 -14  -9   2   -1.40    2.40
 -14  -9   2    4.20    4.20
  13   9  -2    7.50    6.70
 -13  -9   2    3.60    2.60
 -13  -9   2    7.90    4.20
  12   9  -2   38.20    7.90
 -12  -9   2   27.40    3.70
 -12  -9   2   23.90    5.50
 -12  -9   2   37.20    5.50
  11   9  -2    0.50    5.80
 -11  -9   2    4.40    4.10
 -11  -9   2    1.20    2.20
 -11  -9   2    2.50    7.30
 -11  -9   2    2.20    4.30
  10   9  -2   42.60    7.90
 -10  -9   2   36.00    4.80
 -10  -9   2   31.10   10.20
 -10  -9   2   38.10    5.90
 -10  -9   2   24.90    3.40
   9   9  -2    2.90    5.80
  -9  -9   2    0.30    1.70
  -9  -9   2    3.50    3.50
  -9  -9   2   -2.20    4.00
  -9  -9   2   -2.90    9.30
   8   9  -2   28.50    6.60
  -8  -9   2   22.10    3.70
  -8  -9   2   20.50    2.60
  -8  -9   2   31.80    5.20
   7   9  -2   25.50    6.30
  -7  -9   2   11.70    3.00
  -7  -9   2   11.30    2.10
  -7  -9   2   23.60    9.50
  -7  -9   2   20.10    4.10
   6   9  -2   58.49    7.80
  -6  -9   2   69.79   11.80
  -6  -9   2   46.40    6.00
  -6  -9   2   49.90    4.60
  -6  -9   2   64.09    5.60
   5   9  -2    1.70    4.30
  -5  -9   2    2.50    2.30
  -5  -9   2    1.70    1.50
  -5  -9   2    4.90    8.40
  -5  -9   2   -0.30    2.50
   4   9  -2    1.60    3.70
  -4  -9   2    6.50    2.40
  -4  -9   2    5.70    1.60
  -4  -9   2    6.70    2.40
   3   9  -2   -0.70    3.00
  -3  -9   2   -2.60    2.00
  -3  -9   2    0.60    1.90
  -3  -9   2   -0.40    1.40
   2   9  -2   18.80    3.40
  -2  -9   2   19.50    2.30
  -2  -9   2   23.50    2.90
  -2  -9   2   28.70    3.20
   1   9  -2   32.40    4.00
  -1  -9   2   40.40    3.60
  -1  -9   2   45.40    4.30
  -1  -9   2   45.50    4.40
   0  -9   2  138.29    9.60
   0  -9   2  121.69    9.00
   0  -9   2  120.19    9.60
  -1   9  -2   -4.10    2.20
   1  -9   2    2.90    2.70
   1  -9   2    1.10    1.50
   1  -9   2    1.70    2.40
  -2   9  -2   91.19    7.50
   2  -9   2   92.69    7.70
   2  -9   2   86.19    6.80
   2  -9   2   92.89    7.70
  -3   9  -2  106.59    8.70
   3  -9   2  113.59    8.80
   3  -9   2   97.39    7.70
  -4   9  -2   15.70    3.80
  -4   9  -2   14.60    3.60
   4  -9   2   15.80    4.10
   4  -9   2   14.60    2.30
   4  -9   2   14.80    3.90
  -5   9  -2   29.40    4.70
  -5   9  -2   29.20    4.90
   5  -9   2   20.30    2.90
   5  -9   2   18.70    4.20
   5  -9   2   32.50    5.00
  -6   9  -2   -2.30    3.60
  -6   9  -2    2.60    4.00
   6  -9   2    7.80    4.00
   6  -9   2   10.70    4.80
   6  -9   2    1.80    2.00
  -7   9  -2   20.50    4.90
  -7   9  -2   26.70    5.80
   7  -9   2   16.60    2.70
   7  -9   2   23.10    5.80
   7  -9   2   13.20    4.50
  -8   9  -2    1.40    5.20
  -8   9  -2    5.80    4.70
   8  -9   2    6.00    2.30
   8  -9   2   17.50    5.70
   8  -9   2    3.90    4.30
  -9   9  -2   -1.30    4.80
  -9   9  -2   -0.40    5.50
   9  -9   2   -0.50    4.40
   9  -9   2    4.50    2.30
   9  -9   2   11.90    6.30
 -10   9  -2   -2.30    5.70
 -10   9  -2   14.70    5.50
  10  -9   2   12.20    5.30
  10  -9   2    6.50    6.10
  10  -9   2    7.00    2.40
 -11   9  -2   95.79   11.00
 -11   9  -2   83.69   11.00
 -12   9  -2    2.60    5.30
 -12   9  -2    2.10    8.10
  12  -9   2   13.80    5.80
  12  -9   2    4.40    4.90
 -13   9  -2   -6.10    5.50
  13  -9   2    8.80    5.00
  13  -9   2   -3.90    4.40
  14  -9   2    0.80    4.60
  15   8  -2   14.80    5.70
 -15  -8   2   13.70    3.00
 -15  -8   2   19.70    4.80
  14   8  -2   -4.40    6.10
 -14  -8   2    2.30    4.60
 -14  -8   2   -3.30    2.30
  13   8  -2    3.70    6.90
 -13  -8   2   -1.60    2.30
 -13  -8   2   -4.30    4.70
 -13  -8   2    2.10    4.30
  12   8  -2   31.60    8.00
 -12  -8   2   27.60    5.80
 -12  -8   2   26.20    5.10
  11   8  -2   52.09    8.80
 -11  -8   2   31.20    4.00
 -11  -8   2   47.20    8.80
 -11  -8   2   45.90    6.60
 -11  -8   2   41.40    5.60
  10   8  -2    1.50    6.20
 -10  -8   2    0.30    3.40
 -10  -8   2    1.30    2.00
 -10  -8   2    2.60    4.40
 -10  -8   2   -6.60    9.50
   9   8  -2  716.63   52.99
  -9  -8   2  755.42   51.29
  -9  -8   2  775.62   51.99
  -9  -8   2  747.03   53.29
  -9  -8   2  740.13   50.79
   8   8  -2   18.00    6.90
  -8  -8   2   19.00    4.30
  -8  -8   2   30.20    9.50
  -8  -8   2   15.20    3.50
  -8  -8   2   17.50    2.40
   7   8  -2  129.19   13.90
  -7  -8   2  152.88   16.10
  -7  -8   2  155.78   12.20
  -7  -8   2  149.99   10.90
  -7  -8   2  169.08   11.60
   6   8  -2   62.29    7.50
  -6  -8   2   49.80    4.10
  -6  -8   2   43.80    5.50
  -6  -8   2   47.80    5.10
   5   8  -2  383.96   32.30
  -5  -8   2  465.85   31.00
  -5  -8   2  479.45   31.50
  -5  -8   2  481.75   31.20
   4   8  -2  190.38   16.00
  -4  -8   2  206.88   14.90
  -4  -8   2  229.18   14.50
  -4  -8   2  206.48   14.80
   3   8  -2   16.70    3.90
  -3  -8   2   20.30    2.10
  -3  -8   2   15.60    2.50
  -3  -8   2   21.50    2.60
   2   8  -2   81.79    8.00
  -2  -8   2   99.79    7.50
  -2  -8   2  104.89    7.00
  -2  -8   2  101.09    7.50
   1   8  -2   79.89    6.50
   1   8  -2   81.69    6.30
  -1  -8   2   79.89    6.00
  -1  -8   2   83.89    6.50
  -1  -8   2   83.39    6.50
   0   8  -2 2016.90  132.69
   0   8  -2 2001.00  132.79
   0   8  -2 1877.21  132.59
   0  -8   2 2000.70  132.69
   0  -8   2 1942.31  132.69
   0  -8   2 1949.80  132.39
  -1   8  -2  481.35   33.60
  -1   8  -2  477.75   33.40
   1  -8   2  490.45   33.40
   1  -8   2  518.55   33.10
   1  -8   2  462.45   33.30
  -2   8  -2 2331.87  155.38
  -2   8  -2 2298.57  155.58
   2  -8   2 2225.88  155.28
   2  -8   2 2419.06  155.28
   2  -8   2 2222.58  154.98
  -3   8  -2 1290.67   88.19
  -3   8  -2 1278.17   88.49
   3  -8   2 1298.17   88.19
   3  -8   2 1292.77   88.09
   3  -8   2 1336.07   87.79
  -4   8  -2   83.39    8.40
  -4   8  -2   84.49    8.00
   4  -8   2  101.09    6.90
   4  -8   2   94.79    8.00
   4  -8   2   83.19    8.20
  -5   8  -2   46.10    6.10
  -5   8  -2   49.99    6.30
   5  -8   2   49.30    5.60
   5  -8   2   61.09    6.20
   5  -8   2   47.70    4.40
  -6   8  -2    3.30    4.10
  -6   8  -2    5.70    3.80
   6  -8   2    8.00    2.10
   6  -8   2   11.10    4.50
   6  -8   2    8.00    3.50
  -7   8  -2   95.29    9.60
  -7   8  -2   93.89   10.40
   7  -8   2   91.49    7.70
   7  -8   2  113.09    9.60
   7  -8   2  115.99    9.40
  -8   8  -2    8.50    5.40
  -8   8  -2   10.10    4.70
   8  -8   2   13.30    4.30
   8  -8   2   13.50    5.50
   8  -8   2    9.20    2.30
  -9   8  -2   78.39    9.30
  -9   8  -2   74.99    9.20
   9  -8   2   75.59    9.70
   9  -8   2   71.89    6.40
   9  -8   2   80.49    8.50
 -10   8  -2   -2.70    5.80
 -10   8  -2    4.30    5.10
  10  -8   2    0.00    2.20
  10  -8   2    4.20    4.80
  10  -8   2    4.00    6.20
 -11   8  -2  213.68   19.40
 -11   8  -2  219.88   18.10
  11  -8   2  220.28   17.30
 -12   8  -2   11.50    6.80
 -12   8  -2   21.50    6.30
  12  -8   2   22.10    5.80
  12  -8   2   23.40    6.40
 -13   8  -2   -4.80    7.50
 -13   8  -2    0.70    5.30
  13  -8   2    0.90    5.00
  13  -8   2    7.50    5.00
 -14   8  -2   11.30    5.40
  14  -8   2   13.20    4.80
  15  -8   2    1.40    4.20
  15   7  -2    5.50    5.90
 -15  -7   2    7.40    4.60
 -15  -7   2    2.00    2.70
  14   7  -2    7.50    6.60
 -14  -7   2    0.00    2.60
 -14  -7   2    2.30    4.50
  13   7  -2    2.90    6.90
 -13  -7   2   -0.90    5.20
 -13  -7   2    4.50    2.80
 -13  -7   2    2.90    4.30
  12   7  -2   77.79   10.10
 -12  -7   2   56.99    6.10
 -12  -7   2   60.79    8.10
 -12  -7   2   66.19    8.20
  11   7  -2   -5.70    5.60
 -11  -7   2    0.00    3.80
 -11  -7   2    3.50    4.40
 -11  -7   2   -0.70    2.30
 -11  -7   2   -0.10    6.60
  10   7  -2   11.80    6.30
 -10  -7   2   25.90    8.90
 -10  -7   2   14.50    4.90
 -10  -7   2   16.20    2.60
 -10  -7   2   12.90    4.00
   9   7  -2   -0.70    5.60
  -9  -7   2    7.00    4.20
  -9  -7   2    8.80    1.90
  -9  -7   2    9.90    8.60
  -9  -7   2    2.70    3.10
   8   7  -2  109.09   11.70
  -8  -7   2   96.09    7.30
  -8  -7   2  100.59    8.30
  -8  -7   2   96.39    9.20
   7   7  -2   -0.90    4.90
  -7  -7   2   -0.70    1.30
  -7  -7   2    0.00    2.90
  -7  -7   2    2.50    6.90
  -7  -7   2    0.40    2.30
   6   7  -2    7.50    5.20
  -6  -7   2    1.70    2.30
  -6  -7   2   -1.20    5.70
  -6  -7   2   -1.00    2.50
  -6  -7   2   -0.60    1.30
   5   7  -2   48.00    6.50
  -5  -7   2   45.00    4.20
  -5  -7   2   41.70    4.50
  -5  -7   2   45.60    3.60
   4   7  -2   10.70    2.50
   4   7  -2   14.10    4.10
  -4  -7   2   10.90    2.20
  -4  -7   2   12.20    2.10
  -4  -7   2   12.90    1.60
   3   7  -2   -0.40    3.10
   3   7  -2    0.40    1.90
  -3  -7   2    4.00    1.10
  -3  -7   2    4.10    1.70
  -3  -7   2    3.50    1.70
   2   7  -2  110.89    8.70
   2   7  -2  125.09    9.70
   2   7  -2  122.29    8.90
  -2  -7   2  119.59    8.50
  -2  -7   2  115.79    8.90
  -2  -7   2  139.69    8.90
   1   7  -2    4.90    2.10
   1   7  -2    4.30    2.30
   1   7  -2    2.70    1.80
  -1  -7   2    3.00    1.80
  -1  -7   2    3.00    1.80
  -1  -7   2    2.00    1.10
   0   7  -2   83.49    6.70
   0   7  -2   77.99    6.80
   0   7  -2   78.19    6.40
   0  -7   2   89.29    6.70
   0  -7   2   92.19    6.70
   0  -7   2   91.99    6.20
  -1   7  -2    3.20    2.20
  -1   7  -2    0.70    2.30
   1  -7   2   -0.40    2.10
   1  -7   2   -0.30    2.10
   1  -7   2   -0.50    1.10
  -2   7  -2    6.10    2.60
  -2   7  -2    4.60    2.80
   2  -7   2    6.40    1.30
   2  -7   2    7.80    2.70
   2  -7   2    7.30    2.50
  -3   7  -2    9.30    3.20
  -3   7  -2    5.60    2.70
   3  -7   2    8.60    2.70
   3  -7   2    5.70    3.00
   3  -7   2    6.10    1.40
  -4   7  -2   95.59    8.90
  -4   7  -2  100.19    8.50
   4  -7   2   98.19    7.40
   4  -7   2   97.49    8.20
   4  -7   2  117.59    8.50
  -5   7  -2   18.60    3.60
  -5   7  -2   18.60    4.30
   5  -7   2   13.80    3.30
   5  -7   2   23.70    4.30
   5  -7   2   11.30    1.90
  -6   7  -2    4.80    3.70
  -6   7  -2   -0.40    2.00
  -6   7  -2    2.10    3.80
   6  -7   2    1.90    1.60
   6  -7   2    7.00    3.90
   6  -7   2    6.70    3.50
  -7   7  -2    8.80    3.80
  -7   7  -2    1.80    1.70
  -7   7  -2    5.80    4.60
   7  -7   2    7.50    3.80
   7  -7   2    1.70    3.80
   7  -7   2    4.00    1.90
  -8   7  -2   -0.40    4.70
  -8   7  -2   -1.30    2.10
  -8   7  -2    0.90    4.20
   8  -7   2   -1.80    3.50
   8  -7   2   -0.60    1.80
   8  -7   2    1.50    4.60
  -9   7  -2   12.20    5.50
  -9   7  -2    7.90    5.50
   9  -7   2    7.70    4.10
   9  -7   2   13.00    2.40
   9  -7   2   16.20    5.10
 -10   7  -2   13.30    6.40
 -10   7  -2    6.00    5.60
  10  -7   2   16.60    6.30
  10  -7   2    8.30    2.20
  10  -7   2    9.20    4.20
 -11   7  -2   79.19   10.10
  11  -7   2   96.49   10.60
  11  -7   2   94.39    9.40
 -12   7  -2   -6.20    5.40
 -12   7  -2   -1.10    6.80
  12  -7   2   13.90    4.80
 -13   7  -2   30.50    7.00
 -13   7  -2   33.10    8.50
  13  -7   2   31.40    7.20
  13  -7   2   24.60    6.00
 -14   7  -2    2.40    5.80
 -14   7  -2    8.90    7.30
  14  -7   2    4.90    9.10
  14  -7   2   19.80    5.90
 -15   7  -2    6.10    5.30
  15  -7   2    0.80    4.60
  16   6  -2    3.00    5.20
 -16  -6   2   -1.30    2.30
 -16  -6   2   -1.40    4.60
  15   6  -2   28.00    7.60
 -15  -6   2   27.60    5.70
  14   6  -2   12.60    7.10
 -14  -6   2   10.80    3.00
 -14  -6   2   11.00    5.20
 -14  -6   2    7.90    4.80
  13   6  -2   55.29    8.60
 -13  -6   2   35.40    4.50
 -13  -6   2   49.40    6.40
 -13  -6   2   29.60    6.50
  12   6  -2   17.30    6.60
 -12  -6   2   23.40    3.40
 -12  -6   2   36.30    5.80
 -12  -6   2   22.00    5.50
 -12  -6   2   18.80    6.00
 -11  -6   2   23.30    4.70
 -11  -6   2   31.70    3.60
 -11  -6   2   23.90    5.40
  10   6  -2   68.89    9.60
 -10  -6   2   98.49    8.40
 -10  -6   2   85.39    9.20
 -10  -6   2   84.99    6.60
 -10  -6   2   68.59   11.60
  -9  -6   2  193.68   15.50
  -9  -6   2  207.08   14.00
  -9  -6   2  209.78   17.80
  -9  -6   2  183.68   14.80
   8   6  -2  393.26   28.50
  -8  -6   2  374.46   25.90
  -8  -6   2  365.76   26.40
  -8  -6   2  387.66   27.00
   7   6  -2  164.58   13.60
  -7  -6   2  140.89   10.90
  -7  -6   2  136.29   11.40
  -7  -6   2  154.68   10.40
   6   6  -2  109.49   10.20
   6   6  -2   80.99    7.30
  -6  -6   2   92.09    7.70
  -6  -6   2  106.89   10.40
  -6  -6   2   91.09    7.30
  -6  -6   2   95.69    6.70
   5   6  -2  386.26   29.40
   5   6  -2  389.26   29.30
   5   6  -2  448.46   30.60
  -5  -6   2  438.06   29.60
  -5  -6   2  447.56   29.40
  -5  -6   2  436.76   30.70
  -5  -6   2  462.65   29.20
   4   6  -2   -0.10    3.70
   4   6  -2    4.10    1.90
  -4  -6   2    5.50    1.80
  -4  -6   2    3.60    1.10
  -4  -6   2    4.90    1.80
   3   6  -2  632.64   44.50
   3   6  -2  680.73   44.40
   3   6  -2  625.24   45.10
  -3  -6   2  676.33   44.50
  -3  -6   2  645.84   44.40
  -3  -6   2  664.93   44.20
   2   6  -2 1002.50   75.39
   2   6  -2 1109.19   75.09
   2   6  -2 1237.78   75.09
  -2  -6   2 1137.29   74.89
  -2  -6   2 1045.20   75.09
  -2  -6   2 1128.99   74.99
   1   6  -2  135.09    9.50
   1   6  -2  129.59    9.80
   1   6  -2  121.99    9.50
  -1  -6   2  129.59    9.40
  -1  -6   2  133.89    9.00
  -1  -6   2  128.39    9.30
   0   6  -2  182.08   12.50
   0   6  -2  151.58   12.20
   0   6  -2  167.58   12.40
   0  -6   2  180.58   11.90
   0  -6   2  179.18   12.30
   0  -6   2  177.78   12.30
  -1   6  -2  115.59    9.20
  -1   6  -2  129.19    9.40
   1  -6   2  124.59    8.50
   1  -6   2  124.49    9.00
   1  -6   2  114.69    9.00
  -2   6  -2  584.34   39.40
  -2   6  -2  593.94   39.60
   2  -6   2  560.64   39.30
   2  -6   2  574.44   39.30
   2  -6   2  566.44   39.00
  -3   6  -2   23.20    3.70
  -3   6  -2   25.20    3.40
   3  -6   2   21.30    2.50
   3  -6   2   22.60    3.10
  -4   6  -2  293.97   20.90
  -4   6  -2  306.87   20.30
  -4   6  -2  285.27   21.10
   4  -6   2  322.17   20.70
   4  -6   2  278.47   20.70
   4  -6   2  281.87   20.20
  -5   6  -2   93.79    6.70
  -5   6  -2   80.69    8.40
  -5   6  -2   81.09    7.90
   5  -6   2   86.79    7.50
   5  -6   2   96.49    6.60
   5  -6   2   83.49    7.50
  -6   6  -2   83.09    8.80
  -6   6  -2   83.69    8.40
  -6   6  -2   83.79    6.70
   6  -6   2   90.99    7.60
   6  -6   2   88.09    7.70
   6  -6   2   87.49    6.50
  -7   6  -2  298.77   21.80
  -7   6  -2  296.17   21.40
  -7   6  -2  296.67   20.40
   7  -6   2  289.27   20.90
   7  -6   2  268.27   20.10
   7  -6   2  303.97   20.80
  -8   6  -2  190.98   15.00
  -8   6  -2  182.18   12.90
  -8   6  -2  180.58   14.20
   8  -6   2  170.38   13.60
   8  -6   2  168.98   12.50
   8  -6   2  170.38   13.50
  -9   6  -2   -0.60    4.80
  -9   6  -2   -0.10    4.60
  -9   6  -2    1.90    2.00
   9  -6   2    1.10    1.80
   9  -6   2    0.00    4.20
   9  -6   2    2.30    3.80
 -10   6  -2    9.90    5.40
 -10   6  -2    0.00    5.60
 -10   6  -2   -0.80    1.70
  10  -6   2    7.80    4.40
  10  -6   2   -0.60    5.00
  10  -6   2   -0.20    1.10
 -11   6  -2    0.60    2.00
 -11   6  -2    5.90    6.10
 -11   6  -2   10.00    5.90
  11  -6   2    4.20    4.10
  11  -6   2    7.50    5.50
  11  -6   2    3.30    1.80
 -12   6  -2  194.58   18.80
  12  -6   2  240.08   17.00
  12  -6   2  193.48   16.60
 -13   6  -2   91.49   11.90
 -13   6  -2   84.49   10.10
  13  -6   2   88.89   10.30
  13  -6   2   63.19    8.00
 -14   6  -2   10.10    7.30
 -14   6  -2   -0.20    6.50
  14  -6   2   10.80    5.80
  14  -6   2   -7.30    5.60
 -15   6  -2    0.70    5.80
  15  -6   2   -6.60    4.20
 -16   6  -2   38.60    7.10
  16   5  -2  -11.30    5.40
 -16  -5   2    3.70    4.90
 -16  -5   2   -0.50    2.50
  15   5  -2   -2.50    5.90
 -15  -5   2   -1.10    2.60
 -15  -5   2    6.40    4.90
  14   5  -2    4.60    6.30
 -14  -5   2    6.30    5.30
 -14  -5   2   -8.50    4.60
  13   5  -2   -1.80    6.30
 -13  -5   2   -2.60    5.00
 -13  -5   2    0.50    2.80
 -13  -5   2   -2.80    4.30
  12   5  -2    4.70    5.90
 -12  -5   2    9.80    4.50
 -12  -5   2   14.90    5.70
 -12  -5   2    6.60    5.50
 -12  -5   2    6.30    2.80
  11   5  -2   56.79    9.10
 -11  -5   2   72.89   10.40
 -11  -5   2   58.49    7.90
 -11  -5   2   85.99    8.30
 -11  -5   2   74.19    6.40
  10   5  -2   21.00    7.30
 -10  -5   2    8.50    2.20
 -10  -5   2    6.80    4.40
 -10  -5   2    8.90    6.30
 -10  -5   2    5.00    3.50
   9   5  -2    6.60    5.90
   9   5  -2    2.80    3.60
  -9  -5   2    0.30    3.40
  -9  -5   2    1.30    7.50
  -9  -5   2    0.00    2.60
  -9  -5   2    0.90    1.60
   8   5  -2    0.90    5.50
   8   5  -2   -3.60    2.20
  -8  -5   2    4.40    6.50
  -8  -5   2    2.70    3.30
  -8  -5   2    3.70    1.30
  -8  -5   2    3.70    2.40
   7   5  -2   -0.40    1.70
   7   5  -2   -1.90    2.70
   7   5  -2    9.90    5.40
  -7  -5   2   -1.30    3.00
  -7  -5   2    2.10    1.10
  -7  -5   2    4.80    5.50
  -7  -5   2    4.20    2.10
   6   5  -2   -0.20    2.00
   6   5  -2    1.10    1.70
   6   5  -2   -6.10    5.90
  -6  -5   2    1.40    2.40
  -6  -5   2    1.10    1.00
  -6  -5   2   -1.40    4.80
  -6  -5   2    2.90    1.90
   5   5  -2   -0.40    3.80
   5   5  -2   -1.50    1.90
   5   5  -2   -2.10    1.40
  -5  -5   2    0.30    4.50
  -5  -5   2    0.70    2.00
  -5  -5   2    0.00    0.90
  -5  -5   2   -1.70    1.50
   4   5  -2  135.89    9.60
   4   5  -2  124.59    9.50
   4   5  -2  131.29   11.10
  -4  -5   2  126.09    9.60
  -4  -5   2  144.19    9.40
  -4  -5   2  131.99    9.20
   3   5  -2   15.50    2.60
   3   5  -2   23.70    4.20
   3   5  -2   12.30    2.10
  -3  -5   2   15.40    1.50
  -3  -5   2   18.00    2.20
  -3  -5   2   12.20    2.10
   2   5  -2    6.60    1.80
   2   5  -2   11.20    3.30
   2   5  -2    9.20    2.20
  -2  -5   2    4.10    1.00
  -2  -5   2    5.60    1.60
  -2  -5   2    6.30    1.60
   1   5  -2  152.08   10.60
   1   5  -2  133.39   10.20
   1   5  -2  138.19   10.20
  -1  -5   2  137.49    9.80
  -1  -5   2  134.79   10.10
  -1  -5   2  157.98   10.10
   0   5  -2  156.38   10.70
   0   5  -2  154.98   10.80
   0  -5   2  134.99   10.20
   0  -5   2  143.39   10.50
   0  -5   2  156.78   10.50
  -1   5  -2  126.79    9.30
  -1   5  -2  127.19    9.50
   1  -5   2  127.79    9.10
   1  -5   2  124.19    8.80
  -2   5  -2   53.49    4.80
  -2   5  -2   48.90    5.10
   2  -5   2   48.90    4.50
   2  -5   2   47.40    3.80
  -3   5  -2    1.90    2.80
  -3   5  -2    0.20    1.10
  -3   5  -2    4.10    2.70
   3  -5   2   -1.50    2.50
   3  -5   2   -0.40    1.10
   3  -5   2   -1.40    2.10
  -4   5  -2  237.68   16.00
  -4   5  -2  203.68   15.30
  -4   5  -2  225.48   16.30
   4  -5   2  195.88   15.20
   4  -5   2  221.08   15.70
   4  -5   2  247.98   15.70
  -5   5  -2  232.58   16.30
  -5   5  -2  262.97   17.00
  -5   5  -2  213.38   17.30
   5  -5   2  244.08   16.70
   5  -5   2  226.28   16.70
   5  -5   2  226.68   16.20
  -6   5  -2   10.90    3.80
  -6   5  -2    8.30    3.50
  -6   5  -2    5.10    1.80
   6  -5   2    3.60    2.80
   6  -5   2    9.20    3.40
   6  -5   2    3.30    1.40
  -7   5  -2    8.80    4.30
  -7   5  -2   11.90    3.60
  -7   5  -2    5.30    2.10
   7  -5   2    7.50    1.70
   7  -5   2   13.90    3.80
   7  -5   2   11.60    3.30
  -8   5  -2   89.09    9.40
  -8   5  -2   74.29    6.90
  -8   5  -2   93.49    8.30
   8  -5   2   79.59    7.80
   8  -5   2   88.69    8.00
   8  -5   2   82.69    6.40
  -9   5  -2   46.90    7.00
  -9   5  -2   35.30    5.50
  -9   5  -2   34.00    4.30
   9  -5   2   43.60    4.10
   9  -5   2   43.10    6.10
   9  -5   2   47.80    5.70
 -10   5  -2   28.10    6.40
 -10   5  -2   27.10    5.60
 -10   5  -2   17.80    3.40
  10  -5   2   37.60    5.10
 -11   5  -2    4.40    6.30
 -11   5  -2    8.20    3.10
 -11   5  -2    4.50    5.50
  11  -5   2    4.60    5.10
  11  -5   2   -0.30    4.40
 -12   5  -2    6.20    5.80
 -12   5  -2   13.40    7.20
  12  -5   2   15.90    4.40
  12  -5   2   16.20    5.80
 -13   5  -2    1.40    2.50
 -13   5  -2   10.30    6.20
 -13   5  -2    1.70    6.50
  13  -5   2    2.80    6.00
  13  -5   2    5.20    4.50
 -14   5  -2    3.50    5.90
 -14   5  -2   -2.10    6.70
  14  -5   2    0.80    5.10
  14  -5   2   -0.70    5.70
 -15   5  -2    3.00    7.20
 -15   5  -2   10.60    6.80
  15  -5   2    7.30    5.00
 -16   5  -2    5.40    5.90
  16   4  -2   16.00    5.40
 -16  -4   2   34.70    6.20
 -16  -4   2   19.70    3.60
  15   4  -2    6.80    6.30
 -15  -4   2    6.00    3.00
 -15  -4   2    8.20    5.20
  14   4  -2   13.00    6.90
 -14  -4   2   19.40    5.80
 -14  -4   2   28.30    5.90
 -14  -4   2   18.30    3.70
  13   4  -2   29.40    7.30
 -13  -4   2   26.40    6.40
 -13  -4   2   23.50    3.70
  12   4  -2   17.70    7.30
 -12  -4   2    1.40    4.50
 -12  -4   2    4.20    5.60
 -12  -4   2    2.40    2.60
 -12  -4   2    6.60    5.10
  11   4  -2  464.55   34.80
 -11  -4   2  502.65   34.00
 -11  -4   2  445.56   32.30
 -11  -4   2  467.45   33.00
  10   4  -2   64.59    9.10
 -10  -4   2   51.29    7.50
 -10  -4   2   40.00    6.20
 -10  -4   2   48.80    4.80
 -10  -4   2   50.59    6.50
   9   4  -2  232.98   19.20
  -9  -4   2  239.78   17.20
  -9  -4   2  253.17   17.80
  -9  -4   2  206.28   18.80
  -9  -4   2  245.08   16.40
   8   4  -2  244.48   18.00
   8   4  -2  209.48   15.70
  -8  -4   2  200.78   15.60
  -8  -4   2  225.38   15.10
  -8  -4   2  210.48   16.20
  -8  -4   2  228.18   17.70
   7   4  -2    7.60    2.20
   7   4  -2    1.00    4.60
   7   4  -2    7.30    2.60
  -7  -4   2    3.70    2.40
  -7  -4   2    5.60    5.60
  -7  -4   2    6.30    2.80
  -7  -4   2    5.70    1.20
   6   4  -2  439.46   33.20
   6   4  -2  482.45   34.30
   6   4  -2  454.85   33.20
  -6  -4   2  518.45   32.90
  -6  -4   2  528.15   34.20
  -6  -4   2  462.65   33.50
  -6  -4   2  511.45   33.20
   5   4  -2  225.78   16.10
   5   4  -2  200.78   14.70
   5   4  -2  191.58   14.70
  -5  -4   2  216.58   14.90
  -5  -4   2  198.78   14.60
  -5  -4   2  230.58   14.40
   4   4  -2 5406.76  376.86
   4   4  -2 5787.22  377.36
   3   4  -2   15.50    2.40
   3   4  -2   13.10    2.10
  -3  -4   2   19.50    1.70
  -3  -4   2   14.40    2.00
  -3  -4   2   14.70    1.80
   2   4  -2  739.53   46.90
   2   4  -2  644.24   46.90
  -2  -4   2  686.93   46.80
  -2  -4   2  705.53   46.70
  -2  -4   2  683.83   46.80
   1   4  -2 1560.94  106.89
   1   4  -2 1562.44  106.89
  -1  -4   2 1563.84  106.79
  -1  -4   2 1746.43  106.69
  -1  -4   2 1482.35  106.69
  -1   4  -2 5205.68  346.77
  -1   4  -2 5089.79  346.67
  -2   4  -2 2676.13  187.58
  -2   4  -2 2780.12  187.48
   2  -4   2 2836.82  187.38
   2  -4   2 2896.61  187.38
   2  -4   2 2711.43  187.18
  -4   4  -2   78.49    5.80
  -4   4  -2   73.49    6.50
  -4   4  -2   76.19    7.00
   4  -4   2   76.09    6.30
   4  -4   2   73.19    6.30
   4  -4   2   74.99    5.50
  -5   4  -2   50.99    4.20
  -5   4  -2   42.20    5.20
  -5   4  -2   47.40    5.20
   5  -4   2   42.20    3.80
   5  -4   2   47.70    5.00
   5  -4   2   47.70    4.90
  -6   4  -2 1152.78   82.89
  -6   4  -2 1219.78   83.29
  -6   4  -2 1235.58   82.69
   6  -4   2 1251.87   82.49
   6  -4   2 1246.28   82.89
  -7   4  -2   38.40    5.40
  -7   4  -2   43.00    4.10
  -7   4  -2   35.90    4.60
   7  -4   2   35.40    3.50
   7  -4   2   39.00    4.50
   7  -4   2   44.40    4.90
  -8   4  -2  439.96   30.30
  -8   4  -2  412.56   30.70
  -8   4  -2  442.66   31.40
   8  -4   2  475.65   30.70
   8  -4   2  409.36   30.10
   8  -4   2  445.46   30.00
   8  -4   2  455.95   30.70
  -9   4  -2  179.98   14.10
  -9   4  -2  157.18   12.20
  -9   4  -2  159.68   13.00
   9  -4   2  177.68   12.80
   9  -4   2  169.28   11.50
   9  -4   2  159.68   11.90
   9  -4   2  144.49   12.60
 -10   4  -2   19.10    3.50
 -10   4  -2   15.70    4.50
 -10   4  -2   15.70    6.00
  10  -4   2   23.80    3.40
  10  -4   2   11.80    4.30
  10  -4   2   21.80    5.40
 -11   4  -2   49.30    8.30
 -11   4  -2   36.60    5.00
 -11   4  -2   55.49    7.50
  11  -4   2   49.70    6.20
  11  -4   2   48.90    6.80
 -12   4  -2  698.53   47.30
 -12   4  -2  664.23   48.30
 -12   4  -2  666.83   46.50
  12  -4   2  687.33   46.90
  12  -4   2  647.34   46.80
 -13   4  -2    1.50    5.30
 -13   4  -2   -0.30    3.00
 -13   4  -2   -1.10    6.80
  13  -4   2    4.00    4.40
  13  -4   2   11.90    6.50
 -14   4  -2   27.50    8.30
 -14   4  -2   25.20    7.10
 -14   4  -2   20.60    4.10
 -15   4  -2    1.40    5.90
 -15   4  -2   11.80    8.20
  15  -4   2   -1.30    3.80
 -17   4  -2    6.70    6.90
 -17  -3   2   -6.30    5.10
  16   3  -2    6.10    5.40
 -16  -3   2    6.20    3.00
 -16  -3   2   18.20    5.90
  15   3  -2   14.50    6.70
 -15  -3   2   16.10    3.50
 -15  -3   2   23.20    6.20
  14   3  -2    3.20    5.90
 -14  -3   2    1.00    5.10
 -14  -3   2    1.70    5.60
 -14  -3   2    3.10    2.80
  13   3  -2   25.20    6.80
 -13  -3   2   16.80    6.00
 -13  -3   2   21.40    3.80
 -13  -3   2   34.10    6.10
  12   3  -2   36.70    8.00
 -12  -3   2   32.60    6.90
 -12  -3   2   19.60    3.50
 -12  -3   2   19.90    5.60
 -12  -3   2   20.50    4.90
  11   3  -2   18.80    6.60
 -11  -3   2   16.00    3.00
 -11  -3   2   29.70    6.00
 -11  -3   2   14.00    5.20
 -11  -3   2   17.60    4.70
  10   3  -2   -5.30    2.20
  10   3  -2    2.00    6.00
  10   3  -2   11.60    3.80
 -10  -3   2    3.10    2.20
 -10  -3   2    2.50    4.70
 -10  -3   2    0.30    3.60
 -10  -3   2    1.30    4.60
   9   3  -2   19.40    6.60
  -9  -3   2   24.40    6.10
  -9  -3   2   21.50    4.10
  -9  -3   2   16.10    4.60
   8   3  -2    7.80    5.40
   8   3  -2   11.20    3.40
   8   3  -2    8.40    2.50
  -8  -3   2   11.30    5.30
  -8  -3   2    8.50    3.50
  -8  -3   2    9.60    2.60
  -8  -3   2    6.00    1.50
   7   3  -2   46.30    4.70
   7   3  -2   35.00    6.00
  -7  -3   2   49.60    5.50
  -7  -3   2   51.99    4.80
  -7  -3   2   48.00    3.80
  -7  -3   2   59.49    7.70
   6   3  -2    3.10    2.50
   6   3  -2    5.80    4.50
   6   3  -2    3.80    2.00
  -6  -3   2    4.80    2.50
  -6  -3   2    6.80    2.10
  -6  -3   2    6.00    4.60
  -6  -3   2    2.50    1.00
   5   3  -2   31.30    5.30
   5   3  -2   30.90    3.30
   5   3  -2   31.30    3.80
  -5  -3   2   28.20    2.60
  -5  -3   2   34.50    3.60
  -5  -3   2   32.90    3.20
  -5  -3   2   35.40    5.80
   4   3  -2  153.58   11.30
   4   3  -2  164.28   11.30
  -4  -3   2  146.89   10.80
  -4  -3   2  159.78   11.00
  -4  -3   2  169.18   11.30
   3   3  -2   22.80    2.50
   3   3  -2   26.70    2.70
  -3  -3   2   22.60    1.90
  -3  -3   2   28.00    2.60
  -3  -3   2   18.50    2.20
   2   3  -2   31.70    3.30
   2   3  -2   31.70    3.30
  -2  -3   2   39.70    3.00
  -2  -3   2   36.90    2.60
  -2  -3   2   35.80    2.90
   1   3  -2  174.88   12.90
   1   3  -2  182.48   12.90
  -1  -3   2  176.88   12.60
  -1  -3   2  197.58   12.70
  -1  -3   2  194.08   12.70
   0   3  -2   22.90    2.50
   0   3  -2   18.00    2.50
   0  -3   2   16.70    2.00
   0  -3   2   18.30    1.70
   0  -3   2   22.60    2.10
  -1   3  -2 1066.99   72.99
  -1   3  -2 1075.49   73.09
   1  -3   2 1108.29   72.89
   1  -3   2 1088.39   72.79
   1  -3   2 1061.79   72.89
  -2   3  -2   15.00    2.50
  -2   3  -2   19.50    2.60
  -2   3  -2   16.50    1.70
   2  -3   2   14.10    2.10
   2  -3   2   15.90    2.30
  -3   3  -2    1.40    2.40
  -3   3  -2    0.90    2.10
  -3   3  -2    1.60    1.10
   3  -3   2    1.30    0.80
   3  -3   2    1.80    1.90
   3  -3   2    3.30    1.90
  -4   3  -2  242.08   15.30
  -4   3  -2  204.28   15.60
  -4   3  -2  219.48   15.00
   4  -3   2  216.38   14.80
   4  -3   2  226.08   15.20
   4  -3   2  187.98   15.20
  -5   3  -2   95.29    7.30
  -5   3  -2  107.29    8.40
   5  -3   2   96.89    7.00
   5  -3   2   95.09    7.70
  -6   3  -2   66.59    5.80
  -6   3  -2   54.59    6.70
   6  -3   2   68.39    5.80
   6  -3   2   48.40    5.50
   6  -3   2   61.09    4.50
   6  -3   2   52.09    4.80
  -7   3  -2   46.80    5.10
  -7   3  -2   37.30    5.50
   7  -3   2   41.40    3.40
   7  -3   2   28.80    4.20
   7  -3   2   38.30    4.10
   7  -3   2   48.80    5.50
  -8   3  -2  233.88   17.30
  -8   3  -2  236.98   16.60
   8  -3   2  224.08   15.50
   8  -3   2  241.28   16.40
   8  -3   2  197.28   15.90
  -9   3  -2   43.50    6.70
  -9   3  -2   33.60    5.30
   9  -3   2   52.09    5.10
   9  -3   2   39.00    5.10
 -10   3  -2   39.60    7.20
 -10   3  -2   43.70    6.30
 -10   3  -2   52.89    5.30
  10  -3   2   70.49    7.50
  10  -3   2   64.39    6.70
 -11   3  -2    5.50    3.10
 -11   3  -2    1.50    4.70
 -11   3  -2    7.90    6.20
  11  -3   2    5.60    3.50
  11  -3   2    9.90    4.20
  11  -3   2    6.40    5.20
 -12   3  -2    2.00    3.40
 -12   3  -2    9.20    7.00
 -12   3  -2    7.60    5.60
  12  -3   2    4.70    3.70
  12  -3   2    4.90    4.40
 -13   3  -2  141.89   14.30
 -13   3  -2  142.99   15.80
  13  -3   2  170.08   13.50
 -14   3  -2   46.30    7.60
 -14   3  -2   27.50    4.80
 -14   3  -2   29.20    8.70
  14  -3   2   23.40    5.40
 -15   3  -2   41.20    7.40
 -15   3  -2   28.80    4.70
 -15   3  -2    9.10    7.90
  15  -3   2   22.10    4.90
 -16   3  -2    7.20    6.10
 -17  -2   2   -1.00    5.40
  16   2  -2   11.20    5.40
 -16  -2   2    9.00    5.60
 -16  -2   2    1.70    2.80
  15   2  -2    6.40    5.80
 -15  -2   2    0.50    2.70
 -15  -2   2    3.90    5.50
 -15  -2   2    0.60    7.40
  14   2  -2    4.80    6.00
 -14  -2   2    8.60    3.20
 -14  -2   2   12.50    6.60
 -14  -2   2   10.00    5.70
 -13  -2   2   25.00    5.70
 -13  -2   2   21.50    6.50
 -13  -2   2   24.70    3.70
  12   2  -2  214.78   19.50
 -12  -2   2  218.78   16.60
 -12  -2   2  246.48   18.10
 -12  -2   2  239.58   19.10
  11   2  -2   31.50    7.30
 -11  -2   2   47.30    6.70
 -11  -2   2   36.50    4.10
 -11  -2   2   38.40    6.50
  10   2  -2   20.30    6.90
  10   2  -2    2.70    4.60
 -10  -2   2   11.80    3.90
 -10  -2   2   12.70    4.90
 -10  -2   2   12.10    2.40
 -10  -2   2   12.60    4.90
   9   2  -2  646.14   44.50
   9   2  -2  632.94   44.50
   9   2  -2  636.34   45.70
  -9  -2   2  658.33   44.10
  -9  -2   2  581.34   45.20
  -9  -2   2  681.43   44.60
  -9  -2   2  708.33   45.20
   8   2  -2   72.39    6.50
   8   2  -2   74.49    7.00
   8   2  -2   67.19    9.00
  -8  -2   2   79.79    6.60
  -8  -2   2   61.19    8.40
  -8  -2   2   79.99    5.70
  -8  -2   2   71.29    7.30
   7   2  -2  378.16   26.80
   7   2  -2  364.96   25.70
   7   2  -2  376.56   25.70
  -7  -2   2  372.76   26.00
  -7  -2   2  357.86   25.60
  -7  -2   2  346.27   26.50
  -7  -2   2  400.76   25.30
   6   2  -2   18.90    2.80
   6   2  -2    3.70    4.20
  -6  -2   2   10.20    1.30
  -6  -2   2    7.80    4.60
  -6  -2   2   11.70    2.20
   5   2  -2  432.86   30.30
   5   2  -2  470.95   30.40
  -5  -2   2  400.16   30.80
  -5  -2   2  449.76   30.50
  -5  -2   2  497.55   30.00
  -5  -2   2  410.66   30.20
   4   2  -2  520.45   35.30
   4   2  -2  488.75   35.20
  -4  -2   2  536.05   34.90
  -4  -2   2  505.75   35.10
  -4  -2   2  545.05   35.60
  -4  -2   2  506.55   35.20
   3   2  -2 1823.22  116.49
  -3  -2   2 1724.13  116.39
  -3  -2   2 1669.63  116.29
  -3  -2   2 1707.43  116.59
  -3  -2   2 1706.93  116.19
   2   2  -2  281.57   19.30
   2   2  -2  285.67   19.30
  -2  -2   2  305.27   19.10
  -2  -2   2  259.27   19.80
  -2  -2   2  280.97   19.10
  -2  -2   2  275.97   19.20
   1   2  -2 2836.02  191.08
   0   2  -2 1030.40   69.59
   0  -2   2 1064.29   69.39
   0  -2   2  994.20   69.39
  -1   2  -2 2273.17  156.68
   1  -2   2 2357.86  156.58
   1  -2   2 2148.39  156.58
   1  -2   2 2518.05  156.48
  -2   2  -2 3701.93  266.57
   2  -2   2 4209.48  266.27
  -3   2  -2  612.04   43.70
  -3   2  -2  619.04   43.50
  -3   2  -2  681.93   43.40
   3  -2   2  683.43   43.50
   3  -2   2  627.74   43.30
   3  -2   2  624.84   43.50
  -4   2  -2  670.93   44.10
  -4   2  -2  629.34   43.70
  -4   2  -2  596.24   43.80
   4  -2   2  661.73   43.60
   4  -2   2  699.73   43.90
   4  -2   2  614.74   43.80
  -5   2  -2  469.95   34.10
  -5   2  -2  521.85   33.90
  -5   2  -2  478.15   34.40
   5  -2   2  542.55   33.80
   5  -2   2  512.45   34.10
   5  -2   2  463.75   34.00
  -6   2  -2  137.29   10.90
  -6   2  -2  143.59   10.40
   6  -2   2  156.58   10.90
   6  -2   2  155.48   10.20
   6  -2   2  127.69   10.90
   6  -2   2  158.68   10.80
  -7   2  -2   59.29    5.70
  -7   2  -2   55.89    4.80
   7  -2   2   61.29    4.40
   7  -2   2   53.69    5.40
   7  -2   2   47.70    5.70
   7  -2   2   63.29    5.70
  -8   2  -2  164.68   11.80
  -8   2  -2  166.18   12.40
   8  -2   2  167.68   12.30
   8  -2   2  143.69   12.30
   8  -2   2  178.28   12.40
   8  -2   2  165.58   11.40
  -9   2  -2  104.59    8.30
  -9   2  -2  114.79   10.50
  -9   2  -2  107.89    9.30
   9  -2   2   93.29    9.30
   9  -2   2  113.99    9.00
 -10   2  -2   45.10    4.40
 -10   2  -2   32.00    5.40
 -10   2  -2   35.30    6.60
  10  -2   2   31.70    5.70
  10  -2   2   36.90    4.90
 -11   2  -2  257.27   20.00
 -11   2  -2  250.17   17.50
 -11   2  -2  257.07   18.70
  11  -2   2  241.78   17.90
  11  -2   2  212.08   18.00
 -12   2  -2  500.05   36.40
 -12   2  -2  514.95   35.20
  12  -2   2  460.85   34.60
  12  -2   2  496.25   34.50
 -13   2  -2  126.29   11.10
 -13   2  -2  113.39   14.40
 -13   2  -2  156.18   13.10
  13  -2   2  127.39   11.50
 -14   2  -2    0.60    6.70
 -14   2  -2   -3.20    5.60
 -14   2  -2    2.30    3.50
  14  -2   2    5.60    3.40
  14  -2   2   -6.00    3.90
 -15   2  -2    8.60    6.30
 -15   2  -2   21.60    7.80
 -15   2  -2    4.10    3.70
 -16   2  -2   15.50    6.10
 -16   2  -2    7.70    3.70
 -17   2  -2   27.20    6.70
 -17  -1   2    7.60    5.50
  16   1  -2    5.40    5.20
 -16  -1   2    4.20    5.60
  15   1  -2   -0.20    5.20
 -15  -1   2   -3.70    5.50
 -15  -1   2    6.80    7.40
 -15  -1   2    0.30    2.90
  14   1  -2   87.39   10.40
 -14  -1   2   64.59    7.00
 -14  -1   2   79.19   10.10
  13   1  -2    6.00    5.70
  13   1  -2   -4.40    3.10
 -13  -1   2    4.60    4.90
 -13  -1   2    0.10    5.50
 -13  -1   2   -0.70    2.60
  12   1  -2   14.00    6.20
  12   1  -2    0.10    4.10
 -12  -1   2    8.70    4.80
 -12  -1   2    4.30    5.40
 -12  -1   2    2.20    2.70
  11   1  -2    0.70    2.50
  11   1  -2    8.80    5.60
 -11  -1   2    7.00    4.40
 -11  -1   2    4.10    2.70
 -11  -1   2    6.90    5.10
  10   1  -2   88.19    8.00
  10   1  -2  113.49   11.20
 -10  -1   2   78.69    7.10
 -10  -1   2   73.39    9.00
 -10  -1   2   97.39    8.50
 -10  -1   2  104.99    9.80
   9   1  -2    7.30    5.20
   9   1  -2    6.00    3.80
   9   1  -2    6.50    2.90
  -9  -1   2    4.10    3.80
  -9  -1   2    6.90    4.20
  -9  -1   2    8.30    1.90
  -9  -1   2    6.70    3.40
   8   1  -2   83.89    7.60
   8   1  -2   76.69    7.10
  -8  -1   2   97.09    8.00
  -8  -1   2   88.59    8.50
  -8  -1   2   72.49    6.90
   7   1  -2   15.10    3.20
   7   1  -2    5.80    4.50
   7   1  -2   17.90    3.00
  -7  -1   2   16.50    1.90
  -7  -1   2   13.30    2.60
  -7  -1   2   10.60    4.00
  -7  -1   2   17.50    3.60
   6   1  -2    4.80    2.60
   6   1  -2    4.00    2.30
  -6  -1   2    2.50    1.10
  -6  -1   2    5.20    2.70
  -6  -1   2    7.30    4.00
  -6  -1   2    4.10    2.30
   5   1  -2    4.50    2.20
   5   1  -2    2.20    2.10
  -5  -1   2    4.20    1.60
  -5  -1   2    5.10    2.30
  -5  -1   2    2.80    0.90
  -5  -1   2    3.30    3.80
   4   1  -2   48.10    4.40
   4   1  -2   43.90    4.40
  -4  -1   2   52.69    4.50
  -4  -1   2   52.99    3.60
   3   1  -2   83.89    6.90
  -3  -1   2   96.09    6.40
  -3  -1   2   85.69    6.80
  -3  -1   2  101.19    6.60
   2   1  -2   28.90    3.20
   2   1  -2   31.40    3.20
  -2  -1   2   29.10    2.30
  -2  -1   2   35.30    4.60
  -2  -1   2   32.10    2.50
  -2  -1   2   31.80    2.90
   1   1  -2   23.70    2.30
  -1  -1   2   22.40    2.00
   0   1  -2  294.37   19.40
   0  -1   2  275.37   19.30
  -1   1  -2  564.94   38.40
   1  -1   2  569.04   38.30
  -2   1  -2   61.99    5.10
  -2   1  -2   71.89    5.40
  -2   1  -2   67.89    4.80
   2  -1   2   65.99    5.10
  -3   1  -2   95.89    6.80
   3  -1   2   87.99    6.70
  -4   1  -2  143.89    9.00
  -4   1  -2  127.39    9.20
  -4   1  -2  129.99    9.50
   4  -1   2  126.29    9.20
   4  -1   2  122.39    8.80
   4  -1   2  128.69    9.30
   4  -1   2  122.69    9.20
  -5   1  -2   92.39    6.40
  -5   1  -2   77.09    6.80
  -5   1  -2   87.19    6.00
   5  -1   2   76.49    5.70
   5  -1   2   74.09    6.50
   5  -1   2   79.69    6.50
   5  -1   2   84.29    6.40
  -6   1  -2   66.99    6.60
  -6   1  -2   74.99    5.50
   6  -1   2   82.69    6.50
   6  -1   2   66.49    6.00
   6  -1   2   67.89    5.10
  -7   1  -2    2.80    1.50
  -7   1  -2    4.60    3.10
  -7   1  -2    1.50    2.30
   7  -1   2    3.20    1.00
   7  -1   2    4.30    2.80
   7  -1   2    2.30    2.80
   7  -1   2    3.60    2.50
  -8   1  -2  172.48   13.90
  -8   1  -2  159.88   12.60
   8  -1   2  196.68   13.50
   8  -1   2  185.38   13.10
  -9   1  -2    4.80    2.90
  -9   1  -2   -0.20    3.80
  -9   1  -2   -0.90    1.80
   9  -1   2    5.90    3.90
   9  -1   2    4.40    3.10
   9  -1   2    4.70    2.80
 -10   1  -2   -0.40    2.00
 -10   1  -2    3.30    3.90
  10  -1   2   -0.70    4.30
  10  -1   2    1.20    3.00
  10  -1   2    4.60    3.60
 -11   1  -2   87.99   10.60
 -11   1  -2   68.89    9.30
  11  -1   2  108.09    9.60
  11  -1   2   94.39    8.40
 -12   1  -2   17.50    3.60
 -12   1  -2   19.00    5.30
 -12   1  -2   34.30    7.60
  12  -1   2   15.00    4.80
  12  -1   2    4.60    4.80
 -13   1  -2    9.80    6.00
 -13   1  -2   -1.60    3.00
 -13   1  -2   -4.30    6.70
  13  -1   2    3.50    4.60
  13  -1   2    6.10    3.30
 -14   1  -2    2.60    6.20
 -14   1  -2    5.60    3.80
 -14   1  -2    2.70    7.20
  14  -1   2   -0.60    3.40
  14  -1   2   -2.20    4.30
 -15   1  -2    4.00    7.30
 -15   1  -2   -0.80    3.40
 -15   1  -2    2.50    5.90
  15  -1   2   -2.80    4.50
 -16   1  -2    5.50    3.70
 -16   1  -2    8.20   12.90
 -16   1  -2   18.40    6.70
 -17   1  -2    5.30    6.10
 -17   0   2   16.50    5.60
  16   0  -2    3.80    5.40
 -16   0   2    0.10    3.10
 -16   0   2    0.90    5.50
  15   0  -2   12.70    5.50
 -15   0   2   14.80    6.20
 -15   0   2    4.00    7.30
  14   0  -2    1.60    5.50
  14   0  -2    4.80    3.60
 -14   0   2    2.10    5.30
 -14   0   2   -2.40    6.90
 -14   0   2    1.00    2.90
  13   0  -2    6.50    5.70
  13   0  -2   14.30    4.90
 -13   0   2   -4.80    5.30
 -13   0   2    5.70    6.20
 -13   0   2    2.90    2.70
  12   0  -2   15.90    5.80
  12   0  -2   34.80    6.80
 -12   0   2   19.70    3.50
 -12   0   2   12.50    4.70
 -12   0   2   13.70    6.00
  11   0  -2  339.37   27.50
  11   0  -2  398.96   27.30
  11   0  -2  405.56   28.60
 -11   0   2  384.96   27.60
 -11   0   2  405.46   28.60
 -11   0   2  378.26   26.80
  10   0  -2  102.19    9.10
  10   0  -2   71.59    8.00
  10   0  -2   93.99   10.30
 -10   0   2   90.19    7.20
 -10   0   2   75.29    9.50
 -10   0   2   81.59    8.50
   9   0  -2   12.10    5.30
   9   0  -2   15.80    4.60
   9   0  -2   16.70    3.60
  -9   0   2    9.50    2.10
  -9   0   2   10.80    3.30
  -9   0   2   13.80    4.30
  -9   0   2   16.30    4.40
   8   0  -2   51.39    4.20
   8   0  -2   43.50    6.60
   8   0  -2   64.49    5.70
   8   0  -2   57.69    6.30
  -8   0   2   56.99    6.50
  -8   0   2   55.69    4.70
  -8   0   2   58.29    5.60
   7   0  -2    0.70    2.50
   7   0  -2    1.10    3.80
   7   0  -2    6.40    3.20
   7   0  -2    1.80    1.10
  -7   0   2    1.70    2.90
  -7   0   2    3.50    3.50
  -7   0   2    0.70    2.50
  -7   0   2    1.90    1.30
   6   0  -2  149.88   10.40
   6   0  -2  154.38   11.10
   6   0  -2  150.58   11.10
  -6   0   2  149.49   10.50
  -6   0   2  145.99   10.80
   5   0  -2  494.55   32.60
   5   0  -2  471.55   32.50
   5   0  -2  503.45   32.30
  -5   0   2  448.86   32.40
  -5   0   2  509.85   32.70
  -5   0   2  429.16   33.00
  -5   0   2  477.35   32.30
   4   0  -2 1231.98   77.79
   4   0  -2 1129.69   77.99
   4   0  -2 1166.68   78.09
  -4   0   2 1227.78   78.09
  -4   0   2 1217.78   77.79
  -4   0   2 1060.69   77.89
  -4   0   2 1044.50   78.19
   3   0  -2 3622.44  224.58
   3   0  -2 3411.06  224.78
   3   0  -2 3107.69  224.68
  -3   0   2 3203.48  224.78
   2   0  -2 1467.85   98.29
  -2   0   2 1445.56   98.19
   1   0  -2  723.93   49.20
  -1   0   2  732.43   49.10
  -2   0  -2 1229.08   85.19
   2   0   2 1295.67   85.09
   3   0   2 5013.10  337.57
  -4   0  -2   81.29    6.50
  -4   0  -2   92.89    6.30
  -4   0  -2   75.89    6.80
   4   0   2   88.89    6.70
   4   0   2   98.09    6.60
   4   0   2   99.19    7.00
  -5   0  -2   -1.30    2.10
  -5   0  -2    1.30    0.90
  -5   0  -2    0.70    1.70
  -5   0  -2    2.40    1.70
   5   0   2    0.20    1.60
   5   0   2    6.40    2.40
   5   0   2    1.20    2.10
  -6   0  -2   36.90    4.10
  -6   0  -2   27.00    2.70
  -6   0  -2   21.30    3.50
   6   0   2   29.30    4.10
   6   0   2   29.50    3.20
   6   0   2   34.10    4.20
  -7   0  -2   34.80    4.40
  -7   0  -2   32.00    3.40
  -7   0  -2   33.10    4.40
   7   0   2   38.90    4.30
   7   0   2   50.09    5.30
   7   0   2   38.40    4.20
  -8   0  -2   49.80    4.40
  -8   0  -2   53.09    5.70
  -8   0  -2   57.99    6.00
   8   0   2   46.30    6.40
   8   0   2   52.49    5.10
   8   0   2   50.39    5.80
  -9   0  -2  178.78   13.70
  -9   0  -2  188.78   14.30
  -9   0  -2  182.68   12.90
   9   0   2  187.08   13.30
   9   0   2  166.08   13.50
   9   0   2  181.28   14.20
 -10   0  -2  144.19   10.70
 -10   0  -2  142.39   11.60
 -10   0  -2  144.79   12.60
  10   0   2  154.98   11.00
  10   0   2  137.29   11.50
  10   0   2  132.09   12.20
 -11   0  -2  293.27   20.60
 -11   0  -2  299.67   21.50
 -11   0  -2  291.07   22.30
  11   0   2  279.87   21.80
 -12   0  -2   78.69    7.40
 -12   0  -2   88.39    9.60
  12   0   2   83.09   10.00
 -13   0  -2  136.99   12.50
 -13   0  -2  148.49   14.70
 -13   0  -2  123.99   10.50
  13   0   2  122.69   12.20
 -14   0  -2    6.40    7.50
 -14   0  -2    3.80    5.50
 -14   0  -2    4.50    3.20
  14   0   2    0.10    4.60
 -15   0  -2    6.80    7.00
 -15   0  -2   14.00    6.70
 -15   0  -2    6.60    3.90
  15   0   2    9.20    5.20
 -16   0  -2    3.40    6.00
 -16   0  -2    4.30    7.80
 -16   0  -2    2.90    3.60
  16   0   2   -5.00    4.30
 -17   0  -2    4.60    3.60
 -17   0  -2    4.90    5.50
 -17   1   2   -3.10    5.00
 -16   1   2    3.40    3.70
 -16   1   2   -0.70    5.10
  15  -1  -2    0.60    4.80
 -15   1   2    3.30    5.70
 -15   1   2    2.10    3.40
 -15   1   2   -3.70    7.20
  14  -1  -2   -4.70    5.10
 -14   1   2    5.30    5.60
 -14   1   2    9.10    7.70
  13  -1  -2    1.70    5.00
  13  -1  -2    2.50    4.90
  13  -1  -2   -2.40    3.70
 -13   1   2   -2.10    5.30
 -13   1   2    1.00    3.00
  12  -1  -2   17.70    6.70
  12  -1  -2   14.50    5.90
  12  -1  -2   25.10    4.50
 -12   1   2   20.60    6.70
 -12   1   2   15.80    5.30
 -12   1   2   13.00    3.10
  11  -1  -2   25.80    4.80
  11  -1  -2   26.70    6.00
 -11   1   2    9.30    6.10
 -11   1   2   19.20    3.40
 -11   1   2   23.20    5.00
  10  -1  -2   63.19    8.20
  10  -1  -2   81.79    7.40
 -10   1   2   87.39    9.20
 -10   1   2   55.19    6.00
 -10   1   2   61.89    7.60
   9  -1  -2   20.30    5.10
   9  -1  -2   21.70    4.80
  -9   1   2   15.80    4.60
  -9   1   2   11.90    3.50
  -9   1   2    9.30    2.30
   8  -1  -2    9.30    3.50
   8  -1  -2    5.60    1.40
   8  -1  -2    4.90    4.00
   8  -1  -2    7.60    3.00
  -8   1   2    9.60    1.90
  -8   1   2    9.90    4.10
  -8   1   2    9.90    3.80
  -8   1   2   13.50    3.50
   7  -1  -2    1.50    2.80
   7  -1  -2    3.40    1.30
   7  -1  -2    3.10    3.40
   7  -1  -2    4.00    3.80
  -7   1   2    0.30    2.60
  -7   1   2    4.00    3.30
  -7   1   2    3.40    3.30
  -7   1   2    2.70    1.60
   6  -1  -2   17.00    3.30
   6  -1  -2   26.00    2.50
  -6   1   2   24.80    2.50
  -6   1   2   27.70    3.30
  -6   1   2   15.70    3.50
  -6   1   2   22.50    4.00
   5  -1  -2   41.40    3.80
   5  -1  -2   28.10    2.90
   5  -1  -2   33.70    4.00
  -5   1   2   29.20    3.00
  -5   1   2   35.70    4.50
  -5   1   2   34.40    3.80
  -5   1   2   33.40    3.60
   4  -1  -2  115.59    8.20
   4  -1  -2  105.79    8.30
   4  -1  -2  119.99    7.90
  -4   1   2  120.09    7.90
  -4   1   2  114.09    8.20
  -4   1   2   98.89    8.90
  -4   1   2  114.39    8.50
   3  -1  -2  655.63   41.60
   3  -1  -2  557.34   41.70
   3  -1  -2  607.74   41.60
  -3   1   2  615.34   42.00
  -3   1   2  629.54   41.60
  -3   1   2  673.53   41.50
  -3   1   2  561.24   41.70
   2  -1  -2  178.18   12.20
   2  -1  -2  176.58   12.00
   2  -1  -2  162.88   12.30
  -2   1   2  185.68   12.30
   1  -1  -2  140.59   10.00
  -1   1   2  149.49   10.00
   0  -1  -2   66.89    4.70
   0  -1  -2   68.09    4.70
   0   1   2   71.09    4.70
  -1  -1  -2  452.55   31.50
  -1  -1  -2  482.85   31.50
  -2  -1  -2  198.88   12.70
   2   1   2  174.68   12.70
  -3  -1  -2    2.90    1.10
  -3  -1  -2    3.50    0.50
  -3  -1  -2    1.70    1.30
   3   1   2    1.00    1.10
   3   1   2    7.20    2.10
  -4  -1  -2  193.38   13.00
  -4  -1  -2  183.88   13.20
   4   1   2  183.48   13.00
   4   1   2  193.58   13.50
  -5  -1  -2  610.94   39.00
  -5  -1  -2  574.24   39.30
  -5  -1  -2  600.64   39.10
   5   1   2  570.84   39.10
   5   1   2  551.14   39.60
   5   1   2  548.95   39.10
  -6  -1  -2   25.50    3.50
  -6  -1  -2   28.70    2.60
  -6  -1  -2   34.20    3.80
  -6  -1  -2   29.20    3.30
   6   1   2   29.90    3.30
   6   1   2   30.40    4.10
  -7  -1  -2    0.80    2.00
  -7  -1  -2    0.80    2.00
  -7  -1  -2   -0.90    1.20
  -7  -1  -2    0.70    2.50
   7   1   2    1.30    2.60
   7   1   2    3.40    3.20
   7   1   2   -3.50    1.80
  -8  -1  -2    2.70    2.40
  -8  -1  -2    2.90    1.40
  -8  -1  -2    1.10    3.10
  -8  -1  -2    0.20    2.10
   8   1   2    7.00    3.70
   8   1   2    1.80    2.10
   8   1   2    1.00    3.10
  -9  -1  -2   12.50    3.40
  -9  -1  -2   12.40    4.00
  -9  -1  -2   13.90    2.20
   9   1   2   24.00    5.10
   9   1   2   11.50    2.80
 -10  -1  -2   15.20    4.20
 -10  -1  -2    8.50    2.20
 -10  -1  -2    8.40    4.20
  10   1   2    7.70    4.20
 -11  -1  -2  191.28   17.20
 -11  -1  -2  229.78   16.50
 -12  -1  -2    6.00    5.20
 -12  -1  -2    3.40    2.80
 -12  -1  -2    3.10    4.30
  12   1   2   13.30    6.00
  12   1   2    2.80    2.70
 -13  -1  -2  104.29   10.90
 -13  -1  -2   81.49    8.30
  13   1   2  113.59   11.20
 -14  -1  -2    2.60    7.20
 -14  -1  -2    3.10    3.20
 -14  -1  -2    2.30    5.20
  14   1   2    4.10    5.30
 -15  -1  -2    3.10    3.30
 -15  -1  -2   10.10    7.80
 -15  -1  -2    8.00    6.10
  15   1   2    9.70    5.40
 -16  -1  -2   -4.90   11.30
 -16  -1  -2   -2.30    5.80
 -16  -1  -2   -0.80    3.50
  16   1   2    1.40    5.00
 -17  -1  -2   -0.10    5.80
 -17  -1  -2    2.60    3.40
 -17   2   2    5.10    6.30
 -16   2   2    8.40    5.50
  15  -2  -2    4.90    4.70
 -15   2   2   29.50    6.50
 -15   2   2   14.20    3.80
 -15   2   2   27.30    8.00
  14  -2  -2  156.88   13.90
 -14   2   2  182.28   15.10
 -14   2   2  183.78   16.90
 -14   2   2  155.78   13.00
  13  -2  -2    6.20    5.20
  13  -2  -2   -1.20    4.80
  13  -2  -2    0.00    3.90
 -13   2   2    1.90    5.60
 -13   2   2    1.70    6.90
  12  -2  -2    7.30    5.80
  12  -2  -2    8.20    5.20
  12  -2  -2   11.30    4.90
 -12   2   2    9.70    5.30
 -12   2   2   18.50    7.40
 -12   2   2    7.90    3.20
  11  -2  -2   29.50    6.10
  11  -2  -2   21.00    5.10
 -11   2   2   16.20    3.50
 -11   2   2   23.80    5.60
  10  -2  -2   60.39    6.50
  10  -2  -2   62.89    7.20
 -10   2   2   61.29    7.50
 -10   2   2   47.20    6.30
 -10   2   2   51.89    5.60
   9  -2  -2   96.49    7.90
   9  -2  -2   69.99    8.50
   9  -2  -2   78.69    8.30
   9  -2  -2   70.19    6.10
  -9   2   2   92.29    9.00
  -9   2   2   90.69    7.90
  -9   2   2   84.89    6.70
   8  -2  -2  271.57   17.80
   8  -2  -2  226.28   18.60
   8  -2  -2  261.97   19.00
   8  -2  -2  259.67   18.60
  -8   2   2  251.07   18.50
  -8   2   2  265.07   18.00
  -8   2   2  271.87   19.20
   7  -2  -2  188.88   14.50
   7  -2  -2  219.88   13.70
   7  -2  -2  206.48   14.50
  -7   2   2  198.58   13.90
  -7   2   2  182.18   14.80
  -7   2   2  181.28   14.20
   6  -2  -2  749.53   50.89
   6  -2  -2  768.92   50.49
   6  -2  -2  725.33   50.79
  -6   2   2  771.82   50.59
  -6   2   2  714.73   50.79
  -6   2   2  746.23   51.19
   5  -2  -2   13.60    1.90
   5  -2  -2   16.00    3.10
   5  -2  -2   22.00    3.10
  -5   2   2   18.30    2.90
  -5   2   2   21.90    3.40
  -5   2   2   18.80    2.00
   4  -2  -2  680.33   46.10
   4  -2  -2  697.63   46.20
  -4   2   2  662.13   46.10
  -4   2   2  677.53   46.00
  -4   2   2  681.33   46.30
  -3   2   2 4486.55  302.27
   2  -2  -2  709.23   45.90
   2  -2  -2  648.84   45.80
   2  -2  -2  706.23   45.80
  -2   2   2  647.74   46.00
   1  -2  -2  121.69    8.60
   0  -2  -2  561.04   39.80
   0  -2  -2  620.04   39.80
  -2  -2  -2 5106.39  343.67
  -3  -2  -2  915.61   63.09
  -3  -2  -2  944.01   63.19
   3   2   2  948.71   63.09
  -4  -2  -2 1155.08   78.39
  -4  -2  -2 1179.78   78.59
  -4  -2  -2 1092.29   78.49
   4   2   2 1103.69   78.49
   4   2   2 1292.37   78.99
  -5  -2  -2 1236.88   86.99
  -5  -2  -2 1255.07   86.89
  -5  -2  -2 1282.77   87.09
   5   2   2 1356.86   87.39
   5   2   2 1306.77   86.89
  -6  -2  -2  123.69    9.40
  -6  -2  -2  126.29    9.00
   6   2   2  122.69    9.10
   6   2   2  121.49    8.90
  -7  -2  -2   75.79    6.20
  -7  -2  -2   75.79    6.50
  -7  -2  -2   73.29    6.80
   7   2   2   75.19    6.40
   7   2   2   83.09    6.00
  -8  -2  -2   37.40    4.40
  -8  -2  -2   48.00    3.70
  -8  -2  -2   35.10    4.70
  -8  -2  -2   40.80    4.60
   8   2   2   38.60    4.00
   8   2   2   40.50    4.60
  -9  -2  -2  229.98   16.70
  -9  -2  -2  220.58   15.40
  -9  -2  -2  242.28   16.10
   9   2   2  197.48   15.80
   9   2   2  222.48   15.50
   9   2   2  207.18   17.10
 -10  -2  -2    2.50    3.40
 -10  -2  -2    5.40    4.20
 -10  -2  -2    1.60    1.90
  10   2   2    2.50    4.70
  10   2   2    1.20    1.80
 -11  -2  -2    2.10    4.70
 -11  -2  -2    9.90    4.60
 -11  -2  -2   10.70    2.60
  11   2   2   15.40    5.30
 -12  -2  -2  877.41   60.99
 -12  -2  -2  889.11   61.69
 -12  -2  -2  904.21   62.49
  12   2   2  908.41   62.39
 -13  -2  -2   40.50    6.70
 -13  -2  -2   55.69    6.00
  13   2   2   70.89    8.80
 -14  -2  -2   36.70    6.60
 -14  -2  -2   58.19    9.70
 -14  -2  -2   35.60    4.90
  14   2   2   56.69    8.20
 -15  -2  -2  105.19   13.10
 -15  -2  -2  102.09    9.20
 -15  -2  -2  118.39   12.00
  15   2   2  108.99   11.50
 -16  -2  -2    2.10    5.70
  16   2   2    2.80    5.30
 -17  -2  -2    7.70    3.60
 -17  -2  -2   13.30    6.10
 -16   3   2   11.20    5.70
  15  -3  -2   13.80    4.80
 -15   3   2    1.00    6.70
 -15   3   2    8.70    5.60
  14  -3  -2    7.40    5.20
  14  -3  -2   12.60    5.10
 -14   3   2   -4.50    6.70
 -14   3   2    1.90    5.20
 -14   3   2   -3.00    2.80
  13  -3  -2   12.10    4.40
  13  -3  -2   24.10    5.20
 -13   3   2   23.20    6.20
 -13   3   2   15.90    7.60
  12  -3  -2   30.20    5.20
  12  -3  -2   22.70    5.10
  12  -3  -2   26.70    6.30
 -12   3   2   29.40    7.80
 -12   3   2   14.50    4.00
 -12   3   2   23.50    6.00
  11  -3  -2  104.49    9.70
 -11   3   2   82.29   10.20
  10  -3  -2   54.99    7.10
 -10   3   2   39.60    5.80
 -10   3   2   47.10    4.90
   9  -3  -2   -0.80    3.50
   9  -3  -2    0.90    4.80
   9  -3  -2    4.00    3.70
   9  -3  -2   -0.80    1.50
  -9   3   2   -0.30    3.40
  -9   3   2   -0.60    2.10
   8  -3  -2    8.10    1.80
   8  -3  -2    3.60    3.40
   8  -3  -2    9.10    3.90
   8  -3  -2   10.90    3.40
  -8   3   2    7.50    2.10
  -8   3   2    8.90    3.20
  -8   3   2   17.50    4.40
   7  -3  -2   -0.80    1.30
   7  -3  -2   -1.50    2.70
   7  -3  -2    2.10    2.80
   7  -3  -2    1.80    3.70
  -7   3   2   -1.10    1.60
  -7   3   2    4.60    3.30
  -7   3   2    3.10    2.50
   6  -3  -2  212.28   15.70
   6  -3  -2  234.38   15.20
   6  -3  -2  215.18   15.80
  -6   3   2  209.38   16.10
  -6   3   2  220.68   15.30
   5  -3  -2  152.18   11.10
   5  -3  -2  144.69   10.40
  -5   3   2  152.28   10.60
  -5   3   2  146.89   11.30
   4  -3  -2  358.76   25.70
   4  -3  -2  370.36   25.60
   4  -3  -2  381.46   25.40
  -4   3   2  353.56   25.80
  -4   3   2  372.66   25.30
  -4   3   2  398.86   25.40
   3  -3  -2   79.49    5.90
   3  -3  -2   74.69    5.30
  -3   3   2   69.29    5.30
   2  -3  -2  644.54   43.00
   2  -3  -2  620.84   43.00
   2  -3  -2  677.73   42.90
  -2   3   2  604.44   42.90
  -2   3   2  623.74   43.10
   1  -3  -2 1283.87   78.59
   1  -3  -2 1088.99   78.69
   1  -3  -2 1114.89   78.69
  -1   3   2 1170.98   78.79
  -1   3   2 1176.18   78.69
   0  -3  -2   29.50    2.40
   0  -3  -2   26.10    2.50
   0   3   2   29.30    2.70
  -1  -3  -2  156.98   10.50
  -1  -3  -2  161.08   10.60
   1   3   2  147.19   10.70
  -2  -3  -2  440.46   29.10
  -2  -3  -2  426.66   29.20
   2   3   2  403.96   29.50
   2   3   2  453.15   29.30
  -3  -3  -2    8.80    1.10
  -3  -3  -2    7.00    1.00
   3   3   2   10.90    2.70
   3   3   2    9.40    1.40
  -4  -3  -2   27.00    1.90
  -4  -3  -2   24.20    2.30
  -4  -3  -2   29.20    2.70
   4   3   2   34.40    3.90
   4   3   2   21.40    2.40
  -5  -3  -2   21.80    2.60
  -5  -3  -2   23.60    2.40
   5   3   2   17.70    2.10
   5   3   2   17.20    2.00
  -6  -3  -2   19.30    1.90
  -6  -3  -2   23.80    2.60
  -6  -3  -2   20.80    2.90
  -6  -3  -2   25.50    3.80
   6   3   2   21.60    3.00
   6   3   2   20.90    2.00
   6   3   2   19.20    2.30
   6   3   2   10.50    3.90
  -7  -3  -2  126.29   10.20
  -7  -3  -2  141.89    9.90
  -7  -3  -2  129.69    8.90
   7   3   2  124.39   10.90
   7   3   2  120.69    9.10
  -8  -3  -2   65.39    6.90
  -8  -3  -2   76.49    6.20
  -8  -3  -2   68.89    6.60
  -8  -3  -2   68.89    5.20
   8   3   2   60.79    5.40
   8   3   2   72.79    6.10
   8   3   2   92.09    8.60
  -9  -3  -2   41.30    5.00
  -9  -3  -2   37.00    5.10
  -9  -3  -2   42.10    3.90
  -9  -3  -2   43.60    5.70
   9   3   2   62.79    7.90
 -10  -3  -2    1.50    3.90
 -10  -3  -2    2.70    3.40
 -10  -3  -2    0.60    2.90
 -10  -3  -2    3.30    1.90
  10   3   2    0.30    2.40
  10   3   2    0.10    5.10
 -11  -3  -2   -0.10    2.20
 -11  -3  -2    1.00    4.30
 -11  -3  -2   -2.70    3.50
  11   3   2    4.00    5.20
 -12  -3  -2    9.30    4.70
 -12  -3  -2    2.00    2.70
 -12  -3  -2    9.30    5.30
  12   3   2   15.70    6.30
 -13  -3  -2    5.90    5.90
 -13  -3  -2   -0.60    2.80
 -13  -3  -2    5.20    5.00
  13   3   2    6.90    6.20
 -14  -3  -2    4.70    2.90
 -14  -3  -2    2.50    5.10
  14   3   2   10.00    6.00
 -15  -3  -2    2.90    5.40
 -15  -3  -2    0.50    2.90
 -15  -3  -2   -6.70    6.40
  15   3   2    0.90    5.40
 -16  -3  -2    1.70    3.00
 -16  -3  -2    8.30    5.70
  16   3   2   -2.00    5.70
 -17  -3  -2    6.90    5.80
 -17  -3  -2   -4.70    3.30
 -16   4   2   -4.80    5.00
  15  -4  -2    5.30    4.30
 -15   4   2    7.40    8.00
 -15   4   2    5.10    5.80
  14  -4  -2    5.40    4.60
  14  -4  -2    5.20    4.80
 -14   4   2   -3.50    7.10
 -14   4   2   -2.00    5.20
  13  -4  -2    9.00    5.80
  13  -4  -2    3.30    4.50
 -13   4   2   -4.10    5.10
 -13   4   2    0.20    6.50
 -13   4   2   -1.30    2.20
  12  -4  -2    7.60    6.70
  12  -4  -2    3.20    4.30
 -12   4   2   11.20    7.20
 -12   4   2    7.20    5.10
 -12   4   2    2.60    2.70
  11  -4  -2   -3.70    2.10
  11  -4  -2    9.50    3.80
  11  -4  -2    2.40    4.50
 -11   4   2    0.30    2.80
 -11   4   2    2.30    5.90
 -11   4   2    2.10    5.30
  10  -4  -2  707.53   47.00
  10  -4  -2  630.04   46.60
 -10   4   2  686.43   46.50
 -10   4   2  705.53   48.00
 -10   4   2  663.93   47.10
   9  -4  -2  210.48   17.60
   9  -4  -2  264.67   16.60
   9  -4  -2  242.98   17.70
   9  -4  -2  239.68   17.40
  -9   4   2  246.48   18.80
  -9   4   2  212.08   17.70
  -9   4   2  240.78   17.00
   8  -4  -2    7.30    3.40
   8  -4  -2   11.10    4.20
   8  -4  -2    9.50    2.00
   8  -4  -2   12.10    3.20
  -8   4   2    8.00    3.60
  -8   4   2    9.80    4.50
  -8   4   2    9.60    2.40
   7  -4  -2  505.85   33.50
   7  -4  -2  515.25   33.20
   7  -4  -2  478.15   33.70
   7  -4  -2  480.15   33.70
  -7   4   2  483.45   33.30
  -7   4   2  459.15   33.60
  -7   4   2  478.75   34.20
   6  -4  -2   46.90    5.30
   6  -4  -2   45.90    4.00
   6  -4  -2   47.00    5.20
  -6   4   2   50.09    5.50
  -6   4   2   44.30    4.20
  -6   4   2   43.50    5.10
   5  -4  -2   85.49    6.40
   5  -4  -2   89.39    7.20
   5  -4  -2   86.89    7.50
  -5   4   2   82.09    7.70
  -5   4   2   86.49    6.50
  -5   4   2   88.19    7.40
   4  -4  -2   42.10    3.60
   4  -4  -2   39.80    4.90
   4  -4  -2   44.40    4.60
  -4   4   2   48.00    4.00
  -4   4   2   42.70    4.60
  -4   4   2   43.10    4.60
  -4   4   2   41.50    3.60
   3  -4  -2  466.75   33.30
   3  -4  -2  541.15   33.60
   3  -4  -2  469.45   33.50
  -3   4   2  482.05   33.60
  -3   4   2  510.75   33.30
  -3   4   2  481.35   33.70
   1  -4  -2  721.33   48.00
   1  -4  -2  728.83   48.20
   1  -4  -2  716.13   48.10
  -1   4   2  688.03   48.20
  -1   4   2  703.73   48.10
   0  -4  -2 3838.92  276.27
   0  -4  -2 4368.86  276.17
  -3  -4  -2 1200.18   85.29
  -3  -4  -2 1373.76   85.29
   3   4   2 1208.08   85.39
   3   4   2 1281.77   85.79
  -4  -4  -2 1952.90  125.09
  -4  -4  -2 1914.91  124.89
  -4  -4  -2 1866.91  124.99
   4   4   2 1750.42  125.49
   4   4   2 1788.02  125.09
  -5  -4  -2    3.50    0.80
  -5  -4  -2    6.10    3.20
  -5  -4  -2    3.40    1.80
  -5  -4  -2    4.50    1.40
   5   4   2    3.70    1.40
   5   4   2    6.30    3.40
  -6  -4  -2  137.79   10.50
  -6  -4  -2  129.29    9.90
  -6  -4  -2  123.19    9.60
   6   4   2  154.98   11.30
  -7  -4  -2   22.90    1.90
  -7  -4  -2   18.00    2.50
  -7  -4  -2   19.30    3.00
   7   4   2   12.60    3.70
   7   4   2   12.20    2.70
  -8  -4  -2  403.96   27.50
  -8  -4  -2  418.56   26.70
  -8  -4  -2  388.46   27.10
   8   4   2  349.17   28.20
  -9  -4  -2   14.00    3.70
  -9  -4  -2    7.10    2.80
  -9  -4  -2    3.70    3.30
  -9  -4  -2    8.30    1.70
   9   4   2   13.90    5.30
 -10  -4  -2  469.65   31.90
 -10  -4  -2  440.16   30.70
 -10  -4  -2  427.36   31.20
  10   4   2  458.75   32.60
 -11  -4  -2  160.08   13.80
 -11  -4  -2  154.48   11.60
 -11  -4  -2  160.78   12.80
  11   4   2  152.38   14.50
 -12  -4  -2   13.00    4.90
 -12  -4  -2    7.80    2.80
 -12  -4  -2   11.00    5.70
  12   4   2    2.50    5.90
 -13  -4  -2   98.19   10.50
 -13  -4  -2   98.99    8.40
 -13  -4  -2   94.99   11.40
  13   4   2  102.19   12.30
 -14  -4  -2    8.50    5.00
 -14  -4  -2    5.80    3.00
  14   4   2    8.90    6.30
 -15  -4  -2    2.90    3.00
 -15  -4  -2    7.10    7.10
 -15  -4  -2    4.40    5.20
  15   4   2    7.70    5.80
 -16  -4  -2   17.80    3.70
 -16  -4  -2   22.30    6.40
  16   4   2   24.60    6.40
 -17  -4  -2   12.80    5.80
 -16   5   2   16.20    6.10
  15  -5  -2    8.00    5.50
 -15   5   2   11.70    5.50
  14  -5  -2    4.40    4.70
  14  -5  -2   -0.90    6.70
 -14   5   2   -7.90    7.40
 -14   5   2    2.00    5.40
  13  -5  -2    4.80    4.80
  13  -5  -2   16.40    6.90
 -13   5   2  -15.20    6.10
 -13   5   2   -5.30    5.00
  12  -5  -2    9.70    4.50
  12  -5  -2   16.50    6.80
 -12   5   2    9.50    5.30
 -12   5   2    9.80    7.20
  11  -5  -2    9.10    4.60
  11  -5  -2    0.20    1.30
  11  -5  -2   -2.10    6.20
 -11   5   2    1.00    4.80
 -11   5   2   -0.60    5.90
 -11   5   2   -1.70    1.70
  10  -5  -2  264.87   19.30
 -10   5   2  298.37   22.00
 -10   5   2  279.97   20.90
   9  -5  -2   49.40    4.50
   9  -5  -2   37.70    5.00
   9  -5  -2   42.50    5.60
   9  -5  -2   59.49    6.60
  -9   5   2   41.50    4.90
  -9   5   2   63.29    7.30
   8  -5  -2   22.70    2.80
   8  -5  -2   24.70    4.40
   8  -5  -2   26.00    3.20
  -8   5   2   27.90    5.30
  -8   5   2   30.10    3.30
  -8   5   2   34.30    4.80
   7  -5  -2   49.10    4.50
   7  -5  -2   55.09    5.90
   7  -5  -2   51.09    6.60
  -7   5   2   62.39    5.90
  -7   5   2   35.80    4.30
  -7   5   2   43.40    5.80
   6  -5  -2   19.10    2.30
   6  -5  -2   29.80    3.90
  -6   5   2   20.80    2.40
  -6   5   2   23.60    4.00
   5  -5  -2   53.79    4.20
   5  -5  -2   55.49    5.60
   5  -5  -2   49.60    5.20
  -5   5   2   46.30    5.70
  -5   5   2   40.40    4.10
  -5   5   2   58.39    5.40
   4  -5  -2   21.00    2.40
   4  -5  -2   35.20    3.90
   4  -5  -2   26.10    3.40
  -4   5   2   32.70    4.00
   3  -5  -2  609.44   41.50
   3  -5  -2  668.63   41.80
   3  -5  -2  561.24   41.70
  -3   5   2  613.64   41.50
  -3   5   2  608.84   41.90
   2  -5  -2 1122.99   84.19
   2  -5  -2 1268.07   84.19
   2  -5  -2 1278.97   83.99
  -2   5   2 1275.37   84.09
  -2   5   2 1366.36   84.29
  -2   5   2 1162.28   84.29
   1  -5  -2  106.99    8.40
   1  -5  -2  122.19    8.50
   1  -5  -2  113.49    8.10
  -1   5   2  126.39    8.50
   0  -5  -2   73.49    4.70
   0  -5  -2   63.19    5.00
   0  -5  -2   65.59    5.10
   0   5   2   68.69    5.30
   0   5   2   62.59    5.00
  -1  -5  -2   90.79    6.30
  -1  -5  -2   95.39    6.60
  -1  -5  -2   91.99    6.60
  -2  -5  -2  199.88   13.80
  -2  -5  -2  197.78   13.80
   2   5   2  191.08   14.00
   2   5   2  217.28   14.30
  -3  -5  -2   60.19    4.20
  -3  -5  -2   62.09    4.30
  -3  -5  -2   53.99    4.00
   3   5   2   54.69    4.70
   3   5   2   52.29    5.60
  -4  -5  -2   13.70    1.70
  -4  -5  -2   10.90    1.50
  -4  -5  -2   10.00    1.10
   4   5   2   10.60    2.00
   4   5   2    9.70    3.00
  -5  -5  -2   99.89    6.70
  -5  -5  -2  106.69    8.80
  -5  -5  -2   85.89    6.90
  -5  -5  -2   91.09    6.40
   5   5   2   87.59    6.80
   5   5   2   75.99    8.20
  -6  -5  -2    9.20    1.90
  -6  -5  -2   12.70    1.30
  -6  -5  -2   13.90    2.50
   6   5   2    8.30    3.60
  -7  -5  -2    7.10    1.20
  -7  -5  -2    9.60    2.10
  -7  -5  -2   12.90    4.20
  -7  -5  -2    9.70    2.60
   7   5   2    3.80    3.60
  -8  -5  -2    7.20    1.40
  -8  -5  -2   11.80    4.70
  -8  -5  -2    7.10    2.90
  -8  -5  -2    7.60    2.40
   8   5   2    7.00    4.70
  -9  -5  -2   53.49    6.30
  -9  -5  -2   51.09    5.40
  -9  -5  -2   48.30    4.00
  -9  -5  -2   40.90    7.00
   9   5   2   37.80    6.10
 -10  -5  -2    3.60    3.70
 -10  -5  -2    4.40    1.90
 -10  -5  -2    3.80    3.30
 -10  -5  -2    5.10    3.90
  10   5   2    5.30    5.90
 -11  -5  -2    8.60    4.80
 -11  -5  -2   14.30    2.80
 -11  -5  -2   11.10    4.30
  11   5   2   19.80    6.80
 -12  -5  -2    1.70    5.10
 -12  -5  -2    4.30    4.50
 -12  -5  -2   -0.20    2.40
  12   5   2   -2.80    5.60
 -13  -5  -2   61.79    8.40
 -13  -5  -2   63.19    6.60
 -13  -5  -2   76.39    8.60
 -14  -5  -2    2.10    2.90
 -14  -5  -2   -0.10    5.40
 -14  -5  -2    4.80    5.00
  14   5   2    3.50    6.30
 -15  -5  -2    1.80    6.70
 -15  -5  -2    2.40    5.00
 -15  -5  -2    0.70    2.90
  15   5   2   10.70    5.90
 -16  -5  -2    2.50    2.70
 -16  -5  -2   -1.60    5.00
  16   5   2   -1.10    5.70
 -17  -5  -2    2.80    5.60
  15  -6  -2   -0.10    4.30
 -15   6   2    8.30    5.90
  14  -6  -2    4.20    6.50
  14  -6  -2    3.00    5.00
 -14   6   2   12.60    7.20
  13  -6  -2   14.30    6.60
  13  -6  -2    1.80    4.50
 -13   6   2   10.60    6.50
 -13   6   2    7.10    5.40
  12  -6  -2    0.50    6.40
  12  -6  -2    3.60    4.40
 -12   6   2   -1.80    5.40
 -12   6   2  -10.10    6.50
  11  -6  -2   20.20    4.90
 -11   6   2   16.90    7.20
 -11   6   2   16.90    6.00
  10  -6  -2    8.40    4.70
  10  -6  -2    5.30    2.30
 -10   6   2   14.60    6.20
 -10   6   2    6.30    4.90
 -10   6   2    3.00    2.70
   9  -6  -2  552.24   36.50
   9  -6  -2  516.85   36.40
   9  -6  -2  459.95   35.40
  -9   6   2  535.45   37.30
  -9   6   2  538.95   36.50
   8  -6  -2    3.60    1.90
   8  -6  -2    4.90    4.40
   8  -6  -2    1.50    3.60
  -8   6   2   -2.10    1.40
  -8   6   2    1.70    3.80
  -8   6   2    1.30    4.50
   7  -6  -2   -0.60    4.10
   7  -6  -2    2.20    3.20
   7  -6  -2    1.90    1.80
  -7   6   2    5.90    1.80
  -7   6   2    2.90    4.00
  -7   6   2    5.30    3.60
   6  -6  -2  177.28   13.80
   6  -6  -2  176.48   13.00
   6  -6  -2  196.68   14.00
  -6   6   2  176.38   14.30
  -6   6   2  192.28   14.00
  -6   6   2  191.38   13.10
   5  -6  -2    4.70    2.80
   5  -6  -2    8.70    1.70
   5  -6  -2   15.70    3.60
  -5   6   2   16.10    3.70
   4  -6  -2   26.00    3.60
   4  -6  -2   15.90    3.00
   4  -6  -2   18.40    2.20
  -4   6   2   18.00    3.50
  -4   6   2   16.80    3.20
   3  -6  -2  263.37   19.90
   3  -6  -2  287.87   19.90
   3  -6  -2  300.77   19.50
  -3   6   2  283.67   20.10
  -3   6   2  283.47   19.60
  -3   6   2  289.77   20.00
   2  -6  -2  136.19    9.30
   2  -6  -2  122.49    8.80
   2  -6  -2  115.89    9.20
  -2   6   2  139.49    9.10
  -2   6   2  112.49    9.10
   1  -6  -2  118.39    8.50
   1  -6  -2  126.69    8.10
   1  -6  -2  111.79    8.50
  -1   6   2  110.19    8.50
  -1   6   2  110.49    8.40
   0  -6  -2  233.18   15.40
   0  -6  -2  237.78   15.20
   0  -6  -2  217.28   15.40
   0   6   2  229.08   15.60
   0   6   2  198.18   15.40
  -1  -6  -2 1207.78   78.49
  -1  -6  -2 1090.99   78.49
  -1  -6  -2 1243.78   78.39
   1   6   2 1045.00   78.69
   1   6   2 1226.88   78.69
  -2  -6  -2 1092.89   78.39
  -2  -6  -2 1229.08   78.29
  -2  -6  -2 1215.58   78.39
   2   6   2 1124.29   78.49
   2   6   2 1145.19   78.79
  -3  -6  -2 2695.13  178.08
  -3  -6  -2 2610.44  178.28
  -3  -6  -2 2729.73  178.28
   3   6   2 2576.14  178.38
   3   6   2 2618.14  178.78
  -4  -6  -2  356.56   23.90
  -4  -6  -2  351.46   23.70
  -4  -6  -2  381.46   24.00
   4   6   2  323.07   24.70
   4   6   2  336.07   24.00
  -5  -6  -2    4.30    0.90
  -5  -6  -2    4.90    1.40
  -5  -6  -2    3.90    1.60
   5   6   2    3.20    1.70
   5   6   2    5.90    3.60
  -6  -6  -2   89.59    6.70
  -6  -6  -2   82.59    6.00
  -6  -6  -2   86.49    8.70
  -6  -6  -2   87.29    6.40
   6   6   2   81.79    8.40
   6   6   2   78.39    6.60
  -7  -6  -2    4.70    2.10
  -7  -6  -2    2.40    1.10
  -7  -6  -2    1.10    2.30
  -7  -6  -2   11.20    5.00
   7   6   2    9.30    4.60
  -8  -6  -2    7.80    3.10
  -8  -6  -2   22.60    5.90
  -8  -6  -2   12.80    1.60
  -8  -6  -2   12.20    2.80
   8   6   2   12.20    4.40
  -9  -6  -2   11.10    1.80
  -9  -6  -2   12.30    3.70
  -9  -6  -2   16.80    5.60
  -9  -6  -2   11.30    3.00
   9   6   2   10.50    4.60
 -10  -6  -2 1010.20   70.49
 -10  -6  -2 1075.89   69.99
 -10  -6  -2 1032.80   70.99
  10   6   2 1011.30   71.69
 -11  -6  -2  187.98   14.20
 -11  -6  -2  186.58   15.00
 -11  -6  -2  173.78   13.10
  11   6   2  181.18   16.60
 -12  -6  -2  522.15   35.70
 -12  -6  -2  487.15   37.10
 -12  -6  -2  502.75   36.40
  12   6   2  558.74   38.10
 -13  -6  -2   27.90    5.60
 -13  -6  -2   30.60    3.90
 -13  -6  -2   24.90    6.10
  13   6   2   28.70    7.20
 -14  -6  -2    5.10    4.90
 -14  -6  -2    2.20    2.90
 -14  -6  -2    5.50    4.90
  14   6   2    8.10    6.20
 -15  -6  -2    3.50    3.00
 -15  -6  -2    1.40    4.80
  15   6   2    8.60    6.80
 -16  -6  -2    0.00    2.60
 -16  -6  -2    4.00    4.70
  16   6   2    2.90    6.40
  15  -7  -2   18.60    6.20
 -15   7   2    6.10    5.90
  14  -7  -2   -7.20    5.70
  14  -7  -2    3.10    6.70
 -14   7   2    3.10    5.20
  13  -7  -2    2.20    6.00
  13  -7  -2   -1.70    4.00
 -13   7   2    5.00    6.10
 -13   7   2   -5.90    7.10
  12  -7  -2  153.98   13.80
  12  -7  -2  166.58   13.00
 -12   7   2  123.39   15.00
 -12   7   2  133.89   14.60
  11  -7  -2    4.60    4.80
  11  -7  -2    0.40    1.40
  11  -7  -2    6.90    5.70
 -11   7   2    6.90    6.10
  10  -7  -2   17.10    5.10
  10  -7  -2    7.40    2.50
  10  -7  -2   10.00    5.90
 -10   7   2    8.10    5.80
   9  -7  -2    5.50    5.00
   9  -7  -2    1.10    4.20
   9  -7  -2    1.80    2.10
  -9   7   2    8.30    5.70
   8  -7  -2   38.30    4.10
   8  -7  -2   38.40    5.60
  -8   7   2   34.90    6.40
   7  -7  -2   78.69    7.60
   7  -7  -2   67.79    7.60
  -7   7   2   72.59    8.60
  -7   7   2   74.49    8.50
   6  -7  -2    2.50    1.80
   6  -7  -2    7.10    4.20
   6  -7  -2    7.20    3.20
  -6   7   2   11.60    4.20
  -6   7   2   10.30    3.70
   5  -7  -2   59.89    5.70
   5  -7  -2   39.20    4.20
   5  -7  -2   49.60    5.60
  -5   7   2   51.39    5.80
  -5   7   2   54.19    5.90
   4  -7  -2   51.49    5.30
   4  -7  -2   46.20    4.20
   4  -7  -2   61.79    5.60
  -4   7   2   52.79    5.30
  -4   7   2   48.80    5.60
   3  -7  -2   -1.00    2.60
   3  -7  -2    2.50    2.30
   3  -7  -2   -0.20    1.30
  -3   7   2   -0.40    1.90
  -3   7   2   -0.90    2.20
  -3   7   2   -0.90    3.00
   2  -7  -2  194.18   13.10
   2  -7  -2  172.18   12.60
   2  -7  -2  182.88   13.00
  -2   7   2  182.08   12.90
  -2   7   2  182.78   13.10
   1  -7  -2    1.50    2.50
   1  -7  -2   -0.10    1.10
   1  -7  -2    3.00    1.90
  -1   7   2    1.90    1.90
  -1   7   2    1.10    1.60
   0  -7  -2   83.69    5.50
   0  -7  -2   72.79    5.90
   0   7   2   67.39    5.60
   0   7   2   81.59    6.20
  -1  -7  -2   88.59    6.30
  -1  -7  -2   86.09    6.30
  -1  -7  -2   81.59    6.00
   1   7   2   72.99    6.50
   1   7   2   97.09    6.80
  -2  -7  -2  121.29    8.50
  -2  -7  -2  124.69    8.80
  -2  -7  -2  131.59    8.80
   2   7   2  116.79    9.40
  -3  -7  -2  530.85   35.60
  -3  -7  -2  502.15   35.40
  -3  -7  -2  558.44   35.60
   3   7   2  464.65   36.10
   3   7   2  565.74   35.80
  -4  -7  -2   25.90    2.40
  -4  -7  -2   31.40    2.90
  -4  -7  -2   28.60    2.90
   4   7   2   35.70    3.50
   4   7   2   23.90    4.20
  -5  -7  -2    1.50    1.00
  -5  -7  -2    0.80    1.60
  -5  -7  -2    1.10    1.40
   5   7   2   -0.20    2.00
   5   7   2    3.50    3.30
  -6  -7  -2    3.10    2.10
  -6  -7  -2    1.90    4.80
  -6  -7  -2    1.90    1.10
  -6  -7  -2    2.50    1.80
   6   7   2    2.00    4.40
   6   7   2    6.90    3.40
  -7  -7  -2   81.49    6.00
  -7  -7  -2   85.29    6.80
  -7  -7  -2   87.29    7.20
   7   7   2   76.79    9.00
  -8  -7  -2   68.09    5.10
  -8  -7  -2   67.59    6.20
  -8  -7  -2   67.79    6.80
  -9  -7  -2    2.80    1.50
  -9  -7  -2    3.20    3.50
  -9  -7  -2   -0.90    5.80
  -9  -7  -2    3.80    2.70
   9   7   2    0.70    5.40
 -10  -7  -2    8.40    5.40
 -10  -7  -2    7.10    4.20
 -10  -7  -2    7.10    3.60
 -10  -7  -2    8.90    2.10
  10   7   2    9.90    5.70
 -11  -7  -2   32.10    3.90
 -11  -7  -2   39.00    6.10
 -11  -7  -2   50.19    5.90
  11   7   2   50.59    8.70
 -12  -7  -2   10.60    4.90
 -12  -7  -2   10.30    4.30
 -12  -7  -2    8.80    2.80
  12   7   2   13.50    7.20
 -13  -7  -2   -2.90    4.20
 -13  -7  -2   -0.90    4.50
 -13  -7  -2    1.00    2.60
  13   7   2    1.90    6.30
 -14  -7  -2   -9.90    4.50
 -14  -7  -2    0.50    2.70
 -14  -7  -2    2.90    4.60
  14   7   2   -1.90    6.30
 -15  -7  -2   -4.10    4.40
 -15  -7  -2    2.70    2.80
  15   7   2   -3.30    5.70
 -16  -7  -2   -2.50    4.30
 -16  -7  -2    2.20    2.60
  16   7   2    0.40    5.30
  15  -8  -2    2.60    4.50
  14  -8  -2    3.90    5.70
  13  -8  -2   -2.30    6.40
  13  -8  -2    0.30    4.60
 -13   8   2   -1.30    8.20
 -13   8   2   -7.40    4.90
  12  -8  -2    2.40    4.70
  12  -8  -2    4.90    5.90
 -12   8   2    4.40    5.10
 -12   8   2   -0.10    6.60
  11  -8  -2  122.39    9.50
  11  -8  -2  100.59   11.70
  11  -8  -2  139.69   11.60
 -11   8   2  137.89   12.50
 -11   8   2  133.19   13.90
  10  -8  -2   74.49    8.20
  10  -8  -2   86.29    9.70
  10  -8  -2   56.49    6.00
 -10   8   2   65.79    8.20
 -10   8   2   66.39    9.40
   9  -8  -2   80.09    8.70
   9  -8  -2   79.99    9.30
   9  -8  -2   72.49    6.60
  -9   8   2   97.09   10.00
  -9   8   2   77.99    9.40
   8  -8  -2    2.20    2.10
   8  -8  -2   -0.40    4.00
   8  -8  -2    4.90    5.20
  -8   8   2    3.20    4.20
  -8   8   2    1.30    4.60
   7  -8  -2    1.50    2.00
   7  -8  -2    1.40    3.60
   7  -8  -2    0.40    4.70
  -7   8   2   -3.20    4.10
  -7   8   2    0.70    3.70
   6  -8  -2   12.80    4.20
   6  -8  -2   10.90    2.30
   6  -8  -2   21.80    4.70
  -6   8   2   15.80    3.80
  -6   8   2   11.60    4.00
   5  -8  -2  236.18   16.50
   5  -8  -2  198.88   16.40
   5  -8  -2  242.48   15.70
  -5   8   2  218.78   16.80
  -5   8   2  226.18   16.30
   4  -8  -2 1805.92  114.49
   4  -8  -2 1614.34  114.59
   4  -8  -2 1786.32  114.19
  -4   8   2 1597.94  114.79
  -4   8   2 1648.83  114.49
   3  -8  -2 1339.47   93.19
   3  -8  -2 1358.96   92.89
   3  -8  -2 1422.46   93.19
  -3   8   2 1372.36   93.09
  -3   8   2 1383.56   93.39
   2  -8  -2  199.48   14.70
   2  -8  -2  219.48   14.20
   2  -8  -2  216.58   14.70
  -2   8   2  193.08   15.00
  -2   8   2  192.48   14.60
   1  -8  -2  445.06   31.30
   1  -8  -2  461.65   31.30
   1  -8  -2  505.85   31.00
  -1   8   2  409.56   31.30
   0  -8  -2  303.77   20.20
   0  -8  -2  308.27   20.20
   0   8   2  265.37   20.00
  -1  -8  -2 1559.74  104.29
  -1  -8  -2 1709.93  104.09
  -1  -8  -2 1648.54  104.29
   1   8   2 1427.06  104.39
   1   8   2 1375.96  104.39
  -2  -8  -2   52.19    4.40
  -2  -8  -2   51.39    4.00
  -2  -8  -2   56.89    4.40
   2   8   2   55.59    5.00
   2   8   2   49.60    4.90
  -3  -8  -2   71.99    5.80
  -3  -8  -2   74.19    5.70
  -3  -8  -2   82.49    5.40
   3   8   2   68.49    6.20
   3   8   2   77.49    6.80
  -4  -8  -2  124.59    9.10
  -4  -8  -2  131.09    8.90
  -4  -8  -2  125.39    9.10
   4   8   2  116.99   10.20
   4   8   2  136.19    9.70
  -5  -8  -2  160.08   11.60
  -5  -8  -2  172.08   12.00
  -5  -8  -2  160.98   11.90
   5   8   2  191.18   13.50
  -6  -8  -2  429.26   29.80
  -6  -8  -2  437.06   29.60
  -6  -8  -2  440.26   29.30
   6   8   2  414.36   30.70
  -7  -8  -2  226.48   15.20
  -7  -8  -2  223.88   16.00
  -7  -8  -2  216.58   15.70
  -7  -8  -2  214.28   18.20
  -8  -8  -2   29.90    3.90
  -8  -8  -2   42.80    7.80
  -8  -8  -2   28.50    4.50
  -8  -8  -2   27.00    3.00
   8   8   2   26.10    5.70
  -9  -8  -2   74.29   10.60
  -9  -8  -2   77.19    7.30
  -9  -8  -2   74.09    7.80
  -9  -8  -2   76.99    5.90
   9   8   2   73.39   10.30
 -10  -8  -2   48.80    6.00
 -10  -8  -2   52.49    5.70
 -10  -8  -2   43.40    7.90
 -10  -8  -2   36.40    4.10
  10   8   2   36.30    8.00
 -11  -8  -2    9.20    4.20
 -11  -8  -2    3.80    4.30
 -11  -8  -2   10.20    2.40
  11   8   2   12.60    6.10
 -12  -8  -2   88.19    8.50
 -12  -8  -2   79.99    6.90
 -12  -8  -2   72.09    9.00
  12   8   2   68.09    9.60
 -13  -8  -2    6.50    2.80
 -13  -8  -2    8.20    4.50
 -13  -8  -2   16.80    5.00
  13   8   2    6.50    6.50
 -14  -8  -2    1.00    2.60
 -14  -8  -2    0.40    4.10
  14   8   2    2.00    6.10
 -15  -8  -2    7.10    2.90
 -15  -8  -2   11.30    4.60
  15   8   2   12.10    6.50
  14  -9  -2    1.30    4.90
  13  -9  -2   18.50    6.60
  13  -9  -2   10.90    4.90
  12  -9  -2   -3.90    6.70
  12  -9  -2   -5.30    4.40
 -12   9   2    3.30    6.90
  11  -9  -2    1.30    4.30
  11  -9  -2   11.50    7.00
  11  -9  -2    0.60    2.30
 -11   9   2    7.40    6.90
 -11   9   2    6.00    3.90
  10  -9  -2    0.60    2.30
  10  -9  -2    2.10    6.30
  10  -9  -2   -2.60    4.40
 -10   9   2   -3.90    3.40
 -10   9   2   -7.70    5.50
   9  -9  -2   -1.50    4.30
   9  -9  -2    2.50    2.20
  -9   9   2    3.70    3.20
  -9   9   2    4.20    4.80
   8  -9  -2   15.80    4.60
   8  -9  -2   10.50    2.40
   8  -9  -2    7.20    5.60
  -8   9   2    3.40    2.90
  -8   9   2    4.80    3.90
   7  -9  -2    2.40    4.60
   7  -9  -2    2.90    4.10
   7  -9  -2    1.80    2.00
  -7   9   2   -8.20    3.10
  -7   9   2    0.30    2.60
   6  -9  -2   -0.10    3.40
   6  -9  -2    7.50    4.80
   6  -9  -2    2.80    2.00
  -6   9   2   -0.70    2.90
  -6   9   2    0.40    2.30
   5  -9  -2   23.00    2.90
   5  -9  -2   37.80    5.20
   5  -9  -2   33.10    4.70
   4  -9  -2   10.30    4.00
   4  -9  -2    6.70    3.10
   4  -9  -2    4.90    1.90
  -4   9   2   -0.90    2.10
  -4   9   2    0.90    2.60
   3  -9  -2   16.20    2.20
   3  -9  -2   21.70    3.30
   2  -9  -2   70.09    6.20
   2  -9  -2   67.99    5.40
   1  -9  -2  125.19    9.10
   1  -9  -2  114.89    8.50
   0  -9  -2    3.40    1.30
   0  -9  -2    7.70    2.20
   0  -9  -2    5.50    2.10
   0   9   2   18.60    4.80
   0   9   2    6.20    1.50
  -1  -9  -2   73.49    5.40
  -1  -9  -2   65.49    4.90
  -1  -9  -2   66.89    5.40
   1   9   2   66.89    7.20
   1   9   2   55.79    5.20
  -2  -9  -2   86.79    6.20
  -2  -9  -2   89.09    6.60
  -2  -9  -2   85.49    6.60
   2   9   2   84.49    7.00
  -3  -9  -2    0.40    1.70
  -3  -9  -2    0.70    1.50
  -3  -9  -2    0.20    1.10
   3   9   2    5.10    4.80
   3   9   2    3.30    2.60
  -4  -9  -2    7.10    1.40
  -4  -9  -2    7.70    1.90
  -4  -9  -2    6.10    1.80
   4   9   2    9.80    3.60
  -5  -9  -2   48.30    4.60
  -5  -9  -2   49.30    4.00
  -5  -9  -2   49.00    4.50
   5   9   2   55.39    6.70
  -6  -9  -2   14.40    2.50
  -6  -9  -2   22.50    8.10
  -6  -9  -2    8.30    1.70
  -6  -9  -2   14.50    2.80
   6   9   2   18.70    4.90
  -7  -9  -2   45.70    3.90
  -7  -9  -2   38.40    4.80
  -7  -9  -2   45.30    5.00
  -7  -9  -2   64.29   10.40
   7   9   2   51.09    7.00
  -8  -9  -2    8.10    2.80
  -8  -9  -2    4.50    1.60
  -8  -9  -2    4.70    7.30
  -8  -9  -2    7.80    3.50
   8   9   2    5.20    4.70
  -9  -9  -2  110.19    9.90
  -9  -9  -2  113.99    9.50
   9   9   2  117.59   12.60
 -10  -9  -2   23.30    8.10
 -10  -9  -2   19.00    4.50
 -10  -9  -2   19.30    4.20
 -10  -9  -2   18.30    2.60
  10   9   2   24.00    6.10
 -11  -9  -2   37.90    5.20
 -11  -9  -2   31.50    3.60
 -11  -9  -2   28.00    5.50
  11   9   2   35.80    7.70
 -12  -9  -2    5.10    2.40
 -12  -9  -2    7.20    4.60
 -12  -9  -2    3.40    4.00
  12   9   2    6.20    5.90
 -13  -9  -2    1.20    2.50
 -13  -9  -2    6.30    5.70
 -13  -9  -2    5.80    4.10
  13   9   2   10.00    6.20
 -14  -9  -2   -0.50    2.40
 -14  -9  -2    4.30    4.00
  14   9   2   -2.00    5.70
 -15  -9  -2    0.00    2.50
 -15  -9  -2    4.00    4.10
  15   9   2   -3.60    6.10
  14 -10  -2    6.50    4.90
  13 -10  -2   23.80    6.20
  12 -10  -2    8.40    6.00
  12 -10  -2   10.90    5.60
  11 -10  -2    8.80    6.80
  11 -10  -2    1.80    2.30
  11 -10  -2    5.70    5.10
  10 -10  -2    2.80    4.60
  10 -10  -2    6.00    2.50
  10 -10  -2    8.60    6.60
   9 -10  -2   42.80    6.40
   9 -10  -2   26.80    3.60
   9 -10  -2   47.30    7.20
   8 -10  -2  147.09   11.60
   8 -10  -2  157.38   13.30
   8 -10  -2  175.08   13.70
   7 -10  -2   99.29    7.90
   7 -10  -2   90.19    9.70
   7 -10  -2  109.99   10.20
   6 -10  -2    6.20    4.10
   6 -10  -2   11.60    2.50
   6 -10  -2   13.10    5.50
  -6  10   2   -0.80    6.00
   5 -10  -2   35.60    5.20
   5 -10  -2   34.50    5.70
   5 -10  -2   32.50    3.60
   4 -10  -2   26.50    3.00
   4 -10  -2   28.00    4.50
   4 -10  -2   31.20    5.20
   3 -10  -2   51.69    4.80
   3 -10  -2   57.29    6.50
   3 -10  -2   63.09    6.20
   2 -10  -2   44.80    5.10
   2 -10  -2   44.40    5.40
   2 -10  -2   36.00    3.80
   1 -10  -2   12.70    3.00
   1 -10  -2   14.70    2.80
   1 -10  -2    7.40    1.80
   0 -10  -2  228.88   16.50
   0 -10  -2  230.08   16.50
   0 -10  -2  241.58   16.20
  -1 -10  -2   28.90    2.90
  -1 -10  -2   30.90    3.70
  -1 -10  -2   30.40    3.70
  -2 -10  -2   79.79    6.40
  -2 -10  -2   99.29    6.90
  -2 -10  -2   90.29    6.80
   2  10   2   81.99    7.00
  -3 -10  -2  230.78   15.00
  -3 -10  -2  219.58   15.30
  -3 -10  -2  215.18   15.30
   3  10   2  203.78   15.90
  -4 -10  -2  128.09    9.30
  -4 -10  -2  132.39    9.30
  -4 -10  -2  122.69    8.90
   4  10   2  118.89   10.50
  -5 -10  -2 1133.19   76.29
  -5 -10  -2 1143.79   75.99
  -5 -10  -2 1104.79   76.39
   5  10   2 1119.09   77.19
  -6 -10  -2  241.88   16.70
  -6 -10  -2  226.98   16.90
  -6 -10  -2  242.48   16.20
   6  10   2  223.88   18.20
  -7 -10  -2  197.28   15.10
  -7 -10  -2  225.28   14.30
  -7 -10  -2  188.58   14.80
   7  10   2  205.28   17.00
  -8 -10  -2   50.59    4.30
  -8 -10  -2   67.09   10.10
  -8 -10  -2   48.20    5.80
  -8 -10  -2   38.70    4.90
   8  10   2   67.69    8.50
  -9 -10  -2   36.50    5.00
  -9 -10  -2   40.70    4.80
  -9 -10  -2   32.40    3.50
   9  10   2   41.60    7.90
 -10 -10  -2   89.39    9.30
 -10 -10  -2  103.79    7.50
 -10 -10  -2   98.09    8.90
  10  10   2  100.39   12.10
 -11 -10  -2  142.99   12.40
 -11 -10  -2  150.68   11.90
 -11 -10  -2  133.09   10.60
  11  10   2  159.88   14.90
 -12 -10  -2   39.30    4.90
 -12 -10  -2   55.09    6.20
 -12 -10  -2   42.90    6.90
  12  10   2   67.89    9.90
 -13 -10  -2   -2.00    3.60
 -13 -10  -2   -3.20    2.30
  13  10   2    4.30    6.90
 -14 -10  -2    0.00    3.80
 -14 -10  -2    2.60    2.40
  14  10   2   -4.50    6.20
  13 -11  -2   -1.10    4.40
  12 -11  -2    5.90    5.20
  11 -11  -2    2.00    6.00
  11 -11  -2    3.00    5.10
  11 -11  -2    0.20    2.20
  10 -11  -2   10.40    5.20
  10 -11  -2    4.80    2.40
  10 -11  -2    5.20    6.30
   9 -11  -2   15.20    2.90
   9 -11  -2   17.80    6.30
   9 -11  -2   22.70    5.80
   8 -11  -2   29.80    5.80
   8 -11  -2   24.50    6.60
   7 -11  -2   24.40    3.30
   7 -11  -2   42.00    5.70
   6 -11  -2    2.50    4.30
   6 -11  -2    0.20    2.10
   6 -11  -2   -1.80    5.20
   5 -11  -2   16.70    2.60
   5 -11  -2   17.10    4.40
   5 -11  -2   12.60    4.80
   4 -11  -2   14.70    4.60
   4 -11  -2   18.00    4.10
   4 -11  -2   12.50    2.40
   3 -11  -2   -1.20    1.90
   3 -11  -2    1.80    3.00
   3 -11  -2    5.50    3.60
   2 -11  -2   17.80    2.60
   2 -11  -2   28.00    4.00
   2 -11  -2   26.70    3.90
   1 -11  -2   55.59    5.80
   1 -11  -2   49.50    4.60
   1 -11  -2   58.49    5.50
   0 -11  -2   55.19    5.40
   0 -11  -2   58.69    5.50
   0 -11  -2   54.79    4.70
  -1 -11  -2   26.70    3.40
  -1 -11  -2   29.20    3.50
  -1 -11  -2   24.50    2.70
  -2 -11  -2    0.00    1.90
  -2 -11  -2   -0.70    2.10
  -2 -11  -2    0.50    1.50
   2  11   2   -0.30    1.40
  -3 -11  -2   14.50    2.50
  -3 -11  -2   14.70    2.50
  -3 -11  -2    9.10    2.00
   3  11   2   16.50    2.90
  -4 -11  -2   -0.50    2.00
  -4 -11  -2    1.60    1.60
  -4 -11  -2   -0.40    2.00
   4  11   2    0.20    3.00
  -5 -11  -2    1.70    2.20
  -5 -11  -2    1.20    2.20
  -5 -11  -2   -0.40   10.00
  -5 -11  -2    0.20    1.60
   5  11   2    2.10    3.80
  -6 -11  -2    3.90    2.60
  -6 -11  -2    4.80    1.70
  -6 -11  -2    3.40    8.40
  -6 -11  -2    2.80    2.60
   6  11   2    4.60    4.30
  -7 -11  -2   10.20    8.70
  -7 -11  -2    0.20    1.60
  -7 -11  -2    4.30    3.00
  -7 -11  -2    4.00    2.80
   7  11   2    1.40    4.70
  -8 -11  -2    7.40    3.60
  -8 -11  -2   10.30    1.90
  -8 -11  -2   12.30    3.10
  -8 -11  -2    9.30    7.80
   8  11   2   13.30    5.50
  -9 -11  -2    5.40    3.60
  -9 -11  -2    3.50    1.70
  -9 -11  -2    9.80    3.30
  -9 -11  -2   -5.60    8.30
   9  11   2    5.00    5.50
 -10 -11  -2   -3.90    3.20
 -10 -11  -2    1.20    3.90
 -10 -11  -2   -0.50    1.80
  10  11   2    0.30    6.10
 -11 -11  -2    2.40    3.60
 -11 -11  -2    0.80    1.90
 -11 -11  -2   -0.40    4.60
  11  11   2   -6.80    5.50
 -12 -11  -2    6.00    3.70
 -12 -11  -2    4.80    2.30
  12  11   2    7.30    6.90
 -13 -11  -2   -0.30    2.20
 -13 -11  -2   -4.00    3.40
  13  11   2   -5.70    5.20
  14  11   2   19.40    8.20
  13 -12  -2   -3.60    4.00
  12 -12  -2    4.20    4.90
  11 -12  -2    4.10    5.00
  11 -12  -2    0.90    2.10
  10 -12  -2    3.80    2.40
  10 -12  -2   12.20    5.10
  10 -12  -2    1.30    4.70
   9 -12  -2   17.50    5.00
   9 -12  -2    7.70    5.40
   9 -12  -2   20.80    2.90
   8 -12  -2    4.80    5.50
   8 -12  -2    3.00    2.30
   8 -12  -2    2.00    4.40
   7 -12  -2   69.59    7.60
   7 -12  -2   65.49    8.00
   7 -12  -2   68.69    6.10
   6 -12  -2   24.80    5.80
   6 -12  -2   21.70    3.20
   6 -12  -2   34.70    5.80
   5 -12  -2   10.80    4.60
   5 -12  -2    5.00    3.90
   5 -12  -2    1.70    2.20
   4 -12  -2    9.40    2.40
   4 -12  -2   13.80    4.00
   4 -12  -2   14.60    4.40
   3 -12  -2  371.26   24.70
   3 -12  -2  351.56   24.00
   3 -12  -2  314.17   24.60
   2 -12  -2  142.39   11.20
   2 -12  -2  146.09   11.30
   2 -12  -2  136.69   10.30
   1 -12  -2   39.10    4.60
   1 -12  -2   36.60    3.90
   1 -12  -2   38.00    4.50
   0 -12  -2   11.60    3.10
   0 -12  -2   13.90    3.00
   0 -12  -2   12.10    2.20
  -1 -12  -2   83.29    7.10
  -1 -12  -2   89.79    6.60
  -1 -12  -2   83.29    7.10
  -2 -12  -2   26.40    2.80
  -2 -12  -2   25.60    3.50
  -2 -12  -2   25.90    3.40
  -3 -12  -2    0.00    2.20
  -3 -12  -2    0.90    2.10
  -3 -12  -2    2.60    1.70
   3  12   2   -0.90    1.70
  -4 -12  -2   51.19    4.30
  -4 -12  -2   48.50    5.10
  -4 -12  -2   48.00    5.00
  -5 -12  -2    1.00    1.60
  -5 -12  -2   -1.10    2.20
  -5 -12  -2    2.70    2.50
  -5 -12  -2   14.70   10.30
   5  12   2    3.70    3.70
  -6 -12  -2   46.30    5.10
  -6 -12  -2   42.20    4.80
  -6 -12  -2   36.20    3.80
   6  12   2   40.50    6.10
  -7 -12  -2    1.80    2.80
  -7 -12  -2    4.70    3.30
  -7 -12  -2    5.80    8.50
  -7 -12  -2    4.30    1.80
   7  12   2    3.00    4.80
  -8 -12  -2  129.39    9.90
  -8 -12  -2  113.09    8.90
  -8 -12  -2  119.59   10.50
   8  12   2  147.59   12.80
  -9 -12  -2    6.70    1.80
  -9 -12  -2    8.50    4.00
  -9 -12  -2   10.50    3.20
  -9 -12  -2    0.90    8.30
   9  12   2   15.40    6.20
 -10 -12  -2   31.50    3.70
 -10 -12  -2   38.40    4.90
  10  12   2   58.69    8.40
 -11 -12  -2    0.60    1.90
 -11 -12  -2   -0.40    3.70
  11  12   2   -0.60    5.90
 -12 -12  -2   22.10    4.20
 -12 -12  -2   17.60    2.80
  12  12   2   15.80    5.90
 -13 -12  -2   30.90    3.50
  12 -13  -2    8.70    4.20
  11 -13  -2    4.00    2.80
  11 -13  -2    0.30    4.50
  10 -13  -2   12.30    4.90
  10 -13  -2    4.30    2.20
   9 -13  -2    3.00    4.70
   9 -13  -2    4.30    4.80
   9 -13  -2    0.40    2.20
   8 -13  -2    1.90    2.20
   8 -13  -2   -4.50    4.00
   8 -13  -2    2.50    5.00
   7 -13  -2   11.20    4.30
   7 -13  -2    3.60    2.40
   7 -13  -2    8.30    4.80
   6 -13  -2    1.00    4.00
   6 -13  -2    2.00    2.30
   6 -13  -2    4.10    4.60
   5 -13  -2    4.90    2.30
   5 -13  -2    3.60    3.90
   5 -13  -2    4.10    4.30
   4 -13  -2    0.70    2.10
   4 -13  -2    1.00    3.60
   4 -13  -2   -4.40    3.80
   3 -13  -2    0.30    2.10
   3 -13  -2    6.90    3.40
   3 -13  -2   -0.30    3.50
   2 -13  -2   40.10    4.80
   2 -13  -2   29.60    3.60
   2 -13  -2   43.30    4.90
   1 -13  -2    6.60    3.00
   1 -13  -2    4.00    2.90
   1 -13  -2    3.80    2.00
   0 -13  -2   16.40    2.50
   0 -13  -2   19.90    3.40
   0 -13  -2   18.40    3.30
  -1 -13  -2    8.80    2.10
  -1 -13  -2    9.20    2.80
  -1 -13  -2    6.30    2.50
  -2 -13  -2    8.00    2.50
  -2 -13  -2   11.00    2.70
  -2 -13  -2    6.60    2.10
  -3 -13  -2   14.30    2.90
  -3 -13  -2   11.80    2.60
  -3 -13  -2   11.40    2.20
  -4 -13  -2    1.40    2.40
  -4 -13  -2   -1.20    2.20
  -4 -13  -2    1.60    1.70
  -5 -13  -2    9.70    2.70
  -5 -13  -2   10.20    2.90
  -5 -13  -2    4.20   10.40
  -5 -13  -2   12.40    2.00
  -6 -13  -2   18.00    2.50
  -6 -13  -2   17.80    3.70
  -6 -13  -2   12.50   10.20
  -6 -13  -2   23.90    3.40
   6  13   2   28.90    4.80
  -7 -13  -2   -0.10    8.10
  -7 -13  -2    0.80    3.30
  -7 -13  -2    1.00    1.70
  -7 -13  -2    2.20    2.60
   7  13   2    5.90    4.30
  -8 -13  -2    1.00    1.60
  -8 -13  -2    1.20    2.60
  -8 -13  -2    0.80    8.10
   8  13   2    2.20    4.80
  -9 -13  -2    3.10    2.80
  -9 -13  -2    1.80    1.60
   9  13   2    7.60    5.50
 -10 -13  -2    2.40    3.30
 -10 -13  -2    6.60    2.00
  10  13   2   15.70    5.80
 -11 -13  -2    3.80    2.00
 -11 -13  -2    8.20    3.30
  11  13   2    2.90    5.10
 -12 -13  -2    2.00    1.90
  11 -14  -2    4.40    3.80
  10 -14  -2   77.09    8.60
  10 -14  -2   76.69    6.30
   9 -14  -2   38.90    4.10
   9 -14  -2   32.60    5.60
   8 -14  -2    7.30    4.50
   8 -14  -2    9.90    4.40
   8 -14  -2   11.80    2.60
   7 -14  -2    4.90    2.40
   7 -14  -2    1.50    4.10
   7 -14  -2    6.20    4.50
   6 -14  -2    5.50    2.50
   6 -14  -2   13.30    4.20
   6 -14  -2   14.10    4.60
   5 -14  -2   -0.30    2.10
   5 -14  -2    1.10    3.90
   5 -14  -2   -1.90    3.30
   4 -14  -2    2.30    3.60
   4 -14  -2    2.00    2.20
   4 -14  -2   -1.00    3.50
   3 -14  -2    7.60    3.60
   3 -14  -2    3.50    2.20
   3 -14  -2   -1.50    3.00
   2 -14  -2    5.40    3.30
   2 -14  -2    0.30    2.80
   2 -14  -2    1.40    2.00
   1 -14  -2    4.00    2.10
   1 -14  -2    0.20    2.80
   1 -14  -2   -0.10    2.60
   0 -14  -2   24.80    3.50
   0 -14  -2   16.60    2.70
   0 -14  -2   19.70    3.50
  -1 -14  -2   -1.60    2.20
  -1 -14  -2    0.30    1.90
  -1 -14  -2   -1.60    2.50
  -2 -14  -2    0.20    1.80
  -2 -14  -2    1.70    2.50
  -2 -14  -2    3.10    2.50
  -3 -14  -2    3.10    2.20
  -3 -14  -2    4.90    2.40
  -3 -14  -2    6.80    1.90
  -4 -14  -2  117.79    9.20
  -4 -14  -2  109.69    9.30
  -4 -14  -2  117.09    8.50
  -5 -14  -2   99.19    7.90
  -5 -14  -2   94.59    7.10
  -5 -14  -2   83.89    8.20
  -7 -14  -2    0.40    1.60
  -7 -14  -2    1.70    8.10
  -7 -14  -2    0.50    2.50
   7  14   2    2.30    3.80
  -8 -14  -2   15.60    3.30
  -8 -14  -2   12.00    2.00
  -8 -14  -2   -1.00    8.00
   8  14   2    9.90    4.70
  -9 -14  -2   -0.30    3.00
  -9 -14  -2    1.20    1.60
   9  14   2    0.90    4.30
 -10 -14  -2   10.80    3.60
 -10 -14  -2   13.80    2.20
  10  14   2    7.60    9.30
 -11 -14  -2    0.00    1.80
  10 -15  -2    3.60    3.40
   9 -15  -2   -1.00    3.40
   9 -15  -2   -0.60    1.90
   8 -15  -2    2.60    2.10
   8 -15  -2   -2.40    3.70
   7 -15  -2    5.70    3.80
   7 -15  -2    2.80    2.20
   6 -15  -2    1.70    2.10
   6 -15  -2    0.40    3.50
   6 -15  -2    4.10    3.70
   5 -15  -2    4.00    2.20
   5 -15  -2    3.90    3.50
   5 -15  -2    7.50    3.60
   4 -15  -2   -1.10    3.20
   4 -15  -2    2.50    2.20
   4 -15  -2    6.30    3.60
   3 -15  -2   11.20    3.50
   3 -15  -2   10.80    2.50
   3 -15  -2    7.10    3.20
   2 -15  -2    5.30    3.00
   2 -15  -2    8.80    2.40
   2 -15  -2   10.70    3.30
   1 -15  -2    3.20    2.70
   1 -15  -2    2.40    2.10
   1 -15  -2    1.00    2.50
   0 -15  -2   -1.70    2.30
   0 -15  -2    2.00    2.00
   0 -15  -2    0.80    2.50
  -1 -15  -2    1.70    2.40
  -1 -15  -2    1.10    1.90
  -1 -15  -2   -2.00    2.30
  -2 -15  -2    0.30    2.40
  -2 -15  -2    0.60    2.40
  -2 -15  -2    0.40    1.80
  -3 -15  -2    3.30    2.50
  -3 -15  -2   -3.30   10.10
  -3 -15  -2    1.90    1.70
  -3 -15  -2    1.90    2.80
  -4 -15  -2    7.30    1.90
  -4 -15  -2    9.70    2.60
  -4 -15  -2    0.80    9.60
  -5 -15  -2    1.80    1.70
  -5 -15  -2    2.00    2.60
  -5 -15  -2    3.20    8.00
  -6 -15  -2    4.00    7.80
  -6 -15  -2   -1.30    2.40
  -6 -15  -2   -1.80    1.60
  -7 -15  -2   -2.60    7.80
  -7 -15  -2    5.30    2.70
  -7 -15  -2   -0.30    1.50
  -8 -15  -2   -0.60    2.50
  -8 -15  -2    1.20    1.50
  -9 -15  -2   -0.50    1.50
   8 -16  -2    3.90    3.20
   7 -16  -2    9.50    2.30
   7 -16  -2    4.50    3.40
   6 -16  -2    6.10    2.20
   6 -16  -2   14.40    3.80
   5 -16  -2   22.50    4.10
   5 -16  -2   25.70    3.10
   4 -16  -2    8.10    2.40
   4 -16  -2    7.80    3.30
   3 -16  -2   32.20    4.50
   3 -16  -2   43.80    4.20
   2 -16  -2   39.40    5.10
   2 -16  -2   48.70    5.60
   2 -16  -2   40.50    4.40
   1 -16  -2    3.90    2.70
   1 -16  -2    1.00    2.00
   1 -16  -2   -0.80    2.70
   0 -16  -2   -2.60    2.70
   0 -16  -2    0.10    1.90
   0 -16  -2   -0.70    2.40
  -1 -16  -2   51.09    5.50
  -1 -16  -2   60.09    4.90
  -2 -16  -2   39.80    4.70
  -2 -16  -2   35.10    3.70
  -3 -16  -2    4.40    8.60
  -3 -16  -2   -2.50    2.20
  -3 -16  -2    1.40    1.70
  -4 -16  -2    0.80    1.60
  -4 -16  -2   -0.30    2.50
  -4 -16  -2    1.50    8.20
  -5 -16  -2   -1.40    7.70
  -5 -16  -2   15.10    2.20
  -5 -16  -2   12.90    3.00
  -6 -16  -2   32.30    3.20
  -6 -16  -2   33.40    3.90
  -7 -16  -2   14.20    2.00
  -8 -16  -2    0.50    1.40
   6 -17  -2    3.00    3.40
   5 -17  -2   -3.00    2.50
   5 -17  -2    0.40    1.70
   4 -17  -2    5.00    2.10
   4 -17  -2    7.60    2.80
   3 -17  -2    8.50    2.80
   3 -17  -2    8.10    2.10
   2 -17  -2    1.80    2.50
   2 -17  -2    0.10    1.80
   1 -17  -2   -1.00    1.80
   1 -17  -2   -1.70    2.30
   0 -17  -2   -0.20    9.70
   0 -17  -2    2.70    1.80
   0 -17  -2    2.00    2.40
  -1 -17  -2    7.40    2.00
  -1 -17  -2   14.00    2.90
  -1 -17  -2    1.70    9.40
  -2 -17  -2    4.40    1.80
  -2 -17  -2    6.60    2.50
  -2 -17  -2   -0.50    8.00
  -3 -17  -2    0.40    7.60
  -3 -17  -2    8.20    2.70
  -3 -17  -2    5.80    1.80
  -4 -17  -2    4.70    1.70
  -5 -17  -2    1.10    1.50
  -6 -17  -2   -1.30    1.50
   3 -18  -2   12.10    2.40
   2 -18  -2   -0.80    1.50
   1 -18  -2    1.20    1.60
   0 -18  -2    0.30    1.70
  -1 -18  -2    3.60    1.50
  -2 -18  -2    3.50    1.60
  -4 -17   3    1.50    1.60
  -3 -17   3    2.00    1.70
  -2 -17   3    9.40    2.70
  -2 -17   3    3.70    1.90
  -1 -17   3   -1.10    1.60
  -1 -17   3   -2.70    2.20
   0 -17   3    8.60    2.90
   0 -17   3    5.00    1.90
   1 -17   3   15.40    2.30
   1 -17   3   16.00    3.10
   2 -17   3    1.50    1.70
   2 -17   3   -1.70    2.50
   3 -17   3    2.30    1.70
   3 -17   3    6.70    2.80
   4 -17   3    5.00    2.70
   4 -17   3    3.30    1.80
  -6 -16   3    1.20    1.50
  -6 -16   3    1.10    2.90
  -5 -16   3    3.40    1.70
  -5 -16   3   -2.10    2.60
  -4 -16   3    0.70    1.80
  -4 -16   3   -0.50    2.80
  -4 -16   3    3.30    7.60
  -3 -16   3   -1.90    2.50
  -3 -16   3   -5.00    7.30
  -3 -16   3    0.50    1.80
  -2 -16   3    1.20    2.70
  -2 -16   3    2.30    8.20
  -2 -16   3   -1.30    1.60
  -1 -16   3    2.70    2.80
  -1 -16   3    2.70    1.80
  -1 -16   3   -1.10    7.90
   0 -16   3    5.30    2.00
   0 -16   3    0.50    8.70
   0 -16   3    2.50    2.90
   2 -16   3   39.00    4.20
   2 -16   3   46.80    5.40
   3 -16   3    2.30    1.90
   3 -16   3    0.90    3.00
   3 -16   3   -3.50    9.40
   4 -16   3   25.30    3.80
   4 -16   3   14.80    2.60
   5 -16   3    1.40    2.90
   5 -16   3   -0.70    1.80
   6 -16   3    0.40    1.70
   6 -16   3    0.70    3.00
   7 -16   3   26.50    4.00
  -8 -15   3    3.70    3.00
  -8 -15   3    0.70    1.60
  -7 -15   3    4.00    2.70
  -7 -15   3    1.80    1.70
  -6 -15   3    2.10    2.90
  -6 -15   3   -2.30    7.90
  -6 -15   3    6.80    1.80
  -5 -15   3   -0.30    1.80
  -5 -15   3    3.80    2.80
  -5 -15   3   -2.50    8.40
  -4 -15   3   -7.70    7.80
  -4 -15   3    4.90    2.80
  -4 -15   3    4.50    2.00
  -3 -15   3   -1.20    1.80
  -3 -15   3   -4.00    8.40
  -3 -15   3    2.80    2.70
  -3 -15   3   -1.50    3.00
  -2 -15   3    4.60    2.80
  -2 -15   3    1.80    8.60
  -2 -15   3   -1.00    1.80
  -2 -15   3   -0.40    2.70
  -1 -15   3    1.80    2.60
  -1 -15   3   -0.30    2.70
  -1 -15   3    2.90    2.00
  -1 -15   3    0.20   10.00
   0 -15   3    2.20    2.00
   0 -15   3    1.40    2.70
   0 -15   3    1.80   10.50
   0 -15   3   -1.40    2.80
   1 -15   3    8.00    3.10
   1 -15   3    4.50    2.10
   1 -15   3    6.00    3.20
   2 -15   3   -1.80    2.00
   2 -15   3   -0.90    3.00
   2 -15   3   -1.90    3.00
   3 -15   3   -3.00    3.10
   3 -15   3    4.50    3.30
   3 -15   3   -1.60    2.00
   4 -15   3   -1.20    3.30
   4 -15   3   -1.40    2.90
   4 -15   3   -0.50    2.00
   5 -15   3    2.40    2.00
   5 -15   3    1.10    3.50
   5 -15   3   -0.90    3.40
   6 -15   3    1.30    2.00
   6 -15   3    2.10    3.50
   7 -15   3    6.20    2.20
   7 -15   3    9.40    3.80
   8 -15   3    4.20    2.00
   8 -15   3    6.70    3.70
   9 -15   3   12.20    3.80
 -10 -14   3    4.90    1.90
  -9 -14   3    2.10    1.80
  -9 -14   3    0.00    3.00
  -8 -14   3   -2.90   12.20
  -8 -14   3   19.50    2.50
  -8 -14   3   24.90    3.80
  -7 -14   3    6.20    8.90
  -7 -14   3    4.70    3.00
  -7 -14   3    4.10    1.80
  -6 -14   3    0.10    2.80
  -6 -14   3   -4.00    8.20
  -6 -14   3    1.30    1.80
  -6 -14   3   -5.20    3.70
  -5 -14   3    1.70    3.20
  -5 -14   3    7.30    3.20
  -5 -14   3    4.60    1.90
  -5 -14   3   -1.70    9.30
  -4 -14   3   93.69    7.60
  -4 -14   3   81.29    8.20
  -4 -14   3   83.89    6.70
  -3 -14   3   25.50    4.00
  -3 -14   3   14.90   11.30
  -3 -14   3   35.70    4.20
  -3 -14   3   30.00    3.10
  -2 -14   3   40.80    5.40
  -2 -14   3   47.30    5.50
  -2 -14   3   41.40   12.10
  -2 -14   3   49.30    4.40
  -1 -14   3    4.70    2.10
  -1 -14   3   15.80   10.80
  -1 -14   3    5.90    2.90
  -1 -14   3    3.20    2.80
   0 -14   3   36.10    4.50
   0 -14   3   38.10    4.70
   0 -14   3   27.90    3.50
   1 -14   3    2.10    2.20
   1 -14   3    0.10    3.00
   1 -14   3    5.40    3.20
   2 -14   3    3.20    3.30
   2 -14   3    1.70    3.10
   2 -14   3    0.60    2.10
   3 -14   3    9.70    3.90
   3 -14   3    6.50    2.40
   3 -14   3   14.80    4.10
   4 -14   3    2.40    2.30
   4 -14   3    4.20    3.30
   4 -14   3    6.10    3.90
   5 -14   3    6.00    2.30
   5 -14   3    3.90    3.90
   5 -14   3    4.90    4.00
   6 -14   3   11.20    4.10
   6 -14   3   12.60    4.50
   6 -14   3   15.20    2.70
   7 -14   3   -0.10    4.00
   7 -14   3   -2.80    2.00
   7 -14   3   -2.80    4.00
   8 -14   3    2.20    2.10
   8 -14   3   -0.30    3.90
   9 -14   3    6.00    2.20
   9 -14   3    5.80    4.00
  10 -14   3    6.80    3.70
 -11 -13   3    6.00    2.20
 -11 -13   3    4.60    4.00
  10  13  -3   -9.10    5.10
 -10 -13   3    3.30    3.40
 -10 -13   3    2.80    1.90
   9  13  -3    5.10    5.70
  -9 -13   3    7.60   11.00
  -9 -13   3    2.80    3.20
  -9 -13   3    0.60    1.80
   8  13  -3    5.00    5.40
  -8 -13   3   -4.90    8.30
  -8 -13   3   -0.60    1.60
  -8 -13   3   -0.30    3.00
  -8 -13   3    3.10    6.00
   7  13  -3   -0.50    4.70
  -7 -13   3    3.20    3.80
  -7 -13   3    3.50    3.10
  -7 -13   3    2.50    1.80
  -7 -13   3   -3.90    8.20
   6  13  -3   -2.10    3.50
  -6 -13   3    9.00    2.10
  -6 -13   3    8.90    3.60
  -6 -13   3   -1.90   10.30
  -6 -13   3    5.20    3.00
  -5 -13   3    7.30   11.00
  -5 -13   3   -1.30    2.80
  -5 -13   3    1.00    1.90
  -5 -13   3    2.90    2.90
  -4 -13   3    6.70    3.00
  -4 -13   3    4.30    2.00
  -4 -13   3    8.50    3.20
  -4 -13   3   -4.00   11.40
  -3 -13   3   -1.50    2.50
  -3 -13   3    1.30    2.70
  -3 -13   3   23.90   11.80
  -3 -13   3   -0.70    1.80
  -2 -13   3    8.00    2.20
  -2 -13   3    7.60    3.00
  -2 -13   3    5.70    3.00
  -1 -13   3    3.60    2.80
  -1 -13   3    5.30    3.20
  -1 -13   3    3.50    2.00
   0 -13   3    6.50    2.30
   0 -13   3   13.40    3.60
   0 -13   3    6.80    3.20
   1 -13   3   32.60    4.30
   1 -13   3   38.40    4.50
   1 -13   3   23.50    3.20
   2 -13   3   87.39    8.30
   2 -13   3  101.09    8.30
   2 -13   3   70.89    6.90
   3 -13   3    6.30    3.60
   3 -13   3    7.90    3.80
   3 -13   3    4.80    2.40
   4 -13   3    4.50    2.30
   4 -13   3    8.30    4.00
   4 -13   3   -1.20    3.80
   5 -13   3   -0.60    4.00
   5 -13   3    0.30    3.90
   5 -13   3    2.50    2.30
   6 -13   3    7.80    2.50
   6 -13   3   13.10    4.40
   6 -13   3   12.60    4.50
   7 -13   3   -0.40    4.30
   7 -13   3   -3.60    3.90
   7 -13   3    0.10    2.20
   8 -13   3    1.30    2.20
   8 -13   3    3.30    4.60
   8 -13   3    3.30    4.40
   9 -13   3    5.60    4.60
   9 -13   3   -1.40    2.00
   9 -13   3    3.40    4.50
  10 -13   3    4.00    2.40
  10 -13   3    0.20    4.30
  11 -13   3    7.00    4.10
  12 -13   3   54.39    8.60
 -12 -12   3    0.20    3.50
 -12 -12   3    1.80    2.10
  11  12  -3   11.50    5.90
 -11 -12   3    9.20    3.80
 -11 -12   3    7.20    2.40
  10  12  -3   36.00    7.30
 -10 -12   3   32.70    3.90
 -10 -12   3   41.00    5.30
   9  12  -3   11.00    5.90
  -9 -12   3   10.00    4.60
  -9 -12   3   -3.90    8.70
  -9 -12   3   10.60    2.20
  -9 -12   3    6.90    3.30
   8  12  -3   56.69    8.60
  -8 -12   3   51.69    5.50
  -8 -12   3   51.99    6.30
  -8 -12   3   43.20    4.40
   7  12  -3   85.79    9.50
  -7 -12   3   62.59    5.40
  -7 -12   3   58.89    7.30
  -7 -12   3   64.19    6.80
   6  12  -3   28.40    6.10
  -6 -12   3   24.30    3.00
  -6 -12   3   30.20    4.70
  -6 -12   3   33.40    4.40
   5  12  -3    6.00    3.00
  -5 -12   3    6.30    3.00
  -5 -12   3    5.70    3.20
  -5 -12   3    0.90    1.90
  -5 -12   3   14.10   11.30
  -4 -12   3   22.80   11.40
  -4 -12   3   23.60    3.60
  -4 -12   3   25.10    3.80
  -4 -12   3   18.00    2.60
  -3 -12   3   76.19    6.60
  -3 -12   3   91.59    7.30
  -3 -12   3   86.29    7.50
  -2 -12   3   65.99    6.50
  -2 -12   3   63.89    6.40
  -2 -12   3   68.09    5.60
  -1 -12   3  578.94   39.50
  -1 -12   3  594.24   39.80
  -1 -12   3  561.74   39.90
   0 -12   3    2.50    3.00
   0 -12   3   12.10    2.30
   0 -12   3   10.00    3.20
   1 -12   3  550.14   37.00
   1 -12   3  551.84   37.20
   1 -12   3  503.15   36.50
   2 -12   3  503.05   36.20
   2 -12   3  485.45   36.00
   2 -12   3  568.54   35.60
   3 -12   3  106.29    8.10
   3 -12   3  106.59    9.60
   3 -12   3   93.29    9.30
   4 -12   3   -0.90    4.10
   4 -12   3   -2.40    2.10
   4 -12   3    2.90    3.70
   5 -12   3   -1.30    4.10
   5 -12   3    3.00    2.30
   5 -12   3   -2.10    4.00
   6 -12   3  122.99   11.20
   6 -12   3  134.99   11.30
   6 -12   3  123.69    9.60
   7 -12   3  147.09   11.80
   7 -12   3  113.89    9.70
   7 -12   3  133.59   11.50
   8 -12   3  137.99   11.70
   8 -12   3  169.28   13.50
   8 -12   3  185.88   13.70
   9 -12   3    8.10    4.60
   9 -12   3    2.60    2.20
   9 -12   3   13.30    4.80
  10 -12   3   66.09    7.00
  10 -12   3   47.30    4.90
  10 -12   3   50.29    6.60
  11 -12   3   -3.10    4.60
  12 -12   3   32.40    5.60
  13  11  -3   -0.30    7.70
 -13 -11   3   -1.80    3.30
 -13 -11   3   -0.80    2.10
  12  11  -3    0.80    5.80
 -12 -11   3   -1.00    2.20
 -12 -11   3   -1.00    3.50
  11  11  -3    5.10    6.30
 -11 -11   3    1.40    2.20
 -11 -11   3   -2.00    3.60
  10  11  -3    1.90    6.50
 -10 -11   3    1.30    3.90
 -10 -11   3   -1.80    8.90
 -10 -11   3    1.00    3.30
 -10 -11   3    1.10    2.00
   9  11  -3   -2.10    6.10
  -9 -11   3   -0.90    3.80
  -9 -11   3   -0.50    1.90
  -9 -11   3   -1.70    3.30
  -9 -11   3   -3.90    9.10
   8  11  -3   -7.60    5.30
  -8 -11   3    1.90    3.00
  -8 -11   3   -3.60    9.50
  -8 -11   3    3.70    3.90
  -8 -11   3    3.00    1.80
   7  11  -3    6.20    5.40
  -7 -11   3    6.20    3.20
  -7 -11   3    3.40    1.90
  -7 -11   3    0.30    3.50
  -7 -11   3    0.50    9.50
   6  11  -3   -3.60    4.60
  -6 -11   3   -2.70    2.90
  -6 -11   3   -0.50    1.80
  -6 -11   3   -2.30    3.10
  -6 -11   3   -1.20    9.70
   5  11  -3    5.50    4.40
  -5 -11   3    0.50    2.70
  -5 -11   3    1.70    1.80
  -5 -11   3   -4.40    2.90
  -5 -11   3    7.40   10.70
   4  11  -3    2.30    3.00
  -4 -11   3    0.70    2.70
  -4 -11   3    7.50   10.60
  -4 -11   3    2.00    2.80
  -4 -11   3    3.90    1.90
   3  11  -3   -2.20    1.90
  -3 -11   3   -1.30    1.80
  -3 -11   3   -0.30    2.60
  -3 -11   3   -0.20    2.50
  -2 -11   3   33.30    3.90
  -2 -11   3   38.20    4.20
  -2 -11   3   26.10    3.10
  -1 -11   3   37.80    4.30
  -1 -11   3   31.70    4.10
  -1 -11   3   38.10    3.80
   0 -11   3    4.00    2.90
   0 -11   3    4.70    2.00
   0 -11   3    4.90    2.90
   1 -11   3    4.90    3.10
   1 -11   3    1.60    2.90
   1 -11   3    1.80    1.90
   2 -11   3   65.99    5.60
   3 -11   3    6.80    3.80
   3 -11   3    4.60    2.10
   3 -11   3    2.70    3.80
   4 -11   3   26.50    4.70
   4 -11   3   29.70    3.40
   4 -11   3   40.00    5.40
   5 -11   3   10.40    2.50
   5 -11   3   10.80    4.20
   5 -11   3    5.90    4.50
   6 -11   3    7.60    4.80
   6 -11   3    3.80    2.30
   6 -11   3    3.90    4.50
   7 -11   3   27.00    5.70
   7 -11   3   32.40    5.80
   7 -11   3   21.30    3.10
   8 -11   3   82.09    8.90
   8 -11   3   67.39    6.30
   9 -11   3    1.50    4.80
   9 -11   3    8.60    5.10
   9 -11   3    5.90    2.30
  10 -11   3  118.69   11.20
  10 -11   3  114.49   11.20
  11 -11   3   13.40    5.40
  11 -11   3    4.20    4.40
  12 -11   3    4.10    5.20
  13 -11   3   14.30    4.90
 -14 -10   3    9.10    3.70
  13  10  -3   38.30    7.70
 -13 -10   3   22.20    3.40
 -13 -10   3   36.70    5.30
  12  10  -3   32.10    8.20
 -12 -10   3   24.70    4.90
 -12 -10   3   18.10    3.20
  11  10  -3   71.79    9.60
 -11 -10   3   44.70    6.70
 -11 -10   3   57.79    7.00
 -11 -10   3   50.09    9.50
 -11 -10   3   49.20    5.10
  10  10  -3   24.90    7.70
 -10 -10   3    6.50    3.70
 -10 -10   3   14.30    2.60
 -10 -10   3   24.60    9.80
 -10 -10   3   15.90    4.70
   9  10  -3  131.79   14.10
  -9 -10   3  136.89   11.10
  -9 -10   3  142.49   10.00
  -9 -10   3  124.89   11.90
   8  10  -3  218.48   17.60
  -8 -10   3  202.98   15.80
  -8 -10   3  192.68   14.10
  -8 -10   3  191.08   19.10
  -8 -10   3  203.98   15.10
   7  10  -3   20.20    5.90
  -7 -10   3   12.60   10.10
  -7 -10   3   17.60    2.40
  -7 -10   3   24.80    4.60
   6  10  -3    1.90    4.90
  -6 -10   3    2.00    1.70
  -6 -10   3   -1.70    3.10
  -6 -10   3    5.00    2.90
  -6 -10   3    1.20    9.40
   5  10  -3   48.90    6.60
  -5 -10   3   37.40    4.80
  -5 -10   3   41.30    4.00
  -5 -10   3   43.60    4.90
   4  10  -3   21.90    4.70
  -4 -10   3   26.10    2.70
  -4 -10   3   26.30    3.60
  -4 -10   3   21.00    3.20
   3  10  -3  341.27   25.00
  -3 -10   3  364.36   24.50
  -3 -10   3  363.26   24.70
  -3 -10   3  342.37   24.20
   2  10  -3   -0.80    1.70
  -2 -10   3    3.20    2.60
  -2 -10   3    2.20    2.40
  -2 -10   3    1.10    1.60
  -1 -10   3  899.31   58.79
  -1 -10   3  875.51   59.09
  -1 -10   3  828.12   58.99
   0 -10   3   12.20    2.10
   0 -10   3   10.90    3.10
   0 -10   3   10.20    2.90
   1 -10   3   81.29    7.70
   1 -10   3   95.19    6.80
   1 -10   3   85.29    7.50
   2 -10   3  225.18   16.20
   2 -10   3  216.58   15.50
   2 -10   3  223.58   16.30
  -6  10  -3    6.70    4.10
   6 -10   3   18.90    4.70
   6 -10   3    8.90    2.30
   6 -10   3    9.80    4.90
  -7  10  -3    2.90    3.00
  -7  10  -3  -11.00    4.10
   7 -10   3    3.60    2.20
   7 -10   3   -0.40    4.20
   7 -10   3    7.40    5.20
  -9  10  -3   -5.90    5.90
   9 -10   3   28.70    6.00
   9 -10   3   24.30    3.10
   9 -10   3   24.00    5.20
 -10  10  -3   -2.70    4.00
 -10  10  -3   12.10    7.60
  10 -10   3   16.30    5.00
  10 -10   3    7.80    2.40
  10 -10   3   22.50    5.60
  11 -10   3   29.30    6.70
  11 -10   3   30.10    5.60
  12 -10   3    7.30    4.70
  12 -10   3   12.50    5.60
  13 -10   3   13.80    5.10
  14 -10   3    9.20    4.40
  14   9  -3    3.40    6.50
 -14  -9   3   -5.50    4.00
 -14  -9   3    0.00    2.30
  13   9  -3   -4.20    6.20
 -13  -9   3    0.20    2.40
 -13  -9   3   -1.50    4.00
  12   9  -3   -0.80    6.50
 -12  -9   3    1.10    2.50
 -12  -9   3    0.30    4.00
 -12  -9   3    4.20    4.70
  11   9  -3   12.20    6.50
 -11  -9   3    9.70    4.80
 -11  -9   3    3.10    4.00
 -11  -9   3    4.80    7.80
 -11  -9   3   10.70    2.60
  10   9  -3   -1.60    5.80
 -10  -9   3   -0.40    9.50
 -10  -9   3    0.90    2.00
 -10  -9   3    0.60    3.30
 -10  -9   3   -5.70    4.00
   9   9  -3   14.90    7.00
  -9  -9   3   19.60    2.60
  -9  -9   3   20.90    5.10
  -9  -9   3   26.70    4.60
  -9  -9   3   12.40   10.00
   8   9  -3    3.90    5.80
  -8  -9   3    1.10    1.80
  -8  -9   3   -2.90    3.90
  -8  -9   3    5.20    9.70
  -8  -9   3    0.30    3.00
   7   9  -3   -2.80    5.50
  -7  -9   3    0.10   10.20
  -7  -9   3   -0.90    1.60
  -7  -9   3    0.00    3.40
  -7  -9   3   -2.90    2.70
   6   9  -3   42.20    7.20
  -6  -9   3   28.40    3.90
  -6  -9   3   44.30    5.00
  -6  -9   3   34.10    3.50
   5   9  -3   -5.90    4.20
  -5  -9   3   -5.10    7.90
  -5  -9   3    3.30    2.70
  -5  -9   3    0.60    2.40
  -5  -9   3   -0.90    1.50
   4   9  -3   -0.40    3.80
  -4  -9   3    4.50    1.60
  -4  -9   3    1.30    9.10
  -4  -9   3    2.30    2.20
  -4  -9   3    6.40    2.50
   3   9  -3   44.70    6.00
  -3  -9   3   51.09    4.80
  -3  -9   3   47.80    4.10
  -3  -9   3   44.30    4.80
   2   9  -3   -2.30    2.30
  -2  -9   3    1.50    2.10
  -2  -9   3   -0.90    1.40
  -2  -9   3    0.90    2.30
   1   9  -3   29.40    3.90
  -1  -9   3   37.60    3.50
  -1  -9   3   43.50    4.30
  -1  -9   3   42.00    4.30
   0   9  -3   20.30    3.00
   0  -9   3   14.10    2.90
   0  -9   3   20.50    2.30
   0  -9   3   20.00    3.00
  -1   9  -3    6.10    2.50
   1  -9   3    2.60    1.60
   1  -9   3    4.90    2.80
   1  -9   3    3.00    2.60
  -2   9  -3   33.60    4.20
   2  -9   3   31.80    4.10
   2  -9   3   31.70    3.40
  -3   9  -3    0.50    3.00
  -3   9  -3   -0.70    2.80
   3  -9   3    3.70    3.30
   3  -9   3   -0.60    1.60
   3  -9   3    1.90    2.90
  -4   9  -3   27.90    4.80
  -4   9  -3   22.60    4.20
   4  -9   3   16.90    2.50
   4  -9   3   17.40    4.20
   4  -9   3   21.00    4.10
  -5   9  -3   -1.80    3.50
  -5   9  -3    2.90    4.00
   5  -9   3    3.70    4.00
   5  -9   3    0.00    1.80
   5  -9   3    5.00    3.60
  -6   9  -3    6.30    4.20
  -6   9  -3   11.00    4.70
   6  -9   3    9.10    4.00
   6  -9   3    7.10    2.10
   6  -9   3   10.50    4.70
  -7   9  -3    1.70    4.80
  -7   9  -3   -3.20    4.00
   7  -9   3    2.90    4.30
   7  -9   3   -1.30    4.80
   7  -9   3    1.20    2.10
  -8   9  -3   11.40    5.00
  -8   9  -3    4.40    5.40
   8  -9   3    8.00    4.70
   8  -9   3    7.50    2.30
   8  -9   3   11.90    5.70
  -9   9  -3    5.30    5.10
  -9   9  -3    4.60    6.00
   9  -9   3    4.30    4.70
   9  -9   3    4.60    2.30
   9  -9   3    3.70    5.90
 -10   9  -3   19.50    6.10
 -10   9  -3   15.40    6.40
  10  -9   3   14.40    2.70
  10  -9   3   23.30    6.40
  10  -9   3   17.90    5.10
 -11   9  -3    4.90    6.80
 -11   9  -3   -3.10    5.20
  11  -9   3   -3.90    1.60
 -12   9  -3   -1.40    5.30
 -12   9  -3   13.40    8.10
  12  -9   3    7.60    4.80
  12  -9   3    3.50    5.80
 -13   9  -3    2.50    5.70
  13  -9   3    1.30    7.10
  13  -9   3    5.70    5.40
  14  -9   3    1.80    4.80
  15   8  -3   28.50    6.40
 -15  -8   3   16.80    3.20
  14   8  -3   10.20    6.80
 -14  -8   3    7.00    2.80
 -14  -8   3   10.90    4.50
  13   8  -3    4.20    6.90
 -13  -8   3    3.90    5.20
 -13  -8   3    0.90    4.30
 -13  -8   3    1.80    2.60
  12   8  -3   16.90    7.20
 -12  -8   3   18.10    5.00
 -12  -8   3    7.70    4.90
 -12  -8   3   11.60    2.90
  11   8  -3   31.10    7.10
 -11  -8   3   25.20    5.70
 -11  -8   3   39.50    5.80
 -11  -8   3   28.00    3.70
 -11  -8   3   23.20    8.20
  10   8  -3   44.60    8.60
 -10  -8   3   52.09    4.90
 -10  -8   3   57.69    6.60
 -10  -8   3   44.10   11.50
   9   8  -3  153.48   15.20
  -9  -8   3  149.88   13.10
  -9  -8   3  147.69   12.30
  -9  -8   3  159.98   11.20
  -9  -8   3  157.48   17.20
   8   8  -3  405.36   30.50
  -8  -8   3  459.85   32.10
  -8  -8   3  393.06   29.10
  -8  -8   3  375.16   28.40
  -8  -8   3  409.06   27.90
   7   8  -3  289.57   22.70
  -7  -8   3  260.07   20.10
  -7  -8   3  317.47   23.90
  -7  -8   3  294.77   21.20
  -7  -8   3  305.07   20.70
   6   8  -3   30.50    6.40
  -6  -8   3   31.70    8.20
  -6  -8   3   44.10    3.70
  -6  -8   3   45.20    4.90
  -6  -8   3   46.00    4.80
   5   8  -3  305.47   24.30
  -5  -8   3  363.06   22.90
  -5  -8   3  343.17   22.50
  -5  -8   3  287.17   25.20
  -5  -8   3  334.47   23.10
   4   8  -3   12.30    4.50
  -4  -8   3   11.60    1.70
  -4  -8   3   11.50    2.60
  -4  -8   3    4.90    8.00
  -4  -8   3   10.80    2.50
  -3  -8   3  308.77   21.10
  -3  -8   3  300.17   21.30
  -3  -8   3  315.17   21.40
   2   8  -3  315.77   25.40
   2   8  -3  393.96   24.90
   2   8  -3  361.26   25.00
  -2  -8   3  354.56   24.90
  -2  -8   3  369.16   25.00
  -2  -8   3  375.16   24.70
   1   8  -3 1683.93  124.69
   1   8  -3 1927.51  124.69
   1   8  -3 1884.51  124.69
  -1  -8   3 1803.52  124.59
  -1  -8   3 1859.21  124.69
  -1  -8   3 1909.51  124.39
   0   8  -3  689.63   51.99
   0   8  -3  787.82   52.19
   0   8  -3  801.72   52.29
   0  -8   3  734.83   52.09
   0  -8   3  810.02   51.89
   0  -8   3  775.32   52.19
  -1   8  -3 1692.93  107.59
  -1   8  -3 1571.44  107.39
   1  -8   3 1636.34  106.99
   1  -8   3 1509.35  107.19
   1  -8   3 1523.95  107.29
  -2   8  -3 1217.38   82.99
  -2   8  -3 1205.68   83.19
   2  -8   3 1224.28   82.89
   2  -8   3 1247.58   82.79
   2  -8   3 1211.08   82.49
  -3   8  -3   76.29    7.50
  -3   8  -3   78.59    7.30
   3  -8   3   77.69    6.00
   3  -8   3   81.69    7.20
   3  -8   3   76.19    7.10
  -4   8  -3   12.90    3.60
  -4   8  -3   16.40    4.10
   4  -8   3   11.40    3.30
   4  -8   3   18.40    3.70
   4  -8   3   12.70    2.10
  -5   8  -3  175.78   14.70
  -5   8  -3  183.18   14.20
   5  -8   3  178.38   13.00
   5  -8   3  202.28   14.10
   5  -8   3  183.68   14.00
  -6   8  -3  131.39   11.20
  -6   8  -3  135.49   11.90
   6  -8   3  131.89    9.70
   6  -8   3  120.89   11.30
   6  -8   3  142.79   11.00
  -7   8  -3   49.70    6.10
  -7   8  -3   38.60    6.40
   7  -8   3   35.00    4.20
   7  -8   3   36.90    5.50
   7  -8   3   52.89    6.30
  -8   8  -3   -3.00    4.30
  -8   8  -3    4.20    5.40
   8  -8   3    0.60    5.20
   8  -8   3   -2.10    3.90
   8  -8   3    2.90    2.10
  -9   8  -3   -2.70    4.80
  -9   8  -3    2.70    5.70
   9  -8   3   -2.30    2.00
   9  -8   3   -0.50    4.20
   9  -8   3   13.40    6.00
 -10   8  -3   44.00    8.10
  10  -8   3   41.20    7.50
  10  -8   3   39.40    4.40
  10  -8   3   53.79    7.00
 -11   8  -3   16.70    6.20
 -11   8  -3   10.50    6.40
  11  -8   3   17.10    5.70
 -12   8  -3   83.79   10.40
 -12   8  -3   71.59    9.90
  12  -8   3   75.09    8.90
  12  -8   3   70.19    8.00
 -13   8  -3  104.69   10.90
  13  -8   3   73.59    9.60
  13  -8   3   89.39    9.80
 -14   8  -3    6.50    5.40
  14  -8   3    8.00    5.30
  15  -8   3   -1.00    4.20
  15   7  -3    0.10    5.80
 -15  -7   3    4.20    4.40
 -15  -7   3   -1.80    2.40
  14   7  -3   -1.30    6.30
 -14  -7   3   -2.40    2.40
 -14  -7   3   -0.60    4.60
  13   7  -3    5.70    6.80
 -13  -7   3   -0.60    2.50
 -13  -7   3   -7.00    4.80
 -13  -7   3    0.90    4.50
  12   7  -3   47.20    8.80
 -12  -7   3   26.30    6.00
 -12  -7   3   48.70    6.30
 -12  -7   3   18.20    7.10
 -12  -7   3   34.10    4.10
  11   7  -3   61.89   10.00
 -11  -7   3   47.00    7.10
 -11  -7   3   61.19    9.80
 -11  -7   3   34.30    4.40
 -11  -7   3   47.30    6.50
  10   7  -3    8.40    7.00
 -10  -7   3    5.20    2.30
 -10  -7   3    7.50    9.10
 -10  -7   3    3.90    4.40
 -10  -7   3    9.90    3.90
   9   7  -3    5.00    6.40
  -9  -7   3    1.90    3.60
  -9  -7   3   -0.20    1.80
  -9  -7   3    7.20    8.90
  -9  -7   3    3.40    4.20
   8   7  -3    1.40    6.30
  -8  -7   3   -0.70    2.60
  -8  -7   3    0.80    3.60
  -8  -7   3    0.10    1.50
  -8  -7   3   -0.10    9.30
   7   7  -3   17.50    6.30
  -7  -7   3   27.80    4.40
  -7  -7   3   28.20    8.30
  -7  -7   3   28.00    2.90
  -7  -7   3   25.20    3.50
   6   7  -3   -4.80    4.80
  -6  -7   3    1.40    2.70
  -6  -7   3    4.30    6.70
  -6  -7   3    0.40    1.30
  -6  -7   3    1.20    2.30
   5   7  -3  112.49    8.20
   5   7  -3   87.89   10.50
  -5  -7   3  119.99    8.30
  -5  -7   3  114.49    8.70
  -5  -7   3  105.99    7.90
   4   7  -3   14.30    2.60
   4   7  -3   20.60    4.90
   4   7  -3   21.50    2.70
  -4  -7   3   17.70    1.90
  -4  -7   3   15.30    2.40
  -4  -7   3   30.80    7.30
  -4  -7   3   18.20    2.60
   3   7  -3   21.70    4.30
   3   7  -3   16.20    2.70
   3   7  -3   15.00    2.30
  -3  -7   3   20.30    2.60
  -3  -7   3   16.40    2.30
  -3  -7   3   14.60    1.80
   2   7  -3   62.99    6.50
   2   7  -3   70.19    5.80
   2   7  -3   56.89    5.40
  -2  -7   3   64.09    4.90
  -2  -7   3   76.99    5.50
   1   7  -3   37.60    4.60
   1   7  -3   41.60    4.30
   1   7  -3   41.60    4.30
  -1  -7   3   40.30    3.40
  -1  -7   3   45.50    4.20
  -1  -7   3   48.00    4.10
   0   7  -3  132.19    9.30
   0   7  -3  125.59    9.30
   0   7  -3  108.09    8.80
   0  -7   3  121.69    9.10
   0  -7   3  124.99    8.60
  -1   7  -3   63.29    5.70
  -1   7  -3   54.49    5.80
   1  -7   3   61.39    5.30
   1  -7   3   68.79    5.50
   1  -7   3   55.89    4.60
  -2   7  -3   18.50    3.30
  -2   7  -3   20.10    3.60
   2  -7   3   19.60    2.10
   2  -7   3   23.90    3.20
   2  -7   3   20.30    3.20
  -3   7  -3   39.10    4.40
  -3   7  -3   32.80    4.60
   3  -7   3   36.70    4.50
   3  -7   3   33.20    3.90
   3  -7   3   29.80    3.20
  -4   7  -3   10.80    3.50
  -4   7  -3    9.10    3.20
   4  -7   3    4.70    1.50
   4  -7   3    7.50    3.00
  -5   7  -3   37.30    4.80
  -5   7  -3   32.90    3.90
  -5   7  -3   39.10    5.40
   5  -7   3   45.40    5.20
   5  -7   3   41.90    3.70
  -6   7  -3   52.49    6.30
  -6   7  -3   44.90    6.80
   6  -7   3   59.99    6.30
   6  -7   3   56.69    4.70
  -7   7  -3   69.49    8.60
  -7   7  -3   76.69    9.20
   7  -7   3   85.19    8.10
   7  -7   3   76.89    6.20
   7  -7   3   83.89    7.80
  -8   7  -3    4.70    4.50
  -8   7  -3    5.10    5.20
  -8   7  -3   -0.10    1.80
   8  -7   3    7.20    4.90
   8  -7   3    6.30    3.90
   8  -7   3    0.90    1.90
  -9   7  -3   -0.30    4.80
  -9   7  -3    3.00    2.10
  -9   7  -3   -6.50    5.20
   9  -7   3    1.20    5.50
   9  -7   3   -0.90    1.90
   9  -7   3   -2.00    4.10
 -10   7  -3   11.70    6.10
 -10   7  -3    4.60    5.00
  10  -7   3    4.90    4.20
  10  -7   3   -1.50    5.80
 -11   7  -3    7.50    5.80
 -11   7  -3    7.60    6.70
 -12   7  -3   25.00    8.40
 -12   7  -3   28.20    7.10
  12  -7   3   40.40    6.80
  12  -7   3   31.20    5.90
 -13   7  -3    7.30    6.90
 -13   7  -3    2.00    5.90
  13  -7   3   21.00    6.60
  13  -7   3    4.40    5.00
 -14   7  -3    4.00    5.70
 -14   7  -3   -6.10    7.40
  14  -7   3    3.70    5.40
 -15   7  -3    5.20    5.30
  15  -7   3   -2.50    4.70
  16   6  -3   13.00    7.40
 -16  -6   3   24.90    5.50
  15   6  -3    4.10    6.80
 -15  -6   3   -0.40    4.70
 -15  -6   3    2.70    2.70
  14   6  -3   41.60    8.60
 -14  -6   3   29.00    6.50
 -14  -6   3   38.90    6.30
 -14  -6   3   21.10    3.80
  13   6  -3   11.50    6.50
 -13  -6   3   17.70    5.20
 -13  -6   3   17.70    5.90
 -13  -6   3   14.50    3.20
  12   6  -3   73.29   10.30
 -12  -6   3   51.69    6.60
 -12  -6   3   53.39    5.60
 -12  -6   3   42.20    7.70
 -12  -6   3   48.20    7.40
  11   6  -3  254.77   20.00
 -11  -6   3  207.48   16.10
 -11  -6   3  214.18   17.90
 -11  -6   3  230.18   17.20
 -11  -6   3  228.08   19.30
  10   6  -3    4.70    6.40
[truncated: 2,644,215 more chars]
