# Supplementary material for: Donor–Acceptor Viologens with Through‐Space Conjugation for Enhanced Visible‐Light‐Driven Photocatalysis
Source: Adv Sci (Weinh). 2024 Nov 21;12(2):2409925. doi: 10.1002/advs.202409925 (PMC11727243; doi:10.1002/advs.202409925)
Supplement: Supplementary file 2 — Supporting cif [file ADVS-12-2409925-s002.zip › 9.cif]

data_240223lu_lgpz205726_0m
_audit_creation_date               2024-02-23
_audit_creation_method
;
Olex2 1.5
(compiled 2022.04.07 svn.rca3783a0 for OlexSys, GUI svn.r6498)
;
_shelx_SHELXL_version_number       '2019/3'
_audit_contact_author_address      ?
_audit_contact_author_email        ?
_audit_contact_author_name         ''
_audit_contact_author_phone        ?
_publ_contact_author_id_orcid      ?
_publ_section_references
;
Dolomanov, O.V., Bourhis, L.J., Gildea, R.J, Howard, J.A.K. & Puschmann, H.
 (2009), J. Appl. Cryst. 42, 339-341.

Sheldrick, G.M. (2015). Acta Cryst. A71, 3-8.

Sheldrick, G.M. (2015). Acta Cryst. C71, 3-8.
;
_chemical_name_common              ?
_chemical_name_systematic          ?
_chemical_formula_moiety           '2(C F3 O3 S), C44 H32 N2, C2 H3 N'
_chemical_formula_sum              'C48 H35 F6 N3 O6 S2'
_chemical_formula_weight           927.91
_chemical_melting_point            ?
loop_
  _atom_type_symbol
  _atom_type_description
  _atom_type_scat_dispersion_real
  _atom_type_scat_dispersion_imag
  _atom_type_scat_source
 'C' 'C' 0.0033 0.0016 'International Tables Vol C Tables 4.2.6.8 and 6.1.1.4'
 'H' 'H' 0.0000 0.0000 'International Tables Vol C Tables 4.2.6.8 and 6.1.1.4'
 'F' 'F' 0.0171 0.0103 'International Tables Vol C Tables 4.2.6.8 and 6.1.1.4'
 'N' 'N' 0.0061 0.0033 'International Tables Vol C Tables 4.2.6.8 and 6.1.1.4'
 'O' 'O' 0.0106 0.0060 'International Tables Vol C Tables 4.2.6.8 and 6.1.1.4'
 'S' 'S' 0.1246 0.1234 'International Tables Vol C Tables 4.2.6.8 and 6.1.1.4'

_shelx_space_group_comment
;
The symmetry employed for this shelxl refinement is uniquely defined
by the following loop, which should always be used as a source of
symmetry information in preference to the above space-group names.
They are only intended as comments.
;
_space_group_crystal_system        'monoclinic'
_space_group_IT_number             14
_space_group_name_H-M_alt          'P 1 21/n 1'
_space_group_name_Hall             '-P 2yn'
loop_
  _space_group_symop_operation_xyz
 'x, y, z'
 '-x+1/2, y+1/2, -z+1/2'
 '-x, -y, -z'
 'x-1/2, -y-1/2, z-1/2'

_cell_length_a                     13.7758(8)
_cell_length_b                     22.2531(11)
_cell_length_c                     14.1250(6)
_cell_angle_alpha                  90
_cell_angle_beta                   100.094(2)
_cell_angle_gamma                  90
_cell_volume                       4263.1(4)
_cell_formula_units_Z              4
_cell_measurement_reflns_used      4566
_cell_measurement_temperature      193.00
_cell_measurement_theta_max        23.12
_cell_measurement_theta_min        2.34
_shelx_estimated_absorpt_T_max     0.984
_shelx_estimated_absorpt_T_min     0.976
_exptl_absorpt_coefficient_mu      0.206
_exptl_absorpt_correction_T_max    0.7456
_exptl_absorpt_correction_T_min    0.6288
_exptl_absorpt_correction_type     multi-scan
_exptl_absorpt_process_details
;
SADABS-2016/2 (Bruker,2016/2) was used for absorption correction.
wR2(int) was 0.1171 before and 0.0683 after correction.
The Ratio of minimum to maximum transmission is 0.8433.
The \l/2 correction factor is Not present.
;
_exptl_absorpt_special_details     ?
_exptl_crystal_colour              ?
_exptl_crystal_density_diffrn      1.446
_exptl_crystal_density_meas        ?
_exptl_crystal_density_method      ?
_exptl_crystal_description         block
_exptl_crystal_F_000               1912
_exptl_crystal_size_max            0.12
_exptl_crystal_size_mid            0.1
_exptl_crystal_size_min            0.08
_exptl_transmission_factor_max     ?
_exptl_transmission_factor_min     ?
_diffrn_reflns_av_R_equivalents    0.0995
_diffrn_reflns_av_unetI/netI       0.0949
_diffrn_reflns_Laue_measured_fraction_full  1.000
_diffrn_reflns_Laue_measured_fraction_max  1.000
_diffrn_reflns_limit_h_max         11
_diffrn_reflns_limit_h_min         -16
_diffrn_reflns_limit_k_max         26
_diffrn_reflns_limit_k_min         -26
_diffrn_reflns_limit_l_max         17
_diffrn_reflns_limit_l_min         -16
_diffrn_reflns_number              33572
_diffrn_reflns_point_group_measured_fraction_full  1.000
_diffrn_reflns_point_group_measured_fraction_max  1.000
_diffrn_reflns_theta_full          25.242
_diffrn_reflns_theta_max           25.349
_diffrn_reflns_theta_min           1.758
_diffrn_ambient_temperature        193.00
_diffrn_detector                   CPAD
_diffrn_detector_area_resol_mean   7.41
_diffrn_detector_type              'Bruker PHOTON II'
_diffrn_measured_fraction_theta_full  1.000
_diffrn_measured_fraction_theta_max  1.000
_diffrn_measurement_device         'four-circle diffractometer'
_diffrn_measurement_device_type    'Bruker D8 VENTURE TXS PHOTON II'
_diffrn_measurement_method         '\w and \f shutterless scans'
_diffrn_measurement_specimen_support  'nylon loop'
_diffrn_radiation_monochromator    'Helios Multi-layer Optic'
_diffrn_radiation_probe            X-ray
_diffrn_radiation_type             MoK\a
_diffrn_radiation_wavelength       0.71073
_diffrn_source                     TXS
_diffrn_source_current             40.0
_diffrn_source_power               1.8
_diffrn_source_type                'Rotaing Anode'
_diffrn_source_voltage             45.0
_diffrn_standards_number           0
_reflns_Friedel_coverage           0.000
_reflns_Friedel_fraction_full      .
_reflns_Friedel_fraction_max       .
_reflns_number_gt                  4516
_reflns_number_total               7808
_reflns_special_details
;
 Reflections were merged by SHELXL according to the crystal
 class for the calculation of statistics and refinement.
 
 _reflns_Friedel_fraction is defined as the number of unique
 Friedel pairs measured divided by the number that would be
 possible theoretically, ignoring centric projections and
 systematic absences.
;
_reflns_threshold_expression       'I > 2\s(I)'
_computing_cell_refinement         'SAINT V8.40B (Bruker, 2019)'
_computing_data_collection         'APEX5 V2023.9-2 (Bruker, 2023)'
_computing_data_reduction          'SAINT V8.40B (Bruker, 2019)'
_computing_molecular_graphics      'Olex2 1.5 (Dolomanov et al., 2009)'
_computing_publication_material    'Olex2 1.5 (Dolomanov et al., 2009)'
_computing_structure_refinement    'SHELXL 2019/3 (Sheldrick, 2015)'
_computing_structure_solution      'SHELXT 2018/2 (Sheldrick, 2018)'
_refine_diff_density_max           0.290
_refine_diff_density_min           -0.293
_refine_diff_density_rms           0.061
_refine_ls_extinction_coef         .
_refine_ls_extinction_method       none
_refine_ls_goodness_of_fit_ref     1.038
_refine_ls_hydrogen_treatment      constr
_refine_ls_matrix_type             full
_refine_ls_number_parameters       587
_refine_ls_number_reflns           7808
_refine_ls_number_restraints       0
_refine_ls_R_factor_all            0.1353
_refine_ls_R_factor_gt             0.0632
_refine_ls_restrained_S_all        1.038
_refine_ls_shift/su_max            0.001
_refine_ls_shift/su_mean           0.000
_refine_ls_structure_factor_coef   Fsqd
_refine_ls_weighting_details      
 'w=1/[\s^2^(Fo^2^)+(0.0336P)^2^+3.5908P] where P=(Fo^2^+2Fc^2^)/3'
_refine_ls_weighting_scheme        calc
_refine_ls_wR_factor_gt            0.1105
_refine_ls_wR_factor_ref           0.1364
_refine_special_details            ?
_olex2_refinement_description
;
1. Fixed Uiso
 At 1.2 times of:
  All C(H) groups
 At 1.5 times of:
  All C(H,H,H) groups
2.a Aromatic/amide H refined with riding coordinates:
 C2(H2), C3(H3), C4(H4), C5(H5), C6(H6), C7(H7), C8(H8), C10(H10), C11(H11),
 C13(H13), C14(H14), C15(H15), C16(H16), C19(H19), C21(H21), C22(H22), C23(H23),
  C24(H24), C26(H26), C29(H29), C30(H30), C31(H31), C32(H32), C35(H35),
 C36(H36), C37(H37), C38(H38), C40(H40), C41(H41), C42(H42), C43(H43), C44(H44)
2.b Idealised Me refined as rotating group:
 C45(H45A,H45B,H45C)
;
_atom_sites_solution_hydrogens     geom
_atom_sites_solution_primary       dual
_atom_sites_solution_secondary     ?
loop_
  _atom_site_label
  _atom_site_type_symbol
  _atom_site_fract_x
  _atom_site_fract_y
  _atom_site_fract_z
  _atom_site_U_iso_or_equiv
  _atom_site_adp_type
  _atom_site_occupancy
  _atom_site_site_symmetry_order
  _atom_site_calc_flag
  _atom_site_refinement_flags_posn
  _atom_site_refinement_flags_adp
  _atom_site_refinement_flags_occupancy
  _atom_site_disorder_assembly
  _atom_site_disorder_group
 S1 S 1.01425(8) 0.14718(4) 0.64379(7) 0.0385(3) Uani 1 1 d . . . . .
 F1 F 1.0288(2) 0.19929(12) 0.81239(17) 0.0662(8) Uani 1 1 d . . . . .
 F2 F 0.89717(19) 0.14649(11) 0.77152(17) 0.0596(7) Uani 1 1 d . . . . .
 F3 F 0.9102(2) 0.23225(10) 0.70582(18) 0.0635(8) Uani 1 1 d . . . . .
 O1 O 1.0710(2) 0.09881(12) 0.6935(2) 0.0539(8) Uani 1 1 d . . . . .
 O2 O 1.0725(2) 0.19427(11) 0.61173(19) 0.0483(8) Uani 1 1 d . . . . .
 O3 O 0.9297(2) 0.12838(13) 0.5751(2) 0.0588(9) Uani 1 1 d . . . . .
 C47 C 0.9595(3) 0.18291(18) 0.7376(3) 0.0442(11) Uani 1 1 d . . . . .
 S2 S 0.86839(8) 0.47548(5) 0.69086(7) 0.0387(3) Uani 1 1 d . . . . .
 F4 F 0.9043(2) 0.36241(10) 0.66287(19) 0.0667(8) Uani 1 1 d . . . . .
 F5 F 0.77284(19) 0.37751(11) 0.72005(18) 0.0653(8) Uani 1 1 d . . . . .
 F6 F 0.7737(2) 0.39560(11) 0.57280(17) 0.0754(9) Uani 1 1 d . . . . .
 O4 O 0.9188(3) 0.46791(15) 0.7871(2) 0.0785(11) Uani 1 1 d . . . . .
 O5 O 0.7794(2) 0.50929(13) 0.6811(2) 0.0621(9) Uani 1 1 d . . . . .
 O6 O 0.9295(3) 0.48894(13) 0.6222(2) 0.0735(11) Uani 1 1 d . . . . .
 C48 C 0.8278(3) 0.39922(18) 0.6599(3) 0.0416(11) Uani 1 1 d . . . . .
 N1 N 0.9216(2) 0.62855(13) 0.52692(19) 0.0285(7) Uani 1 1 d . . . . .
 N2 N 0.3875(2) 0.56294(12) 0.07514(19) 0.0283(7) Uani 1 1 d . . . . .
 C1 C 1.0206(3) 0.65041(17) 0.5628(2) 0.0301(9) Uani 1 1 d . . . . .
 C2 C 1.0449(3) 0.70840(17) 0.5411(3) 0.0358(10) Uani 1 1 d . . . . .
 H2 H 0.997089 0.734140 0.505109 0.043 Uiso 1 1 calc R U . . .
 C3 C 1.1398(3) 0.72814(19) 0.5728(3) 0.0448(11) Uani 1 1 d . . . . .
 H3 H 1.157847 0.767929 0.558709 0.054 Uiso 1 1 calc R U . . .
 C4 C 1.2089(3) 0.6904(2) 0.6249(3) 0.0458(11) Uani 1 1 d . . . . .
 H4 H 1.274098 0.704390 0.646613 0.055 Uiso 1 1 calc R U . . .
 C5 C 1.1837(3) 0.63232(19) 0.6456(3) 0.0399(10) Uani 1 1 d . . . . .
 H5 H 1.231495 0.606519 0.681369 0.048 Uiso 1 1 calc R U . . .
 C6 C 1.0883(3) 0.61178(17) 0.6140(2) 0.0338(9) Uani 1 1 d . . . . .
 H6 H 1.070174 0.571903 0.627469 0.041 Uiso 1 1 calc R U . . .
 C7 C 0.8416(3) 0.65428(16) 0.5534(2) 0.0309(9) Uani 1 1 d . . . . .
 H7 H 0.850180 0.687387 0.596469 0.037 Uiso 1 1 calc R U . . .
 C8 C 0.7486(3) 0.63367(15) 0.5194(2) 0.0295(9) Uani 1 1 d . . . . .
 H8 H 0.693408 0.652699 0.538587 0.035 Uiso 1 1 calc R U . . .
 C9 C 0.7343(3) 0.58462(15) 0.4564(2) 0.0278(9) Uani 1 1 d . . . . .
 C10 C 0.8179(3) 0.55975(16) 0.4300(2) 0.0297(9) Uani 1 1 d . . . . .
 H10 H 0.811007 0.527000 0.386186 0.036 Uiso 1 1 calc R U . . .
 C11 C 0.9100(3) 0.58139(16) 0.4656(2) 0.0315(9) Uani 1 1 d . . . . .
 H11 H 0.966216 0.563148 0.447196 0.038 Uiso 1 1 calc R U . . .
 C12 C 0.6376(3) 0.55693(15) 0.4210(2) 0.0258(8) Uani 1 1 d . . . . .
 C13 C 0.6350(3) 0.49411(16) 0.4234(2) 0.0326(9) Uani 1 1 d . . . . .
 H13 H 0.694317 0.472663 0.445162 0.039 Uiso 1 1 calc R U . . .
 C14 C 0.5488(3) 0.46242(16) 0.3951(2) 0.0346(10) Uani 1 1 d . . . . .
 H14 H 0.548937 0.419762 0.397690 0.041 Uiso 1 1 calc R U . . .
 C15 C 0.4626(3) 0.49316(17) 0.3630(2) 0.0335(10) Uani 1 1 d . . . . .
 H15 H 0.402649 0.471880 0.343591 0.040 Uiso 1 1 calc R U . . .
 C16 C 0.4640(3) 0.55534(16) 0.3592(2) 0.0296(9) Uani 1 1 d . . . . .
 H16 H 0.404242 0.576118 0.336315 0.036 Uiso 1 1 calc R U . . .
 C17 C 0.5504(3) 0.58868(15) 0.3880(2) 0.0251(8) Uani 1 1 d . . . . .
 C18 C 0.5389(3) 0.65562(15) 0.3781(2) 0.0251(8) Uani 1 1 d . . . . .
 C19 C 0.4611(3) 0.68147(16) 0.4122(2) 0.0297(9) Uani 1 1 d . . . . .
 H19 H 0.426053 0.657588 0.450748 0.036 Uiso 1 1 calc R U . . .
 C20 C 0.4303(3) 0.74137(16) 0.3933(2) 0.0289(9) Uani 1 1 d . . . . .
 C21 C 0.3453(3) 0.76559(17) 0.4211(3) 0.0391(10) Uani 1 1 d . . . . .
 H21 H 0.309176 0.742241 0.459287 0.047 Uiso 1 1 calc R U . . .
 C22 C 0.3140(3) 0.82212(18) 0.3939(3) 0.0457(11) Uani 1 1 d . . . . .
 H22 H 0.256148 0.837738 0.412945 0.055 Uiso 1 1 calc R U . . .
 C23 C 0.3667(3) 0.85737(18) 0.3379(3) 0.0424(11) Uani 1 1 d . . . . .
 H23 H 0.343288 0.896227 0.317417 0.051 Uiso 1 1 calc R U . . .
 C24 C 0.4509(3) 0.83612(16) 0.3129(2) 0.0349(10) Uani 1 1 d . . . . .
 H24 H 0.486809 0.860834 0.276415 0.042 Uiso 1 1 calc R U . . .
 C25 C 0.4865(3) 0.77741(16) 0.3403(2) 0.0276(9) Uani 1 1 d . . . . .
 C26 C 0.5709(3) 0.75236(15) 0.3120(2) 0.0270(9) Uani 1 1 d . . . . .
 H26 H 0.611730 0.777631 0.281542 0.032 Uiso 1 1 calc R U . . .
 C27 C 0.5965(3) 0.69317(15) 0.3263(2) 0.0241(8) Uani 1 1 d . . . . .
 C28 C 0.6802(3) 0.66998(15) 0.2833(2) 0.0258(8) Uani 1 1 d . . . . .
 C29 C 0.7740(3) 0.69506(15) 0.3102(2) 0.0285(9) Uani 1 1 d . . . . .
 H29 H 0.782757 0.727494 0.354618 0.034 Uiso 1 1 calc R U . . .
 C30 C 0.8539(3) 0.67394(16) 0.2740(3) 0.0333(9) Uani 1 1 d . . . . .
 H30 H 0.916745 0.692045 0.293054 0.040 Uiso 1 1 calc R U . . .
 C31 C 0.8429(3) 0.62644(18) 0.2101(3) 0.0398(10) Uani 1 1 d . . . . .
 H31 H 0.898599 0.610719 0.187226 0.048 Uiso 1 1 calc R U . . .
 C32 C 0.7508(3) 0.60191(17) 0.1796(3) 0.0357(10) Uani 1 1 d . . . . .
 H32 H 0.743262 0.569775 0.134629 0.043 Uiso 1 1 calc R U . . .
 C33 C 0.6683(3) 0.62383(15) 0.2142(2) 0.0259(8) Uani 1 1 d . . . . .
 C34 C 0.5692(3) 0.60167(15) 0.1691(2) 0.0247(8) Uani 1 1 d . . . . .
 C35 C 0.5501(3) 0.54062(15) 0.1516(2) 0.0272(9) Uani 1 1 d . . . . .
 H35 H 0.600254 0.511763 0.172042 0.033 Uiso 1 1 calc R U . . .
 C36 C 0.4596(3) 0.52241(16) 0.1052(2) 0.0274(9) Uani 1 1 d . . . . .
 H36 H 0.446971 0.480819 0.093899 0.033 Uiso 1 1 calc R U . . .
 C37 C 0.4936(3) 0.64185(16) 0.1384(2) 0.0301(9) Uani 1 1 d . . . . .
 H37 H 0.504310 0.683585 0.149949 0.036 Uiso 1 1 calc R U . . .
 C38 C 0.4038(3) 0.62242(16) 0.0918(3) 0.0327(9) Uani 1 1 d . . . . .
 H38 H 0.352657 0.650595 0.071042 0.039 Uiso 1 1 calc R U . . .
 C39 C 0.2916(3) 0.54418(16) 0.0230(2) 0.0298(9) Uani 1 1 d . . . . .
 C40 C 0.2550(3) 0.57169(18) -0.0628(3) 0.0409(10) Uani 1 1 d . . . . .
 H40 H 0.291936 0.601601 -0.088760 0.049 Uiso 1 1 calc R U . . .
 C41 C 0.1626(3) 0.5546(2) -0.1103(3) 0.0490(12) Uani 1 1 d . . . . .
 H41 H 0.135476 0.573252 -0.169557 0.059 Uiso 1 1 calc R U . . .
 C42 C 0.1096(3) 0.51104(19) -0.0731(3) 0.0467(11) Uani 1 1 d . . . . .
 H42 H 0.046380 0.499491 -0.106561 0.056 Uiso 1 1 calc R U . . .
 C43 C 0.1485(3) 0.48430(19) 0.0127(3) 0.0478(11) Uani 1 1 d . . . . .
 H43 H 0.111672 0.454176 0.038425 0.057 Uiso 1 1 calc R U . . .
 C44 C 0.2399(3) 0.50041(17) 0.0622(3) 0.0405(10) Uani 1 1 d . . . . .
 H44 H 0.266630 0.481890 0.121631 0.049 Uiso 1 1 calc R U . . .
 N3 N 0.7184(3) 0.77729(19) 0.5725(4) 0.0821(15) Uani 1 1 d . . . . .
 C45 C 0.5622(3) 0.8391(2) 0.5791(3) 0.0592(13) Uani 1 1 d . . . . .
 H45A H 0.526401 0.846224 0.513704 0.089 Uiso 1 1 calc R U . . .
 H45B H 0.581167 0.877747 0.610271 0.089 Uiso 1 1 calc R U . . .
 H45C H 0.519671 0.817248 0.616047 0.089 Uiso 1 1 calc R U . . .
 C46 C 0.6496(4) 0.8040(2) 0.5749(3) 0.0542(13) Uani 1 1 d . . . . .

loop_
  _atom_site_aniso_label
  _atom_site_aniso_U_11
  _atom_site_aniso_U_22
  _atom_site_aniso_U_33
  _atom_site_aniso_U_23
  _atom_site_aniso_U_13
  _atom_site_aniso_U_12
 S1 0.0427(7) 0.0290(5) 0.0452(6) 0.0008(5) 0.0119(5) -0.0020(5)
 F1 0.063(2) 0.0788(19) 0.0535(16) -0.0164(14) 0.0015(14) -0.0017(16)
 F2 0.0569(19) 0.0543(16) 0.0746(17) 0.0095(13) 0.0308(14) 0.0008(14)
 F3 0.065(2) 0.0400(15) 0.0872(19) 0.0049(13) 0.0173(15) 0.0197(14)
 O1 0.058(2) 0.0371(16) 0.072(2) 0.0151(15) 0.0246(17) 0.0168(15)
 O2 0.054(2) 0.0372(16) 0.0550(18) 0.0064(13) 0.0147(15) -0.0070(15)
 O3 0.059(2) 0.061(2) 0.0528(18) -0.0154(15) 0.0004(16) -0.0185(17)
 C47 0.041(3) 0.035(2) 0.056(3) 0.002(2) 0.007(2) 0.002(2)
 S2 0.0332(7) 0.0407(6) 0.0422(6) -0.0035(5) 0.0070(5) 0.0010(5)
 F4 0.056(2) 0.0420(15) 0.102(2) 0.0088(14) 0.0154(16) 0.0181(14)
 F5 0.0487(19) 0.0695(18) 0.0779(19) 0.0207(15) 0.0115(15) -0.0126(14)
 F6 0.101(3) 0.0610(17) 0.0511(16) -0.0105(13) -0.0224(16) 0.0013(16)
 O4 0.076(3) 0.090(3) 0.055(2) -0.0044(18) -0.0283(18) -0.017(2)
 O5 0.042(2) 0.0490(19) 0.096(2) -0.0110(17) 0.0140(18) 0.0157(16)
 O6 0.085(3) 0.0464(19) 0.108(3) 0.0170(18) 0.069(2) 0.0061(18)
 C48 0.038(3) 0.043(3) 0.041(2) 0.0048(19) -0.001(2) 0.009(2)
 N1 0.024(2) 0.0339(18) 0.0258(16) -0.0019(14) 0.0000(14) 0.0029(15)
 N2 0.026(2) 0.0271(17) 0.0304(16) 0.0006(13) 0.0024(14) 0.0000(15)
 C1 0.028(2) 0.035(2) 0.0264(19) -0.0029(16) 0.0028(17) 0.0001(19)
 C2 0.036(3) 0.038(2) 0.033(2) -0.0006(17) 0.0065(19) 0.003(2)
 C3 0.049(3) 0.042(3) 0.047(3) -0.011(2) 0.018(2) -0.011(2)
 C4 0.029(3) 0.067(3) 0.044(3) -0.021(2) 0.014(2) -0.011(2)
 C5 0.031(3) 0.052(3) 0.036(2) -0.0028(19) 0.0029(19) 0.007(2)
 C6 0.028(3) 0.040(2) 0.033(2) 0.0004(17) 0.0016(18) 0.001(2)
 C7 0.027(3) 0.034(2) 0.031(2) -0.0041(16) 0.0027(18) 0.0046(19)
 C8 0.023(2) 0.035(2) 0.030(2) -0.0031(16) 0.0021(17) 0.0083(18)
 C9 0.032(3) 0.027(2) 0.0230(19) 0.0042(15) 0.0009(17) 0.0052(18)
 C10 0.026(3) 0.030(2) 0.031(2) -0.0073(16) 0.0017(18) 0.0014(18)
 C11 0.031(3) 0.033(2) 0.030(2) -0.0025(17) 0.0054(18) 0.0081(19)
 C12 0.025(2) 0.028(2) 0.0240(18) 0.0002(15) 0.0040(17) 0.0010(17)
 C13 0.037(3) 0.030(2) 0.031(2) 0.0034(16) 0.0054(19) 0.0053(19)
 C14 0.047(3) 0.024(2) 0.034(2) 0.0001(17) 0.014(2) -0.006(2)
 C15 0.035(3) 0.037(2) 0.030(2) -0.0008(17) 0.0081(18) -0.010(2)
 C16 0.026(2) 0.035(2) 0.029(2) 0.0018(16) 0.0087(17) -0.0014(18)
 C17 0.024(2) 0.031(2) 0.0233(18) 0.0016(15) 0.0114(16) -0.0006(17)
 C18 0.020(2) 0.026(2) 0.0281(19) -0.0023(15) 0.0010(16) -0.0001(16)
 C19 0.025(2) 0.035(2) 0.031(2) 0.0013(16) 0.0096(18) -0.0027(18)
 C20 0.028(2) 0.030(2) 0.030(2) -0.0039(16) 0.0094(18) 0.0023(18)
 C21 0.033(3) 0.040(2) 0.048(2) -0.0064(19) 0.016(2) -0.001(2)
 C22 0.034(3) 0.041(3) 0.063(3) -0.006(2) 0.012(2) 0.012(2)
 C23 0.047(3) 0.033(2) 0.047(2) 0.0004(19) 0.007(2) 0.014(2)
 C24 0.040(3) 0.032(2) 0.033(2) -0.0036(17) 0.0073(19) 0.0025(19)
 C25 0.024(2) 0.029(2) 0.028(2) -0.0026(16) 0.0004(17) 0.0015(17)
 C26 0.024(2) 0.029(2) 0.030(2) -0.0031(16) 0.0084(17) -0.0052(17)
 C27 0.020(2) 0.028(2) 0.0251(18) -0.0032(15) 0.0053(16) -0.0027(17)
 C28 0.029(2) 0.0246(19) 0.0241(18) 0.0045(15) 0.0068(17) 0.0005(17)
 C29 0.026(2) 0.026(2) 0.033(2) -0.0015(16) 0.0043(18) -0.0048(17)
 C30 0.019(2) 0.034(2) 0.048(2) -0.0001(18) 0.0090(19) -0.0062(18)
 C31 0.021(3) 0.049(3) 0.052(3) -0.005(2) 0.016(2) 0.000(2)
 C32 0.031(3) 0.034(2) 0.043(2) -0.0083(18) 0.011(2) 0.0004(19)
 C33 0.022(2) 0.027(2) 0.0291(19) 0.0026(16) 0.0051(17) 0.0000(17)
 C34 0.025(2) 0.029(2) 0.0221(18) 0.0007(15) 0.0089(16) 0.0000(17)
 C35 0.023(2) 0.031(2) 0.0283(19) -0.0038(16) 0.0044(17) 0.0002(17)
 C36 0.027(2) 0.026(2) 0.0287(19) -0.0010(16) 0.0037(17) 0.0019(18)
 C37 0.030(3) 0.0226(19) 0.036(2) 0.0009(16) 0.0034(18) -0.0034(18)
 C38 0.029(3) 0.029(2) 0.040(2) 0.0042(17) 0.0038(19) 0.0048(18)
 C39 0.025(2) 0.033(2) 0.030(2) -0.0028(16) 0.0007(18) 0.0005(18)
 C40 0.033(3) 0.048(3) 0.040(2) 0.0069(19) 0.001(2) -0.003(2)
 C41 0.034(3) 0.072(3) 0.035(2) 0.004(2) -0.008(2) 0.006(3)
 C42 0.030(3) 0.050(3) 0.058(3) -0.016(2) 0.000(2) 0.000(2)
 C43 0.037(3) 0.046(3) 0.060(3) -0.002(2) 0.007(2) -0.011(2)
 C44 0.035(3) 0.043(2) 0.041(2) 0.0034(19) 0.001(2) -0.010(2)
 N3 0.059(3) 0.050(3) 0.143(4) -0.024(3) 0.032(3) -0.006(2)
 C45 0.050(3) 0.071(3) 0.055(3) -0.020(2) 0.007(2) 0.006(3)
 C46 0.052(4) 0.047(3) 0.066(3) -0.017(2) 0.016(3) -0.011(3)

_geom_special_details
;
 All esds (except the esd in the dihedral angle between two l.s. planes)
 are estimated using the full covariance matrix.  The cell esds are taken
 into account individually in the estimation of esds in distances, angles
 and torsion angles; correlations between esds in cell parameters are only
 used when they are defined by crystal symmetry.  An approximate (isotropic)
 treatment of cell esds is used for estimating esds involving l.s. planes.
;
loop_
  _geom_bond_atom_site_label_1
  _geom_bond_atom_site_label_2
  _geom_bond_distance
  _geom_bond_site_symmetry_2
  _geom_bond_publ_flag
 S1 O1 1.439(3) . ?
 S1 O2 1.440(3) . ?
 S1 O3 1.441(3) . ?
 S1 C47 1.818(4) . ?
 F1 C47 1.344(5) . ?
 F2 C47 1.330(4) . ?
 F3 C47 1.327(4) . ?
 S2 O4 1.424(3) . ?
 S2 O5 1.424(3) . ?
 S2 O6 1.423(3) . ?
 S2 C48 1.816(4) . ?
 F4 C48 1.330(4) . ?
 F5 C48 1.324(4) . ?
 F6 C48 1.324(4) . ?
 N1 C1 1.453(4) . ?
 N1 C7 1.352(4) . ?
 N1 C11 1.352(4) . ?
 N2 C36 1.353(4) . ?
 N2 C38 1.356(4) . ?
 N2 C39 1.456(4) . ?
 C1 C2 1.381(5) . ?
 C1 C6 1.377(5) . ?
 C2 H2 0.9500 . ?
 C2 C3 1.378(5) . ?
 C3 H3 0.9500 . ?
 C3 C4 1.381(6) . ?
 C4 H4 0.9500 . ?
 C4 C5 1.382(5) . ?
 C5 H5 0.9500 . ?
 C5 C6 1.388(5) . ?
 C6 H6 0.9500 . ?
 C7 H7 0.9500 . ?
 C7 C8 1.366(5) . ?
 C8 H8 0.9500 . ?
 C8 C9 1.400(5) . ?
 C9 C10 1.386(5) . ?
 C9 C12 1.473(5) . ?
 C10 H10 0.9500 . ?
 C10 C11 1.369(5) . ?
 C11 H11 0.9500 . ?
 C12 C13 1.399(5) . ?
 C12 C17 1.402(5) . ?
 C13 H13 0.9500 . ?
 C13 C14 1.378(5) . ?
 C14 H14 0.9500 . ?
 C14 C15 1.377(5) . ?
 C15 H15 0.9500 . ?
 C15 C16 1.385(5) . ?
 C16 H16 0.9500 . ?
 C16 C17 1.401(5) . ?
 C17 C18 1.502(5) . ?
 C18 C19 1.376(5) . ?
 C18 C27 1.438(5) . ?
 C19 H19 0.9500 . ?
 C19 C20 1.410(5) . ?
 C20 C21 1.406(5) . ?
 C20 C25 1.417(5) . ?
 C21 H21 0.9500 . ?
 C21 C22 1.363(5) . ?
 C22 H22 0.9500 . ?
 C22 C23 1.404(5) . ?
 C23 H23 0.9500 . ?
 C23 C24 1.355(5) . ?
 C24 H24 0.9500 . ?
 C24 C25 1.425(5) . ?
 C25 C26 1.408(5) . ?
 C26 H26 0.9500 . ?
 C26 C27 1.370(5) . ?
 C27 C28 1.487(5) . ?
 C28 C29 1.397(5) . ?
 C28 C33 1.406(4) . ?
 C29 H29 0.9500 . ?
 C29 C30 1.375(5) . ?
 C30 H30 0.9500 . ?
 C30 C31 1.381(5) . ?
 C31 H31 0.9500 . ?
 C31 C32 1.379(5) . ?
 C32 H32 0.9500 . ?
 C32 C33 1.402(5) . ?
 C33 C34 1.486(5) . ?
 C34 C35 1.397(5) . ?
 C34 C37 1.383(5) . ?
 C35 H35 0.9500 . ?
 C35 C36 1.365(5) . ?
 C36 H36 0.9500 . ?
 C37 H37 0.9500 . ?
 C37 C38 1.366(5) . ?
 C38 H38 0.9500 . ?
 C39 C40 1.372(5) . ?
 C39 C44 1.379(5) . ?
 C40 H40 0.9500 . ?
 C40 C41 1.385(5) . ?
 C41 H41 0.9500 . ?
 C41 C42 1.372(6) . ?
 C42 H42 0.9500 . ?
 C42 C43 1.373(5) . ?
 C43 H43 0.9500 . ?
 C43 C44 1.377(5) . ?
 C44 H44 0.9500 . ?
 N3 C46 1.124(6) . ?
 C45 H45A 0.9800 . ?
 C45 H45B 0.9800 . ?
 C45 H45C 0.9800 . ?
 C45 C46 1.446(6) . ?

loop_
  _geom_angle_atom_site_label_1
  _geom_angle_atom_site_label_2
  _geom_angle_atom_site_label_3
  _geom_angle
  _geom_angle_site_symmetry_1
  _geom_angle_site_symmetry_3
  _geom_angle_publ_flag
 O1 S1 O2 114.36(18) . . ?
 O1 S1 O3 114.64(18) . . ?
 O1 S1 C47 103.35(18) . . ?
 O2 S1 O3 115.39(17) . . ?
 O2 S1 C47 103.65(18) . . ?
 O3 S1 C47 103.2(2) . . ?
 F1 C47 S1 111.3(3) . . ?
 F2 C47 S1 111.9(3) . . ?
 F2 C47 F1 107.3(3) . . ?
 F3 C47 S1 111.6(3) . . ?
 F3 C47 F1 107.0(3) . . ?
 F3 C47 F2 107.5(4) . . ?
 O4 S2 O5 115.0(2) . . ?
 O4 S2 C48 101.39(19) . . ?
 O5 S2 C48 104.3(2) . . ?
 O6 S2 O4 115.4(2) . . ?
 O6 S2 O5 115.1(2) . . ?
 O6 S2 C48 103.1(2) . . ?
 F4 C48 S2 111.0(3) . . ?
 F5 C48 S2 111.9(3) . . ?
 F5 C48 F4 107.1(3) . . ?
 F6 C48 S2 112.3(3) . . ?
 F6 C48 F4 107.8(3) . . ?
 F6 C48 F5 106.4(4) . . ?
 C7 N1 C1 121.5(3) . . ?
 C11 N1 C1 118.8(3) . . ?
 C11 N1 C7 119.7(3) . . ?
 C36 N2 C38 120.4(3) . . ?
 C36 N2 C39 121.2(3) . . ?
 C38 N2 C39 118.4(3) . . ?
 C2 C1 N1 118.9(3) . . ?
 C6 C1 N1 118.8(3) . . ?
 C6 C1 C2 122.2(4) . . ?
 C1 C2 H2 120.7 . . ?
 C3 C2 C1 118.6(4) . . ?
 C3 C2 H2 120.7 . . ?
 C2 C3 H3 119.8 . . ?
 C2 C3 C4 120.3(4) . . ?
 C4 C3 H3 119.8 . . ?
 C3 C4 H4 119.8 . . ?
 C3 C4 C5 120.4(4) . . ?
 C5 C4 H4 119.8 . . ?
 C4 C5 H5 120.1 . . ?
 C4 C5 C6 119.9(4) . . ?
 C6 C5 H5 120.1 . . ?
 C1 C6 C5 118.6(4) . . ?
 C1 C6 H6 120.7 . . ?
 C5 C6 H6 120.7 . . ?
 N1 C7 H7 119.3 . . ?
 N1 C7 C8 121.4(3) . . ?
 C8 C7 H7 119.3 . . ?
 C7 C8 H8 119.9 . . ?
 C7 C8 C9 120.2(3) . . ?
 C9 C8 H8 119.9 . . ?
 C8 C9 C12 124.1(3) . . ?
 C10 C9 C8 116.8(4) . . ?
 C10 C9 C12 119.0(3) . . ?
 C9 C10 H10 119.3 . . ?
 C11 C10 C9 121.4(3) . . ?
 C11 C10 H10 119.3 . . ?
 N1 C11 C10 120.4(3) . . ?
 N1 C11 H11 119.8 . . ?
 C10 C11 H11 119.8 . . ?
 C13 C12 C9 115.8(3) . . ?
 C13 C12 C17 119.2(3) . . ?
 C17 C12 C9 125.0(3) . . ?
 C12 C13 H13 119.0 . . ?
 C14 C13 C12 122.0(4) . . ?
 C14 C13 H13 119.0 . . ?
 C13 C14 H14 120.3 . . ?
 C15 C14 C13 119.4(3) . . ?
 C15 C14 H14 120.3 . . ?
 C14 C15 H15 120.3 . . ?
 C14 C15 C16 119.5(4) . . ?
 C16 C15 H15 120.3 . . ?
 C15 C16 H16 118.8 . . ?
 C15 C16 C17 122.3(4) . . ?
 C17 C16 H16 118.8 . . ?
 C12 C17 C18 127.0(3) . . ?
 C16 C17 C12 117.7(3) . . ?
 C16 C17 C18 115.3(3) . . ?
 C19 C18 C17 117.2(3) . . ?
 C19 C18 C27 118.0(3) . . ?
 C27 C18 C17 124.4(3) . . ?
 C18 C19 H19 118.1 . . ?
 C18 C19 C20 123.7(3) . . ?
 C20 C19 H19 118.1 . . ?
 C19 C20 C25 117.5(3) . . ?
 C21 C20 C19 123.1(3) . . ?
 C21 C20 C25 119.3(3) . . ?
 C20 C21 H21 119.6 . . ?
 C22 C21 C20 120.9(4) . . ?
 C22 C21 H21 119.6 . . ?
 C21 C22 H22 119.8 . . ?
 C21 C22 C23 120.3(4) . . ?
 C23 C22 H22 119.8 . . ?
 C22 C23 H23 119.9 . . ?
 C24 C23 C22 120.2(4) . . ?
 C24 C23 H23 119.9 . . ?
 C23 C24 H24 119.4 . . ?
 C23 C24 C25 121.3(4) . . ?
 C25 C24 H24 119.4 . . ?
 C20 C25 C24 117.9(3) . . ?
 C26 C25 C20 118.7(3) . . ?
 C26 C25 C24 123.2(3) . . ?
 C25 C26 H26 118.6 . . ?
 C27 C26 C25 122.9(3) . . ?
 C27 C26 H26 118.6 . . ?
 C18 C27 C28 122.9(3) . . ?
 C26 C27 C18 118.9(3) . . ?
 C26 C27 C28 118.1(3) . . ?
 C29 C28 C27 119.7(3) . . ?
 C29 C28 C33 118.1(3) . . ?
 C33 C28 C27 122.2(3) . . ?
 C28 C29 H29 119.2 . . ?
 C30 C29 C28 121.6(3) . . ?
 C30 C29 H29 119.2 . . ?
 C29 C30 H30 120.0 . . ?
 C29 C30 C31 120.1(4) . . ?
 C31 C30 H30 120.0 . . ?
 C30 C31 H31 120.1 . . ?
 C32 C31 C30 119.8(4) . . ?
 C32 C31 H31 120.1 . . ?
 C31 C32 H32 119.6 . . ?
 C31 C32 C33 120.8(3) . . ?
 C33 C32 H32 119.6 . . ?
 C28 C33 C34 121.8(3) . . ?
 C32 C33 C28 119.5(3) . . ?
 C32 C33 C34 118.4(3) . . ?
 C35 C34 C33 121.9(3) . . ?
 C37 C34 C33 120.3(3) . . ?
 C37 C34 C35 117.7(3) . . ?
 C34 C35 H35 120.0 . . ?
 C36 C35 C34 120.1(3) . . ?
 C36 C35 H35 120.0 . . ?
 N2 C36 C35 120.7(3) . . ?
 N2 C36 H36 119.6 . . ?
 C35 C36 H36 119.6 . . ?
 C34 C37 H37 119.5 . . ?
 C38 C37 C34 121.0(3) . . ?
 C38 C37 H37 119.5 . . ?
 N2 C38 C37 120.0(3) . . ?
 N2 C38 H38 120.0 . . ?
 C37 C38 H38 120.0 . . ?
 C40 C39 N2 118.6(3) . . ?
 C40 C39 C44 122.2(4) . . ?
 C44 C39 N2 119.1(3) . . ?
 C39 C40 H40 121.0 . . ?
 C39 C40 C41 118.1(4) . . ?
 C41 C40 H40 121.0 . . ?
 C40 C41 H41 119.5 . . ?
 C42 C41 C40 120.9(4) . . ?
 C42 C41 H41 119.5 . . ?
 C41 C42 H42 120.2 . . ?
 C41 C42 C43 119.5(4) . . ?
 C43 C42 H42 120.2 . . ?
 C42 C43 H43 119.5 . . ?
 C42 C43 C44 121.1(4) . . ?
 C44 C43 H43 119.5 . . ?
 C39 C44 H44 120.9 . . ?
 C43 C44 C39 118.2(4) . . ?
 C43 C44 H44 120.9 . . ?
 H45A C45 H45B 109.5 . . ?
 H45A C45 H45C 109.5 . . ?
 H45B C45 H45C 109.5 . . ?
 C46 C45 H45A 109.5 . . ?
 C46 C45 H45B 109.5 . . ?
 C46 C45 H45C 109.5 . . ?
 N3 C46 C45 179.0(6) . . ?

loop_
  _geom_torsion_atom_site_label_1
  _geom_torsion_atom_site_label_2
  _geom_torsion_atom_site_label_3
  _geom_torsion_atom_site_label_4
  _geom_torsion
  _geom_torsion_site_symmetry_1
  _geom_torsion_site_symmetry_2
  _geom_torsion_site_symmetry_3
  _geom_torsion_site_symmetry_4
  _geom_torsion_publ_flag
 O1 S1 C47 F1 55.4(3) . . . . ?
 O1 S1 C47 F2 -64.6(3) . . . . ?
 O1 S1 C47 F3 174.9(3) . . . . ?
 O2 S1 C47 F1 -64.2(3) . . . . ?
 O2 S1 C47 F2 175.8(3) . . . . ?
 O2 S1 C47 F3 55.3(3) . . . . ?
 O3 S1 C47 F1 175.1(3) . . . . ?
 O3 S1 C47 F2 55.1(3) . . . . ?
 O3 S1 C47 F3 -65.4(3) . . . . ?
 O4 S2 C48 F4 -62.3(3) . . . . ?
 O4 S2 C48 F5 57.3(3) . . . . ?
 O4 S2 C48 F6 176.8(3) . . . . ?
 O5 S2 C48 F4 177.9(3) . . . . ?
 O5 S2 C48 F5 -62.4(3) . . . . ?
 O5 S2 C48 F6 57.1(4) . . . . ?
 O6 S2 C48 F4 57.4(3) . . . . ?
 O6 S2 C48 F5 177.0(3) . . . . ?
 O6 S2 C48 F6 -63.5(4) . . . . ?
 N1 C1 C2 C3 -177.9(3) . . . . ?
 N1 C1 C6 C5 178.0(3) . . . . ?
 N1 C7 C8 C9 0.5(5) . . . . ?
 N2 C39 C40 C41 -178.3(3) . . . . ?
 N2 C39 C44 C43 178.6(3) . . . . ?
 C1 N1 C7 C8 179.9(3) . . . . ?
 C1 N1 C11 C10 -179.7(3) . . . . ?
 C1 C2 C3 C4 0.2(5) . . . . ?
 C2 C1 C6 C5 0.8(5) . . . . ?
 C2 C3 C4 C5 0.2(6) . . . . ?
 C3 C4 C5 C6 -0.1(6) . . . . ?
 C4 C5 C6 C1 -0.4(5) . . . . ?
 C6 C1 C2 C3 -0.7(5) . . . . ?
 C7 N1 C1 C2 -62.3(4) . . . . ?
 C7 N1 C1 C6 120.4(4) . . . . ?
 C7 N1 C11 C10 0.3(5) . . . . ?
 C7 C8 C9 C10 -1.2(5) . . . . ?
 C7 C8 C9 C12 176.0(3) . . . . ?
 C8 C9 C10 C11 1.5(5) . . . . ?
 C8 C9 C12 C13 -134.4(4) . . . . ?
 C8 C9 C12 C17 44.3(5) . . . . ?
 C9 C10 C11 N1 -1.0(5) . . . . ?
 C9 C12 C13 C14 178.1(3) . . . . ?
 C9 C12 C17 C16 -178.3(3) . . . . ?
 C9 C12 C17 C18 2.9(5) . . . . ?
 C10 C9 C12 C13 42.8(4) . . . . ?
 C10 C9 C12 C17 -138.6(4) . . . . ?
 C11 N1 C1 C2 117.7(4) . . . . ?
 C11 N1 C1 C6 -59.7(4) . . . . ?
 C11 N1 C7 C8 0.0(5) . . . . ?
 C12 C9 C10 C11 -175.9(3) . . . . ?
 C12 C13 C14 C15 0.3(5) . . . . ?
 C12 C17 C18 C19 -134.1(4) . . . . ?
 C12 C17 C18 C27 53.1(5) . . . . ?
 C13 C12 C17 C16 0.3(5) . . . . ?
 C13 C12 C17 C18 -178.5(3) . . . . ?
 C13 C14 C15 C16 0.3(5) . . . . ?
 C14 C15 C16 C17 -0.7(5) . . . . ?
 C15 C16 C17 C12 0.4(5) . . . . ?
 C15 C16 C17 C18 179.3(3) . . . . ?
 C16 C17 C18 C19 47.1(4) . . . . ?
 C16 C17 C18 C27 -125.7(4) . . . . ?
 C17 C12 C13 C14 -0.6(5) . . . . ?
 C17 C18 C19 C20 -168.5(3) . . . . ?
 C17 C18 C27 C26 171.8(3) . . . . ?
 C17 C18 C27 C28 -5.1(5) . . . . ?
 C18 C19 C20 C21 173.9(4) . . . . ?
 C18 C19 C20 C25 -3.4(5) . . . . ?
 C18 C27 C28 C29 -122.4(4) . . . . ?
 C18 C27 C28 C33 58.7(5) . . . . ?
 C19 C18 C27 C26 -1.1(5) . . . . ?
 C19 C18 C27 C28 -177.9(3) . . . . ?
 C19 C20 C21 C22 -174.2(4) . . . . ?
 C19 C20 C25 C24 174.1(3) . . . . ?
 C19 C20 C25 C26 -1.9(5) . . . . ?
 C20 C21 C22 C23 -0.3(6) . . . . ?
 C20 C25 C26 C27 5.6(5) . . . . ?
 C21 C20 C25 C24 -3.3(5) . . . . ?
 C21 C20 C25 C26 -179.2(3) . . . . ?
 C21 C22 C23 C24 -2.0(6) . . . . ?
 C22 C23 C24 C25 1.7(6) . . . . ?
 C23 C24 C25 C20 1.0(5) . . . . ?
 C23 C24 C25 C26 176.8(4) . . . . ?
 C24 C25 C26 C27 -170.1(3) . . . . ?
 C25 C20 C21 C22 3.0(6) . . . . ?
 C25 C26 C27 C18 -4.2(5) . . . . ?
 C25 C26 C27 C28 172.9(3) . . . . ?
 C26 C27 C28 C29 60.7(4) . . . . ?
 C26 C27 C28 C33 -118.2(4) . . . . ?
 C27 C18 C19 C20 4.9(5) . . . . ?
 C27 C28 C29 C30 178.3(3) . . . . ?
 C27 C28 C33 C32 -177.0(3) . . . . ?
 C27 C28 C33 C34 9.4(5) . . . . ?
 C28 C29 C30 C31 -0.6(6) . . . . ?
 C28 C33 C34 C35 -139.6(3) . . . . ?
 C28 C33 C34 C37 43.7(5) . . . . ?
 C29 C28 C33 C32 4.1(5) . . . . ?
 C29 C28 C33 C34 -169.5(3) . . . . ?
 C29 C30 C31 C32 2.7(6) . . . . ?
 C30 C31 C32 C33 -1.3(6) . . . . ?
 C31 C32 C33 C28 -2.2(5) . . . . ?
 C31 C32 C33 C34 171.7(3) . . . . ?
 C32 C33 C34 C35 46.7(5) . . . . ?
 C32 C33 C34 C37 -130.0(4) . . . . ?
 C33 C28 C29 C30 -2.8(5) . . . . ?
 C33 C34 C35 C36 -176.4(3) . . . . ?
 C33 C34 C37 C38 176.2(3) . . . . ?
 C34 C35 C36 N2 0.4(5) . . . . ?
 C34 C37 C38 N2 0.2(5) . . . . ?
 C35 C34 C37 C38 -0.7(5) . . . . ?
 C36 N2 C38 C37 0.6(5) . . . . ?
 C36 N2 C39 C40 -128.0(4) . . . . ?
 C36 N2 C39 C44 53.3(5) . . . . ?
 C37 C34 C35 C36 0.4(5) . . . . ?
 C38 N2 C36 C35 -0.9(5) . . . . ?
 C38 N2 C39 C40 51.0(5) . . . . ?
 C38 N2 C39 C44 -127.7(4) . . . . ?
 C39 N2 C36 C35 178.1(3) . . . . ?
 C39 N2 C38 C37 -178.4(3) . . . . ?
 C39 C40 C41 C42 -0.5(6) . . . . ?
 C40 C39 C44 C43 -0.1(6) . . . . ?
 C40 C41 C42 C43 0.4(6) . . . . ?
 C41 C42 C43 C44 0.0(6) . . . . ?
 C42 C43 C44 C39 -0.1(6) . . . . ?
 C44 C39 C40 C41 0.4(6) . . . . ?

_shelx_res_file
;
TITL 240223lu_lgpz205726_0m_a.res in P2(1)/n
    240223lu_lgpz205726_0m.res
    created by SHELXL-2019/3 at 20:18:40 on 23-Feb-2024
REM Old TITL 240223LU_LGPZ205726_0m in P2(1)/n
REM SHELXT solution in P2(1)/n: R1 0.207, Rweak 0.038, Alpha 0.046
REM <I/s> 0.520 for 244 systematic absences, Orientation as input
REM Formula found by SHELXT: C48 N3 O6 F6 S2
CELL 0.71073 13.7758 22.2531 14.125 90 100.094 90
ZERR 4 0.0008 0.0011 0.0006 0 0.002 0
LATT 1
SYMM 0.5-X,0.5+Y,0.5-Z
SFAC C H F N O S
UNIT 192 140 24 12 24 8

L.S. 10 0 0
PLAN  5
SIZE 0.08 0.1 0.12
TEMP -80.15
CONF
BOND
list 4
MORE -1
BOND $H
fmap 2 53
acta
SIZE 0.08 0.1 0.12
SHEL 999 0.83
OMIT 0 1 1
REM <olex2.extras>
REM <HklSrc "%.\\240223LU_LGPZ205726_0m.hkl">
REM </olex2.extras>

WGHT    0.033600    3.590800
FVAR       0.34933
S1    6    1.014247    0.147181    0.643787    11.00000    0.04267    0.02902 =
         0.04521    0.00077    0.01193   -0.00203
F1    3    1.028813    0.199293    0.812388    11.00000    0.06330    0.07876 =
         0.05348   -0.01644    0.00150   -0.00168
F2    3    0.897172    0.146488    0.771520    11.00000    0.05690    0.05427 =
         0.07456    0.00950    0.03079    0.00084
F3    3    0.910196    0.232253    0.705821    11.00000    0.06479    0.03997 =
         0.08720    0.00493    0.01735    0.01970
O1    5    1.070995    0.098807    0.693465    11.00000    0.05777    0.03713 =
         0.07166    0.01510    0.02461    0.01682
O2    5    1.072515    0.194270    0.611732    11.00000    0.05443    0.03722 =
         0.05497    0.00642    0.01474   -0.00695
O3    5    0.929721    0.128376    0.575121    11.00000    0.05924    0.06090 =
         0.05281   -0.01536    0.00042   -0.01854
C47   1    0.959542    0.182915    0.737615    11.00000    0.04150    0.03471 =
         0.05600    0.00170    0.00742    0.00180
S2    6    0.868395    0.475477    0.690861    11.00000    0.03318    0.04075 =
         0.04220   -0.00353    0.00702    0.00097
F4    3    0.904338    0.362409    0.662872    11.00000    0.05644    0.04202 =
         0.10231    0.00876    0.01538    0.01810
F5    3    0.772836    0.377507    0.720045    11.00000    0.04875    0.06945 =
         0.07792    0.02073    0.01147   -0.01265
F6    3    0.773688    0.395600    0.572802    11.00000    0.10134    0.06096 =
         0.05107   -0.01049   -0.02237    0.00126
O4    5    0.918767    0.467910    0.787098    11.00000    0.07583    0.09050 =
         0.05468   -0.00437   -0.02829   -0.01707
O5    5    0.779430    0.509290    0.681059    11.00000    0.04221    0.04899 =
         0.09571   -0.01103    0.01395    0.01574
O6    5    0.929480    0.488939    0.622188    11.00000    0.08514    0.04637 =
         0.10765    0.01700    0.06883    0.00605
C48   1    0.827798    0.399216    0.659886    11.00000    0.03773    0.04330 =
         0.04092    0.00484   -0.00118    0.00889
N1    4    0.921640    0.628553    0.526918    11.00000    0.02428    0.03395 =
         0.02581   -0.00187   -0.00005    0.00287
N2    4    0.387535    0.562943    0.075143    11.00000    0.02646    0.02713 =
         0.03044    0.00065    0.00245    0.00000
C1    1    1.020622    0.650408    0.562833    11.00000    0.02787    0.03526 =
         0.02640   -0.00286    0.00284    0.00014
C2    1    1.044860    0.708401    0.541117    11.00000    0.03615    0.03816 =
         0.03321   -0.00060    0.00646    0.00265
AFIX  43
H2    2    0.997089    0.734140    0.505109    11.00000   -1.20000
AFIX   0
C3    1    1.139802    0.728143    0.572782    11.00000    0.04901    0.04189 =
         0.04719   -0.01117    0.01847   -0.01092
AFIX  43
H3    2    1.157847    0.767929    0.558709    11.00000   -1.20000
AFIX   0
C4    1    1.208857    0.690379    0.624875    11.00000    0.02913    0.06694 =
         0.04392   -0.02113    0.01390   -0.01108
AFIX  43
H4    2    1.274098    0.704390    0.646613    11.00000   -1.20000
AFIX   0
C5    1    1.183657    0.632317    0.645593    11.00000    0.03073    0.05173 =
         0.03615   -0.00280    0.00292    0.00660
AFIX  43
H5    2    1.231495    0.606519    0.681369    11.00000   -1.20000
AFIX   0
C6    1    1.088317    0.611777    0.614026    11.00000    0.02756    0.03993 =
         0.03271    0.00039    0.00160    0.00079
AFIX  43
H6    2    1.070174    0.571903    0.627469    11.00000   -1.20000
AFIX   0
C7    1    0.841578    0.654276    0.553357    11.00000    0.02709    0.03373 =
         0.03090   -0.00405    0.00271    0.00463
AFIX  43
H7    2    0.850180    0.687387    0.596469    11.00000   -1.20000
AFIX   0
C8    1    0.748577    0.633673    0.519402    11.00000    0.02312    0.03478 =
         0.02955   -0.00305    0.00213    0.00828
AFIX  43
H8    2    0.693408    0.652699    0.538587    11.00000   -1.20000
AFIX   0
C9    1    0.734279    0.584621    0.456435    11.00000    0.03164    0.02747 =
         0.02296    0.00425    0.00089    0.00524
C10   1    0.817856    0.559755    0.429987    11.00000    0.02645    0.02995 =
         0.03148   -0.00733    0.00171    0.00141
AFIX  43
H10   2    0.811007    0.527000    0.386186    11.00000   -1.20000
AFIX   0
C11   1    0.910028    0.581393    0.465638    11.00000    0.03137    0.03339 =
         0.02962   -0.00254    0.00537    0.00809
AFIX  43
H11   2    0.966216    0.563148    0.447196    11.00000   -1.20000
AFIX   0
C12   1    0.637632    0.556927    0.421040    11.00000    0.02513    0.02816 =
         0.02398    0.00017    0.00400    0.00098
C13   1    0.634976    0.494113    0.423399    11.00000    0.03705    0.02965 =
         0.03085    0.00337    0.00539    0.00526
AFIX  43
H13   2    0.694317    0.472663    0.445162    11.00000   -1.20000
AFIX   0
C14   1    0.548828    0.462421    0.395087    11.00000    0.04718    0.02442 =
         0.03444    0.00009    0.01361   -0.00554
AFIX  43
H14   2    0.548937    0.419762    0.397690    11.00000   -1.20000
AFIX   0
C15   1    0.462621    0.493157    0.363002    11.00000    0.03458    0.03730 =
         0.02954   -0.00083    0.00806   -0.01013
AFIX  43
H15   2    0.402649    0.471880    0.343591    11.00000   -1.20000
AFIX   0
C16   1    0.463986    0.555344    0.359233    11.00000    0.02625    0.03539 =
         0.02856    0.00184    0.00873   -0.00135
AFIX  43
H16   2    0.404242    0.576118    0.336315    11.00000   -1.20000
AFIX   0
C17   1    0.550380    0.588676    0.388034    11.00000    0.02376    0.03098 =
         0.02327    0.00163    0.01135   -0.00061
C18   1    0.538854    0.655619    0.378090    11.00000    0.01979    0.02626 =
         0.02806   -0.00231    0.00104   -0.00006
C19   1    0.461054    0.681465    0.412244    11.00000    0.02478    0.03467 =
         0.03133    0.00130    0.00963   -0.00274
AFIX  43
H19   2    0.426053    0.657588    0.450748    11.00000   -1.20000
AFIX   0
C20   1    0.430329    0.741374    0.393343    11.00000    0.02825    0.02973 =
         0.03026   -0.00385    0.00944    0.00230
C21   1    0.345278    0.765589    0.421086    11.00000    0.03288    0.03988 =
         0.04780   -0.00641    0.01635   -0.00123
AFIX  43
H21   2    0.309176    0.742241    0.459287    11.00000   -1.20000
AFIX   0
C22   1    0.313954    0.822118    0.393891    11.00000    0.03437    0.04145 =
         0.06268   -0.00650    0.01202    0.01178
AFIX  43
H22   2    0.256148    0.837738    0.412945    11.00000   -1.20000
AFIX   0
C23   1    0.366683    0.857367    0.337872    11.00000    0.04654    0.03273 =
         0.04734    0.00041    0.00657    0.01445
AFIX  43
H23   2    0.343288    0.896227    0.317417    11.00000   -1.20000
AFIX   0
C24   1    0.450869    0.836116    0.312887    11.00000    0.04005    0.03237 =
         0.03276   -0.00359    0.00733    0.00254
AFIX  43
H24   2    0.486809    0.860834    0.276415    11.00000   -1.20000
AFIX   0
C25   1    0.486530    0.777407    0.340262    11.00000    0.02392    0.02937 =
         0.02805   -0.00256    0.00035    0.00148
C26   1    0.570855    0.752365    0.311954    11.00000    0.02385    0.02859 =
         0.02999   -0.00315    0.00845   -0.00523
AFIX  43
H26   2    0.611730    0.777631    0.281542    11.00000   -1.20000
AFIX   0
C27   1    0.596538    0.693174    0.326339    11.00000    0.01991    0.02780 =
         0.02511   -0.00322    0.00527   -0.00269
C28   1    0.680229    0.669981    0.283253    11.00000    0.02943    0.02464 =
         0.02410    0.00452    0.00676    0.00047
C29   1    0.773999    0.695057    0.310210    11.00000    0.02629    0.02603 =
         0.03293   -0.00152    0.00430   -0.00483
AFIX  43
H29   2    0.782757    0.727494    0.354618    11.00000   -1.20000
AFIX   0
C30   1    0.853896    0.673942    0.274047    11.00000    0.01850    0.03420 =
         0.04819   -0.00010    0.00899   -0.00624
AFIX  43
H30   2    0.916745    0.692045    0.293054    11.00000   -1.20000
AFIX   0
C31   1    0.842897    0.626435    0.210107    11.00000    0.02137    0.04944 =
         0.05181   -0.00504    0.01563   -0.00012
AFIX  43
H31   2    0.898599    0.610719    0.187226    11.00000   -1.20000
AFIX   0
C32   1    0.750841    0.601905    0.179606    11.00000    0.03124    0.03386 =
         0.04345   -0.00833    0.01053    0.00037
AFIX  43
H32   2    0.743262    0.569775    0.134629    11.00000   -1.20000
AFIX   0
C33   1    0.668293    0.623828    0.214196    11.00000    0.02168    0.02711 =
         0.02907    0.00261    0.00508    0.00003
C34   1    0.569200    0.601666    0.169061    11.00000    0.02512    0.02856 =
         0.02214    0.00071    0.00886   -0.00004
C35   1    0.550140    0.540622    0.151605    11.00000    0.02264    0.03066 =
         0.02831   -0.00377    0.00441    0.00024
AFIX  43
H35   2    0.600254    0.511763    0.172042    11.00000   -1.20000
AFIX   0
C36   1    0.459563    0.522410    0.105204    11.00000    0.02715    0.02591 =
         0.02874   -0.00104    0.00369    0.00186
AFIX  43
H36   2    0.446971    0.480819    0.093899    11.00000   -1.20000
AFIX   0
C37   1    0.493597    0.641849    0.138409    11.00000    0.03041    0.02263 =
         0.03629    0.00089    0.00345   -0.00344
AFIX  43
H37   2    0.504310    0.683585    0.149949    11.00000   -1.20000
AFIX   0
C38   1    0.403774    0.622423    0.091799    11.00000    0.02884    0.02865 =
         0.03980    0.00420    0.00375    0.00481
AFIX  43
H38   2    0.352657    0.650595    0.071042    11.00000   -1.20000
AFIX   0
C39   1    0.291635    0.544182    0.023006    11.00000    0.02508    0.03304 =
         0.02980   -0.00276    0.00066    0.00049
C40   1    0.254982    0.571690   -0.062767    11.00000    0.03295    0.04755 =
         0.04046    0.00692    0.00125   -0.00340
AFIX  43
H40   2    0.291936    0.601601   -0.088760    11.00000   -1.20000
AFIX   0
C41   1    0.162566    0.554579   -0.110324    11.00000    0.03421    0.07225 =
         0.03546    0.00393   -0.00762    0.00643
AFIX  43
H41   2    0.135476    0.573252   -0.169557    11.00000   -1.20000
AFIX   0
C42   1    0.109560    0.511044   -0.073133    11.00000    0.02958    0.04952 =
         0.05842   -0.01560    0.00027    0.00021
AFIX  43
H42   2    0.046380    0.499491   -0.106561    11.00000   -1.20000
AFIX   0
C43   1    0.148457    0.484299    0.012716    11.00000    0.03734    0.04579 =
         0.05973   -0.00171    0.00680   -0.01073
AFIX  43
H43   2    0.111672    0.454176    0.038425    11.00000   -1.20000
AFIX   0
C44   1    0.239909    0.500415    0.062169    11.00000    0.03529    0.04284 =
         0.04116    0.00336    0.00084   -0.00987
AFIX  43
H44   2    0.266630    0.481890    0.121631    11.00000   -1.20000
AFIX   0

N3    4    0.718399    0.777290    0.572464    11.00000    0.05861    0.04996 =
         0.14306   -0.02353    0.03206   -0.00570
C45   1    0.562174    0.839143    0.579059    11.00000    0.05006    0.07138 =
         0.05536   -0.02008    0.00714    0.00621
AFIX 137
H45A  2    0.526401    0.846224    0.513704    11.00000   -1.50000
H45B  2    0.581167    0.877747    0.610271    11.00000   -1.50000
H45C  2    0.519671    0.817248    0.616047    11.00000   -1.50000
AFIX   0
C46   1    0.649627    0.804047    0.574862    11.00000    0.05185    0.04729 =
         0.06556   -0.01697    0.01607   -0.01078
HKLF 4


REM  240223lu_lgpz205726_0m_a.res in P2(1)/n
REM wR2 = 0.1364, GooF = S = 1.038, Restrained GooF = 1.038 for all data
REM R1 = 0.0632 for 4516 Fo > 4sig(Fo) and 0.1353 for all 7808 data
REM 587 parameters refined using 0 restraints

END

WGHT      0.0336      3.5903

REM Highest difference peak  0.290,  deepest hole -0.293,  1-sigma level  0.061
Q1    1   0.8994  0.5048  0.6434  11.00000  0.05    0.29
Q2    1   0.5795  0.7614  0.5385  11.00000  0.05    0.24
Q3    1   0.9292  0.4606  0.8143  11.00000  0.05    0.24
Q4    1   0.5960  0.7977  0.2351  11.00000  0.05    0.24
Q5    1   0.4560  0.7592  0.3612  11.00000  0.05    0.23
;
_shelx_res_checksum                53375
_shelx_hkl_file
;
  -2   0   0 3009.20  112.89
   2   0   0 3202.68  112.79
  -3   0   0    0.60    2.70
   3   0   0   -0.40    2.30
  -4   0   0   56.49    9.00
   4   0   0   42.20    7.30
   5   0   0    3.60    4.40
  -5   0   0    3.70    4.60
  -6   0   0 1890.61   81.49
  -7   0   0   18.00    8.20
  -8   0   0   26.90   10.30
  -9   0   0    1.50    8.30
 -10   0   0  391.36   34.20
 -11   0   0   -2.50   10.80
 -12   0   0   31.10   15.20
 -13   0   0  -11.20   14.40
 -14   0   0   11.90   18.70
 -14   0   0    5.50   15.40
 -15   0   0   27.30   20.40
 -15   0   0  -41.10   16.30
 -16   0   0   36.20   26.40
 -16   0   0   24.70   26.20
 -17   0   0   46.80   28.10
 -17   0   0   -9.80   30.40
  -1  -1   0  202.98   10.70
  -2  -1   0  850.41   34.10
   2  -1   0  881.31   35.50
  -2   1   0  825.72   35.50
   2   1   0  855.61   33.80
   3  -1   0 8189.68  288.87
  -3  -1   0 7931.71  287.57
   3   1   0 8077.39  286.97
  -3   1   0 8126.89  289.77
   4  -1   0    5.20    4.10
  -4  -1   0    1.60    3.00
  -4   1   0   -3.90    3.40
   4   1   0   14.90    4.40
  -5  -1   0   31.80    7.60
   5  -1   0   16.70    6.60
   5   1   0   21.60    6.00
  -5   1   0   26.30    7.70
  -6  -1   0   -2.10    4.10
  -6   1   0   -5.00    4.60
  -7  -1   0   19.10    7.80
  -7   1   0   10.30    7.60
  -8  -1   0  682.13   41.90
  -8   1   0  653.13   42.40
  -9  -1   0   64.39   15.10
  -9   1   0   56.19   14.50
 -10  -1   0   27.00   12.10
 -10   1   0   60.79   16.10
 -11  -1   0    9.70   12.60
 -11   1   0   -3.30   11.30
 -12  -1   0  -11.40   13.40
 -12   1   0   16.60   13.10
 -13  -1   0  137.89   26.90
 -13   1   0  183.68   32.10
 -13   1   0  144.89   28.50
 -14  -1   0   14.40   17.00
 -14   1   0   -9.10   18.40
 -14   1   0   17.50   20.40
 -15  -1   0  -37.70   17.00
 -15  -1   0   20.50   22.00
 -15   1   0   -1.30   16.10
 -15   1   0   -6.30   20.70
 -16  -1   0   23.50   22.50
 -16  -1   0   15.70   24.00
 -16   1   0   17.90   21.60
 -16   1   0    6.40   25.30
 -17  -1   0   18.20   23.50
 -17  -1   0   28.00   30.60
 -17   1   0  -59.59   29.90
 -17   1   0   -0.80   24.50
   0   2   0  346.67   15.50
   1  -2   0   17.40    3.30
   1  -2   0   14.50    2.20
   1  -2   0   11.70    2.60
  -1  -2   0   16.30    2.60
   1   2   0   17.10    2.60
  -1   2   0   25.70    3.70
  -1   2   0   18.30    3.40
  -2  -2   0  980.10   39.10
   2  -2   0  948.81   41.30
   2  -2   0  980.50   41.30
  -2   2   0 1047.10   42.00
  -2   2   0  961.20   41.30
   2   2   0  990.70   39.00
  -2   2   0 1056.69   39.50
   3  -2   0    5.40    4.00
  -3  -2   0    3.30    3.00
   3   2   0   12.00    3.60
  -3   2   0   13.10    4.90
  -3   2   0   10.30    4.90
   4  -2   0  351.26   21.10
  -4  -2   0  330.17   19.60
   4   2   0  340.97   18.80
  -4   2   0  342.77   22.20
  -4   2   0  334.67   21.50
  -5  -2   0  673.83   35.20
   5  -2   0  738.83   36.90
  -5   2   0  735.53   39.20
   5   2   0  743.73   34.60
  -5   2   0  733.93   38.60
  -6  -2   0  335.77   23.10
  -6   2   0  325.37   25.00
  -7  -2   0   -1.20    4.80
  -7   2   0    8.80    6.70
  -8  -2   0  176.68   19.20
  -8   2   0  170.68   23.50
  -9  -2   0    6.20    7.60
  -9   2   0    2.90    8.10
 -10  -2   0  108.09   19.60
 -10   2   0  107.99   23.50
 -11  -2   0  388.36   37.50
 -11   2   0  494.45   41.90
 -11   2   0  428.46   39.70
 -12  -2   0  177.68   30.70
 -12   2   0  178.88   30.10
 -12   2   0  145.19   27.80
 -13  -2   0   -6.50   13.10
 -13   2   0   15.20   13.80
 -13   2   0    5.80   13.10
 -14  -2   0   21.60   17.00
 -14   2   0   28.10   15.80
 -14   2   0   29.70   20.10
 -15  -2   0   59.39   26.10
 -15  -2   0   34.10   22.10
 -15   2   0   19.40   22.00
 -15   2   0   12.00   22.60
 -16  -2   0   51.09   24.20
 -16  -2   0   34.10   24.50
 -16   2   0   50.39   24.20
 -16   2   0   13.30   27.50
 -17  -2   0   -2.10   30.10
 -17  -2   0   63.99   27.40
 -17   2   0   10.00   31.80
 -17   2   0   19.20   25.30
   0  -3   0    0.10    1.50
   0  -3   0   -1.10    1.30
   0  -3   0   -0.70    1.30
   0   3   0   -2.70    1.20
   0   3   0   -0.20    1.20
   1  -3   0  595.64   26.70
  -1  -3   0  592.84   25.50
   1  -3   0  631.94   27.20
   1  -3   0  629.44   24.40
  -1   3   0  661.23   27.20
   1   3   0  624.34   25.70
  -1   3   0  634.94   26.60
  -1   3   0  636.14   24.30
   2  -3   0   38.90    4.80
  -2  -3   0   37.50    5.10
  -2  -3   0   37.30    4.60
   2  -3   0   35.80    6.60
   2  -3   0   38.40    6.40
  -2   3   0   37.00    5.00
  -2   3   0   35.70    6.40
  -2   3   0   45.60    7.40
  -3  -3   0  976.10   42.60
   3  -3   0 1030.30   45.80
  -3   3   0 1009.10   46.00
  -3   3   0 1082.59   46.90
  -3   3   0 1093.39   43.80
   3   3   0 1056.79   42.60
   4  -3   0   89.29   12.40
  -4  -3   0   77.39    8.40
   4   3   0   83.99    8.40
  -4   3   0   96.69   13.40
  -4   3   0   71.99    9.00
  -4   3   0   75.89   12.10
  -5  -3   0  455.95   26.20
   5  -3   0  443.46   27.90
   5   3   0  487.75   25.40
  -5   3   0  471.95   27.20
  -5   3   0  454.65   29.20
  -5   3   0  499.55   30.30
  -6  -3   0  138.69   13.90
  -7  -3   0   22.20    8.00
  -7   3   0   13.10    8.80
  -8  -3   0   45.30   11.30
  -8   3   0   25.00   10.70
  -9  -3   0  169.98   19.80
  -9   3   0  143.99   22.30
  -9   3   0  139.79   23.30
 -10  -3   0  -15.10    7.20
 -10   3   0  -15.10    7.80
 -10   3   0    2.80   10.40
 -11  -3   0  183.58   29.40
 -11   3   0  202.68   30.20
 -11   3   0  194.78   30.70
 -12  -3   0  133.19   25.30
 -12   3   0   93.89   23.60
 -12   3   0   86.19   23.10
 -13  -3   0   14.90   13.40
 -13   3   0  -19.70   14.50
 -13   3   0   -1.30   15.50
 -14   3   0   31.50   18.40
 -14   3   0    6.90   15.70
 -15  -3   0  -14.90   16.20
 -15   3   0   35.60   19.20
 -15   3   0    1.60   19.00
 -16  -3   0  -15.50   20.40
 -16  -3   0   23.40   26.70
 -16   3   0  -14.80   25.10
 -16   3   0   -9.70   25.00
 -17  -3   0   56.69   30.30
 -17  -3   0   17.30   26.40
 -17   3   0   65.89   32.90
 -17   3   0   45.00   28.10
   0  -4   0 1724.43   66.09
   0  -4   0 1760.52   65.69
   0  -4   0 1680.73   65.19
   0   4   0 1729.43   65.39
   0   4   0 1823.42   66.09
   1  -4   0 1162.88   48.50
  -1  -4   0 1145.99   46.80
  -1  -4   0 1195.18   49.10
   1  -4   0 1234.18   48.30
   1  -4   0 1194.18   45.70
  -1   4   0 1252.97   48.00
  -1   4   0 1258.37   48.70
   1   4   0 1213.58   47.20
  -1   4   0 1215.08   45.70
  -2  -4   0   -1.20    2.20
   2  -4   0   -1.00    3.20
   2  -4   0   -8.40    3.00
   2  -4   0    0.90    2.30
   2   4   0    1.80    1.90
  -2   4   0   -0.50    3.40
  -2   4   0    1.50    2.80
  -2   4   0   -2.40    1.50
  -3  -4   0   91.59    8.50
   3  -4   0  117.89   11.30
   3  -4   0   87.09   10.10
  -3  -4   0   89.79    8.20
  -3   4   0   94.69    8.40
  -3   4   0   84.39   10.20
  -3   4   0   90.79   10.90
  -4  -4   0  527.15   26.60
   4  -4   0  537.65   29.90
  -4   4   0  513.55   27.30
  -4   4   0  537.95   30.80
  -4   4   0  513.55   30.00
   4   4   0  530.85   26.10
   5  -4   0  455.45   28.60
  -5  -4   0  477.35   26.10
  -5   4   0  449.36   29.70
   5   4   0  454.25   25.10
  -5   4   0  444.86   29.70
  -5   4   0  453.95   26.80
  -6  -4   0   24.30    7.30
  -6   4   0   30.00    8.60
  -6   4   0   28.80    9.80
  -7  -4   0  211.48   18.90
  -7   4   0  233.58   20.60
  -7   4   0  178.58   21.10
  -8  -4   0   17.60    7.40
  -8   4   0    5.90    8.40
  -8   4   0   12.20    8.50
  -9  -4   0   14.90    8.00
  -9   4   0   -1.40    9.10
  -9   4   0   11.60    9.00
 -10  -4   0  102.09   19.40
 -10   4   0   90.89   20.80
 -10   4   0  113.19   21.60
 -11  -4   0   19.20   10.70
 -11   4   0    0.00   11.80
 -11   4   0   11.60   13.60
 -12  -4   0  645.74   48.50
 -12   4   0  564.44   49.40
 -12   4   0  605.94   49.70
 -13  -4   0    2.00   12.20
 -13   4   0   19.40   18.80
 -13   4   0   15.90   16.20
 -14  -4   0   73.39   22.50
 -14   4   0   57.89   24.50
 -14   4   0   37.20   20.80
 -15  -4   0  -11.80   18.50
 -15   4   0   10.70   21.90
 -15   4   0  -34.70   15.90
 -16  -4   0   38.00   22.10
 -16   4   0   -7.90   21.30
 -16   4   0   24.90   28.60
 -17  -4   0   20.10   27.80
 -17  -4   0   15.90   25.90
 -17   4   0    7.00   32.60
 -17   4   0  -25.80   25.10
   0  -5   0   -2.10    2.10
   0  -5   0   -1.30    2.40
   0  -5   0   -0.20    2.70
   0   5   0    1.40    2.60
   0   5   0   -3.50    1.90
   1  -5   0  136.39   10.10
   1  -5   0  126.29    8.70
   1  -5   0  112.19    9.90
  -1  -5   0  125.19   10.70
  -1  -5   0  115.09    8.80
   1   5   0  136.59    9.40
  -1   5   0  133.79    8.70
  -1   5   0  144.99   10.50
  -1   5   0  136.69    9.80
   2  -5   0   75.39    8.70
   2  -5   0   82.79    9.00
   2  -5   0   63.69    6.10
  -2  -5   0   75.59    7.30
   2   5   0   66.79    7.10
  -2   5   0   77.09    8.90
  -2   5   0   68.69    5.80
  -2   5   0   86.09    8.60
  -3  -5   0  710.13   32.00
   3  -5   0  786.92   36.50
   3  -5   0  649.43   34.50
   3  -5   0  636.04   29.80
  -3  -5   0  720.53   32.00
  -3   5   0  696.53   35.60
  -3   5   0  708.93   34.80
  -3   5   0  705.63   30.10
  -4  -5   0   22.00    5.90
  -4  -5   0   22.80    6.60
   4  -5   0   26.00    7.30
   4  -5   0   32.80    9.30
  -4   5   0   38.00    8.80
  -4   5   0   32.20    7.00
  -4   5   0   31.40    9.20
  -5  -5   0    5.10    4.20
  -5   5   0   -0.30    5.00
  -5   5   0   -5.20    7.00
  -5   5   0    4.60    5.80
   5   5   0    0.20    4.80
  -6  -5   0  761.72   38.40
  -6   5   0  693.63   42.00
  -6   5   0  712.83   39.20
  -7  -5   0   25.60    8.40
  -7   5   0   25.70   11.80
  -7   5   0   25.30   10.00
  -8  -5   0  272.57   23.70
  -8   5   0  259.07   24.70
  -8   5   0  234.08   26.00
  -9  -5   0   53.39   13.30
  -9   5   0   38.80   14.20
 -10  -5   0   15.50   10.60
 -10   5   0   21.90   11.90
 -10   5   0   34.70   14.90
 -11  -5   0  219.98   25.40
 -11   5   0  180.28   28.80
 -11   5   0  211.68   32.60
 -12  -5   0  126.89   24.30
 -12   5   0   87.89   23.60
 -12   5   0  134.19   26.10
 -13  -5   0   49.00   17.60
 -13   5   0   22.70   19.10
 -13   5   0  100.29   24.50
 -14  -5   0    3.30   16.10
 -14   5   0   -2.40   15.70
 -14   5   0   36.20   20.50
 -15  -5   0   66.99   26.00
 -15   5   0   38.90   26.40
 -15   5   0   53.49   25.40
 -16  -5   0  109.69   33.20
 -16   5   0  100.39   33.20
 -17  -5   0   35.70   28.10
 -17  -5   0   60.29   27.80
 -17   5   0   15.40   33.70
 -17   5   0   57.69   30.90
   0  -6   0 4185.68  155.48
   0  -6   0 4172.18  154.18
   0  -6   0 4204.58  154.68
   0   6   0 4256.27  154.38
   0   6   0 4339.27  155.18
  -1  -6   0  580.54   27.70
   1  -6   0  569.74   29.40
   1  -6   0  558.54   27.10
   1  -6   0  676.93   29.80
  -1  -6   0  608.54   30.70
  -1   6   0  647.44   29.00
  -1   6   0  662.63   29.80
  -1   6   0  647.84   27.60
   1   6   0  608.44   28.30
   2  -6   0 1202.98   55.29
  -2  -6   0 1368.26   53.49
   2  -6   0 1439.06   56.69
  -2  -6   0 1250.67   56.49
   2  -6   0 1293.57   50.49
  -2   6   0 1313.27   50.49
  -2   6   0 1279.17   54.19
  -2   6   0 1330.67   56.09
   2   6   0 1273.37   53.19
   3  -6   0 1283.17   53.79
   3  -6   0 1045.20   45.90
  -3  -6   0 1198.48   48.60
   3  -6   0 1021.20   50.79
  -3   6   0 1139.89   45.00
  -3   6   0 1116.79   50.79
  -3   6   0 1184.98   52.69
  -4  -6   0    8.60    4.30
  -4  -6   0    7.70    5.00
   4  -6   0   12.70    6.40
   4  -6   0   12.70    7.10
  -4   6   0   17.70    7.90
  -4   6   0    5.40    5.30
  -4   6   0   15.90    4.80
  -5  -6   0   14.90    6.10
  -5   6   0   26.00    7.30
  -5   6   0    6.10    6.00
  -6  -6   0  863.01   43.20
  -6   6   0  854.21   47.90
  -6   6   0  834.82   43.70
  -7  -6   0   11.50    6.70
  -7   6   0   16.90    8.90
  -7   6   0   38.10   12.10
  -8  -6   0  142.49   19.30
  -8   6   0  118.79   19.60
  -8   6   0  118.59   20.30
  -9  -6   0  157.68   19.00
  -9   6   0  214.98   25.70
  -9   6   0  135.19   22.40
 -10  -6   0   26.70   10.70
 -10   6   0  -19.50   10.60
 -10   6   0  -14.80    8.70
 -11  -6   0   91.69   20.90
 -11   6   0  120.29   25.60
 -11   6   0  113.89   23.30
 -12  -6   0  159.98   28.20
 -12   6   0  189.38   32.90
 -12   6   0  183.58   31.50
 -13  -6   0  249.68   36.50
 -13   6   0  236.58   36.90
 -13   6   0  176.78   34.30
 -14  -6   0  -14.70   14.00
 -14   6   0   26.70   21.50
 -14   6   0   -9.70   15.40
 -15  -6   0   22.30   19.50
 -15   6   0   18.60   21.80
 -15   6   0   28.40   26.70
 -16  -6   0   11.80   23.90
 -16   6   0  -14.10   29.00
 -16   6   0   45.50   24.20
 -17  -6   0  -43.70   25.20
 -17   6   0  -34.10   21.10
 -17   6   0   36.00   35.10
   0  -7   0   -3.00    3.90
   0  -7   0    0.20    2.90
   0  -7   0    2.40    3.30
   0   7   0    6.20    3.70
   0   7   0   -0.80    2.70
   1  -7   0  242.18   16.70
  -1  -7   0  213.78   14.60
   1  -7   0  238.98   15.00
  -1  -7   0  213.58   16.90
   1  -7   0  261.97   16.40
   1   7   0  267.27   16.00
  -1   7   0  247.38   15.60
  -1   7   0  243.98   16.30
  -1   7   0  256.87   14.80
  -2  -7   0   33.60    8.00
  -2  -7   0   28.80    6.40
   2  -7   0   30.90    8.10
   2  -7   0   18.60    4.90
   2  -7   0   20.70    6.40
  -2   7   0   23.40    5.90
   2   7   0   27.80    6.00
  -2   7   0   35.60    7.90
  -2   7   0   23.10    4.80
   3  -7   0  323.07   18.00
   3  -7   0  347.37   23.10
  -3  -7   0  332.07   23.60
   3  -7   0  316.37   23.00
  -3  -7   0  334.27   20.00
  -3   7   0  318.07   21.20
  -3   7   0  342.47   23.40
  -3   7   0  329.57   16.80
   3   7   0  333.57   19.90
   4  -7   0  173.38   13.00
   4  -7   0  152.18   16.90
  -4  -7   0  189.48   15.70
  -4  -7   0  228.08   15.80
  -4   7   0  203.08   20.10
  -4   7   0  207.08   13.00
  -4   7   0  201.28   17.50
  -5  -7   0  917.91   48.00
   5  -7   0 1112.59   55.09
  -5   7   0 1129.99   47.40
  -5   7   0 1134.19   54.39
  -6  -7   0 1167.48   54.69
  -6   7   0 1198.28   60.49
  -6   7   0 1145.69   53.99
  -7  -7   0  475.75   30.60
  -7   7   0  447.66   30.90
  -7   7   0  540.25   36.90
  -8  -7   0   15.10    8.00
  -8   7   0    6.40    8.70
  -8   7   0   11.60   10.30
  -9  -7   0   -9.70    7.00
  -9   7   0   -5.60    9.20
  -9   7   0   -2.00   10.30
 -10  -7   0   -1.50   10.10
 -10   7   0    8.80   11.40
 -10   7   0    0.00   10.20
 -11  -7   0  144.99   25.20
 -11   7   0  143.99   26.80
 -11   7   0  155.98   28.20
 -12  -7   0    1.80   12.70
 -12   7   0  -14.10   11.70
 -12   7   0  -16.70   15.60
 -13  -7   0   15.40   12.80
 -13   7   0   11.60   18.30
 -13   7   0   14.10   16.30
 -14  -7   0   32.60   18.80
 -14   7   0   31.20   19.10
 -14   7   0   -5.00   21.80
 -15  -7   0    4.90   21.10
 -15   7   0   11.50   20.50
 -15   7   0   -1.20   24.50
 -16  -7   0   43.90   24.40
 -16   7   0   31.80   22.40
 -16   7   0   40.90   31.00
 -17  -7   0   27.20   26.60
 -17   7   0   16.80   26.00
 -17   7   0   27.10   34.10
   0  -8   0 2344.17   98.49
   0  -8   0 2762.82   99.39
   0  -8   0 2484.95   99.99
   0   8   0 2679.53   99.79
   0   8   0 2547.75   98.69
   1  -8   0  198.28   14.80
   1  -8   0  228.78   16.00
  -1  -8   0  198.08   16.60
  -1  -8   0  236.98   15.30
   1  -8   0  202.78   16.00
   1   8   0  183.08   14.20
  -1   8   0  203.68   14.60
  -1   8   0  197.58   13.90
  -1   8   0  223.38   15.90
  -2  -8   0    7.90    6.00
   2  -8   0   -4.00    3.40
  -2  -8   0   -3.20    3.90
   2  -8   0    3.20    5.40
   2  -8   0   -4.10    4.10
  -2   8   0    0.90    2.90
  -2   8   0   -2.70    3.10
  -2   8   0   -4.60    5.00
   2   8   0    3.20    3.20
   3  -8   0  444.46   22.90
  -3  -8   0  485.75   30.70
   3  -8   0  457.05   28.40
  -3  -8   0  481.45   25.90
  -3   8   0  451.55   28.70
  -3   8   0  473.65   27.10
  -3   8   0  443.56   21.90
   3   8   0  457.05   25.60
   4  -8   0  132.99   11.80
  -4  -8   0  132.89   12.70
   4  -8   0  112.39   14.20
  -4   8   0  137.89   17.90
  -4   8   0  123.99   10.10
  -4   8   0  129.09   14.50
   5  -8   0   83.79   15.10
  -5  -8   0   72.79   11.60
  -5   8   0   69.19    8.90
  -5   8   0   99.69   14.90
  -6  -8   0  535.65   31.80
  -6   8   0  548.55   29.80
  -6   8   0  529.95   35.70
  -7  -8   0   42.60   10.50
  -7   8   0   59.19   14.00
  -7   8   0   50.09   12.40
  -8  -8   0   94.29   15.60
  -8   8   0   93.09   16.70
  -8   8   0   89.09   18.70
  -9  -8   0   21.50   10.30
  -9   8   0   44.60   14.40
  -9   8   0   38.40   14.10
 -10  -8   0   15.60    9.70
 -10   8   0    7.10   11.60
 -11  -8   0  129.09   22.30
 -11   8   0  145.19   28.60
 -11   8   0   96.99   22.60
 -12  -8   0  335.67   34.30
 -12   8   0  308.77   35.40
 -12   8   0  310.77   35.80
 -13  -8   0   11.00   14.30
 -13   8   0   -2.10   14.50
 -13   8   0    5.20   19.20
 -14  -8   0   35.30   18.70
 -14   8   0   49.00   25.70
 -14   8   0   56.39   25.10
 -15  -8   0   -0.50   19.80
 -15   8   0   22.20   27.00
 -15   8   0   15.30   18.80
 -16  -8   0   31.00   23.50
 -16   8   0    0.50   28.20
 -16   8   0   -4.60   25.30
   0  -9   0    0.60    4.00
   0  -9   0   -0.60    5.50
   0  -9   0   -2.10    4.30
   0   9   0    5.90    3.70
   1  -9   0  458.15   26.00
  -1  -9   0  363.96   26.50
   1  -9   0  433.06   24.70
  -1  -9   0  462.85   25.00
   1  -9   0  420.86   26.00
   1   9   0  443.06   25.00
  -1   9   0  448.96   23.80
  -1   9   0  436.76   24.90
  -1   9   0  448.56   25.50
   2  -9   0  805.82   43.00
   2  -9   0  859.21   37.80
  -2  -9   0  847.12   44.60
  -2  -9   0  856.71   40.40
   2   9   0  838.62   40.50
  -2   9   0  838.12   37.70
  -2   9   0  918.61   41.80
  -2   9   0  908.11   42.80
   3  -9   0   33.00    9.20
   3  -9   0   40.80    7.40
  -3  -9   0   47.40   13.90
  -3   9   0   46.80   10.60
  -3   9   0   55.49    7.50
  -3   9   0   68.69   11.10
   3   9   0   30.60    7.40
   4  -9   0  693.23   41.30
   4  -9   0  796.22   35.40
  -4   9   0  751.02   33.00
  -4   9   0  762.42   40.70
  -5  -9   0  329.37   22.90
   5  -9   0  359.56   27.90
  -5   9   0  323.07   25.60
  -5   9   0  370.26   19.80
  -6  -9   0  143.29   15.80
  -6   9   0  127.79   18.90
  -6   9   0  141.39   13.40
  -7  -9   0    0.80    5.30
  -7   9   0  -10.20    6.40
  -7   9   0   16.40    6.60
  -8  -9   0  345.87   27.10
  -8   9   0  314.27   25.50
  -8   9   0  352.86   31.70
  -9  -9   0  424.36   32.40
  -9   9   0  413.16   37.20
  -9   9   0  416.16   33.10
 -10  -9   0   23.50   11.30
 -10   9   0    8.60   12.70
 -10   9   0   12.50   12.50
 -11  -9   0   43.50   13.90
 -11   9   0   48.40   17.90
 -11   9   0   55.19   19.00
 -12  -9   0  -16.80    9.60
 -12   9   0  -15.20   13.40
 -12   9   0  -17.70   15.10
 -13  -9   0   -1.40   14.00
 -13   9   0  -36.20   14.40
 -13   9   0    0.90   19.80
 -14  -9   0    5.30   15.40
 -14   9   0   27.20   18.20
 -14   9   0   29.50   22.80
 -15  -9   0    2.00   17.20
 -15   9   0  -16.70   24.10
 -15   9   0    8.10   20.20
 -16  -9   0    5.70   20.80
 -16   9   0   43.40   28.70
   0 -10   0   -6.00    5.90
   0 -10   0    1.70    4.70
   0  10   0   11.00    5.20
  -1 -10   0  733.83   39.30
  -1 -10   0  677.73   34.90
   1 -10   0  623.54   36.30
   1 -10   0  673.53   35.10
  -1  10   0  723.43   36.00
   1  10   0  712.93   35.70
  -1  10   0  740.93   36.20
  -1  10   0  729.43   34.70
  -2 -10   0  984.80   49.40
   2 -10   0  854.51   41.00
   2 -10   0  945.51   47.70
  -2  10   0  956.80   45.90
   2  10   0  891.21   43.90
  -2  10   0  976.90   41.70
  -2  10   0  929.91   44.40
   3 -10   0   54.19    8.60
   3 -10   0   46.80   11.30
  -3  10   0   71.89   12.00
  -3  10   0   71.99    8.10
   3  10   0   42.40    9.40
  -3  10   0   55.99   13.30
   4 -10   0  121.09   13.00
   4 -10   0  129.29   17.00
   4  10   0  150.58   14.60
  -4  10   0  160.28   16.00
  -4  10   0  152.48   11.30
   5 -10   0    7.70    7.50
  -5 -10   0    7.00    4.70
   5 -10   0    3.20    5.10
  -5  10   0   -1.10    4.70
  -5  10   0    1.80    4.10
  -6 -10   0  789.42   41.60
  -6  10   0  729.33   44.40
  -6  10   0  719.33   34.70
  -7 -10   0    0.60    6.50
  -7  10   0  -11.50    5.80
  -7  10   0    1.80    7.50
  -8 -10   0   17.00    8.40
  -8  10   0   12.90    8.10
  -8  10   0   21.40   11.20
  -9 -10   0    3.70    8.30
  -9  10   0   -7.10   10.10
  -9  10   0   -2.10    8.80
 -10 -10   0   47.20   15.20
 -10  10   0   72.89   19.40
 -10  10   0   60.39   15.20
 -11 -10   0   50.99   16.00
 -11  10   0   85.99   19.70
 -11  10   0   39.90   19.10
 -12 -10   0   -9.90   11.50
 -12  10   0   13.30   16.50
 -12  10   0   11.30   17.00
 -13 -10   0   38.00   16.50
 -13  10   0   10.70   19.30
 -13  10   0   16.00   17.50
 -14 -10   0    8.00   17.90
 -14  10   0  -15.30   20.40
 -14  10   0    4.80   19.00
 -15 -10   0    1.50   17.50
 -15  10   0    0.10   21.30
 -15  10   0  -29.40   23.90
 -16 -10   0   16.00   21.00
 -16  10   0   48.10   30.20
 -16  10   0  -22.60   21.00
   0 -11   0   -6.80    6.80
   0 -11   0    5.00    5.40
   0  11   0   -3.10    3.70
  -1 -11   0   12.70    6.30
   1 -11   0    1.90    6.10
  -1 -11   0   -5.00    8.30
   1 -11   0    5.80    6.30
  -1  11   0    0.30    5.30
   1  11   0    1.60    4.00
  -1  11   0    5.70    5.10
  -1  11   0   16.10    7.20
   2 -11   0  458.35   31.10
   2 -11   0  495.95   26.90
  -2  11   0  521.75   26.60
   2  11   0  473.05   28.60
  -2  11   0  495.85   29.30
  -2  11   0  493.25   30.40
   3 -11   0   -6.60    5.90
   3 -11   0   -7.60    4.80
  -3  11   0    1.10    4.30
   3  11   0   -3.40    3.90
  -3  11   0    4.50    8.50
  -3  11   0   -3.60    3.80
   4 -11   0   43.10   12.10
   4 -11   0   47.30    9.70
  -4  11   0   48.40    7.90
   4  11   0   43.30    9.60
  -4  11   0   59.59   11.40
   5 -11   0   19.00    6.50
  -5 -11   0   27.10    7.80
   5 -11   0   35.80   11.40
  -5  11   0   20.10    5.90
  -5  11   0   25.70    9.30
   6 -11   0   59.19   15.00
  -6 -11   0   77.69   13.70
  -6  11   0   69.59   15.30
  -6  11   0   61.49    9.30
  -7 -11   0   -2.30    5.60
  -7  11   0  -10.00    5.50
  -7  11   0  -10.40    7.60
  -8 -11   0   -5.90    7.40
  -8  11   0   -8.30    7.50
  -8  11   0    1.20    7.00
  -9 -11   0  116.59   19.30
  -9  11   0  125.09   22.70
  -9  11   0  133.79   17.20
 -10 -11   0   14.70   11.80
 -10  11   0   30.00   12.60
 -10  11   0   26.30   14.10
 -11 -11   0   11.40   10.50
 -11  11   0   38.70   14.60
 -11  11   0   -0.20   12.10
 -12 -11   0   20.80   15.00
 -12  11   0   10.60   14.50
 -12  11   0  -14.00   12.70
 -13 -11   0   -4.10   15.20
 -13  11   0   -6.40   14.40
 -13  11   0    2.70   15.90
 -14 -11   0   15.10   17.30
 -14  11   0   20.20   17.80
 -14  11   0    8.40   19.50
 -15 -11   0  -45.70   19.00
 -15  11   0  -22.70   22.40
 -15  11   0    0.80   18.80
 -16 -11   0   23.70   23.80
 -16  11   0   -4.70   22.50
 -16  11   0   15.10   25.30
   0 -12   0   59.09   11.10
   0 -12   0   37.10   11.70
   0  12   0   47.70    9.80
  -1 -12   0  198.98   17.80
   1 -12   0  232.78   20.40
  -1 -12   0  276.57   22.70
   1 -12   0  233.68   20.60
  -1  12   0  210.78   18.00
   1  12   0  216.98   18.20
   2 -12   0   -0.80    6.60
   2 -12   0  -10.50    6.50
   2  12   0   12.90    5.80
  -2  12   0   -3.10    4.10
  -2  12   0   -2.70    4.40
  -2  12   0    1.30    8.10
   3 -12   0  477.65   32.90
   3 -12   0  438.46   25.20
   3  12   0  471.85   29.50
  -3  12   0  501.25   25.80
  -3  12   0  453.35   29.50
   4 -12   0   15.90    7.50
   4 -12   0   24.40   10.80
  -4  12   0   14.10    7.80
  -4  12   0   15.10    5.80
   4  12   0   24.40    9.50
  -5 -12   0   89.29   13.90
   5 -12   0   86.19   16.90
   5 -12   0   91.99   12.10
  -5  12   0  104.29   10.50
  -5  12   0   92.39   15.40
  -6 -12   0   -7.00    4.90
   6 -12   0   -0.50    8.50
  -6  12   0   -2.90    7.00
  -6  12   0   -0.20    5.00
  -7 -12   0   39.70   11.20
  -7  12   0   40.30   11.50
  -8 -12   0    7.30    8.90
  -9 -12   0   -3.50    7.90
  -9  12   0    5.60   10.10
  -9  12   0    3.00    8.60
 -10 -12   0   68.09   16.20
 -10  12   0   51.29   14.00
 -10  12   0   79.59   20.50
 -11 -12   0   20.80   12.10
 -11  12   0    4.70   12.20
 -11  12   0   17.00   15.00
 -12 -12   0    9.20   12.40
 -12  12   0   20.00   13.90
 -12  12   0   25.30   14.80
 -13 -12   0   44.90   17.30
 -13  12   0   29.20   19.70
 -13  12   0   29.90   18.70
 -14 -12   0    3.80   15.30
 -14  12   0   20.40   19.80
 -14  12   0  -45.30   18.70
 -15 -12   0  -22.00   19.10
 -15  12   0   -9.50   22.60
 -15  12   0    4.20   21.10
 -16 -12   0   32.80   22.90
 -16  12   0   27.10   21.00
   0 -13   0   10.50    7.80
   0 -13   0   18.60    9.90
   0  13   0    9.00    5.30
   1 -13   0   54.39   12.80
  -1 -13   0   23.90    8.90
   1 -13   0   44.30   11.10
   1  13   0   22.30    8.00
  -1  13   0   45.50    9.60
   2 -13   0   17.70    8.90
   2 -13   0   49.40    9.90
  -2 -13   0   21.90    8.60
  -2  13   0   26.80    8.90
  -2  13   0   25.60    7.40
   2  13   0   13.30    6.90
  -2  13   0   20.40   10.70
   3 -13   0   45.50   13.10
   3 -13   0   48.50    9.70
   3  13   0   43.00   10.60
  -3  13   0   42.50    8.80
  -3  13   0   49.70   10.90
   4 -13   0   80.89   11.60
   4 -13   0  110.29   19.30
  -4  13   0   74.59    9.90
  -4  13   0   79.69   14.20
   4  13   0   79.59   13.80
   5 -13   0   19.20    7.70
   5 -13   0   10.60    8.70
  -5  13   0   -1.30    5.50
  -5  13   0    5.60    5.40
   6 -13   0    4.70    8.90
  -6 -13   0   -6.40    5.70
  -6  13   0   11.30    5.30
  -6  13   0    6.20    7.50
  -7 -13   0   43.00   11.80
  -7  13   0   39.30    8.20
  -7  13   0   15.30   10.30
  -8 -13   0    4.50    7.50
  -8  13   0   11.40   10.20
  -8  13   0    7.90    7.30
  -9 -13   0  155.78   22.90
  -9  13   0  155.38   16.90
  -9  13   0  136.19   24.20
 -10 -13   0   52.39   16.80
 -10  13   0   39.10   12.80
 -10  13   0   24.20   13.80
 -11 -13   0    2.80   10.80
 -11  13   0    4.80   12.60
 -11  13   0   -9.40   10.60
 -12 -13   0   -3.50   13.10
 -12  13   0   58.79   15.50
 -12  13   0   22.00   16.80
 -13  13   0   40.70   16.70
 -13  13   0   11.80   17.40
 -14 -13   0   14.30   16.00
 -14  13   0    2.30   17.00
 -15 -13   0   20.80   23.10
 -15  13   0   -6.70   20.90
 -15  13   0   26.30   20.90
   0 -14   0  141.19   17.70
   0 -14   0  159.38   22.20
   0  14   0  123.69   14.40
   1 -14   0   54.69   12.60
   1 -14   0   46.80   12.30
  -1 -14   0   37.70   10.60
   1  14   0   31.60    9.20
  -1  14   0   37.70    9.80
   2 -14   0   99.19   14.80
   2 -14   0   89.89   17.30
  -2 -14   0   78.39   13.90
   2  14   0   87.79   14.60
  -2  14   0   62.39   12.00
   3 -14   0   10.10    9.10
   3 -14   0   10.10    7.40
  -3  14   0   10.20    6.30
  -3  14   0   13.50    6.90
   3  14   0    7.60    7.20
   4 -14   0  100.69   13.30
   4 -14   0   71.89   15.30
  -4  14   0   79.49   11.10
   4  14   0   89.99   15.00
  -4  14   0   75.99   13.90
   5 -14   0   85.89   12.30
   5 -14   0   91.19   17.90
   5  14   0   69.19   13.90
  -5  14   0   97.29   10.70
  -5  14   0  118.59   19.60
   6 -14   0   71.39   17.90
  -6 -14   0   72.99   14.70
  -6  14   0   70.19    9.40
  -6  14   0   58.49   14.00
  -7 -14   0   27.30   10.30
  -7  14   0   34.80   12.10
  -7  14   0   22.00    7.20
  -8 -14   0  513.55   36.10
  -8  14   0  514.05   39.10
  -8  14   0  481.15   26.60
  -9 -14   0   24.40   11.80
  -9  14   0   27.90   13.70
  -9  14   0   19.30    8.30
 -10 -14   0   81.89   18.30
 -10  14   0   33.10   15.10
 -10  14   0   75.69   13.10
 -11 -14   0    3.40   11.30
 -11  14   0   16.50   10.50
 -11  14   0    0.30   13.00
 -12 -14   0    7.70   13.50
 -12  14   0   19.30   13.20
 -12  14   0  -23.50   15.00
 -13 -14   0   17.00   15.80
 -13  14   0   10.20   15.90
 -13  14   0   38.80   18.50
 -14 -14   0   37.10   17.30
 -14  14   0   28.50   23.30
 -14  14   0   14.80   17.30
 -15 -14   0    9.00   19.40
 -15  14   0   15.90   21.40
 -15  14   0   17.00   22.60
   0 -15   0    3.70    9.00
   0  15   0    2.00    6.00
   1 -15   0   22.00   11.80
  -1 -15   0   21.80    8.60
   1 -15   0   23.30    9.70
  -1  15   0   20.50    7.90
   1  15   0   27.80    9.60
   2 -15   0   72.59   15.10
  -2 -15   0   81.89   15.10
   2 -15   0   80.99   16.70
  -2  15   0   88.79   14.80
   2  15   0   99.89   15.80
   3 -15   0   -7.30    8.80
   3 -15   0  -10.30    8.80
  -3  15   0   -2.40    6.60
   3  15   0   12.70    7.50
   4 -15   0   42.10   11.00
   4 -15   0   43.30   13.70
  -4  15   0   40.60   11.90
  -4  15   0   52.19    9.60
   4  15   0   38.90   10.80
   5 -15   0   22.00    8.60
   5 -15   0    9.20   11.30
  -5  15   0    0.70    7.00
  -5  15   0   13.40    5.90
   5  15   0   -2.10    6.20
  -6 -15   0   19.10    8.80
   6 -15   0   11.60   12.40
  -6  15   0   13.90    5.90
  -6  15   0   20.30    9.10
  -7 -15   0  475.95   34.30
  -7  15   0  440.66   22.90
  -7  15   0  503.55   37.30
  -8 -15   0   58.89   14.50
  -8  15   0   37.60    7.90
  -9 -15   0   21.10   11.20
  -9  15   0   31.20    8.60
  -9  15   0   37.20   13.70
 -10 -15   0   -4.60    9.60
 -10  15   0    0.70    8.50
 -10  15   0   11.80   12.50
 -11 -15   0    6.00   11.70
 -11  15   0   -8.80    9.50
 -11  15   0   -2.50   12.80
 -12 -15   0  -37.20   12.30
 -12  15   0  -29.30   15.00
 -12  15   0   16.80   12.00
 -12  15   0   -6.30   14.40
 -13 -15   0  -12.90   16.90
 -13  15   0    0.10   16.30
 -13  15   0    8.20   13.80
 -14 -15   0   81.59   24.00
 -14  15   0   15.30   16.20
 -14  15   0   41.60   22.10
 -15 -15   0  -16.70   20.60
 -15  15   0  -39.00   22.60
 -15  15   0  -11.00   21.40
   0 -16   0   40.20   12.50
   0  16   0   53.29   11.80
   1 -16   0   -8.20    7.20
   1 -16   0   -2.80   12.20
  -1 -16   0    4.40    8.40
  -1  16   0    4.90    6.40
   1  16   0    0.90    5.90
   2 -16   0  240.18   23.60
  -2 -16   0  236.58   22.70
   2 -16   0  229.58   23.80
  -2  16   0  208.38   20.90
   2  16   0  169.28   19.50
  -3 -16   0  225.48   21.30
   3 -16   0  187.88   20.70
   3 -16   0  200.98   24.40
  -3  16   0  226.08   22.20
   3  16   0  217.08   21.30
   4 -16   0   61.39   12.90
   4 -16   0   65.89   16.50
   4  16   0   80.39   15.10
  -4  16   0   74.19   14.80
   5 -16   0   36.20   10.60
   5 -16   0   39.20   15.20
   5  16   0   34.00   10.90
  -5  16   0   26.50    9.60
   6 -16   0  145.89   25.80
  -6 -16   0  111.19   18.90
  -6  16   0   97.99   10.60
  -6  16   0  108.49   20.10
  -7 -16   0   97.09   17.20
  -7  16   0  120.69   10.00
  -7  16   0  134.89   21.50
  -8 -16   0   23.60   10.70
  -8  16   0   28.80   12.70
  -8  16   0   38.80    5.80
  -9 -16   0   78.19   18.10
  -9  16   0   49.99   15.90
 -10 -16   0   -5.60   10.70
 -10  16   0  -15.80   11.80
 -10  16   0    4.80    6.50
 -11 -16   0    9.60   15.10
 -11  16   0   23.00    9.70
 -11  16   0   11.70    8.30
 -11  16   0   32.20   15.70
 -12 -16   0   35.10   18.60
 -12  16   0  -14.80   12.80
 -12  16   0   29.20   17.30
 -12  16   0    5.80   10.20
 -13 -16   0   34.10   16.30
 -13  16   0    2.90   16.70
 -13  16   0  -13.20   11.50
 -14 -16   0   -7.80   16.10
 -14  16   0    6.80   17.80
   0 -17   0   10.00   10.60
   0  17   0   -2.60    7.10
  -1 -17   0    7.80    8.80
   1 -17   0   21.20   11.50
  -1  17   0    5.00    7.40
   1  17   0   18.20    8.40
  -2 -17   0    8.30    8.60
   2 -17   0   12.00    9.50
   2 -17   0  -11.60   11.90
   2  17   0    2.70    6.50
  -2  17   0   10.70    6.50
  -3 -17   0  150.98   20.20
   3 -17   0  194.88   23.40
   3 -17   0  181.78   20.60
   3  17   0  165.08   19.80
  -3  17   0  183.88   21.10
   4 -17   0    8.90   11.10
   4 -17   0    8.00   10.20
   4  17   0    6.20    8.20
  -4  17   0    8.90    8.10
   5 -17   0  367.16   34.30
  -5  17   0  357.36   30.10
   5  17   0  383.46   30.60
  -6 -17   0   17.30    9.30
   6 -17   0    4.70   12.70
  -6  17   0    5.50    8.50
  -7 -17   0   -2.00    7.80
  -7  17   0   11.10    9.90
  -8 -17   0   -2.70    8.50
  -8  17   0  -15.90    8.10
  -9 -17   0    1.10    9.20
  -9  17   0   10.70   12.40
 -10 -17   0  -11.10   11.00
 -10  17   0  -11.40   10.80
 -11 -17   0  -29.20   13.80
 -11  17   0   19.10   16.30
 -12 -17   0  -11.00   14.20
 -12  17   0   25.20   16.00
 -13 -17   0   19.40   18.20
 -13  17   0   20.20   20.00
 -14 -17   0   14.30   20.20
 -14  17   0   11.60   22.00
   0 -18   0  164.68   22.00
   0  18   0  127.19   19.80
  -1 -18   0   18.10   12.40
   1 -18   0   20.40   11.40
   1  18   0   11.70    9.20
  -1  18   0    6.30    8.80
   2 -18   0  204.48   26.20
  -2 -18   0  190.68   22.60
   2 -18   0  205.08   26.30
   2  18   0  213.28   22.50
  -2  18   0  189.38   20.80
  -3 -18   0  -14.80    8.90
   3 -18   0    3.30   11.70
   3 -18   0   17.10   12.20
  -3  18   0  -12.00    7.20
   3  18   0   12.60    7.40
   4 -18   0   16.70   11.20
   4 -18   0    1.60   10.40
  -4 -18   0   16.40    9.50
  -4  18   0   -4.70    7.10
   4  18   0    3.90    7.30
   5 -18   0    5.80   10.60
   5 -18   0   10.60   11.50
  -5  18   0   -7.50    7.30
   6 -18   0   46.20   16.70
  -6 -18   0   24.90   11.30
  -6  18   0   30.70   11.60
  -7 -18   0  232.48   24.50
  -7  18   0  194.28   27.80
  -8 -18   0   18.20   12.80
  -8  18   0   20.80   12.50
  -9 -18   0   12.60   12.90
  -9  18   0    1.00   10.80
 -10 -18   0   20.90   13.00
 -10  18   0   -2.30   11.40
 -11 -18   0    2.40   14.40
 -11  18   0   -1.20   12.90
 -12 -18   0   18.30   13.90
 -12  18   0   25.60   17.00
 -13 -18   0   49.20   21.10
 -13  18   0   36.00   21.80
   0 -19   0   12.00   12.30
   0  19   0   19.10   10.10
  -1 -19   0   14.50   11.30
   1 -19   0   28.80   13.10
  -1  19   0   18.20   10.00
   1  19   0   20.90   10.70
   2 -19   0  -10.90   10.80
  -2 -19   0   -3.20   10.00
  -2  19   0   -3.10    9.00
   2  19   0   -0.70    7.70
   3 -19   0   62.59   16.80
  -3 -19   0  101.49   19.80
   3 -19   0  117.69   22.30
   3  19   0  118.49   19.50
  -3  19   0   67.99   16.60
   4 -19   0    9.90   10.70
  -4 -19   0    0.00    9.70
   4 -19   0  -14.90   12.50
  -4  19   0   10.00    9.70
   4  19   0  -10.10    8.00
   5 -19   0   32.30   12.60
   5 -19   0   36.30   15.20
  -5  19   0   45.50   13.40
   5  19   0    9.20   10.40
   6 -19   0   23.40   15.70
  -6  19   0   38.30   14.60
  -7 -19   0   90.29   18.20
  -7  19   0   50.29   18.20
  -8 -19   0   -7.90    9.70
  -8  19   0   15.70   11.20
  -9 -19   0   32.80   15.10
  -9  19   0   33.50   15.20
 -10 -19   0    4.20   16.00
 -10  19   0  -25.30   13.90
 -11 -19   0  -23.60   13.90
 -11  19   0  -18.70   11.90
 -12 -19   0   12.40   16.30
 -12  19   0   -7.10   15.90
 -13 -19   0   15.50   17.80
 -13  19   0    2.40   17.20
   0 -20   0   50.89   16.10
   0  20   0   53.79   13.70
   1 -20   0   34.00   14.90
  -1 -20   0   13.60   12.90
  -1  20   0    2.50    9.40
   1  20   0    7.70   10.40
  -2 -20   0  110.19   20.00
   2 -20   0  111.09   22.40
  -2  20   0   85.29   18.00
   2  20   0   94.89   17.70
  -3 -20   0   14.80   11.60
   3 -20   0    4.90   15.00
   3 -20   0   23.90   13.50
   3  20   0  -11.00    8.60
  -3  20   0   13.20    9.60
   4 -20   0  218.48   27.90
   4 -20   0  259.67   26.20
  -4 -20   0  187.18   25.20
   4  20   0  194.78   23.80
  -4  20   0  136.69   22.50
  -5 -20   0   18.70   12.60
   5 -20   0    6.60   13.60
   5 -20   0   -8.30   12.50
   5  20   0   16.90   11.70
  -5  20   0   28.10   11.70
   6 -20   0    8.30   14.50
  -6 -20   0  -10.40    8.40
  -6  20   0    3.80   10.60
  -7 -20   0  155.78   25.60
  -7  20   0  147.89   24.30
  -8 -20   0   13.20   11.30
  -8  20   0  -12.00    9.50
  -9 -20   0    1.00   13.30
  -9  20   0   -6.70   10.70
 -10 -20   0   10.70   13.40
 -10  20   0    6.00   12.00
 -11 -20   0   18.80   15.00
 -11  20   0   11.00   18.80
 -12 -20   0    4.10   15.40
 -12  20   0   35.00   18.00
   0 -21   0   21.10   14.30
   0  21   0   -8.00    7.80
   1 -21   0  368.56   35.00
  -1 -21   0  339.97   34.00
  -1  21   0  408.76   33.60
   1  21   0  389.56   33.50
  -2 -21   0   -9.50   12.10
   2 -21   0    5.20   12.40
   2  21   0    3.70    8.80
  -2  21   0   14.70   11.30
   3 -21   0  119.39   23.40
  -3 -21   0  133.69   22.70
   3 -21   0   96.79   25.20
   3  21   0  114.59   21.70
  -3  21   0   96.79   19.00
   4 -21   0   19.50   14.70
   4 -21   0   57.69   16.40
  -4 -21   0   41.60   16.40
   4  21   0    4.30   11.10
  -4  21   0   34.20   12.80
   5 -21   0   33.60   14.30
  -5 -21   0    7.80   12.20
   5 -21   0   25.40   15.00
  -5  21   0    7.90   12.20
   5  21   0   16.40   11.40
   6 -21   0   19.00   15.80
  -6 -21   0    9.40   10.40
  -6  21   0    8.20   11.00
  -7 -21   0    6.00   10.30
  -7  21   0   -4.10   10.90
  -8 -21   0   -9.70   10.40
  -8  21   0   -8.80   11.00
  -9 -21   0   -0.80   13.00
  -9  21   0   -4.80   12.40
 -10 -21   0    5.70   15.20
 -10  21   0    2.90   16.30
 -11 -21   0   27.20   18.30
 -11  21   0    9.80   16.70
 -12 -21   0   17.30   20.50
 -12  21   0    6.50   18.20
   0 -22   0   41.40   16.40
   0  22   0   17.20   10.70
  -1 -22   0  -12.30   12.50
   1 -22   0    4.10   13.30
  -1  22   0    5.20    8.90
   1  22   0    0.80   11.80
   2 -22   0   17.20   15.10
  -2 -22   0   -8.30   13.40
  -2  22   0   -1.90    9.30
   2  22   0  -25.70   10.40
   3 -22   0   64.29   19.20
  -3 -22   0   62.59   17.20
   3  22   0   41.20   15.50
  -3  22   0   40.40   13.90
  -4 -22   0   45.10   16.20
   4 -22   0   21.40   17.50
   4 -22   0   59.99   18.50
  -4  22   0   36.80   13.50
   4  22   0    4.70   11.90
   5 -22   0   42.30   15.40
   5 -22   0   38.80   17.10
  -5 -22   0    6.60   13.40
   5  22   0   24.60   12.60
  -6 -22   0   20.50   14.70
   6 -22   0   -1.70   15.90
  -6  22   0   -4.80   10.70
  -7 -22   0   73.49   19.70
  -7  22   0   59.59   19.20
  -8 -22   0    8.50   13.00
  -8  22   0   15.50   13.40
  -9 -22   0  -10.90   14.20
  -9  22   0    5.70   12.80
 -10 -22   0  -13.00   15.30
 -10  22   0    1.80   14.90
 -11 -22   0  -13.60   17.70
 -11  22   0    9.10   17.60
   0 -23   0   12.60   15.40
   0  23   0   21.70   13.50
   1 -23   0   38.80   17.10
  -1 -23   0   43.50   16.70
  -1  23   0   17.90   11.70
   1  23   0   20.90   12.80
   2 -23   0   11.60   13.90
  -2 -23   0    5.10   14.80
   2  23   0   19.30   11.00
  -2  23   0    7.80   10.70
   3 -23   0  138.29   25.40
  -3 -23   0  106.89   22.50
   3  23   0  127.79   26.00
  -3  23   0  132.39   24.00
   4 -23   0   -5.70   13.40
  -4 -23   0   29.20   15.40
   4 -23   0  -39.30   18.80
   4  23   0  -10.60   10.70
  -4  23   0   -6.90   10.60
   5 -23   0   13.40   15.40
   5 -23   0   18.50   17.10
  -5 -23   0   40.20   15.60
  -5  23   0   12.10   11.00
   5  23   0    2.60   11.50
  -6 -23   0   25.60   16.00
   6 -23   0   30.40   19.00
  -6  23   0    6.20   14.50
  -7 -23   0    4.90   12.30
  -7 -23   0  -19.10   15.30
  -7  23   0   -6.10   11.90
  -8 -23   0   64.99   20.30
  -8  23   0    7.60   15.50
  -9 -23   0    6.00   15.40
  -9  23   0   31.60   15.90
 -10 -23   0   53.79   19.90
 -10  23   0   17.70   17.80
   0 -24   0  178.48   28.10
   0  24   0  141.49   25.00
   1 -24   0    8.90   16.30
  -1 -24   0   49.40   18.40
   1  24   0    7.40   12.60
  -1  24   0   26.20   14.50
  -2 -24   0   43.30   18.50
   2 -24   0   33.20   17.90
   2  24   0   23.80   15.00
  -2  24   0   43.40   14.40
  -3 -24   0   -3.80   15.50
   3 -24   0   -6.80   14.90
  -3  24   0    0.80   11.40
   3  24   0  -21.50   12.40
   4 -24   0  -19.40   14.10
  -4 -24   0   23.40   15.80
   4  24   0   -3.40   13.30
  -4  24   0   12.60   12.10
  -5 -24   0   -4.00   15.60
   5 -24   0   -8.50   16.00
   5 -24   0   42.70   16.80
   5  24   0   20.20   15.20
  -5  24   0   17.90   12.30
  -6  24   0   71.79   22.10
  -7 -24   0   12.50   16.70
  -7 -24   0   -4.80   12.50
  -7  24   0   10.10   12.80
  -8 -24   0  152.08   27.80
  -8  24   0  148.39   28.70
  -9 -24   0   -1.00   15.10
  -9  24   0   31.20   17.80
   0 -25   0   31.90   16.90
   0  25   0   -0.80   13.70
  -1 -25   0    3.20   16.50
   1 -25   0   44.50   18.80
   1  25   0   12.20   12.60
  -1  25   0   -1.20   11.10
   2 -25   0   36.30   18.40
  -2 -25   0   43.30   16.90
   2  25   0   11.00   14.10
  -2  25   0    4.40   11.90
  -3 -25   0   87.79   21.70
   3 -25   0   88.49   22.40
  -3  25   0   71.89   20.90
   3  25   0   66.99   20.90
   4 -25   0  -13.10   16.90
  -4 -25   0  -38.10   16.50
  -4  25   0   -1.00   12.20
   4  25   0   14.60   14.60
   5 -25   0   -9.00   17.60
  -5 -25   0   20.00   16.40
  -5  25   0   -1.70   14.20
   5  25   0   15.30   14.50
  -6 -25   0   32.00   16.80
  -6 -25   0   34.20   21.10
  -6  25   0   88.09   21.70
  -7 -25   0    6.10   13.60
  -7 -25   0   -2.20   18.20
  -7  25   0  -22.80   15.40
  -8 -25   0   10.80   20.10
  -8 -25   0   34.10   18.60
  -8  25   0   12.50   16.90
   0 -26   0   -5.20   17.60
   0  26   0   35.90   15.80
  -1 -26   0   62.79   20.70
   1 -26   0   59.49   19.10
   1  26   0   17.90   15.50
  -2 -26   0   25.80   18.30
   2 -26   0   25.20   16.80
  -2  26   0   -9.60   12.20
   2  26   0    8.70   13.60
  -3 -26   0   18.70   18.50
   3 -26   0  -15.20   17.40
  -3  26   0  -20.60   14.80
   3  26   0    5.40   16.40
  -4 -26   0   12.80   19.20
   4 -26   0   13.70   19.90
   4  26   0   46.30   17.60
  -4  26   0  -15.20   14.70
   5 -26   0   19.10   19.60
  -5 -26   0  -19.20   18.00
  -5  26   0   16.00   13.20
   5  26   0  -20.60   14.40
  -6 -26   0    6.20   18.90
  -6 -26   0   21.80   16.60
  -6  26   0  -20.30   15.10
  -7 -26   0    3.10   15.20
  -7 -26   0   11.60   21.00
  -7  26   0   12.80   16.60
   0 -27   0   24.80   19.90
   0  27   0    4.10   13.50
   1 -27   0   37.40   20.20
  -1 -27   0   24.50   20.20
  -1  27   0   48.10   17.90
   1  27   0   -0.10   15.10
   2 -27   0   14.20   18.40
  -2 -27   0    5.60   18.70
  -2  27   0  -16.20   17.00
   2  27   0  -10.20   16.40
  -3 -27   0   11.70   19.30
   3 -27   0  -11.40   18.50
  -3  27   0   11.00   14.70
   3  27   0   -8.80   14.40
   4 -27   0    1.80   19.60
  -4 -27   0  -11.10   20.60
  -4  27   0   31.30   16.60
   4  27   0   -8.20   15.90
  -5 -27   0   37.10   21.90
   5  27   0   15.70   18.20
  -5  27   0   12.20   15.80
  -6 -27   0    9.20   22.80
  -6 -27   0   19.40   17.20
  -6  27   0   26.50   16.10
   0 -28   0   12.70   21.50
   0  28   0   52.49   19.50
  -1 -28   0  -13.80   19.80
   1 -28   0   38.60   21.40
  -1  28   0    9.80   17.50
   1  28   0  -31.10   15.10
   2 -28   0   30.40   20.60
  -2 -28   0   44.90   22.10
   2  28   0   22.20   17.80
  -2  28   0   13.50   16.50
  -3 -28   0   19.00   22.60
   3 -28   0   -6.90   21.00
  -3  28   0   37.10   17.80
   3  28   0   22.60   19.60
   4 -28   0   28.50   22.70
  -4 -28   0   -3.60   22.10
   4  28   0  105.49   27.10
  -4  28   0   33.00   18.30
 -17   0   1  -23.50   22.00
 -17   0   1  -34.00   24.90
 -16   0   1   41.70   26.50
 -16   0   1  -46.60   17.20
 -15   0   1   -9.50   20.20
 -15   0   1   62.09   26.40
 -14   0   1    9.50   16.60
 -14   0   1   12.20   17.70
 -13   0   1  165.28   31.30
 -13   0   1  166.88   29.10
 -12   0   1   14.90   12.60
 -12   0   1   -2.30   11.00
 -11   0   1   61.89   18.30
 -11   0   1   51.79   17.00
 -10   0   1   15.00    9.70
  -9   0   1  219.98   23.70
  -8   0   1    3.70    6.60
  -7   0   1   45.20   10.20
   6   0  -1    7.40    5.20
  -6   0   1    1.40    4.30
  -5   0   1   55.49    9.80
   5   0  -1   79.99    9.20
   4   0  -1    2.30    3.00
  -4   0   1    1.10    3.00
  -3   0   1  348.77   18.20
   3   0  -1  342.77   17.60
  -2   0   1    1.30    1.90
  -2   0   1   -1.30    2.80
   2   0  -1    0.70    1.70
  -1   0   1  354.96   14.90
  -1   0   1  420.86   18.90
   1   0   1 2083.49   73.49
  -1   0  -1 2017.40   73.49
  -1   0  -1 2032.40   72.19
   1   0   1 1838.32   71.79
   1   0   1 1980.30   73.09
  -1   0  -1 1934.61   73.29
   2   0   1   -1.20    2.20
  -2   0  -1   -2.50    2.60
  -2   0  -1    2.80    3.30
  -2   0  -1   -2.10    2.40
   2   0   1    0.80    2.90
  -3   0  -1  509.55   27.00
  -3   0  -1  551.84   26.50
   3   0   1  542.45   25.70
   4   0   1   -4.50    3.40
  -4   0  -1   -7.90    2.90
  -4   0  -1    4.80    5.00
  -5   0  -1    0.50    4.00
   5   0   1    0.10    4.90
  -5   0  -1   -9.90    6.10
  -6   0  -1    3.90    5.40
  -7   0  -1 2510.65  107.09
  -8   0  -1   10.80    7.90
  -9   0  -1  215.18   24.30
 -10   0  -1    8.10   10.10
 -11   0  -1  629.14   49.20
 -12   0  -1  -14.50   10.80
 -13   0  -1   -1.80   14.40
 -14   0  -1    4.50   15.20
 -15   0  -1  -24.30   17.40
 -15   0  -1  -24.40   19.60
 -16   0  -1  -20.90   22.20
 -16   0  -1  -24.70   23.50
 -17   0  -1    6.80   31.80
 -17   0  -1    1.80   26.80
 -17  -1   1   19.90   28.90
 -17  -1   1   15.30   22.00
 -17   1   1   38.90   32.20
 -17   1   1  -27.90   20.80
 -16  -1   1  -37.90   20.70
 -16  -1   1   61.29   28.30
 -16   1   1   10.70   24.60
 -16   1   1   51.09   23.50
 -15  -1   1   42.00   25.10
 -15  -1   1   11.10   17.60
 -15   1   1   46.10   21.50
 -15   1   1   27.90   25.70
 -14  -1   1   -3.90   14.10
 -14  -1   1    4.30   15.60
 -14   1   1    9.20   16.10
 -14   1   1  -24.50   19.80
 -13  -1   1   23.00   13.30
 -13  -1   1   -0.50   15.90
 -13   1   1   14.10   15.10
 -13   1   1    2.40   16.40
 -12  -1   1   42.00   14.80
 -12   1   1   46.00   17.90
 -12   1   1   83.59   22.60
 -11  -1   1   15.10   11.30
 -11   1   1   12.00   10.20
 -11   1   1  -12.90   10.00
 -10  -1   1   85.19   18.60
 -10   1   1  144.69   25.70
 -10   1   1   99.89   19.80
  -9  -1   1  343.57   28.50
  -9   1   1  292.57   27.60
  -9   1   1  254.57   28.60
  -8  -1   1    5.90    7.60
  -8   1   1   12.90    8.30
  -7  -1   1   36.20   10.50
  -7   1   1   41.70   10.40
   6  -1  -1  116.19   13.80
  -6  -1   1  138.09   14.00
  -6   1   1  124.19   15.20
   6   1  -1  173.38   14.30
   5  -1  -1  218.58   15.80
  -5  -1   1  179.08   14.90
  -5   1   1  215.78   18.10
  -5   1   1  197.38   16.50
   5   1  -1  201.58   14.50
  -4  -1   1   64.29    7.70
   4  -1  -1   64.69    7.90
  -4   1   1   55.19    9.40
  -4   1   1   62.29    9.80
   4   1  -1   53.39    8.10
   3  -1  -1  136.89   10.10
  -3  -1   1  118.19    8.90
   3   1  -1  125.09    8.90
  -3   1   1  128.99   11.60
  -3   1   1  136.69   10.80
  -2  -1   1 2235.88   81.89
   2  -1  -1 2318.77   83.59
   2  -1  -1 2091.89   85.49
  -2   1   1 2317.27   86.99
   2   1  -1 2331.57   81.69
  -2   1   1 2226.48   83.79
   1  -1  -1    4.30    2.40
  -1  -1   1    3.10    2.00
  -1   1   1    7.00    2.30
  -1   1   1    4.00    1.30
   0   1   1  115.39    7.40
   1  -1   1   96.09    6.60
  -1  -1  -1   92.89    6.00
  -1  -1  -1  111.49    8.00
   1  -1   1   96.19    5.90
  -1  -1  -1  103.79    6.40
   1  -1   1  106.09    7.70
  -1   1  -1   99.59    7.60
   1   1   1  103.99    6.30
  -1   1  -1  115.89    7.10
   1   1   1   96.69    7.40
   1   1   1   95.29    5.90
  -1   1  -1   98.79    5.90
  -2  -1  -1 1705.73   65.29
   2  -1   1 1736.33   66.19
   2  -1   1 1728.03   67.59
  -2  -1  -1 1799.92   67.69
  -2  -1  -1 1633.34   65.99
  -2   1  -1 1720.63   67.79
  -2   1  -1 1771.02   66.99
  -2   1  -1 1773.42   64.89
   2   1   1 1635.94   64.69
   3  -1   1    5.20    3.70
  -3  -1  -1   -1.00    3.40
  -3  -1  -1    4.60    3.20
   3  -1   1    1.90    3.30
  -3   1  -1    3.60    3.90
  -3   1  -1    6.70    3.90
   3   1   1    6.00    3.10
   4  -1   1   63.39    9.50
  -4  -1  -1   51.69    8.50
  -4   1  -1   65.39   11.20
  -4   1  -1   72.19   10.70
   4   1   1   57.09    8.40
  -5  -1  -1   48.00    9.20
   5  -1   1   41.80    9.00
  -5   1  -1   31.60    9.60
   5   1   1   51.79    9.00
  -5   1  -1   39.40    9.20
  -6  -1  -1   61.59   11.40
  -6   1  -1   77.69   13.00
  -7  -1  -1  391.56   27.80
  -7   1  -1  368.16   28.60
  -8  -1  -1   58.69   12.70
  -8   1  -1   63.69   14.80
  -9  -1  -1  181.08   21.50
  -9   1  -1  139.39   22.60
 -10  -1  -1  -18.90   11.40
 -10   1  -1    7.00    9.40
 -11  -1  -1   40.60   16.20
 -11   1  -1   31.20   14.90
 -12  -1  -1  357.66   37.80
 -12   1  -1  248.78   37.00
 -13  -1  -1  106.49   25.40
 -13   1  -1   87.99   23.10
 -14  -1  -1   22.20   16.90
 -14   1  -1   -5.40   14.80
 -15  -1  -1   22.30   18.80
 -15   1  -1   13.10   18.90
 -15   1  -1   -4.00   18.00
 -16  -1  -1   -6.80   20.20
 -16  -1  -1  -15.30   24.00
 -16   1  -1   -0.40   19.20
 -16   1  -1  -26.40   25.40
 -17  -1  -1   -3.20   24.70
 -17  -1  -1   20.00   27.30
 -17   1  -1  -57.99   25.10
 -17   1  -1   -1.50   25.20
 -17  -2   1  -11.70   29.10
 -17  -2   1   24.90   24.60
 -17   2   1  -14.30   31.30
 -17   2   1  -15.90   25.60
 -16  -2   1  -22.70   20.70
 -16  -2   1    0.00   18.40
 -16   2   1   -5.50   23.60
 -16   2   1  -11.10   21.50
 -15  -2   1   23.70   18.40
 -15  -2   1   13.50   19.70
 -15   2   1   16.00   22.50
 -15   2   1   19.10   17.90
 -14  -2   1  -23.90   18.50
 -14  -2   1   14.50   16.90
 -14   2   1  -24.80   14.50
 -14   2   1  -13.20   20.00
 -13  -2   1  -14.60   12.40
 -13   2   1   16.20   14.40
 -13   2   1   12.20   15.40
 -12  -2   1   78.69   18.70
 -12   2   1   79.59   22.30
 -12   2   1  103.49   21.70
 -11  -2   1   13.20   10.30
 -11   2   1   -4.10   11.80
 -11   2   1    5.80   12.30
 -10  -2   1   47.30   14.40
 -10   2   1   27.80   14.40
 -10   2   1   13.30   11.50
  -9  -2   1   87.09   16.70
  -9   2   1   60.09   15.40
  -9   2   1   68.09   16.20
  -8  -2   1    3.80    7.10
  -8   2   1   18.30    9.80
  -8   2   1    4.30    7.20
  -7  -2   1  273.87   21.20
  -7   2   1  261.97   23.10
  -7   2   1  209.98   21.30
   6  -2  -1   10.60    7.10
  -6  -2   1    2.00    5.00
  -6   2   1    2.10    6.80
   6   2  -1    6.10    5.20
  -6   2   1   16.20    8.20
  -5  -2   1   -0.80    3.40
   5  -2  -1   -9.50    4.20
  -5   2   1    1.40    5.30
   5   2  -1   -6.40    3.90
  -5   2   1    6.80    5.40
   4  -2  -1  470.85   24.90
  -4  -2   1  409.36   22.40
   4   2  -1  465.95   22.10
  -4   2   1  452.65   26.60
  -4   2   1  412.66   24.90
  -3  -2   1   12.40    3.40
   3  -2  -1    6.80    4.90
   3  -2  -1    8.70    4.10
  -3   2   1    3.30    4.40
   3   2  -1    9.60    2.90
  -3   2   1   17.80    5.30
   2  -2  -1  444.56   22.70
  -2  -2   1  419.76   18.80
   2  -2  -1  463.85   21.40
  -2   2   1  423.46   20.90
  -2   2   1  452.65   22.90
   2   2  -1  454.35   18.80
   1  -2  -1  266.77   14.50
   1  -2  -1  304.77   13.50
  -1  -2   1  288.77   12.20
  -1   2   1  302.57   14.70
   1   2  -1  288.07   12.20
  -1   2   1  287.77   13.20
   0  -2  -1  681.33   26.30
   0  -2   1  658.13   26.00
   0  -2   1  619.94   27.70
   0  -2   1  702.93   26.80
   0  -2  -1  626.34   28.10
   0   2   1  632.14   26.20
   0   2  -1  713.03   25.90
   0   2   1  708.03   28.80
   0   2  -1  713.23   26.60
  -1  -2  -1  789.62   29.90
   1  -2   1  732.83   27.50
   1  -2   1  689.23   31.90
   1  -2   1  746.13   31.10
  -1  -2  -1  725.23   32.40
  -1  -2  -1  718.93   29.60
   1   2   1  772.02   32.80
  -1   2  -1  750.42   32.20
  -1   2  -1  782.42   31.10
  -2  -2  -1 4049.69  149.49
   2  -2   1 3830.42  147.39
  -2  -2  -1 4073.49  145.99
   2  -2   1 4149.78  149.49
  -2   2  -1 3952.40  149.19
   2   2   1 4068.19  149.09
   2   2   1 4166.78  145.99
  -2   2  -1 3937.31  147.99
  -2   2  -1 4076.39  143.79
  -3  -2  -1    2.50    2.80
  -3  -2  -1   12.20    5.10
   3  -2   1   -6.80    3.10
   3  -2   1    1.00    3.40
   3   2   1   11.70    3.90
  -3   2  -1    4.90    3.90
  -3   2  -1    3.40    4.40
   4  -2   1   20.00    6.00
  -4  -2  -1    6.50    4.10
  -4   2  -1   22.70    6.90
  -4   2  -1   18.30    6.80
   4   2   1   11.50    4.60
  -5  -2  -1  181.98   15.50
   5  -2   1  179.18   16.20
  -5   2  -1  192.28   17.50
  -5   2  -1  207.78   19.10
   5   2   1  211.98   15.50
  -6  -2  -1  136.29   14.90
  -6   2  -1  130.29   18.70
  -7  -2  -1  375.66   27.20
  -7   2  -1  375.46   29.80
  -8  -2  -1   12.60    8.30
  -8   2  -1   21.20   10.30
  -9  -2  -1   41.10   11.90
  -9   2  -1   14.60   11.10
 -10  -2  -1  721.43   47.60
 -10   2  -1  661.23   49.10
 -11  -2  -1   84.49   21.30
 -11   2  -1  107.29   22.30
 -12  -2  -1   44.50   17.30
 -12   2  -1   66.19   19.80
 -13  -2  -1   41.60   17.20
 -13   2  -1   39.20   16.30
 -14  -2  -1  -32.20   16.00
 -14   2  -1   -1.00   16.70
 -14   2  -1    7.60   19.70
 -15  -2  -1   39.60   23.00
 -15   2  -1   50.39   24.30
 -15   2  -1   42.90   19.70
 -16  -2  -1  -28.30   19.30
 -16   2  -1  -12.70   25.60
 -16   2  -1   -1.70   22.70
 -17  -2  -1  -21.20   22.90
 -17   2  -1   33.60   29.60
 -17   2  -1   66.59   28.50
 -17  -3   1  -51.29   25.10
 -17  -3   1   -0.80   22.20
 -17   3   1   -3.90   31.70
 -17   3   1  -52.89   26.30
 -16  -3   1    0.70   23.40
 -16  -3   1    0.30   21.80
 -16   3   1    0.60   30.10
 -16   3   1   49.70   27.10
 -15  -3   1   18.80   17.90
 -15  -3   1   11.10   19.50
 -15   3   1   29.20   22.00
 -15   3   1   -7.30   21.50
 -14  -3   1  246.58   39.40
 -14   3   1  283.57   43.10
 -14   3   1  220.58   37.70
 -13  -3   1  -10.60   12.80
 -13   3   1   22.60   15.30
 -13   3   1  -27.40   14.90
 -12  -3   1  147.99   28.00
 -12   3   1  201.78   34.70
 -12   3   1  176.98   32.10
 -11  -3   1    4.30   10.40
 -11   3   1    7.50   11.50
 -11   3   1   -3.90   11.00
 -10  -3   1   -7.10    7.70
 -10   3   1   -4.90    9.50
  -9  -3   1   -8.60    7.30
  -9   3   1   -5.60    8.90
  -9   3   1   -9.30    7.80
  -8  -3   1  191.58   20.10
  -8   3   1  155.08   20.60
  -8   3   1  138.99   21.30
  -7  -3   1   12.70    6.40
  -7   3   1    8.20    6.90
  -7   3   1    3.50    7.00
  -6  -3   1 1328.67   60.09
  -6   3   1 1453.65   65.89
   6   3  -1 1363.06   58.39
  -6   3   1 1343.27   64.89
   5  -3  -1    1.70    5.20
  -5  -3   1    5.30    3.80
   5   3  -1   -0.30    4.00
  -5   3   1    3.70    5.20
  -5   3   1   -4.90    5.10
  -4  -3   1   16.70    4.60
  -4   3   1    5.70    4.60
  -4   3   1   21.80    6.70
   4   3  -1   17.50    4.90
   3  -3  -1  460.45   23.90
   3  -3  -1  423.46   23.20
  -3  -3   1  431.96   20.60
  -3   3   1  423.26   23.30
  -3   3   1  445.86   24.30
   3   3  -1  424.76   20.10
   2  -3  -1  319.97   18.00
   2  -3  -1  359.86   18.00
  -2  -3   1  307.67   15.00
  -2  -3   1  324.17   15.20
  -2   3   1  311.57   16.90
  -2   3   1  308.57   17.40
  -1  -3   1  301.97   14.00
   1  -3  -1  298.37   15.00
   1  -3  -1  300.07   16.00
  -1   3   1  327.47   16.30
   1   3  -1  339.07   14.30
  -1   3   1  326.87   14.60
  -1   3   1  300.47   15.00
   0  -3  -1   83.79    7.70
   0  -3   1   78.39    5.90
   0  -3   1   75.59    7.10
   0  -3  -1   85.69    6.10
   0   3   1   76.19    6.00
   0   3   1   86.09    8.00
   0   3  -1   86.39    5.70
   1  -3   1  851.11   38.30
  -1  -3  -1  935.21   39.20
   1  -3   1  886.91   37.10
  -1  -3  -1  817.22   35.20
   1   3   1  877.41   35.60
  -1   3  -1  919.61   36.70
   1   3   1  935.81   39.20
  -1   3  -1  878.71   38.20
  -2  -3  -1 1327.87   56.69
  -2  -3  -1 1371.46   53.09
   2  -3   1 1390.86   55.79
   2  -3   1 1350.56   56.59
  -2   3  -1 1372.76   49.20
  -2   3  -1 1255.57   55.79
  -2   3  -1 1356.46   55.29
   2   3   1 1355.36   56.69
   3  -3   1   18.50    6.40
   3  -3   1   24.50    6.40
  -3  -3  -1   24.20    6.50
  -3  -3  -1   22.90    5.30
  -3   3  -1   19.60    6.30
   3   3   1   21.00    4.80
  -3   3  -1   24.80    7.10
   4  -3   1  187.78   16.00
   4  -3   1  193.68   16.90
  -4  -3  -1  214.58   14.70
  -4  -3  -1  184.18   17.10
  -4   3  -1  196.48   17.80
   4   3   1  201.18   14.20
  -4   3  -1  189.58   16.90
  -5  -3  -1   22.20    6.90
   5  -3   1   22.90    7.80
   5   3   1   26.30    7.10
  -5   3  -1   16.50    9.00
  -5   3  -1   38.20    9.90
  -6  -3  -1  104.69   14.70
  -6   3  -1  105.59   16.50
  -7  -3  -1  -10.60    4.70
  -7   3  -1   -3.30    6.10
  -8  -3  -1  173.28   19.30
  -8   3  -1  185.98   21.60
  -9   3  -1   57.79   14.30
 -10  -3  -1   77.49   16.50
 -10   3  -1   43.30   16.10
 -11  -3  -1   22.60   12.70
 -11   3  -1   23.80   13.80
 -12  -3  -1  148.79   26.50
 -12   3  -1  106.49   25.50
 -12   3  -1   90.49   22.00
 -13  -3  -1   67.19   20.30
 -13   3  -1   36.00   17.60
 -13   3  -1   65.99   23.90
 -14  -3  -1   14.10   16.30
 -14   3  -1   29.40   18.90
 -14   3  -1    3.00   19.90
 -15  -3  -1   20.00   18.60
 -15   3  -1   42.80   24.40
 -15   3  -1    0.40   20.40
 -16  -3  -1   58.29   26.10
 -16   3  -1   87.39   33.40
 -16   3  -1  127.99   34.30
 -17  -3  -1   47.30   30.20
 -17   3  -1   38.10   28.00
 -17   3  -1   67.69   32.20
 -17  -4   1   45.00   34.10
 -17  -4   1   -7.00   24.70
 -17   4   1   53.69   35.50
 -17   4   1   26.90   26.50
 -16  -4   1  -51.29   25.60
 -16  -4   1   19.20   19.80
 -16   4   1   16.10   25.90
 -16   4   1   53.29   31.20
 -15  -4   1    1.80   18.80
 -15  -4   1   10.20   19.30
 -15   4   1  -47.60   18.10
 -15   4   1   43.20   25.10
 -14  -4   1    9.20   15.70
 -14   4   1  -24.00   17.20
 -14   4   1    8.40   19.60
 -13  -4   1  171.18   29.90
 -13   4   1  185.28   31.00
 -13   4   1  142.79   32.40
 -12  -4   1  332.17   33.90
 -12   4   1  358.26   39.10
 -12   4   1  247.98   38.70
 -11  -4   1  117.89   21.50
 -11   4   1  106.19   23.80
 -11   4   1  100.79   22.60
 -10  -4   1   51.09   14.30
 -10   4   1   41.70   16.70
 -10   4   1   56.39   17.20
  -9  -4   1  201.58   21.90
  -9   4   1  240.68   27.40
  -9   4   1  278.77   28.70
  -8  -4   1   11.40    7.30
  -8   4   1    6.50    8.90
  -8   4   1   -3.90    8.50
  -7  -4   1  266.57   21.10
  -7   4   1  238.28   23.90
  -7   4   1  251.37   24.00
  -6  -4   1  111.19   12.30
  -6   4   1  104.29   16.40
  -6   4   1  111.49   16.80
   6   4  -1  134.49   14.40
   5  -4  -1   26.00    8.30
  -5  -4   1   30.30    6.90
  -5   4   1   34.40    9.90
  -5   4   1   26.00    8.50
   5   4  -1   44.90    7.20
  -5   4   1   18.80    7.70
   4  -4  -1   48.40    9.10
  -4  -4   1   33.60    6.00
   4  -4  -1   40.00    8.40
   4   4  -1   46.70    6.90
  -4   4   1   42.40    9.10
  -4   4   1   43.60    9.00
  -4   4   1   47.10    9.90
   3  -4  -1    2.10    4.10
   3  -4  -1    6.60    4.70
  -3  -4   1    3.70    2.70
  -3  -4   1    7.20    3.00
  -3   4   1   -2.40    2.60
  -3   4   1   -1.30    3.40
  -3   4   1   -5.70    3.80
   2  -4  -1 1155.48   48.70
   2  -4  -1 1283.47   49.70
  -2  -4   1 1124.49   46.40
  -2   4   1 1200.78   48.20
  -2   4   1 1214.78   48.80
   2   4  -1 1196.58   46.70
  -2   4   1 1185.18   48.60
   1  -4  -1 5171.38  195.28
  -1  -4   1 5458.65  194.08
   1  -4  -1 5552.34  196.58
   1  -4  -1 5307.67  194.08
   1   4  -1 5532.95  194.38
  -1   4   1 5495.75  195.28
  -1   4   1 5460.25  196.48
  -1   4   1 5729.63  194.68
   0  -4   1 3637.44  138.79
   0  -4   1 3737.33  136.39
   0  -4  -1 3567.54  136.39
   0  -4  -1 3815.72  133.99
   0  -4  -1 3857.91  139.79
   0   4   1 3978.50  137.19
   0   4  -1 3828.52  136.09
   0   4   1 3860.21  139.59
   1  -4   1  912.71   39.30
  -1  -4  -1  884.81   41.30
  -1  -4  -1  933.81   38.20
   1  -4   1  901.61   41.10
   1  -4   1  933.41   33.90
   1   4   1  979.50   38.60
   1   4   1  947.61   41.70
  -1   4  -1  962.40   39.00
  -1   4  -1  951.20   40.80
  -2  -4  -1 1056.79   46.70
  -2  -4  -1 1019.00   42.10
  -2  -4  -1 1068.59   42.60
   2  -4   1 1020.40   46.20
   2  -4   1  951.30   44.40
   2   4   1 1028.40   46.30
  -2   4  -1 1026.70   45.80
  -2   4  -1 1014.80   44.40
   3  -4   1  203.98   16.00
   3  -4   1  192.88   16.10
  -3  -4  -1  197.98   13.40
  -3  -4  -1  213.38   16.70
  -3   4  -1  200.28   16.90
  -3   4  -1  191.68   15.40
  -4  -4  -1  326.57   22.90
   4  -4   1  289.27   21.90
   4  -4   1  316.97   21.90
  -4  -4  -1  313.87   19.10
  -4   4  -1  284.47   22.40
   4   4   1  314.07   18.60
  -4   4  -1  285.57   21.70
   5  -4   1   39.70   10.60
  -5  -4  -1   42.00    8.30
  -5  -4  -1   42.50   13.00
  -5   4  -1   53.09   11.40
  -6  -4  -1  111.99   13.50
  -6   4  -1  127.99   18.90
  -7  -4  -1  255.17   21.20
  -7   4  -1  235.48   24.20
  -8  -4  -1  105.69   16.50
  -8   4  -1   75.89   17.10
  -9  -4  -1   26.80    9.80
  -9   4  -1   -6.90    8.70
 -10  -4  -1  105.19   21.30
 -10   4  -1   89.19   21.30
 -11  -4  -1  157.38   25.60
 -11   4  -1  243.38   28.10
 -11   4  -1  208.98   31.50
 -12  -4  -1   50.19   19.10
 -12   4  -1   41.50   18.30
 -12   4  -1    5.90   14.60
 -13  -4  -1   94.69   25.10
 -13   4  -1   77.39   23.20
 -13   4  -1  102.19   26.10
 -14  -4  -1   20.50   17.10
 -14   4  -1   20.40   19.10
 -14   4  -1  -43.80   16.30
 -15  -4  -1    5.00   18.60
 -15   4  -1    6.50   23.10
 -15   4  -1   11.30   20.10
 -16  -4  -1   29.20   22.60
 -16   4  -1   21.40   23.30
 -16   4  -1   32.20   27.80
 -17  -4  -1   24.60   23.80
 -17   4  -1   74.99   35.10
 -17   4  -1   32.10   30.50
 -17  -5   1   -9.90   26.20
 -17  -5   1   15.50   27.10
 -17   5   1   44.70   26.10
 -17   5   1  -58.39   31.60
 -16  -5   1    3.90   19.90
 -16  -5   1   35.00   25.10
 -16   5   1   33.60   27.60
 -16   5   1   11.00   20.20
 -15  -5   1   31.30   20.40
 -15   5   1   26.70   18.90
 -15   5   1   40.80   27.00
 -14  -5   1   -9.30   14.00
 -14   5   1   15.90   17.50
 -14   5   1   -2.80   20.80
 -13  -5   1    8.80   14.10
 -13   5   1   60.39   23.80
 -13   5   1   45.60   17.50
 -12  -5   1  198.08   30.30
 -12   5   1  184.18   32.80
 -12   5   1  183.18   32.10
 -11  -5   1   17.80   11.40
 -11   5   1   24.40   16.30
 -11   5   1   44.00   15.80
 -10  -5   1    9.40    8.70
 -10   5   1   13.00   14.00
 -10   5   1    2.40   10.10
  -9  -5   1   21.80    9.00
  -9   5   1    7.80   11.60
  -9   5   1   27.50   11.80
  -8  -5   1    4.60    5.50
  -8   5   1    6.00    8.40
  -7  -5   1   80.69   13.50
  -7   5   1   53.49   13.10
  -7   5   1   78.89   15.90
  -6  -5   1  535.95   30.00
  -6   5   1  507.85   33.90
  -6   5   1  549.65   35.20
  -5  -5   1   46.20    8.00
   5  -5  -1   54.99   11.40
  -5   5   1   55.29   11.70
  -5   5   1   48.00   10.60
   5   5  -1   47.80    8.20
  -5   5   1   43.30   10.00
  -4  -5   1   10.90    4.40
   4  -5  -1   25.60    7.60
   4  -5  -1   14.80    6.60
  -4   5   1    7.80    5.20
  -4   5   1   16.00    5.90
  -4   5   1   19.10    7.40
  -3  -5   1   94.19    8.40
  -3  -5   1   85.99    7.90
   3  -5  -1   89.89   10.90
   3  -5  -1   77.09    9.80
  -3   5   1  105.09   10.50
  -3   5   1   85.19   10.10
  -3   5   1   98.69    9.60
   2  -5  -1   83.39    8.90
   2  -5  -1   56.19    8.10
   2  -5  -1   75.69    8.10
  -2  -5   1   66.69    6.90
  -2   5   1   69.09    7.30
  -2   5   1   81.19    7.90
   2   5  -1   72.19    6.90
  -2   5   1   80.59    8.40
   1  -5  -1 1027.30   42.90
   1  -5  -1 1032.30   42.10
   1  -5  -1  983.30   40.60
  -1  -5   1  982.00   40.50
  -1   5   1 1004.80   42.80
  -1   5   1 1058.99   40.90
   1   5  -1  974.60   40.50
  -1   5   1 1051.99   42.00
   0  -5   1  257.17   14.20
   0  -5  -1  254.57   12.50
   0  -5   1  258.17   16.20
   0  -5  -1  254.37   16.70
   0  -5  -1  266.67   14.70
   0   5   1  282.57   16.90
   0   5   1  257.07   14.50
   0   5  -1  250.57   13.80
   1  -5   1   -0.70    2.90
  -1  -5  -1   -1.00    3.70
   1  -5   1    1.20    1.50
  -1  -5  -1    2.20    2.60
   1  -5   1    4.00    3.60
   1   5   1   -1.70    3.60
  -1   5  -1    0.40    2.90
  -1   5  -1    2.80    3.40
   1   5   1   -1.00    2.00
   2  -5   1 1366.26   60.29
  -2  -5  -1 1419.26   61.29
   2  -5   1 1451.15   59.39
  -2  -5  -1 1383.46   55.99
  -2   5  -1 1314.37   59.09
   2   5   1 1403.06   56.29
   2   5   1 1416.36   60.59
  -2   5  -1 1382.46   57.69
  -3  -5  -1 1428.26   64.19
  -3  -5  -1 1479.05   59.19
   3  -5   1 1443.56   63.89
  -3  -5  -1 1446.66   58.79
   3  -5   1 1487.75   63.29
  -3   5  -1 1402.56   53.79
  -3   5  -1 1458.35   63.89
  -3   5  -1 1405.76   62.19
  -4  -5  -1   15.90    4.90
   4  -5   1   21.30    7.30
   4  -5   1   27.50    8.10
  -4  -5  -1   14.60    6.90
  -4   5  -1   21.60    5.00
  -4   5  -1   20.80    7.40
  -4   5  -1   10.20    7.60
   5  -5   1    4.00    5.20
  -5  -5  -1    5.70    4.20
  -5   5  -1   -2.70    5.60
  -5   5  -1   -8.20    3.60
  -6  -5  -1   73.19   12.30
  -6   5  -1   74.09   11.50
  -6   5  -1   79.39   16.70
  -7  -5  -1   61.99   12.30
  -7   5  -1   51.09   13.70
  -7   5  -1   55.09   11.60
  -8  -5  -1   14.00    8.50
  -8   5  -1   21.90    9.20
  -8   5  -1   16.00   10.20
  -9  -5  -1  304.27   26.50
  -9   5  -1  207.38   29.70
  -9   5  -1  283.77   26.10
 -10  -5  -1    4.20    8.00
 -10   5  -1    9.70   11.00
 -10   5  -1  -15.30    8.90
 -11  -5  -1   78.09   19.20
 -11   5  -1   57.49   17.60
 -11   5  -1   46.30   20.10
 -12  -5  -1  -16.30   11.70
 -12   5  -1   10.20   13.90
 -12   5  -1   19.80   15.60
 -13  -5  -1   41.90   18.10
 -13   5  -1   26.70   20.80
 -13   5  -1   51.19   19.40
 -14  -5  -1   18.40   15.30
 -14   5  -1  -21.60   17.80
 -14   5  -1   31.10   18.60
 -15  -5  -1   10.10   17.40
 -15   5  -1   31.30   23.50
 -15   5  -1   -7.80   17.60
 -16  -5  -1   -4.70   18.40
 -16   5  -1   32.70   25.70
 -16   5  -1  -49.10   25.90
 -17  -5  -1   27.30   24.50
 -17   5  -1    1.90   31.70
 -17   5  -1  -24.20   22.60
 -17  -6   1   25.80   23.90
 -17  -6   1  -34.90   24.30
 -17   6   1  -19.30   26.20
 -17   6   1   59.99   37.00
 -16  -6   1  104.19   28.90
 -16  -6   1   33.70   26.10
 -16   6   1  110.19   32.00
 -16   6   1   51.29   31.60
 -15  -6   1  116.29   28.30
 -15   6   1   68.49   24.90
 -15   6   1   97.99   34.80
 -14  -6   1   14.20   14.90
 -14   6   1   13.90   19.10
 -14   6   1   36.40   23.50
 -13  -6   1  236.28   34.20
 -13   6   1  244.18   40.40
 -13   6   1  332.77   38.80
 -12  -6   1  283.67   32.10
 -12   6   1  306.47   42.80
 -12   6   1  179.58   31.80
 -11  -6   1   56.49   16.40
 -11   6   1   38.50   15.70
 -11   6   1   55.99   20.80
 -10  -6   1   22.50   12.00
 -10   6   1   13.30   14.30
  -9  -6   1    7.70    7.40
  -9   6   1   15.40   10.00
  -9   6   1    3.60   11.10
  -8  -6   1   18.30    8.40
  -8   6   1    8.20    9.60
  -8   6   1   16.90   10.80
  -7  -6   1  173.88   16.80
  -7   6   1  149.19   18.50
  -7   6   1  177.28   20.50
  -6  -6   1  266.77   19.80
  -6   6   1  308.97   25.10
  -6   6   1  274.87   23.30
   5  -6  -1   20.40    7.30
  -5  -6   1   32.70    7.30
  -5  -6   1   25.80    6.70
  -5   6   1   34.50    9.70
  -5   6   1   37.40   10.10
  -5   6   1   36.80    9.10
  -4  -6   1  153.78   12.30
   4  -6  -1  148.99   16.00
  -4  -6   1  174.08   13.30
   4  -6  -1  155.18   14.70
  -4   6   1  137.29   12.90
  -4   6   1  143.69   14.10
  -4   6   1  169.58   16.50
   3  -6  -1   37.40    8.20
  -3  -6   1   36.30    6.70
   3  -6  -1   31.70    7.80
  -3   6   1   21.80    6.20
  -3   6   1   37.70    8.70
   3   6  -1   33.20    5.90
  -3   6   1   31.40    6.50
   2  -6  -1  145.29   12.10
  -2  -6   1  178.88   11.80
   2  -6  -1  178.38   13.90
   2  -6  -1  179.98   12.60
   2   6  -1  178.58   12.10
  -2   6   1  180.28   12.40
  -2   6   1  190.68   13.30
  -2   6   1  179.28   13.40
   1  -6  -1  735.63   33.50
   1  -6  -1  867.01   35.70
  -1  -6   1  766.12   33.80
   1  -6  -1  827.42   36.30
   1   6  -1  749.33   33.60
  -1   6   1  827.72   34.10
  -1   6   1  774.02   35.60
  -1   6   1  792.22   35.10
   0  -6   1    1.70    3.00
   0  -6   1   -5.00    2.50
   0  -6  -1    1.00    3.70
   0  -6  -1    0.90    2.80
   0  -6   1   -1.50    3.10
   0  -6  -1   -0.90    2.00
   0   6   1    0.60    2.30
   0   6   1    6.60    4.00
   0   6  -1    0.30    2.20
   1  -6   1  367.26   20.00
  -1  -6  -1  344.87   18.50
  -1  -6  -1  321.67   21.70
   1  -6   1  336.37   15.60
   1  -6   1  313.37   21.10
  -1   6  -1  331.87   18.40
  -1   6  -1  351.16   20.70
   1   6   1  333.67   21.50
   1   6   1  313.27   18.30
  -2  -6  -1  280.97   16.50
   2  -6   1  251.57   18.30
   2  -6   1  237.68   18.60
  -2  -6  -1  273.87   20.40
  -2   6  -1  256.37   17.10
   2   6   1  260.97   16.50
  -2   6  -1  274.97   19.60
   2   6   1  253.77   19.10
  -3  -6  -1 1594.04   67.79
   3  -6   1 1567.44   65.29
  -3  -6  -1 1432.16   59.79
   3  -6   1 1380.16   64.59
  -3  -6  -1 1398.46   59.79
  -3   6  -1 1425.26   52.39
  -3   6  -1 1407.76   64.49
  -3   6  -1 1420.06   62.59
  -4  -6  -1  694.43   35.30
  -4  -6  -1  778.42   42.40
   4  -6   1  820.52   42.50
  -4  -6  -1  769.52   36.50
   4  -6   1  712.83   40.10
  -4   6  -1  734.73   31.70
  -4   6  -1  720.63   41.00
  -4   6  -1  684.03   39.10
  -5  -6  -1 1252.57   53.29
   5  -6   1 1065.99   56.79
  -5   6  -1 1104.69   49.00
  -5   6  -1 1129.99   56.99
  -6  -6  -1  122.59   13.80
  -6   6  -1  116.09   13.10
  -6   6  -1  132.69   19.00
  -7  -6  -1   14.70    6.70
  -7   6  -1    0.70    7.30
  -7   6  -1   17.00    9.70
  -8  -6  -1   47.00   11.80
  -8   6  -1   36.10   12.30
  -8   6  -1   52.19   13.20
  -9  -6  -1    2.10    8.30
  -9   6  -1   32.70   13.00
  -9   6  -1    7.50   10.30
 -10  -6  -1   63.89   15.20
 -10   6  -1   38.30   16.60
 -10   6  -1   60.49   15.80
 -11  -6  -1   93.09   19.40
 -11   6  -1   50.39   17.70
 -11   6  -1   86.59   20.50
 -12  -6  -1    0.00   11.20
 -12   6  -1   24.60   16.30
 -12   6  -1   -8.70   14.70
 -13  -6  -1   32.90   16.50
 -13   6  -1   -5.90   16.80
 -13   6  -1  -18.80   15.30
 -14  -6  -1   84.69   24.00
 -14   6  -1   78.29   25.90
 -14   6  -1   91.89   27.60
 -15  -6  -1   23.00   16.70
 -15   6  -1   41.50   26.80
 -16  -6  -1   27.70   21.90
 -16   6  -1   -3.30   21.90
 -16   6  -1   25.60   26.90
 -17  -6  -1    6.40   23.50
 -17   6  -1  -27.60   22.00
 -17  -7   1   63.69   30.80
 -17  -7   1   -3.90   25.10
 -17   7   1   10.00   26.70
 -17   7   1  -23.20   32.40
 -16  -7   1   20.50   22.40
 -16   7   1  -26.00   20.40
 -16   7   1  -29.80   25.90
 -15  -7   1   20.70   18.00
 -15   7   1   42.10   24.50
 -15   7   1   -5.70   23.20
 -14  -7   1   -6.50   16.20
 -14   7   1   44.00   22.20
 -14   7   1   29.20   19.20
 -13  -7   1   18.60   14.20
 -13   7   1   21.00   19.70
 -13   7   1    8.50   14.70
 -12  -7   1    0.30   14.00
 -12   7   1   30.70   18.20
 -12   7   1   10.90   14.70
 -11  -7   1   14.00   10.70
 -11   7   1   -0.90   13.60
 -11   7   1    7.00   11.20
 -10   7   1   68.39   18.10
 -10   7   1   62.89   19.10
  -9  -7   1   -7.20    6.20
  -9   7   1    9.80   11.20
  -9   7   1    0.80   10.40
  -8  -7   1   28.20    9.50
  -8   7   1   30.40   12.50
  -8   7   1   33.90   12.20
  -7  -7   1  178.78   17.70
  -7   7   1  246.88   23.30
  -7   7   1  210.78   21.40
  -6  -7   1   63.09   11.00
  -6   7   1   45.60   11.40
  -6   7   1   54.59   11.50
   5  -7  -1   23.30    7.90
  -5  -7   1   20.50    6.80
  -5   7   1   16.90    7.10
  -5   7   1   25.50    8.60
   4  -7  -1   20.90    6.80
  -4  -7   1    6.70    4.70
  -4  -7   1    0.40    3.00
  -4   7   1   -4.00    6.70
  -4   7   1    0.60    4.60
  -4   7   1    7.30    4.60
   3  -7  -1   48.50    9.50
   3  -7  -1   51.39   10.40
  -3  -7   1   53.79    8.40
   3  -7  -1   62.79    9.50
  -3   7   1   68.09   10.10
   3   7  -1   51.49    8.40
  -3   7   1   72.69    8.40
  -3   7   1   63.89   11.70
  -2  -7   1 1933.81   69.29
   2  -7  -1 1593.54   68.99
   2  -7  -1 1919.91   72.59
   2  -7  -1 1582.84   69.29
   2   7  -1 1709.73   68.69
  -2   7   1 1693.93   69.19
  -2   7   1 1779.62   70.49
  -2   7   1 1691.43   69.79
   1  -7  -1   35.50    6.60
  -1  -7   1   22.70    5.60
   1  -7  -1   23.30    4.90
   1  -7  -1   19.40    6.80
  -1   7   1   26.10    5.40
  -1   7   1   31.40    6.30
  -1   7   1   23.40    6.00
   1   7  -1   32.60    5.70
   0  -7  -1   12.10    5.90
   0  -7  -1    0.90    2.90
   0  -7   1    8.60    4.00
   0  -7   1    9.50    4.00
   0  -7  -1   13.50    4.30
   0  -7   1    6.90    4.40
   0   7  -1    6.10    3.10
   0   7   1    9.00    4.90
   1  -7   1 1723.33   76.39
  -1  -7  -1 1933.31   73.09
  -1  -7  -1 1959.70   78.29
   1  -7   1 1925.81   74.79
   1  -7   1 1768.12   69.39
   1   7   1 1858.01   77.19
  -1   7  -1 1768.02   72.59
   1   7   1 1792.22   73.19
  -1   7  -1 1870.91   75.69
  -2  -7  -1    6.20    6.60
   2  -7   1    8.80    6.50
  -2  -7  -1   11.70    5.10
   2  -7   1   26.50    8.00
   2  -7   1   12.60    2.60
  -2   7  -1    7.80    4.30
   2   7   1   12.80    5.00
  -2   7  -1   15.40    7.00
   3  -7   1   12.10    6.70
  -3  -7  -1   23.60    9.10
   3  -7   1   10.00    6.70
  -3  -7  -1    8.80    5.20
   3   7   1   10.20    4.90
  -3   7  -1   11.90    6.80
  -3   7  -1   14.40    6.20
  -4  -7  -1  277.67   18.90
   4  -7   1  256.87   22.20
  -4   7  -1  249.08   20.80
  -4   7  -1  276.47   26.20
  -4   7  -1  283.67   13.50
   5  -7   1  898.61   49.50
  -5  -7  -1  927.21   44.20
  -5   7  -1  892.91   48.30
  -5   7  -1  867.51   39.10
  -6  -7  -1   46.10   10.20
   6  -7   1   55.99   13.90
  -6   7  -1   36.00   11.70
  -6   7  -1   53.39   10.20
  -7  -7  -1   95.69   15.80
  -7   7  -1   96.09   19.30
  -7   7  -1  106.69   15.80
  -8  -7  -1   24.70    9.40
  -8   7  -1   31.80   11.10
  -8   7  -1   35.10   12.10
  -9  -7  -1   22.60   10.70
  -9   7  -1   30.60   12.80
 -10  -7  -1   36.20   12.70
 -10   7  -1   20.30   14.50
 -10   7  -1   35.30   16.90
 -11  -7  -1   46.30   14.80
 -11   7  -1   44.70   16.70
 -11   7  -1   36.40   16.80
 -12  -7  -1  -16.00   10.40
 -12   7  -1    1.90   16.40
 -12   7  -1  -10.10   13.60
 -13  -7  -1   61.69   19.90
 -13   7  -1   28.10   22.40
 -13   7  -1   62.09   22.80
 -14  -7  -1  -13.10   13.80
 -14   7  -1  -19.60   16.90
 -14   7  -1   12.20   21.40
 -15  -7  -1  144.79   33.00
 -15   7  -1  146.69   34.00
 -15   7  -1   79.99   33.10
 -16  -7  -1   32.40   21.00
 -16   7  -1   26.70   29.60
 -16   7  -1  -18.10   20.10
 -17  -8   1  -10.90   23.50
 -17  -8   1    0.60   25.60
 -17   8   1  -19.70   29.90
 -17   8   1   -4.40   26.00
 -16  -8   1   51.89   25.90
 -16   8   1   21.30   27.90
 -16   8   1  121.99   32.70
 -15  -8   1   19.40   19.50
 -15   8   1   10.90   20.50
 -15   8   1   11.10   25.50
 -14  -8   1   21.00   18.50
 -14   8   1   -7.20   18.00
 -14   8   1   24.40   22.00
 -13  -8   1   29.20   16.50
 -13   8   1   28.30   19.70
 -13   8   1   -5.10   17.60
 -12  -8   1   10.20   13.00
 -12   8   1   -3.90   17.60
 -11  -8   1   36.50   12.30
 -11   8   1   19.40   13.70
 -11   8   1    4.70   15.10
 -10  -8   1   23.90   11.40
 -10   8   1   18.10   14.20
 -10   8   1   40.10   15.40
  -9  -8   1   -7.40    6.50
  -9   8   1   10.00   10.40
  -9   8   1   -8.50    9.20
  -8  -8   1    7.30    6.60
  -8   8   1   -1.10    8.70
  -8   8   1    6.70    9.40
  -7  -8   1  216.18   18.80
  -7   8   1  185.48   20.90
  -7   8   1  170.88   19.20
  -6  -8   1   12.20    7.00
  -6   8   1   16.60    7.20
  -6   8   1    2.20    6.30
  -5  -8   1  245.78   18.70
   5  -8  -1  280.67   21.10
  -5   8   1  277.77   22.30
  -5   8   1  275.07   19.00
   4  -8  -1  545.15   31.00
  -4  -8   1  552.24   29.90
  -4  -8   1  612.44   31.30
  -4   8   1  654.53   35.90
  -4   8   1  600.24   29.90
  -4   8   1  552.44   32.50
   3  -8  -1   38.50    8.90
   3  -8  -1   69.89   13.90
   3  -8  -1   51.09    9.30
  -3  -8   1   67.99    9.90
  -3   8   1   61.19    9.00
  -3   8   1   41.40    8.40
   3   8  -1   51.49    8.80
  -3   8   1   71.49   11.90
   2  -8  -1  477.85   26.00
   2  -8  -1  480.65   26.50
  -2  -8   1  528.25   26.00
   2  -8  -1  513.25   28.00
   2   8  -1  447.26   25.10
  -2   8   1  496.95   26.70
  -2   8   1  458.45   25.50
  -2   8   1  503.95   26.60
   1  -8  -1  238.18   16.10
   1  -8  -1  217.78   17.30
   1  -8  -1  259.57   17.10
  -1  -8   1  252.07   16.00
  -1  -8   1  233.18   17.20
  -1   8   1  250.67   17.40
   1   8  -1  250.47   16.00
  -1   8   1  256.57   16.90
  -1   8   1  268.27   16.10
   0  -8   1   96.59   11.30
   0  -8   1  100.99   10.80
   0  -8  -1  116.59   13.60
   0  -8  -1  109.49    9.50
   0  -8  -1  109.69   10.30
   0  -8   1  106.79   11.10
   0   8   1  122.79   12.30
   0   8  -1  108.19   10.00
   0   8   1  110.09   10.60
  -1  -8  -1 4223.28  156.28
   1  -8   1 4277.77  152.48
  -1  -8  -1 3898.71  149.79
   1  -8   1 3915.41  146.99
   1  -8   1 3994.30  155.18
  -1   8  -1 3956.30  149.88
  -1   8  -1 4160.28  153.58
   1   8   1 3907.21  150.58
   1   8   1 3962.20  154.48
   2  -8   1  563.64   22.90
   2  -8   1  484.55   31.30
   2  -8   1  609.14   32.50
  -2  -8  -1  545.35   28.40
  -2  -8  -1  609.94   34.50
   2   8   1  532.85   28.60
  -2   8  -1  491.95   30.40
  -2   8  -1  521.95   28.80
   3  -8   1  218.28   20.70
  -3  -8  -1  248.78   22.90
  -3   8  -1  235.68   20.40
  -3   8  -1  233.68   18.30
  -3   8  -1  235.68   10.00
   3   8   1  244.38   17.50
   4  -8   1  534.65   34.20
  -4  -8  -1  522.85   29.20
  -4   8  -1  493.65   20.60
  -4   8  -1  510.05   31.40
   5  -8   1  374.16   28.70
  -5  -8  -1  339.27   23.30
  -5   8  -1  338.27   26.60
  -5   8  -1  371.86   18.20
  -6  -8  -1   10.00    6.10
   6  -8   1    4.90    7.00
  -6   8  -1    5.60    5.50
  -7  -8  -1  340.37   26.00
  -7   8  -1  302.27   22.50
  -7   8  -1  326.57   29.90
  -8  -8  -1   13.30    8.10
  -8   8  -1   30.30   10.00
  -8   8  -1   17.70    9.40
  -9  -8  -1   47.30   12.90
  -9   8  -1   39.70   14.00
  -9   8  -1   20.50   12.80
 -10  -8  -1  130.79   21.40
 -10   8  -1  126.29   24.80
 -10   8  -1   92.49   20.60
 -11  -8  -1    9.90   10.20
 -11   8  -1   26.00   15.60
 -11   8  -1   24.40   15.00
 -12  -8  -1  190.98   29.60
 -12   8  -1  100.19   25.00
 -12   8  -1  144.29   28.30
 -13  -8  -1  -12.10   12.30
 -13   8  -1   15.00   15.90
 -13   8  -1   -8.40   18.50
 -14  -8  -1    3.20   15.50
 -14   8  -1    2.60   18.40
 -14   8  -1   20.90   22.60
 -15  -8  -1  -15.20   18.80
 -15   8  -1   16.20   26.40
 -15   8  -1   21.50   20.50
 -16  -8  -1    0.70   23.90
 -16   8  -1   64.89   28.40
 -16   8  -1   35.40   31.80
 -16  -9   1  -28.20   21.60
 -16   9   1   28.70   25.30
 -16   9   1   12.90   28.50
 -15  -9   1  -25.20   18.90
 -15   9   1   -1.70   19.00
 -15   9   1    9.70   26.10
 -14  -9   1   10.90   17.40
 -14   9   1   40.10   19.20
 -13  -9   1   53.59   18.50
 -13   9   1   24.80   17.80
 -13   9   1   30.70   21.50
 -12  -9   1   41.20   16.50
 -12   9   1   -1.00   13.90
 -12   9   1    9.90   17.90
 -11  -9   1   18.10   11.80
 -11   9   1   46.30   19.80
 -11   9   1   60.79   17.70
 -10  -9   1   20.50   10.30
 -10   9   1   39.20   13.90
 -10   9   1   -6.10   12.10
  -9  -9   1  177.68   21.90
  -9   9   1  248.98   26.50
  -9   9   1  154.28   23.00
  -8  -9   1    4.20    6.40
  -8   9   1   21.80   10.00
  -8   9   1   -0.70    8.20
  -7  -9   1   95.39   14.60
  -7   9   1   83.89   14.50
  -7   9   1   86.49   17.40
  -6  -9   1  131.19   14.70
   6  -9  -1  122.49   15.80
  -6   9   1  139.09   14.50
  -6   9   1  135.19   20.00
  -5  -9   1 1061.59   48.30
   5  -9  -1  976.30   48.50
  -5   9   1  992.70   51.49
  -5   9   1 1020.00   46.40
   4  -9  -1  369.96   26.00
   4  -9  -1  365.66   24.50
   4   9  -1  354.36   22.80
  -4   9   1  380.26   25.00
  -4   9   1  410.36   28.40
  -4   9   1  356.96   21.90
  -3  -9   1  154.68   13.60
   3  -9  -1  148.09   14.50
   3  -9  -1  133.69   13.20
   3   9  -1  156.88   13.50
  -3   9   1  158.48   13.30
  -3   9   1  117.19   13.00
  -3   9   1  159.58   16.10
   2  -9  -1   66.59   10.50
  -2  -9   1   87.29   13.60
  -2  -9   1   87.29   10.20
   2  -9  -1   88.49   11.80
  -2   9   1   81.69    9.90
  -2   9   1   83.49   11.60
  -2   9   1   88.79   10.70
   2   9  -1   88.69    9.80
  -1  -9   1  702.03   35.90
  -1  -9   1  667.93   35.60
  -1  -9   1  742.03   34.50
   1  -9  -1  767.62   36.30
   1  -9  -1  742.93   36.70
   1  -9  -1  645.84   33.60
  -1   9   1  711.83   33.40
  -1   9   1  728.53   36.10
  -1   9   1  672.03   34.80
   1   9  -1  703.93   34.10
   0  -9  -1   53.89   11.20
   0  -9   1   40.80    8.10
   0  -9   1   33.10    7.70
   0  -9  -1   37.30    7.20
   0  -9  -1   40.00    7.90
   0  -9   1   36.90    8.50
   0   9  -1   28.90    6.50
   0   9   1   28.70    6.60
   0   9   1   41.10    8.90
  -1  -9  -1   40.00    7.00
   1  -9   1   47.60   10.00
   1  -9   1   50.69   10.30
   1  -9   1   27.10    7.30
  -1  -9  -1   48.00   11.80
  -1  -9  -1   41.20    8.90
  -1   9  -1   40.20    8.10
   1   9   1   30.40    8.70
   1   9   1   25.50    6.80
  -1   9  -1   43.50    9.80
   2  -9   1    5.40    3.40
   2  -9   1   10.70    6.90
  -2  -9  -1    4.00    8.00
   2   9   1   12.90    5.50
  -2   9  -1    6.70    6.50
  -2   9  -1   -0.70    3.50
   3  -9   1  719.33   30.20
   3   9   1  824.52   39.80
  -3   9  -1  801.62   40.10
  -3   9  -1  779.42   42.90
   4  -9   1  106.59   17.50
  -4  -9  -1  102.79   11.50
  -4   9  -1   74.79   13.10
  -4   9  -1   79.99    5.20
   5  -9   1   53.49   13.10
  -5  -9  -1   62.59   11.60
  -5   9  -1   57.29    5.90
  -5   9  -1   47.30   11.20
  -6  -9  -1    7.60    6.40
   6  -9   1   13.30    8.40
  -6   9  -1    4.80    8.00
  -6   9  -1   13.50    5.30
  -7  -9  -1  165.78   17.90
  -7   9  -1  179.48   15.50
  -7   9  -1  200.48   22.70
  -8  -9  -1    5.70    6.60
  -8   9  -1   11.90   10.30
  -8   9  -1    0.10    8.10
  -9  -9  -1  234.08   23.90
  -9   9  -1  195.38   22.50
  -9   9  -1  221.18   31.70
 -10  -9  -1   82.69   17.40
 -10   9  -1   40.30   16.40
 -10   9  -1   46.90   16.40
 -11  -9  -1   96.89   20.60
 -11   9  -1   72.79   20.80
 -11   9  -1  101.49   24.40
 -12  -9  -1   37.90   14.20
 -12   9  -1   48.70   19.00
 -12   9  -1   21.60   18.00
 -13  -9  -1   -9.90   13.50
 -13   9  -1   -7.90   16.60
 -13   9  -1    8.80   19.30
 -14  -9  -1   33.20   20.00
 -14   9  -1   36.90   22.30
 -14   9  -1   80.69   26.30
 -15  -9  -1   47.10   22.40
 -15   9  -1   27.90   22.40
 -16  -9  -1   34.60   25.60
 -16   9  -1   -8.70   22.70
 -16   9  -1   57.59   30.20
 -16 -10   1   15.20   22.00
 -16  10   1   11.30   26.50
 -16  10   1   25.30   22.40
 -15 -10   1   -4.90   15.80
 -15  10   1  -17.20   17.60
 -15  10   1  -10.50   22.10
 -14 -10   1   -7.70   16.10
 -14  10   1   44.70   19.70
 -14  10   1   -3.40   19.70
 -13 -10   1  -11.80   12.00
 -13  10   1  -11.10   17.30
 -13  10   1   -6.00   13.90
 -12 -10   1   11.70   11.10
 -12  10   1  -26.50   14.50
 -12  10   1   20.70   16.50
 -11 -10   1   86.29   18.90
 -11  10   1   53.49   17.80
 -11  10   1   63.19   18.10
 -10 -10   1   18.50   11.20
 -10  10   1  -19.90   11.00
 -10  10   1   -1.70   11.70
  -9 -10   1  511.65   36.90
  -9  10   1  545.95   42.10
  -9  10   1  593.14   38.50
  -8 -10   1  208.48   20.90
  -8  10   1  195.88   20.80
  -8  10   1  238.98   25.40
  -7 -10   1 1766.72   77.49
  -7  10   1 1700.33   81.99
  -7  10   1 1653.23   73.69
  -6 -10   1  162.28   16.20
   6 -10  -1  161.48   17.30
  -6  10   1  150.78   15.30
  -6  10   1  123.89   18.70
  -5 -10   1   24.10    7.50
   5 -10  -1    2.20    8.00
  -5  10   1   -3.70    5.60
  -5  10   1   21.90    8.40
   4 -10  -1   14.10    7.10
   4 -10  -1   17.80    8.20
  -4  10   1   13.40    6.40
  -4  10   1  -10.90    7.30
   4  10  -1    4.70    4.80
  -4  10   1    8.60    5.10
   3 -10  -1  702.43   39.10
   3 -10  -1  770.02   37.70
  -3  10   1  777.82   39.50
   3  10  -1  773.42   38.10
  -3  10   1  755.42   36.80
  -3  10   1  754.62   40.10
   2 -10  -1   -3.40    5.40
  -2 -10   1    8.90    7.30
   2 -10  -1    2.90    5.00
  -2  10   1    1.00    5.40
  -2  10   1    7.60    5.10
  -2  10   1    1.70    4.20
   2  10  -1    3.30    4.40
  -1 -10   1   83.09   12.50
   1 -10  -1   81.49   10.90
  -1 -10   1   97.49   13.80
  -1  10   1   89.69   10.30
  -1  10   1   65.19   10.50
   1  10  -1   85.99   10.00
  -1  10   1   73.29   12.20
   0 -10  -1   29.60   10.40
   0 -10  -1   27.10    6.80
   0 -10   1   25.60    7.60
   0 -10   1   35.30    8.70
   0  10  -1   28.40    7.50
   0  10   1   25.80    7.30
   0  10   1   13.50    7.20
   1 -10   1  263.97   17.20
  -1 -10  -1  182.98   14.80
   1 -10   1  185.88   18.50
  -1 -10  -1  248.48   22.80
  -1  10  -1  240.78   19.70
   1  10   1  257.97   20.70
  -1  10  -1  235.78   17.40
   1  10   1  211.38   17.10
   2 -10   1  295.27   16.30
   2 -10   1  288.67   23.90
  -2  10  -1  270.47   19.70
  -2  10  -1  271.57   22.10
   2  10   1  274.27   20.10
   3 -10   1  833.12   35.20
   3 -10   1  913.21   49.60
   3  10   1  865.31   43.60
  -3  10  -1  953.50   45.20
   4 -10   1   16.90    8.90
  -4  10  -1   13.80    6.70
   5 -10   1  499.45   34.90
  -5 -10  -1  436.56   27.90
  -5  10  -1  410.46   18.00
  -5  10  -1  413.56   30.70
   6 -10   1    5.30    7.70
  -6 -10  -1   24.20    8.00
  -6  10  -1   13.80    4.60
  -6  10  -1   24.90   10.20
  -7 -10  -1   -7.50    5.50
   7 -10   1    2.70    9.90
  -7  10  -1   -5.70    4.80
  -7  10  -1    6.50    9.00
  -8 -10  -1  160.88   19.50
  -8  10  -1  121.59   14.80
  -8  10  -1  110.99   20.10
  -9 -10  -1   -3.60    7.00
  -9  10  -1   15.90    9.70
  -9  10  -1   -7.10    9.10
 -10 -10  -1  118.49   21.90
 -10  10  -1  110.59   19.60
 -10  10  -1   79.79   21.10
 -11 -10  -1   -7.50    9.00
 -11  10  -1    8.40   14.10
 -11  10  -1  -20.80   11.40
 -12 -10  -1   42.50   15.90
 -12  10  -1   10.10   14.80
 -12  10  -1   27.90   17.50
 -13 -10  -1   14.30   14.50
 -13  10  -1  -25.00   17.90
 -13  10  -1  -10.30   15.20
 -14 -10  -1   -5.20   15.40
 -14  10  -1   25.60   20.20
 -14  10  -1    5.00   21.30
 -15 -10  -1   33.50   20.80
 -15  10  -1  -46.20   17.20
 -15  10  -1  -12.30   25.10
 -16 -10  -1  -19.30   20.90
 -16  10  -1   28.70   23.00
 -16  10  -1   50.49   30.30
 -16 -11   1   26.70   21.00
 -16  11   1   29.50   26.00
 -16  11   1  -16.90   20.00
 -15 -11   1  -33.60   18.30
 -15  11   1   27.80   21.00
 -15  11   1  -15.40   23.10
 -14 -11   1   48.90   17.70
 -14  11   1   32.80   20.40
 -14  11   1    0.60   20.30
 -13 -11   1    2.20   14.60
 -13  11   1    7.20   16.50
 -13  11   1  -19.30   12.50
 -12 -11   1   16.10   12.80
 -12  11   1   11.20   13.40
 -12  11   1   34.80   16.60
 -11 -11   1  288.67   31.10
 -11  11   1  228.58   28.20
 -11  11   1  345.47   35.20
 -10 -11   1  374.86   32.80
 -10  11   1  388.56   32.70
 -10  11   1  428.66   37.80
  -9 -11   1    2.20    8.40
  -9  11   1   21.60   11.60
  -9  11   1   -8.40    9.20
  -8 -11   1   98.59   16.40
  -8  11   1  132.79   17.80
  -8  11   1  111.99   21.30
  -7 -11   1   -0.10    6.20
  -7  11   1   12.90    7.60
  -7  11   1   10.50    7.90
   6 -11  -1   45.80   10.60
  -6 -11   1   22.70    8.00
  -6  11   1   28.00   10.20
  -6  11   1   40.00    8.70
   5 -11  -1    4.00    8.20
  -5 -11   1    0.90    4.90
  -5  11   1    6.80    5.80
  -5  11   1   -5.00    5.20
   4 -11  -1   56.39   11.20
   4 -11  -1   51.59   11.90
  -4  11   1   56.69   11.30
  -4  11   1   63.99   10.50
   4  11  -1   51.09   10.10
   3 -11  -1   73.99   11.40
   3 -11  -1   70.39   12.60
  -3  11   1   54.79   11.30
  -3  11   1   56.79    9.80
   3  11  -1   62.59   10.60
  -3  11   1   49.70   12.00
  -2 -11   1  114.39   17.00
   2 -11  -1  115.49   14.40
   2 -11  -1   87.09   13.30
  -2  11   1   87.29   13.00
   2  11  -1   95.59   11.50
  -2  11   1   80.89   13.30
  -2  11   1  114.79   12.60
  -1 -11   1 1913.11   82.49
   1 -11  -1 2155.88   84.19
   1 -11  -1 1959.20   80.29
  -1 -11   1 1728.23   81.09
  -1  11   1 1961.80   78.39
   1  11  -1 1909.61   79.89
  -1  11   1 1923.01   80.99
  -1  11   1 1921.71   81.59
   0 -11   1  196.48   19.00
   0 -11  -1  212.28   21.60
   0 -11  -1  225.78   17.10
   0 -11   1  220.78   18.70
   0  11   1  219.78   17.70
   0  11   1  208.08   19.00
   0  11  -1  236.28   17.90
  -1 -11  -1    2.50    8.70
  -1 -11  -1   -0.90    4.50
   1 -11   1    0.20    5.90
   1 -11   1   -1.00    6.10
   1  11   1   -4.20    5.20
   1  11   1    1.30    4.50
   2 -11   1  376.46   21.20
   2 -11   1  402.16   29.70
  -2  11  -1  414.26   25.60
   2  11   1  410.46   26.60
  -2  11  -1  405.86   28.70
   3 -11   1  137.59   10.00
  -3  11  -1  134.29   14.40
   3  11   1  111.19   13.40
   4 -11   1   89.09   16.60
  -4  11  -1   86.29   14.40
   4  11   1   93.79   13.80
   5 -11   1   -3.00    7.90
  -5 -11  -1    2.50    5.20
  -5  11  -1   -6.60    5.20
   6 -11   1   28.70   12.10
  -6 -11  -1   29.70    9.70
  -6  11  -1   23.60    4.50
  -7 -11  -1   13.10    7.20
   7 -11   1   12.80   11.00
  -7  11  -1   16.80    5.20
  -7  11  -1   15.40    8.90
  -8 -11  -1   82.09   15.60
  -8  11  -1   35.30   13.30
  -8  11  -1   50.19    9.30
  -9 -11  -1  204.48   24.20
  -9  11  -1  168.58   28.00
  -9  11  -1  202.58   19.00
 -10 -11  -1   42.50   15.80
 -10  11  -1   63.19   14.40
 -10  11  -1   73.79   18.90
 -10  11  -1   72.79   14.90
 -11 -11  -1  106.59   22.20
 -11  11  -1  144.09   20.60
 -11  11  -1   84.89   21.80
 -11  11  -1  111.79   19.90
 -12 -11  -1  -17.70   10.40
 -12  11  -1   -1.90   14.90
 -12  11  -1  -22.00   13.10
 -13 -11  -1    2.80   13.90
 -13  11  -1    4.40   16.30
 -14 -11  -1   23.40   18.60
 -14  11  -1   -0.40   20.60
 -14  11  -1    8.40   17.50
 -15 -11  -1    7.00   20.70
 -15  11  -1   21.20   22.20
 -15  11  -1  -13.10   21.60
 -16 -11  -1   80.19   29.70
 -16  11  -1   43.10   26.80
 -16  11  -1   73.39   32.80
 -16 -12   1   -6.00   21.30
 -16  12   1   19.30   22.30
 -16  12   1    3.70   25.90
 -15 -12   1   34.70   21.40
 -15  12   1  -13.90   22.80
 -15  12   1    7.40   17.40
 -14 -12   1   -6.50   16.80
 -14  12   1  -10.80   15.10
 -14  12   1   -5.20   20.30
 -13 -12   1    5.90   12.80
 -13  12   1  -17.90   13.60
 -13  12   1   24.00   17.10
 -12 -12   1   -9.20   12.60
 -12  12   1   -1.30   14.10
 -12  12   1   11.60   14.70
 -11 -12   1   11.80   11.90
 -11  12   1   38.30   14.50
 -11  12   1   13.40   14.20
 -10 -12   1  307.27   29.10
 -10  12   1  299.87   26.60
 -10  12   1  246.58   35.20
  -9 -12   1   22.80    9.90
  -9  12   1    9.30   10.10
  -9  12   1   14.20   10.60
  -8 -12   1   22.90    9.50
  -8  12   1   35.30   12.40
  -8  12   1   40.20   11.10
  -7 -12   1   -2.80    5.70
  -7  12   1    5.60    8.10
  -7  12   1   11.30    7.00
   6 -12  -1  140.49   17.20
  -6 -12   1  121.19   15.10
  -6  12   1  143.39   14.90
  -6  12   1  144.59   20.90
   5 -12  -1   -9.60    8.80
   5 -12  -1   -2.40    7.00
  -5  12   1    2.60    6.00
  -5  12   1   13.10    5.80
   4 -12  -1  159.68   16.70
   4 -12  -1  119.29   17.90
   4  12  -1  160.38   15.80
  -4  12   1  149.09   16.30
  -4  12   1  142.99   14.30
   3 -12  -1    2.60    6.30
   3 -12  -1   16.30    8.70
   3  12  -1   10.90    6.80
  -3  12   1    4.90    5.00
  -3  12   1   12.30    8.30
  -3  12   1    8.40    5.70
   2 -12  -1   20.50    8.40
   2 -12  -1   42.60   11.00
  -2  12   1   14.30    7.00
   2  12  -1   22.10    7.20
  -2  12   1   24.60    8.20
  -2  12   1   37.80    9.50
   1 -12  -1  466.45   28.60
  -1 -12   1  448.46   29.80
  -1 -12   1  476.75   31.20
   1 -12  -1  474.35   31.40
   1  12  -1  471.55   28.40
  -1  12   1  463.15   28.90
  -1  12   1  489.15   29.90
   0 -12  -1  995.00   46.30
   0 -12  -1 1024.00   52.59
   0 -12   1  912.41   49.50
   0 -12   1  918.61   47.70
   0  12  -1 1057.19   47.80
   0  12   1  947.61   47.70
   0  12   1  958.50   49.50
   1 -12   1  470.25   32.40
   1 -12   1  460.15   27.90
  -1 -12  -1  476.65   27.20
  -1  12  -1  492.25   29.10
   1  12   1  525.35   30.40
   2 -12   1   13.50    6.40
   2 -12   1   16.20    9.60
   2  12   1   10.60    6.40
  -2  12  -1   23.50    7.30
   3 -12   1   -7.50    7.10
   3 -12   1    5.50    4.20
   3  12   1    3.50    5.10
  -3  12  -1   -5.40    4.90
   4 -12   1   28.60   11.40
   4 -12   1   27.90    4.20
  -4  12  -1   17.70    8.10
   4  12   1   30.10    8.50
   5 -12   1   10.20    9.70
  -5 -12  -1   28.30    8.90
  -5  12  -1   23.10    9.10
   6 -12   1    3.20    9.20
  -6 -12  -1   10.30    7.70
  -6  12  -1    8.00    7.40
  -7 -12  -1  674.73   42.30
   7 -12   1  764.82   51.79
  -7  12  -1  710.13   29.10
  -7  12  -1  665.13   45.60
  -8 -12  -1  646.04   41.10
  -8  12  -1  547.25   27.20
  -8  12  -1  583.64   43.10
  -9 -12  -1   19.60   10.30
  -9  12  -1   13.20    7.90
  -9  12  -1   17.40   11.40
  -9  12  -1    3.70    8.60
 -10 -12  -1  143.59   23.20
 -10  12  -1   99.59   21.30
 -10  12  -1  101.69   15.70
 -10  12  -1  102.29   14.90
 -11 -12  -1   -6.60   11.20
 -11  12  -1    7.40   13.60
 -11  12  -1    2.20   11.80
 -11  12  -1   10.60   13.90
 -12 -12  -1   93.79   22.00
 -12  12  -1   63.29   22.20
 -12  12  -1  107.69   25.60
 -12  12  -1   39.00   17.30
 -13 -12  -1  -16.10   13.40
 -13  12  -1  -21.20   15.10
 -13  12  -1   13.30   18.20
 -14 -12  -1   15.00   18.20
 -14  12  -1   40.70   20.10
 -14  12  -1    5.40   17.30
 -15 -12  -1   30.10   20.40
 -15  12  -1    6.80   19.70
 -15 -13   1   18.60   23.10
 -15  13   1  -15.80   21.90
 -15  13   1    8.30   22.00
 -14 -13   1   16.60   16.10
 -14  13   1  -32.60   16.30
 -14  13   1    3.40   19.10
 -13 -13   1    0.00   12.90
 -13  13   1  -37.60   15.60
 -13  13   1   20.10   15.00
 -12 -13   1   11.40   12.70
 -12  13   1   -4.60   13.60
 -12  13   1  -22.50   13.40
 -11 -13   1   56.29   16.10
 -11  13   1   53.29   15.50
 -11  13   1   37.70   15.70
 -10 -13   1  107.19   21.30
 -10  13   1  126.49   19.20
 -10  13   1  101.79   21.60
  -9 -13   1  -12.00    9.20
  -9  13   1   24.20    9.90
  -9  13   1  -10.30   10.20
  -8 -13   1  363.06   29.40
  -8  13   1  312.07   30.30
  -8  13   1  347.47   24.90
  -7 -13   1   93.69   16.10
  -7  13   1  122.29   19.70
  -7  13   1  117.69   15.70
  -6 -13   1   94.59   16.40
   6 -13  -1  105.59   16.40
  -6  13   1  111.09   17.60
  -6  13   1  112.09   14.20
   5 -13  -1  227.38   21.20
   5 -13  -1  225.58   23.30
  -5  13   1  198.48   17.00
  -5  13   1  201.48   20.20
   5  13  -1  216.28   19.70
   4 -13  -1   13.00    7.90
   4 -13  -1    9.70    8.30
  -4  13   1   -2.70    5.80
   4  13  -1   -4.50    5.10
  -4  13   1   -1.00    6.10
   3 -13  -1  186.68   18.70
   3 -13  -1  176.08   19.40
   3  13  -1  220.98   19.30
  -3  13   1  162.28   20.00
  -3  13   1  227.88   18.20
  -3  13   1  197.68   18.50
   2 -13  -1  243.98   21.00
   2 -13  -1  270.57   23.60
  -2 -13   1  275.97   22.20
  -2  13   1  228.28   20.80
   2  13  -1  244.18   20.30
  -2  13   1  269.37   21.70
  -2  13   1  260.67   20.80
  -1 -13   1  464.75   31.30
   1 -13  -1  466.05   29.70
   1 -13  -1  492.95   32.80
  -1 -13   1  514.45   34.10
  -1  13   1  464.75   29.90
  -1  13   1  415.16   29.10
   1  13  -1  487.45   29.40
   0 -13  -1    9.70    6.20
   0 -13   1    1.40    6.50
   0 -13   1   -6.00    7.90
   0 -13  -1   15.90   11.70
   0  13  -1   -8.30    4.50
   0  13   1   -5.60    4.80
   0  13   1    6.80    6.90
   1 -13   1  258.57   20.90
   1 -13   1  219.08   22.50
  -1 -13  -1  225.68   18.70
  -1  13  -1  231.78   19.40
   1  13   1  237.38   20.00
   2 -13   1   78.29   15.60
   2 -13   1   72.29   11.30
  -2 -13  -1   71.39   11.20
   2  13   1   93.49   15.10
  -2  13  -1   54.99   11.50
   3 -13   1  -11.60    7.90
   3 -13   1    7.40    4.90
   3  13   1    5.10    5.60
  -3  13  -1    4.40    6.00
   4 -13   1  437.26   20.20
   4 -13   1  472.55   36.50
  -4  13  -1  414.96   30.00
   4  13   1  443.66   30.30
   5 -13   1    4.00    9.80
  -5 -13  -1    0.60    5.70
  -5  13  -1    3.30    7.20
  -6 -13  -1   75.29   14.30
   6 -13   1   67.49   17.30
  -6  13  -1   70.99   15.40
  -7 -13  -1  393.66   29.80
   7 -13   1  399.06   37.30
  -7  13  -1  318.77   31.00
  -8 -13  -1   -2.30    7.40
  -8  13  -1   15.20   10.40
  -8  13  -1    8.60    4.20
  -9 -13  -1    5.50   10.50
  -9  13  -1   14.20   11.80
  -9  13  -1   14.50    7.10
  -9  13  -1    5.10    6.10
 -10 -13  -1   24.30   11.90
 -10  13  -1   30.00    9.10
 -10  13  -1   18.20   13.70
 -10  13  -1   10.50    9.50
 -11 -13  -1    4.70   11.60
 -11  13  -1  -14.70   12.80
 -11  13  -1    7.70   10.20
 -11  13  -1   10.70   12.80
 -12 -13  -1    2.20   11.90
 -12  13  -1   -6.70   11.90
 -12  13  -1    9.30   14.10
 -13 -13  -1    5.10   15.10
 -13  13  -1   31.10   15.50
 -13  13  -1   14.90   16.20
 -14 -13  -1   17.40   18.00
 -14  13  -1   54.29   22.50
 -14  13  -1  -26.20   17.40
 -15 -13  -1   36.30   21.50
 -15  13  -1   -9.20   21.20
 -15  13  -1    0.90   20.60
 -15 -14   1   15.60   18.90
 -15  14   1  -14.10   21.10
 -15  14   1  -33.20   18.90
 -14 -14   1  -17.10   15.30
 -14  14   1   15.00   19.30
 -14  14   1   39.10   22.00
 -13 -14   1   30.50   14.90
 -13  14   1  -18.20   16.00
 -13  14   1    1.50   15.10
 -12 -14   1   70.79   19.40
 -12  14   1   79.89   22.20
 -12  14   1   76.59   19.20
 -11 -14   1  181.38   27.40
 -11  14   1  164.38   22.20
 -11  14   1  207.38   32.70
 -10 -14   1    5.20   11.10
 -10  14   1    7.70   10.20
 -10  14   1  -18.40   10.10
  -9 -14   1   10.80   11.00
  -9  14   1   42.40   14.70
  -9  14   1   40.60   11.40
  -8 -14   1  272.47   25.30
  -8  14   1  276.07   28.40
  -8  14   1  248.28   21.40
  -7 -14   1  165.28   20.00
  -7  14   1  203.98   18.30
  -7  14   1  167.28   25.50
   6 -14  -1   63.09   14.80
  -6 -14   1   57.89   12.20
  -6  14   1   56.79   11.40
  -6  14   1   81.89   16.00
   5 -14  -1   -0.80    8.30
   5 -14  -1   17.50   11.00
  -5  14   1    9.60    7.20
  -5  14   1   17.60    7.80
   4 -14  -1    3.00    8.30
   4 -14  -1   14.60    9.70
  -4  14   1  -13.30    4.90
  -4  14   1   -5.30    5.60
   4  14  -1    0.00    6.50
   3 -14  -1   32.60   10.30
   3 -14  -1   11.50    9.10
  -3  14   1   17.00    8.50
  -3  14   1    2.10    7.30
   3  14  -1   16.30    8.20
   2 -14  -1   18.60    8.40
   2 -14  -1   -4.20   10.50
  -2 -14   1   12.70    7.60
  -2  14   1    4.70    6.70
  -2  14   1   15.00    9.70
   2  14  -1   14.80    7.90
  -2  14   1    2.80    6.40
  -1 -14   1   30.60    9.90
   1 -14  -1   27.50    8.90
   1 -14  -1   46.00   13.20
  -1  14   1   15.30    8.00
   1  14  -1    8.90    5.90
  -1  14   1   24.40    8.90
   0 -14   1  116.49   18.80
   0 -14   1  132.59   18.80
   0 -14  -1  112.39   14.40
   0  14  -1  112.69   14.00
   0  14   1  110.59   16.20
   1 -14   1  383.46   25.70
  -1 -14  -1  299.27   22.50
   1 -14   1  297.47   27.00
  -1  14  -1  319.77   24.00
   1  14   1  328.57   25.20
  -2 -14  -1    1.10    6.00
   2 -14   1   11.70    7.40
   2 -14   1    6.40    8.50
   2  14   1    2.90    6.60
  -2  14  -1   -0.50    6.00
   3 -14   1  309.57   19.40
   3 -14   1  326.87   30.30
  -3  14  -1  376.56   26.80
   3  14   1  331.47   25.60
   4 -14   1   22.00   12.10
   4 -14   1   14.10    5.30
  -4  14  -1   23.20    9.00
   5 -14   1   23.80   11.90
  -5  14  -1   39.00   10.90
   6 -14   1   60.89   19.80
  -6 -14  -1   70.49   14.30
  -6  14  -1   71.09   15.30
   7 -14   1   58.19   18.20
  -7 -14  -1   60.79   13.80
  -7  14  -1   50.99   14.40
  -8 -14  -1  522.05   37.20
  -8  14  -1  469.75   39.10
  -9  14  -1   69.49   19.30
 -10 -14  -1   74.29   17.80
 -10  14  -1   55.79   19.50
 -10  14  -1   73.09    9.30
 -10  14  -1   81.69   10.50
 -11 -14  -1   -5.10   10.30
 -11  14  -1    0.30   10.70
 -11  14  -1   31.70   16.10
 -11  14  -1   20.40    8.90
 -12 -14  -1   23.60   15.00
 -12  14  -1  -25.50   10.50
 -12  14  -1    0.90   14.40
 -12  14  -1    2.00   14.30
 -13 -14  -1   -8.60   14.40
 -13  14  -1    0.50   15.90
 -13  14  -1  -20.20   13.00
 -14 -14  -1   -2.60   16.00
 -14  14  -1   -6.10   17.20
 -14  14  -1    3.00   16.50
 -15 -14  -1   -4.60   21.20
 -15  14  -1   -4.00   20.20
 -15  14  -1   12.70   21.10
 -15 -15   1    8.00   20.70
 -15  15   1   16.90   21.60
 -15  15   1  -17.10   21.00
 -14 -15   1   20.70   18.20
 -14  15   1  -24.00   17.40
 -14  15   1   29.30   22.90
 -13 -15   1   37.40   16.70
 -13  15   1   59.69   22.60
 -13  15   1   28.60   16.80
 -12 -15   1   22.00   15.10
 -12  15   1   42.00   18.40
 -12  15   1    1.30   12.90
 -11 -15   1   24.00   12.50
 -11  15   1   -0.70   12.60
 -11  15   1   17.40   13.30
 -10 -15   1    7.40   10.40
 -10  15   1   12.10   12.40
 -10  15   1  -11.50   10.40
  -9 -15   1   -2.30    8.90
  -9  15   1   11.10   10.30
  -9  15   1   -2.00    9.50
  -8 -15   1    5.70   10.20
  -8  15   1   -1.50   10.60
  -8  15   1   -6.80    8.50
  -7 -15   1   24.40   10.90
  -7  15   1   32.60   11.10
  -7  15   1   27.30    8.90
  -6 -15   1    1.10    7.90
   6 -15  -1    5.20   11.60
  -6  15   1    2.70    8.40
  -6  15   1   16.30    7.90
   5 -15  -1  868.91   50.89
   5 -15  -1  751.92   43.40
  -5  15   1  782.82   40.50
   5  15  -1  810.22   45.70
  -5  15   1  760.72   46.00
   4 -15  -1   20.20   10.90
   4 -15  -1   -4.30    8.10
   4  15  -1    3.20    6.30
  -4  15   1    6.30    7.40
  -4  15   1   11.00    7.40
   3 -15  -1    2.30    7.80
   3 -15  -1    9.50   10.30
   3  15  -1    5.70    6.50
  -3  15   1   -3.80    6.30
   2 -15  -1  110.89   18.40
   2 -15  -1   77.29   14.10
  -2 -15   1   68.69   14.10
   2  15  -1   74.39   13.60
  -2  15   1   55.39   14.70
  -2  15   1   67.79   13.30
  -2  15   1   72.29   13.70
   1 -15  -1  140.79   17.60
  -1 -15   1  166.48   19.70
  -1  15   1  132.59   17.50
  -1  15   1  159.18   17.30
   1  15  -1  132.69   16.00
   0 -15   1   10.30    9.00
   0 -15   1   21.40   11.50
   0 -15  -1   11.00    7.70
   0  15   1    1.30    6.60
   0  15  -1    6.40    6.70
   1 -15   1  307.97   25.70
  -1 -15  -1  289.57   22.30
   1 -15   1  278.97   26.80
  -1  15  -1  260.57   22.40
   1  15   1  280.97   24.30
   2 -15   1   22.00   13.20
  -2 -15  -1   38.20   10.20
   2 -15   1   42.60   11.10
  -2  15  -1   62.89   13.30
   2  15   1   49.60   11.40
   3 -15   1   89.99   18.90
   3 -15   1   66.19   10.40
  -3  15  -1   71.99   13.00
   3  15   1   49.60   12.00
   4 -15   1   43.50    7.60
   4 -15   1   38.90   14.50
  -4  15  -1   26.00    9.90
   4  15   1   34.10   11.40
   5 -15   1   81.39   18.60
  -5  15  -1   78.39   15.20
   6 -15   1   73.99   19.80
  -6 -15  -1   68.49   14.30
  -6  15  -1   76.59   16.40
   7 -15   1   97.29   23.50
  -7 -15  -1  128.39   20.90
  -7  15  -1  139.89   23.20
  -8 -15  -1  204.08   28.10
  -8  15  -1  214.38   26.20
  -9 -15  -1   13.10    9.80
  -9  15  -1   17.40   12.30
 -10 -15  -1   -0.90    9.90
 -10  15  -1   21.50   13.50
 -11 -15  -1   57.79   17.80
 -11  15  -1   32.40   18.10
 -12 -15  -1   -4.20   13.50
 -12  15  -1   -6.60    3.60
 -12  15  -1   11.60   17.30
 -13 -15  -1   11.30   18.10
 -13  15  -1    6.20   17.00
 -13  15  -1   -8.00    9.10
 -14 -15  -1    0.90   21.20
 -14  15  -1   41.90   23.90
 -14 -16   1   24.60   19.10
 -14  16   1    2.90   17.60
 -14  16   1    1.00   18.40
 -13 -16   1  -36.40   15.80
 -13  16   1  -24.30   13.90
 -13  16   1  -34.00   15.50
 -12 -16   1   -1.30   16.00
 -12  16   1   -2.40   13.50
 -12  16   1   -3.40   15.40
 -11 -16   1   12.70   14.20
 -11  16   1   25.00   15.70
 -11  16   1   16.40   11.90
 -10 -16   1   15.30   12.00
 -10  16   1   39.60   12.00
 -10  16   1   -2.40   11.50
  -9 -16   1   14.40    9.80
  -9  16   1   -1.20    9.90
  -9  16   1   16.90   10.10
  -8 -16   1   76.19   16.40
  -8  16   1   70.09   12.80
  -8  16   1   44.40   13.70
  -7 -16   1  376.16   30.10
  -7  16   1  365.96   32.20
  -7  16   1  386.76   25.00
   6 -16  -1   -4.40   12.30
  -6 -16   1    1.20    7.10
  -6  16   1   -7.20    7.60
  -6  16   1    4.50    7.10
   5 -16  -1  630.84   45.40
   5 -16  -1  672.93   41.20
  -5  16   1  770.62   45.30
  -5  16   1  737.73   38.90
   5  16  -1  772.72   44.80
   4 -16  -1   13.80   11.80
   4 -16  -1   19.20    9.70
  -4  16   1   -1.10    6.40
  -4  16   1    3.30    8.20
  -3 -16   1    9.10    9.00
   3 -16  -1  -22.60   11.30
   3 -16  -1    9.10    9.30
  -3  16   1    5.20    6.70
  -3  16   1   23.20    9.30
   3  16  -1   12.80    7.20
  -2 -16   1   32.50   11.90
   2 -16  -1   59.69   16.30
   2 -16  -1   38.80   11.60
  -2  16   1   27.40   10.80
   2  16  -1   49.20   11.90
  -2  16   1   36.90   11.50
   1 -16  -1   19.20    9.90
  -1 -16   1   20.70    9.70
  -1  16   1   20.50    8.70
   1  16  -1   23.00    8.90
   0 -16  -1   53.29   12.20
   0 -16   1   46.60   14.10
   0  16  -1   54.99   12.60
   0  16   1   65.39   13.60
  -1 -16  -1  113.59   16.80
   1 -16   1  148.99   22.90
   1 -16   1  181.08   21.80
  -1  16  -1  129.99   18.90
   1  16   1  123.09   19.20
  -2 -16  -1    8.60    7.50
   2 -16   1   14.20   10.70
   2 -16   1   -4.10    9.20
  -2  16  -1    3.30    6.10
   2  16   1   -3.40    6.30
   3 -16   1  -10.00    9.10
  -3 -16  -1   10.00    6.90
   3 -16   1    6.40    7.60
  -3  16  -1   -0.40    6.60
   3  16   1   -4.30    6.50
   4 -16   1  705.43   48.80
   4 -16   1  633.94   31.10
  -4  16  -1  681.53   41.50
   4  16   1  692.33   42.70
   5 -16   1  253.07   29.30
  -5  16  -1  289.57   26.40
   5  16   1  309.07   28.20
  -6 -16  -1  192.68   21.80
   6 -16   1  227.78   28.70
  -6  16  -1  222.48   24.00
  -7 -16  -1  112.29   20.50
   7 -16   1   95.59   21.40
  -7  16  -1   86.29   18.00
  -8 -16  -1   68.89   15.10
  -8  16  -1   76.09   18.60
  -9 -16  -1   11.30   11.50
  -9  16  -1  -18.00   10.40
 -10 -16  -1   -9.70    9.60
 -10  16  -1   12.60   14.80
 -11 -16  -1   30.90   14.50
 -11  16  -1   20.50   16.50
 -12 -16  -1    2.80   13.80
 -12  16  -1   16.10   15.90
 -13 -16  -1   15.60   16.60
 -13  16  -1    9.30   16.50
 -14 -16  -1   42.00   21.30
 -14  16  -1   35.00   20.90
 -14 -17   1   47.60   23.50
 -14  17   1   48.30   21.20
 -13 -17   1   65.79   20.90
 -13  17   1   56.39   23.90
 -12 -17   1   -3.70   14.70
 -12  17   1    7.50   14.00
 -12  17   1   21.10   13.30
 -11 -17   1   26.90   13.20
 -11  17   1   15.50   11.90
 -10 -17   1   40.90   16.20
 -10  17   1   51.99   15.60
 -10  17   1   18.10   10.80
  -9 -17   1   19.60   12.80
  -9  17   1   14.10   10.70
  -9  17   1   37.70   15.40
  -8 -17   1   92.69   18.50
  -8  17   1   58.09   17.00
  -8  17   1   56.39   11.60
  -7 -17   1   81.09   16.80
   7 -17  -1  132.09   16.50
  -7  17   1  106.79   19.70
  -7  17   1  112.99   15.00
  -6 -17   1   58.19   13.60
   6 -17  -1   44.90   14.00
  -6  17   1   44.50   14.00
  -6  17   1   41.60   10.60
   5 -17  -1  100.09   18.90
   5 -17  -1   91.59   19.30
   5  17  -1  114.79   19.50
  -5  17   1   93.29   17.80
  -5  17   1  121.19   16.70
   4 -17  -1  396.96   32.30
   4 -17  -1  453.55   34.70
  -4  17   1  430.26   28.30
   4  17  -1  429.86   32.00
  -4  17   1  416.36   33.50
   3 -17  -1   15.30    9.80
  -3 -17   1   -6.80    8.90
   3 -17  -1    6.70   12.30
  -3  17   1    7.10    8.10
  -3  17   1    2.00    6.90
   2 -17  -1  678.03   40.80
  -2 -17   1  520.85   38.70
  -2  17   1  661.13   41.10
   2  17  -1  603.04   38.80
   1 -17  -1   15.70   10.10
  -1 -17   1   16.20   10.70
   1  17  -1   11.40    7.30
  -1  17   1   12.10    8.30
   0 -17  -1   30.10   10.50
   0 -17   1   21.60   12.00
   0  17   1   10.90    7.20
   0  17  -1    7.90    8.40
  -1 -17  -1  141.39   19.90
   1 -17   1  131.59   23.30
   1 -17   1  152.38   21.50
  -1  17  -1  107.79   17.20
   1  17   1  127.79   19.30
  -2 -17  -1  101.59   16.80
   2 -17   1  118.79   16.70
   2 -17   1   91.29   20.60
   2  17   1  154.18   18.60
  -2  17  -1  100.79   17.20
  -3 -17  -1   26.80   10.60
   3 -17   1   25.60    9.30
   3 -17   1   32.40   14.40
   3  17   1   40.60   12.30
  -3  17  -1   36.90   11.80
   4 -17   1  136.59   24.60
   4 -17   1  101.39   12.80
   4  17   1  131.09   20.50
  -4  17  -1  131.39   20.20
   5  17   1  123.39   19.90
  -5  17  -1   92.69   17.40
  -6 -17  -1   93.79   17.80
   6 -17   1   26.70   15.90
  -6  17  -1   49.30   13.60
  -7 -17  -1   22.50   10.20
   7 -17   1  -18.60   11.00
  -7  17  -1    5.40    8.30
  -8 -17  -1   80.29   18.10
  -8  17  -1   63.69   16.70
  -9 -17  -1    3.30    9.80
  -9  17  -1    4.20   13.70
 -10 -17  -1   12.40   12.30
 -10  17  -1    6.50   13.40
 -11 -17  -1   57.89   19.30
 -11  17  -1   88.59   23.20
 -12 -17  -1   29.30   17.80
 -12  17  -1   -7.70   15.50
 -13 -17  -1   19.70   19.20
 -13  17  -1   30.50   21.60
 -14 -17  -1   33.50   21.90
 -14  17  -1   30.10   22.20
 -13 -18   1   47.70   19.30
 -13  18   1   -3.90   17.10
 -12 -18   1  -15.70   15.50
 -12  18   1   -4.30   10.90
 -12  18   1   11.40   14.80
 -11 -18   1   19.70   12.80
 -11  18   1   -0.90   13.10
 -11  18   1   13.80    9.50
 -10 -18   1   16.90   13.10
 -10  18   1   -4.50   11.60
 -10  18   1    5.60    9.20
  -9 -18   1    4.00    9.90
  -9  18   1   15.30   10.70
  -9  18   1    7.30    8.70
  -8 -18   1   55.19   14.80
  -8  18   1   40.00   14.40
  -8  18   1   37.50   10.20
  -7 -18   1   81.59   17.60
  -7  18   1  107.29   14.70
  -7  18   1   80.79   18.50
  -6 -18   1   11.20    8.90
   6 -18  -1    3.10   14.10
  -6  18   1  -14.70    8.40
  -6  18   1   -4.00    8.20
   5 -18  -1  413.76   36.20
   5 -18  -1  565.34   41.10
   5  18  -1  498.25   36.50
  -5  18   1  484.55   30.80
  -5  18   1  551.04   38.50
   4 -18  -1   81.19   17.90
   4 -18  -1   68.99   17.70
  -4  18   1   53.89   14.30
  -4  18   1   92.69   14.60
   4  18  -1   68.89   15.40
  -3 -18   1    3.90    9.00
   3 -18  -1   -2.30    8.60
   3  18  -1   -4.40    7.80
  -3  18   1    2.00    7.20
  -2 -18   1   41.30   14.20
   2 -18  -1   31.10   11.80
   2  18  -1   48.70   12.90
  -2  18   1   29.80   11.60
   1 -18  -1   55.79   14.30
  -1 -18   1   45.20   15.70
  -1  18   1   65.69   14.20
   1  18  -1   32.00   10.90
   0 -18  -1   49.10   13.70
   0 -18   1   76.09   18.30
   0  18   1   53.49   13.70
   0  18  -1   54.99   12.00
   1 -18   1  108.79   21.70
   1 -18   1  184.88   27.10
  -1 -18  -1  117.09   19.20
  -1  18  -1  109.29   18.00
   1  18   1  116.09   18.90
  -2 -18  -1   41.70   12.40
   2 -18   1   21.90   13.20
   2 -18   1   30.00   14.60
   2  18   1   20.40    9.80
  -2  18  -1   34.70   11.20
   3 -18   1  132.59   24.80
  -3 -18  -1  149.19   19.20
   3 -18   1  144.89   17.10
  -3  18  -1  133.09   20.50
   3  18   1  142.79   22.80
  -4 -18  -1   -9.50    8.70
   4 -18   1    0.70    8.40
   4 -18   1   21.40   14.90
  -4  18  -1    5.50    8.30
   4  18   1    2.40    8.50
   5 -18   1  279.57   31.00
  -5  18  -1  240.58   24.90
   5  18   1  232.98   25.60
   6 -18   1  219.78   34.80
  -6 -18  -1  267.57   25.50
  -6  18  -1  164.38   24.10
   7 -18   1    4.50   15.30
  -7 -18  -1   20.70   11.90
  -7  18  -1   21.80   11.60
  -8 -18  -1   27.70   12.80
  -8  18  -1   10.40   12.40
  -9 -18  -1    8.40   12.40
  -9  18  -1   24.00   13.80
 -10 -18  -1   11.10   13.40
 -10  18  -1    3.00   12.00
 -11 -18  -1   22.80   15.90
 -11  18  -1    6.90   15.40
 -12 -18  -1   17.50   18.50
 -12  18  -1    1.10   15.70
 -13 -18  -1   18.70   18.40
 -13  18  -1   36.10   23.00
 -13 -19   1   29.50   18.10
 -13  19   1    3.80   16.90
 -12 -19   1   -9.90   16.00
 -12  19   1  -22.80   14.00
 -11 -19   1   72.89   20.80
 -11  19   1   45.30   19.80
 -10 -19   1  -18.20   11.10
 -10  19   1  -16.70   10.90
  -9 -19   1   18.30   10.90
  -9  19   1   11.90   12.90
  -8 -19   1   17.80   12.10
  -8  19   1   24.90    8.90
  -8  19   1   17.70   12.80
  -7 -19   1   -7.30    7.90
   7 -19  -1   12.00   12.50
  -7  19   1   -2.90    8.20
  -7  19   1  -11.90    9.30
   6 -19  -1   -8.50   14.70
  -6  19   1    0.50    8.40
  -6  19   1   20.20   10.90
   5 -19  -1   29.90   17.00
   5 -19  -1   -8.50   11.80
   5  19  -1   29.80   11.90
  -5  19   1    5.30    9.80
   4 -19  -1   57.49   15.90
  -4 -19   1   29.90   14.00
   4 -19  -1   40.60   17.70
  -4  19   1   63.69   14.60
   4  19  -1   60.99   16.20
   3 -19  -1    5.00   10.20
  -3 -19   1   -0.20   10.50
   3  19  -1  -13.60    7.20
  -3  19   1   13.60   10.90
   2 -19  -1   11.60   10.10
  -2 -19   1   -2.00   10.00
  -2  19   1   -2.10    7.70
   2  19  -1   -3.20    7.70
  -1 -19   1    3.70   12.50
   1 -19  -1   39.10   12.90
   1  19  -1   41.60   12.80
  -1  19   1   22.50   10.50
   0 -19   1   18.10   12.40
   0 -19  -1   -7.40    9.60
   0  19  -1   -1.40    7.20
   0  19   1   14.80    9.00
   1 -19   1  101.99   21.40
  -1 -19  -1   89.99   17.40
   1  19   1   97.79   19.00
  -1  19  -1   82.59   16.40
   2 -19   1   12.20   13.20
  -2 -19  -1    2.30    9.50
   2 -19   1   -5.20   12.60
  -2  19  -1   -7.00    7.60
   2  19   1    2.20    7.70
  -3 -19  -1   27.30   11.30
   3 -19   1   20.30   13.60
   3 -19   1   29.30   12.00
   3  19   1   22.30   11.20
  -3  19  -1   23.50   11.40
   4 -19   1    2.00    9.90
  -4 -19  -1   16.70   11.00
   4 -19   1    3.50   10.60
   4  19   1   13.10    9.30
  -4  19  -1   14.50   10.60
   5 -19   1   21.10   12.60
   5  19   1   20.50   10.90
  -5  19  -1    1.70    8.70
   6 -19   1  328.07   38.20
  -6 -19  -1  369.26   31.80
  -6  19  -1  425.16   35.10
   7 -19   1   45.90   19.20
  -7 -19  -1   19.80   11.60
  -7  19  -1    8.80   11.90
  -8 -19  -1    4.00    9.60
  -8  19  -1    8.50   11.90
  -9 -19  -1   20.40   13.10
  -9  19  -1   36.40   17.00
 -10 -19  -1   36.60   16.10
 -10  19  -1   42.10   16.70
 -11 -19  -1    6.30   14.40
 -11  19  -1   13.30   17.80
 -12 -19  -1   18.00   19.20
 -12  19  -1   30.10   17.30
 -13 -19  -1    3.40   20.30
 -13  19  -1  -21.00   15.80
 -12 -20   1   17.70   16.50
 -12  20   1   32.20   19.30
 -11 -20   1   52.89   20.90
 -11  20   1   84.49   24.40
 -10 -20   1   -0.60   14.20
 -10  20   1    4.30   13.70
  -9 -20   1  -12.30   12.20
  -9  20   1   26.60   14.70
  -8 -20   1   21.40   13.40
  -8  20   1    5.70   11.50
  -7 -20   1   12.40   10.80
  -7  20   1   -0.60   10.00
   6 -20  -1   49.60   16.60
  -6  20   1   17.30   12.60
  -5 -20   1  670.33   47.00
   5 -20  -1  670.63   49.50
   5 -20  -1  734.13   48.00
  -5  20   1  793.12   50.29
   5  20  -1  792.82   49.30
  -4 -20   1   59.19   16.80
   4 -20  -1  112.79   21.30
   4  20  -1   73.09   16.90
  -4  20   1   81.09   17.00
   3 -20  -1  236.88   27.40
  -3 -20   1  257.07   29.00
   3  20  -1  293.07   28.30
  -3  20   1  246.98   28.00
  -2 -20   1   22.00   14.60
   2 -20  -1   10.60   11.60
   2  20  -1   -2.80    8.10
  -2  20   1   19.90   10.80
   1 -20  -1   24.20   12.40
  -1 -20   1   16.30   14.00
  -1  20   1   27.00   11.00
   1  20  -1   23.50   10.80
   0 -20  -1   29.10   12.90
   0 -20   1    7.30   12.70
   0  20  -1   30.40   12.10
   0  20   1   16.30   10.00
   1 -20   1   65.09   18.80
  -1 -20  -1   46.90   15.00
   1  20   1   55.59   15.10
   2 -20   1  -18.70   14.70
  -2 -20  -1  -16.70    9.70
   2 -20   1   -5.50   13.00
  -2  20  -1   -6.00    7.90
   2  20   1   -7.10    8.70
   3 -20   1   88.19   21.80
  -3 -20  -1   42.40   14.00
   3 -20   1   11.30   12.90
  -3  20  -1   30.40   12.30
   3  20   1   20.80   12.30
   4 -20   1  124.89   25.20
   4 -20   1  112.09   15.60
  -4 -20  -1  130.09   20.60
   4  20   1  130.49   23.40
  -4  20  -1  114.89   21.70
   5 -20   1    8.90   13.80
   5  20   1    5.20    9.00
  -5  20  -1   -4.90    7.90
  -6 -20  -1   17.80    9.80
   6 -20   1   10.20   13.60
  -6  20  -1   20.30   11.90
  -7 -20  -1  -11.10   10.10
   7 -20   1   43.40   20.10
  -7  20  -1   18.30   11.70
  -8 -20  -1   16.60   12.40
  -8  20  -1  -13.30   11.20
  -9 -20  -1   27.60   14.60
 -10 -20  -1    3.60   13.40
 -10  20  -1   -4.60   14.50
 -11 -20  -1    7.00   14.60
 -11  20  -1   15.10   15.60
 -12 -20  -1   29.30   18.20
 -12  20  -1   10.00   18.00
 -12 -21   1  -20.80   19.30
 -12  21   1  -15.30   15.90
 -11 -21   1  -18.20   15.60
 -11  21   1  -16.70   16.00
 -10 -21   1   -0.60   13.00
 -10  21   1   -0.10   15.70
  -9 -21   1   -3.70   13.50
  -9  21   1   14.60   12.90
  -8 -21   1  -25.00   10.10
  -8  21   1   15.40   10.90
  -7 -21   1    3.50   11.80
  -7  21   1   -2.60   11.20
   6 -21  -1   36.40   17.40
  -6  21   1   18.10   12.30
   5 -21  -1  237.48   29.50
   5 -21  -1  216.88   29.40
  -5 -21   1  205.88   28.00
   5  21  -1  231.18   26.00
  -5  21   1  245.78   34.10
  -4 -21   1   43.20   15.30
   4 -21  -1   58.89   17.40
   4  21  -1   24.70   12.20
  -4  21   1   16.40   11.10
  -3 -21   1    3.60   12.60
   3 -21  -1   37.70   13.40
   3  21  -1   29.70   11.70
  -2 -21   1    3.00   11.60
   2 -21  -1  -10.50   12.00
  -2  21   1   -3.10    8.90
   2  21  -1  -10.50    9.70
   1 -21  -1   -2.70   11.80
  -1 -21   1    1.90   12.20
  -1  21   1    7.60   10.40
   1  21  -1   -1.00    8.20
   0 -21   1    0.10   12.20
   0 -21  -1   23.70   12.20
   0  21  -1    8.50   11.30
   0  21   1    9.20    8.20
   1 -21   1  -17.90   12.50
  -1 -21  -1   -9.30   10.60
  -1  21  -1  -10.50    7.70
   1  21   1    2.80    9.80
   2 -21   1    0.60   15.10
  -2 -21  -1    2.10   11.40
   2 -21   1  -40.80   20.30
   2  21   1    8.10   10.10
   3 -21   1   32.00   15.00
   3 -21   1   72.69   20.10
  -3 -21  -1   64.99   16.80
   3  21   1   70.29   16.70
  -3  21  -1   87.49   17.90
   4 -21   1   29.20   12.30
  -4 -21  -1   40.60   14.20
   4  21   1   21.80   12.40
  -4  21  -1   34.60   13.00
   5 -21   1  -17.30   15.70
  -5 -21  -1    9.50   12.30
   5  21   1    7.90   11.00
  -5  21  -1    2.60    9.20
  -6 -21  -1   15.50   10.50
   6 -21   1   10.10   14.90
  -6  21  -1   15.50   11.70
  -7 -21  -1   81.09   20.10
   7 -21   1  130.89   27.70
  -7  21  -1  108.99   23.90
  -8 -21  -1  -16.20   10.80
  -8  21  -1  -11.50   11.80
  -9 -21  -1   28.90   17.00
  -9  21  -1   33.00   15.70
 -10 -21  -1   35.90   17.60
 -10  21  -1   23.50   17.00
 -11 -21  -1   49.50   22.20
 -11  21  -1    7.70   17.60
 -11 -22   1   29.80   17.50
 -11  22   1    9.50   18.40
 -10 -22   1   -1.90   13.40
 -10  22   1   -4.80   15.30
  -9 -22   1   17.80   14.80
  -9  22   1   13.30   14.80
  -8 -22   1   15.10   13.90
  -8  22   1   -3.70   10.80
  -7 -22   1   12.10   11.70
  -7  22   1   -3.80   11.60
  -6 -22   1   26.60   14.50
   6 -22  -1   26.50   19.30
  -6  22   1    7.30   12.20
   5 -22  -1   34.30   23.70
  -5 -22   1   64.09   19.20
  -5  22   1   70.39   18.00
   5  22  -1   38.40   14.80
  -4 -22   1   96.89   21.30
   4 -22  -1   87.99   20.70
   4  22  -1   36.80   16.90
  -4  22   1   72.39   18.60
  -3 -22   1  -11.40   12.80
   3 -22  -1   30.40   13.70
  -3  22   1    5.50   10.10
   3  22  -1   12.20   11.00
   2 -22  -1   -9.40   13.10
  -2 -22   1   11.90   14.80
  -2  22   1   -5.90    9.80
   2  22  -1    4.80   11.00
  -1 -22   1   23.10   15.50
   1 -22  -1   -9.40   12.00
   1  22  -1   20.50   10.70
  -1  22   1    9.10   10.50
   0 -22  -1  125.39   21.10
   0 -22   1  114.19   23.90
   0  22  -1   86.59   19.00
   0  22   1  100.29   20.00
   1 -22   1  -13.90   13.90
  -1 -22  -1   15.40   13.40
  -1  22  -1   21.00   11.90
   1  22   1   11.50   11.80
   2 -22   1   91.99   20.40
  -2 -22  -1   67.59   16.50
  -2  22  -1    9.60   11.40
   2  22   1   38.40   14.80
  -3 -22  -1   -6.60   12.20
   3 -22   1   -2.80   15.20
   3  22   1    5.10   11.10
  -3  22  -1    9.00   11.90
   4 -22   1   -5.40   13.10
  -4 -22  -1   23.10   13.60
   4 -22   1   44.30   18.50
  -4  22  -1   17.60   12.30
   4  22   1   15.90   12.90
  -5 -22  -1   26.30   14.90
   5 -22   1   30.70   17.00
  -5  22  -1   42.20   14.60
   5  22   1   24.20   14.30
  -6 -22  -1   35.40   15.30
   6 -22   1   22.20   18.20
  -6 -22  -1   32.30   15.00
  -6  22  -1   24.60   13.20
   7 -22   1  -12.90   18.30
  -7 -22  -1   26.10   12.80
  -7  22  -1   -9.30   12.90
  -8 -22  -1  -14.70   12.70
  -8  22  -1   34.10   15.10
  -9 -22  -1   43.60   18.30
  -9  22  -1   42.00   17.30
 -10 -22  -1   22.70   17.20
 -10  22  -1   10.20   15.90
 -11 -22  -1   43.50   21.20
 -11  22  -1   25.10   19.30
 -10 -23   1   16.50   16.60
 -10  23   1   -6.90   15.30
  -9 -23   1    9.20   13.40
  -9  23   1   11.10   15.50
  -8 -23   1   40.40   18.10
  -8  23   1   90.79   22.30
  -7 -23   1   47.00   16.00
  -7  23   1   55.09   18.90
   6 -23  -1   57.29   22.30
  -6 -23   1   89.69   22.20
  -6  23   1   84.99   22.90
   5 -23  -1    9.90   23.70
  -5 -23   1   22.90   15.70
   5  23  -1   19.60   14.40
  -5  23   1    5.10   12.10
  -4 -23   1  -24.80   13.20
   4 -23  -1   -7.50   14.30
  -4  23   1    2.20   10.10
   4  23  -1    0.00   10.90
   3 -23  -1   13.30   13.70
   3  23  -1   25.60   13.50
  -3  23   1   15.40   11.30
  -2 -23   1   57.59   19.60
   2 -23  -1   35.10   15.90
  -2  23   1   50.19   15.20
   2  23  -1   49.60   16.80
   1 -23  -1   36.00   16.50
  -1 -23   1   71.79   20.30
  -1  23   1   71.79   18.70
   1  23  -1   21.80   14.60
   0 -23   1   -6.30   14.60
   0 -23  -1    7.90   13.00
   0  23  -1    1.70   10.40
   0  23   1   18.50   11.50
  -1 -23  -1   40.60   15.50
   1 -23   1   -9.00   14.80
  -1  23  -1    4.10   11.00
   1  23   1    0.40   10.50
  -2 -23  -1  -30.00   13.10
   2 -23   1   21.50   16.30
   2  23   1   25.50   14.30
  -2  23  -1   -3.60   10.50
   3 -23   1   20.30   17.20
   3 -23   1   24.30   17.90
  -3 -23  -1  -12.30   12.80
   3  23   1    2.40   11.20
  -3  23  -1  -14.70    9.10
   4 -23   1    6.70   15.10
   4 -23   1  -25.70   13.10
  -4 -23  -1    8.80   13.80
  -4  23  -1    7.40   10.80
   4  23   1   11.90   12.20
   5 -23   1   -3.60   16.00
  -5 -23  -1    2.40   13.60
  -5  23  -1   10.80   11.60
   5  23   1    4.10   12.70
  -6 -23  -1   32.20   13.90
  -6 -23  -1   18.20   15.00
   6 -23   1   -2.00   19.30
  -6  23  -1   -7.50   10.80
   7 -23   1  -18.30   19.20
  -7 -23  -1   -2.10   14.90
  -7 -23  -1   10.40   11.30
  -7  23  -1    0.70   13.50
  -8 -23  -1   39.90   17.70
  -8  23  -1   22.70   14.80
  -9 -23  -1    1.60   15.90
  -9  23  -1  -10.60   14.20
 -10 -23  -1   60.99   23.00
 -10  23  -1   51.69   20.50
  -9 -24   1   46.10   18.60
  -9  24   1   -2.30   16.00
  -8 -24   1  -15.80   13.20
  -8  24   1   13.70   16.80
  -7 -24   1   -7.80   15.80
  -7 -24   1   -4.90   15.00
  -7  24   1    9.80   13.50
  -6  24   1   14.10   14.00
  -5 -24   1  185.28   28.80
  -5  24   1  125.39   25.30
   5  24  -1  134.89   25.20
  -4 -24   1   -8.40   15.10
   4 -24  -1   -2.20   15.50
   4  24  -1    4.70   13.60
  -4  24   1   12.50   11.80
  -3 -24   1  -14.30   16.40
   3 -24  -1    6.20   15.40
   3  24  -1   18.90   13.70
  -3  24   1   21.00   11.90
   2 -24  -1   39.10   15.40
  -2 -24   1    0.00   16.30
  -2  24   1    6.30   11.50
   2  24  -1   21.60   13.40
   1 -24  -1   24.10   14.50
  -1 -24   1   24.30   16.10
   1  24  -1   33.90   15.20
  -1  24   1   14.50   12.90
   0 -24  -1  -13.30   13.60
   0 -24   1   18.40   16.60
   0  24   1  -20.90   10.70
   0  24  -1   14.00   11.30
   1 -24   1   97.99   23.10
  -1 -24  -1  147.19   23.00
  -1  24  -1  102.19   21.60
   1  24   1  137.19   25.10
  -2 -24  -1  -16.90   13.80
   2 -24   1  -12.20   16.50
   2  24   1    7.40   13.90
  -2  24  -1    5.80   12.20
   3 -24   1   -3.40   20.10
  -3 -24  -1   74.79   18.50
   3 -24   1   72.39   22.00
  -3  24  -1   39.70   15.60
   3  24   1   36.50   15.30
   4 -24   1   34.10   18.40
   4 -24   1    6.60   13.80
  -4 -24  -1  -34.10   14.80
  -4  24  -1   -9.70   11.20
   4  24   1    5.80   13.90
   5 -24   1   -2.80   20.00
  -5 -24  -1   28.80   15.60
  -5  24  -1   14.90   15.50
   5  24   1  -30.10   13.70
   6 -24   1   31.10   21.50
  -6 -24  -1  -11.90   15.50
  -6 -24  -1   24.50   14.20
  -6  24  -1    7.20   14.30
  -7 -24  -1   28.60   19.00
  -7 -24  -1   -4.10   15.20
   7 -24   1   52.79   24.50
  -7  24  -1   41.50   17.30
  -8 -24  -1  -12.90   17.40
  -8 -24  -1   16.90   17.90
  -8  24  -1    8.20   15.20
  -9 -24  -1   -4.50   17.50
  -9  24  -1   20.20   16.70
  -8 -25   1  -24.00   19.30
  -8 -25   1    0.50   15.60
  -8  25   1   21.70   17.80
  -7 -25   1    0.00   19.00
  -7 -25   1   -6.70   13.40
  -7  25   1    5.90   14.50
  -6 -25   1  -14.70   18.40
  -6  25   1   -1.80   16.40
  -5 -25   1   39.30   18.80
   5  25  -1    2.80   16.80
  -5  25   1  -20.80   13.60
  -4 -25   1   11.00   17.10
   4 -25  -1   22.50   15.40
   4  25  -1   35.10   14.80
  -4  25   1   25.70   13.70
   3 -25  -1   13.70   15.80
  -3 -25   1   12.10   17.50
  -3  25   1   15.60   13.60
   3  25  -1  -12.10   13.50
   2 -25  -1   41.70   16.80
  -2 -25   1   58.49   21.70
   2  25  -1   44.60   15.50
   1 -25  -1   31.50   16.50
  -1 -25   1   68.09   20.80
  -1  25   1   53.89   17.50
   1  25  -1   36.60   15.80
   0 -25  -1   13.40   14.90
   0 -25   1   13.10   19.30
   0  25   1   18.60   13.40
   0  25  -1   -0.10   12.20
  -1 -25  -1  -16.10   15.10
   1 -25   1   24.80   19.10
  -1  25  -1   22.70   12.50
   1  25   1    0.70   12.50
   2 -25   1   -6.50   17.50
  -2 -25  -1  -20.60   14.70
   2  25   1   -1.40   12.70
  -2  25  -1   -8.00   12.20
  -3 -25  -1  -23.10   15.70
   3  25   1   19.80   12.50
  -3  25  -1   11.20   12.10
   4 -25   1  -11.70   17.90
  -4 -25  -1   41.90   17.40
   4  25   1   37.60   14.50
  -4  25  -1    6.30   15.40
   5 -25   1   45.40   19.70
  -5 -25  -1   -5.70   17.50
   5  25   1   -1.60   14.10
  -5  25  -1   -6.50   13.60
   6 -25   1   19.00   20.90
  -6 -25  -1   10.80   17.20
  -6 -25  -1   55.19   19.50
  -6  25  -1   48.80   18.10
  -7 -25  -1   43.10   16.40
  -7 -25  -1   11.60   19.20
  -7  25  -1  -12.00   13.30
  -8 -25  -1   40.10   21.50
  -8 -25  -1   51.19   23.10
  -8  25  -1   49.99   21.10
  -7 -26   1    1.60   15.00
  -7 -26   1   -9.00   20.00
  -7  26   1   -4.20   15.40
  -6 -26   1   46.80   21.70
  -6  26   1   42.30   19.20
  -5 -26   1   14.50   19.80
  -5  26   1   20.90   17.10
   5  26  -1   12.60   15.20
  -4 -26   1  -32.90   19.30
  -4  26   1   -3.40   13.10
   4  26  -1  -34.00   13.40
  -3 -26   1    6.70   19.20
   3 -26  -1    8.00   18.00
   3  26  -1    1.20   13.20
  -3  26   1   20.10   13.40
   2 -26  -1   42.10   16.20
  -2 -26   1   23.10   18.10
  -2  26   1    4.60   12.80
   2  26  -1  -12.40   12.70
   1 -26  -1   15.40   15.90
  -1 -26   1   37.60   18.70
   1  26  -1   13.40   14.30
  -1  26   1   15.20   16.40
   0 -26  -1   14.60   17.00
   0 -26   1  -29.90   19.30
   0  26   1   25.00   16.70
   0  26  -1   -3.60   14.80
   1 -26   1    6.00   16.80
  -1 -26  -1    4.30   16.90
  -1  26  -1   -9.70   11.80
   1  26   1   -3.10   12.60
  -2 -26  -1   46.80   19.10
   2 -26   1   66.49   23.70
  -2  26  -1   39.00   17.40
   2  26   1   78.79   22.00
  -3 -26  -1   29.50   18.00
   3 -26   1   22.60   21.10
  -3  26  -1   31.10   14.60
   3  26   1   21.30   15.80
  -4 -26  -1   34.00   20.80
   4 -26   1   45.00   20.60
  -4  26  -1   24.40   14.80
   4  26   1   -5.40   15.30
  -5 -26  -1  -15.30   19.00
   5 -26   1  -47.40   19.80
  -5  26  -1  -28.10   13.70
   5  26   1    1.30   17.40
   6 -26   1   13.90   21.30
  -6 -26  -1    9.50   19.10
  -6 -26  -1    4.90   14.60
  -6  26  -1    8.60   14.20
  -7 -26  -1    4.20   14.60
  -7 -26  -1  -10.70   20.10
  -7  26  -1  -21.20   17.70
  -6 -27   1   23.50   22.60
  -6  27   1    0.80   17.40
  -5 -27   1   21.80   22.30
   5  27  -1    7.60   16.30
  -5  27   1   -0.30   16.50
  -4 -27   1   19.20   22.50
   4  27  -1   15.80   18.30
  -4  27   1   35.00   17.70
   3 -27  -1    7.70   18.50
  -3 -27   1   12.40   20.40
  -3  27   1   10.00   15.40
   3  27  -1   25.30   16.80
  -2 -27   1   -7.30   19.40
   2 -27  -1  -13.60   16.40
  -2  27   1   15.20   14.50
   2  27  -1   17.80   16.90
  -1 -27   1   47.60   21.50
   1 -27  -1  -18.80   16.40
  -1  27   1   16.80   14.50
   1  27  -1   36.00   16.80
   0 -27   1   -0.80   19.50
   0 -27  -1   19.70   18.10
   0  27   1   25.20   18.30
   0  27  -1   11.60   14.70
   1 -27   1   10.60   21.00
  -1 -27  -1   -7.00   17.10
   1  27   1    0.60   16.40
  -1  27  -1   23.00   16.50
   2 -27   1   -5.60   20.10
  -2 -27  -1   22.80   18.90
   2  27   1   25.60   15.80
  -2  27  -1    9.50   14.80
  -3 -27  -1   28.00   20.10
   3 -27   1   10.00   20.40
   3  27   1   -2.40   15.40
  -3  27  -1   11.50   13.90
  -4 -27  -1    1.30   19.40
   4 -27   1   50.39   22.90
   4  27   1   -9.10   16.30
  -4  27  -1   53.29   17.50
  -5 -27  -1   31.60   21.40
   5 -27   1   41.20   22.20
   5  27   1   25.20   17.80
  -5  27  -1   19.70   18.00
   6 -27   1  -16.60   22.10
  -6 -27  -1  -35.90   20.90
  -6 -27  -1  -18.60   16.80
  -6  27  -1  -11.20   16.80
  -4 -28   1   12.90   23.60
   4  28  -1   24.50   17.20
  -4  28   1   34.60   17.70
  -3 -28   1   38.50   24.50
   3  28  -1   17.80   20.10
  -3  28   1   59.29   22.50
  -2 -28   1   38.10   22.40
   2 -28  -1   36.20   19.10
   2  28  -1   20.10   17.40
  -2  28   1   -8.10   16.70
   1 -28  -1   51.69   19.40
  -1 -28   1   45.70   23.80
   1  28  -1  -11.60   15.30
  -1  28   1   15.50   15.50
   0 -28   1   47.30   24.20
   0 -28  -1  106.89   23.50
   0  28  -1   33.90   19.70
   0  28   1   60.19   24.80
   1 -28   1   44.40   22.30
   1  28   1   38.10   17.10
  -1  28  -1   32.90   17.30
   2 -28   1   12.30   21.50
  -2 -28  -1   21.90   19.20
  -2  28  -1   -6.60   14.20
   2  28   1   -2.50   15.80
   3 -28   1   27.20   22.40
  -3 -28  -1  -19.40   20.00
   3  28   1  -14.40   19.10
  -3  28  -1    0.20   17.30
   4 -28   1  -23.60   22.00
  -4 -28  -1    9.40   20.90
   4  28   1  -29.70   15.20
  -4  28  -1  -10.90   15.80
 -17   0   2   16.60   30.60
 -17   0   2  -21.10   21.40
 -16   0   2  103.49   31.80
 -16   0   2   59.29   30.00
 -15   0   2   -1.10   18.40
 -15   0   2   -0.30   23.40
 -14   0   2   18.20   17.50
 -14   0   2   15.40   20.60
 -13   0   2   14.10   15.90
 -13   0   2  -19.50   14.50
 -12   0   2   27.50   16.50
 -12   0   2   38.80   18.20
 -11   0   2    3.70   14.70
 -11   0   2    9.60   10.50
 -10   0   2  125.29   24.30
 -10   0   2  146.59   22.90
  -9   0   2    2.50    7.30
  -9   0   2   -8.10    8.50
  -8   0   2  178.38   22.00
  -8   0   2  165.28   19.10
  -7   0   2   -4.60    4.90
  -7   0   2   -1.00    8.00
  -6   0   2 1366.36   66.29
   6   0  -2 1362.86   57.99
  -6   0   2 1303.27   60.59
  -5   0   2   -2.60    3.60
   5   0  -2   -3.60    4.10
  -5   0   2    1.70    5.80
  -4   0   2  200.58   14.40
  -4   0   2  205.98   18.60
   4   0  -2  232.58   14.00
   3   0  -2   -1.20    2.00
   3   0  -2   -1.10    4.00
  -3   0   2    4.10    5.00
  -3   0   2   -4.20    2.20
  -2   0   2 1601.44   60.39
   2   0  -2 1588.64   67.19
   2   0  -2 1661.23   60.09
  -2   0   2 1680.33   68.39
   1   0  -2    3.50    3.50
  -1   0   2   -0.50    0.60
  -1   0   2   -0.80    2.90
   0   0  -2  307.17   16.00
   0   0   2  294.37   15.80
   0   0   2  285.27   12.10
   0   0   2  305.87   14.90
   0   0  -2  289.57   12.20
  -1   0  -2    1.10    3.50
   1   0   2    7.90    3.60
   1   0   2    3.60    3.00
  -1   0  -2   -1.60    2.50
   1   0   2   -0.40    2.00
  -1   0  -2    2.50    2.30
   2   0   2  415.26   22.00
  -2   0  -2  432.56   22.00
   2   0   2  378.86   21.50
   2   0   2  408.86   20.00
  -2   0  -2  414.36   20.30
  -2   0  -2  395.86   22.10
  -3   0  -2    2.90    4.00
  -3   0  -2   -3.70    2.50
   3   0   2   -2.00    2.80
  -3   0  -2    6.30    3.80
   3   0   2    1.60    2.90
   3   0   2    4.00    3.30
   4   0   2  129.89   12.20
  -4   0  -2  132.49   12.70
  -4   0  -2  143.19   13.50
  -4   0  -2  150.48   14.80
  -5   0  -2    2.10    7.00
   5   0   2    3.40    5.90
  -5   0  -2   -8.20    4.00
  -5   0  -2    8.70    5.90
  -6   0  -2 1286.87   61.69
  -6   0  -2 1273.47   60.59
  -7   0  -2   -4.20    5.10
  -8   0  -2   98.39   17.30
  -9   0  -2    5.80    7.70
 -10   0  -2    6.30    9.70
 -11   0  -2   10.60   12.30
 -12   0  -2   -7.50   13.80
 -13   0  -2   -0.30   13.40
 -14   0  -2   43.90   22.90
 -15   0  -2   -2.50   19.70
 -16   0  -2   46.30   24.60
 -17   0  -2   10.30   29.50
 -17   0  -2   12.60   23.90
 -17  -1   2   -4.10   30.70
 -17  -1   2  -14.30   25.70
 -17   1   2   16.80   29.10
 -17   1   2  -43.30   21.40
 -16  -1   2    0.20   23.70
 -16  -1   2  -11.50   18.10
 -16   1   2   45.30   23.10
 -16   1   2  -18.70   23.20
 -15  -1   2   32.60   22.60
 -15  -1   2   58.89   24.50
 -15   1   2   37.30   21.60
 -15   1   2   52.39   27.40
 -14  -1   2   26.60   18.80
 -14  -1   2   -8.60   13.10
 -14   1   2    4.30   19.90
 -14   1   2   19.90   17.50
 -13  -1   2    2.20   12.70
 -13  -1   2   19.00   15.90
 -13   1   2   -9.80   14.70
 -13   1   2   12.00   13.30
 -12  -1   2  -15.90   14.60
 -12  -1   2   -3.00   13.50
 -12   1   2   33.50   15.20
 -12   1   2   27.20   15.80
 -11  -1   2  377.46   38.00
 -11  -1   2  418.06   36.20
 -11   1   2  334.17   35.00
 -11   1   2  463.35   41.80
 -10  -1   2  247.18   29.10
 -10  -1   2  229.78   25.40
 -10   1   2  212.58   27.60
 -10   1   2  190.68   28.30
  -9  -1   2  355.76   32.90
  -9  -1   2  316.97   29.50
  -9   1   2  371.46   34.10
  -9   1   2  317.07   28.50
  -8  -1   2  234.78   25.10
  -8  -1   2  228.18   21.40
  -8   1   2  258.97   26.60
  -8   1   2  188.78   20.60
  -7  -1   2   28.20    8.30
  -7  -1   2   23.30    9.90
  -7   1   2   20.90   11.30
  -7   1   2   26.80    9.20
   6  -1  -2  -12.50    4.70
  -6  -1   2   -2.30    5.00
  -6  -1   2   -1.90    6.10
  -6   1   2    4.60    6.70
  -6   1   2    1.10    5.00
   6   1  -2    4.80    5.30
   5  -1  -2   85.39    9.90
  -5  -1   2   81.59    9.90
  -5  -1   2   78.99   14.00
  -5   1   2   83.39   12.30
   5   1  -2   94.89    9.30
  -5   1   2  107.79   14.20
  -4  -1   2   29.70    5.70
   4  -1  -2   31.70    6.10
   4  -1  -2   28.50    8.10
  -4  -1   2   24.00    7.90
  -4   1   2   31.50    7.10
   4   1  -2   37.90    5.90
  -4   1   2   19.50    7.50
  -3  -1   2  871.81   41.90
   3  -1  -2  861.31   35.60
   3  -1  -2  822.82   40.40
  -3  -1   2  774.32   33.90
  -3   1   2  800.52   35.80
   3   1  -2  864.31   33.70
  -3   1   2  861.81   42.30
  -2  -1   2   -2.40    1.50
   2  -1  -2    4.60    2.60
  -2  -1   2   -2.30    4.20
   2  -1  -2   -0.20    4.10
   2   1  -2   -3.70    3.40
  -2   1   2    1.90    5.00
  -2   1   2    4.40    2.60
   1  -1  -2    3.40    1.40
  -1  -1   2    8.00    4.50
   1  -1  -2   -0.90    3.30
   1   1  -2    0.10    4.10
  -1   1   2    7.10    3.80
  -1   1   2    1.40    1.30
   0  -1   2 2766.92   96.69
   0  -1  -2 2706.73   96.99
   0  -1   2 2754.42  100.59
   0  -1  -2 2770.82  101.49
   0  -1   2 2700.43  100.19
   0   1  -2 2797.92   96.99
   0   1   2 2611.84  101.29
   0   1   2 2507.65   96.79
   0   1  -2 2827.12  100.69
  -1  -1  -2  206.98   13.70
   1  -1   2  193.28   13.20
  -1  -1  -2  169.98   11.20
   1  -1   2  191.58   10.70
  -1  -1  -2  188.98   10.30
   1  -1   2  180.78   11.50
  -1   1  -2  195.68   11.20
   1   1   2  179.48   10.20
   1   1   2  200.18   11.60
   1   1   2  185.78   13.30
  -1   1  -2  196.98   11.60
  -1   1  -2  186.48   12.60
   2  -1   2 2613.14  103.89
   2  -1   2 2677.63  103.69
  -2  -1  -2 2953.50  107.39
  -2  -1  -2 2874.31  105.39
  -2  -1  -2 2848.01  103.69
   2  -1   2 2783.92  107.09
   2   1   2 2738.53  106.99
  -2   1  -2 2967.60  104.59
   2   1   2 2670.43  102.89
  -2   1  -2 2986.50  105.19
   2   1   2 2696.93  104.49
  -2   1  -2 2721.53  106.59
   3  -1   2  211.28   14.20
   3  -1   2  198.98   14.50
  -3  -1  -2  208.08   14.30
  -3  -1  -2  227.38   16.80
   3  -1   2  220.58   16.70
  -3  -1  -2  221.48   15.60
   3   1   2  195.18   15.30
  -3   1  -2  218.08   15.30
  -3   1  -2  233.58   17.10
   3   1   2  227.48   14.00
  -3   1  -2  212.08   14.40
   3   1   2  228.68   15.40
  -4  -1  -2   62.09    9.50
  -4  -1  -2   54.69   10.40
   4  -1   2   59.59    9.70
   4  -1   2   52.39   10.00
  -4  -1  -2   61.89   10.50
   4   1   2   67.29    9.30
  -4   1  -2   45.20    8.40
  -4   1  -2   54.49    9.80
  -4   1  -2   48.40   11.00
  -5  -1  -2   29.30    7.70
  -5  -1  -2   15.30    7.80
   5  -1   2   -5.50    6.20
  -5  -1  -2   10.70    8.10
  -5   1  -2   24.60   10.30
   5   1   2    3.00    6.40
  -5   1  -2   13.20    6.30
  -5   1  -2   14.30    7.50
  -6  -1  -2  406.66   29.80
  -6  -1  -2  441.16   29.10
  -6   1  -2  457.05   30.80
  -6   1  -2  476.55   29.90
  -7  -1  -2   32.20   11.30
  -7   1  -2   32.90   10.90
  -8  -1  -2  485.65   34.50
  -8   1  -2  459.85   35.40
  -9  -1  -2   15.30    9.60
  -9   1  -2   -3.70   10.20
 -10  -1  -2  247.08   28.00
 -10   1  -2  243.28   28.40
 -11  -1  -2   87.69   21.20
 -11   1  -2  124.29   24.50
 -12  -1  -2   66.79   20.40
 -12   1  -2   68.89   22.40
 -13  -1  -2    0.50   13.00
 -13   1  -2   19.40   14.10
 -14  -1  -2   13.40   17.00
 -14   1  -2  -19.60   14.90
 -15  -1  -2    1.20   18.10
 -15   1  -2   -4.80   20.50
 -16  -1  -2   39.50   25.30
 -16   1  -2   25.80   25.40
 -16   1  -2    6.80   20.80
 -17  -1  -2   39.60   28.50
 -17  -1  -2  -31.60   24.90
 -17   1  -2   27.40   25.30
 -17   1  -2  -26.30   27.50
 -17  -2   2   -2.80   25.90
 -17  -2   2   -8.60   29.90
 -17   2   2   10.10   30.40
 -17   2   2   -8.20   22.90
 -16  -2   2   27.20   21.20
 -16  -2   2   33.90   27.50
 -16   2   2   27.50   27.80
 -16   2   2   40.10   24.40
 -15  -2   2  -10.30   21.70
 -15  -2   2   60.79   21.70
 -15   2   2   36.70   20.90
 -14  -2   2   45.70   17.40
 -14  -2   2  -13.60   19.10
 -14   2   2   -7.30   18.60
 -14   2   2  -22.50   16.20
 -13  -2   2   20.90   16.50
 -13   2   2   22.80   16.20
 -13   2   2   -0.90   17.10
 -12  -2   2  220.78   35.20
 -12  -2   2  302.37   33.70
 -12   2   2  328.47   35.80
 -12   2   2  194.08   33.80
 -11  -2   2   12.20   13.60
 -11  -2   2   21.60   13.60
 -11   2   2   28.00   14.10
 -11   2   2   34.50   18.40
 -10  -2   2   28.80   13.50
 -10   2   2   35.70   13.00
 -10   2   2   47.00   16.60
  -9  -2   2  179.88   20.60
  -9   2   2  185.58   29.20
  -9   2   2  189.88   22.70
  -8  -2   2    8.90    7.60
  -8   2   2   17.90   11.80
  -8   2   2    3.60    7.80
  -7  -2   2  202.98   18.30
  -7   2   2  218.18   24.00
  -7   2   2  230.68   21.90
   6  -2  -2   89.39   13.50
  -6  -2   2   92.09   13.10
   6   2  -2   94.79   10.20
  -6   2   2   97.39   17.20
  -6   2   2   91.39   14.00
  -5  -2   2  256.57   17.40
   5  -2  -2  252.07   18.00
  -5   2   2  268.67   19.50
  -5   2   2  276.37   23.90
   5   2  -2  285.47   16.40
  -4  -2   2  400.56   20.60
   4  -2  -2  423.46   26.00
   4  -2  -2  394.66   22.80
   4   2  -2  432.46   20.10
  -4   2   2  389.76   23.10
  -4   2   2  402.56   27.30
   3  -2  -2  775.92   39.30
   3  -2  -2  793.22   35.10
  -3  -2   2  785.02   32.40
  -3  -2   2  807.02   39.80
  -3   2   2  813.72   40.10
   3   2  -2  808.42   31.80
  -3   2   2  761.92   34.90
   2  -2  -2 3795.02  132.09
  -2  -2   2 3785.72  138.39
  -2  -2   2 3524.65  128.99
   2  -2  -2 3525.55  137.29
  -2   2   2 3469.75  131.19
  -2   2   2 3744.63  137.09
  -1  -2   2  139.39    6.40
  -1  -2   2  146.59   12.30
   1  -2  -2  147.09    8.00
   1  -2  -2  138.29   11.20
   1   2  -2  147.99   11.70
   1   2  -2  143.79    6.40
  -1   2   2  127.99    7.80
  -1   2   2  149.09   11.60
   0  -2   2  894.41   37.20
   0  -2  -2  900.21   33.70
   0  -2   2  873.51   33.60
   0  -2  -2  828.82   37.40
   0  -2   2  830.72   35.70
   0   2   2  882.71   37.90
   0   2   2  791.42   33.40
   0   2  -2  878.41   36.30
   0   2  -2  864.61   33.20
   1  -2   2 1155.78   47.10
  -1  -2  -2 1154.38   51.49
  -1  -2  -2 1201.68   47.30
   1  -2   2 1342.57   52.59
  -1  -2  -2 1165.98   47.00
  -1  -2  -2 1266.37   47.60
   1  -2   2 1227.38   48.60
  -1   2  -2 1202.58   48.70
   1   2   2 1277.47   47.20
  -1   2  -2 1268.87   51.69
   1   2   2 1230.48   52.09
  -1   2  -2 1269.17   47.40
  -2  -2  -2 3201.38  117.19
   2  -2   2 2944.41  111.19
  -2  -2  -2 2975.40  111.89
   2  -2   2 3014.20  113.29
   2  -2   2 3058.19  116.89
  -2  -2  -2 2996.50  112.49
   2   2   2 3044.50  116.79
   2   2   2 2901.01  111.59
  -2   2  -2 2958.60  116.29
  -2   2  -2 3137.89  111.39
   2   2   2 3112.99  112.39
  -2   2  -2 3058.49  114.29
  -3  -2  -2 1658.83   67.99
  -3  -2  -2 1765.12   71.69
   3  -2   2 1687.23   68.19
   3  -2   2 1582.64   70.39
  -3  -2  -2 1654.63   66.79
   3   2   2 1689.73   66.19
  -3   2  -2 1709.63   66.19
  -3   2  -2 1664.13   69.39
   3   2   2 1628.04   70.29
  -3   2  -2 1725.13   71.69
  -4  -2  -2  233.38   18.80
   4  -2   2  181.88   17.00
   4  -2   2  224.48   17.00
  -4  -2  -2  213.18   15.80
  -4  -2  -2  238.68   17.40
  -4   2  -2  187.88   18.10
   4   2   2  231.18   15.90
  -4   2  -2  205.78   17.40
  -4   2  -2  219.18   15.80
   5  -2   2   22.20    8.40
  -5  -2  -2   13.90    8.30
  -5  -2  -2   17.70    9.20
  -5  -2  -2   21.40    6.70
  -5   2  -2   10.50    7.70
  -5   2  -2    9.30    6.20
  -6  -2  -2   47.60   10.90
  -6   2  -2   57.09   11.30
  -6   2  -2   64.49   13.10
  -7  -2  -2   -6.30    5.70
  -7   2  -2    4.20    8.80
  -7   2  -2   -2.70    6.10
  -8  -2  -2   46.30   12.30
  -8   2  -2   72.19   15.40
  -9  -2  -2    7.40    8.60
  -9   2  -2   -7.40    8.00
 -10  -2  -2  419.56   35.60
 -10   2  -2  418.46   37.50
 -11  -2  -2   10.10   12.10
 -11   2  -2    1.90   11.90
 -12  -2  -2   36.40   16.00
 -12   2  -2    0.70   13.00
 -13  -2  -2   -0.40   13.50
 -13   2  -2   15.50   15.50
 -14  -2  -2   45.40   19.20
 -14   2  -2   70.29   23.90
 -15  -2  -2   11.90   23.30
 -15   2  -2    7.60   18.80
 -15   2  -2   -1.70   20.70
 -16  -2  -2   26.90   25.60
 -16   2  -2   31.10   24.20
 -17  -2  -2   60.59   31.20
 -17   2  -2   71.59   31.00
 -17   2  -2  117.09   34.50
 -17  -3   2   39.60   32.70
 -17  -3   2   23.20   25.70
 -17   3   2    8.50   25.00
 -17   3   2    3.50   32.70
 -16  -3   2   15.90   26.20
 -16  -3   2   -7.30   20.40
 -16   3   2  -13.30   26.50
 -16   3   2    5.70   20.00
 -15  -3   2    5.80   20.30
 -15  -3   2   19.50   18.90
 -15   3   2  -14.30   15.30
 -15   3   2  -13.40   19.10
 -14  -3   2   24.40   19.30
 -14  -3   2   10.80   16.00
 -14   3   2    0.80   14.50
 -14   3   2  -45.10   19.40
 -13  -3   2  122.79   28.10
 -13  -3   2  136.09   26.90
 -13   3   2  117.79   27.30
 -13   3   2  170.68   34.60
 -12  -3   2   69.99   23.50
 -12  -3   2  118.29   23.80
 -12   3   2  104.59   25.00
 -12   3   2  154.78   30.20
 -11  -3   2   43.00   14.50
 -11   3   2   82.39   19.60
 -11   3   2   53.09   20.30
 -10  -3   2  196.28   22.70
 -10   3   2  155.28   25.70
 -10   3   2  167.38   28.50
  -9  -3   2   30.80   11.30
  -9   3   2   20.00   10.30
  -9   3   2    4.60   12.10
  -8  -3   2  149.19   17.50
  -8   3   2  153.38   23.70
  -8   3   2  190.48   21.20
  -7  -3   2  113.09   13.70
  -7   3   2  171.78   19.20
  -7   3   2  176.08   21.00
  -6  -3   2  342.07   22.70
   6  -3  -2  350.96   24.40
  -6   3   2  343.27   28.60
  -6   3   2  341.97   26.40
   6   3  -2  428.96   22.70
  -5  -3   2    7.60    4.10
   5  -3  -2   11.40    6.20
   5  -3  -2   12.00    7.40
  -5   3   2   16.20    8.60
   5   3  -2   27.90    6.10
  -5   3   2   17.30    6.90
   4  -3  -2  437.96   27.40
  -4  -3   2  427.56   21.70
   4  -3  -2  483.85   25.70
   4   3  -2  449.36   21.10
  -4   3   2  393.16   24.40
  -4   3   2  413.96   27.60
   3  -3  -2  244.28   18.80
  -3  -3   2  256.67   13.60
   3  -3  -2  282.47   17.20
  -3   3   2  238.88   15.50
   3   3  -2  269.47   13.50
  -3   3   2  315.17   19.80
   2  -3  -2 2382.76   96.49
  -2  -3   2 2451.05   89.99
  -2  -3   2 2449.85   90.09
   2  -3  -2 2569.44   93.19
  -2  -3   2 2628.24   98.29
  -2   3   2 2541.05   96.79
  -2   3   2 2440.96   92.29
  -1  -3   2 5711.93  199.78
   1  -3  -2 5171.78  198.48
   1  -3  -2 5624.44  194.38
  -1  -3   2 5291.67  192.48
   1   3  -2 5467.35  192.48
  -1   3   2 5368.36  198.68
  -1   3   2 5633.64  194.68
   0  -3   2  108.99    9.10
   0  -3  -2  100.59    7.10
   0  -3   2   98.39    9.60
   0  -3   2   98.09    7.30
   0  -3  -2   96.99    9.80
   0   3  -2   99.09    6.80
   0   3  -2   97.19    8.50
   0   3   2   89.39    9.70
   0   3   2   91.59    7.10
   1  -3   2   69.69    5.80
   1  -3   2   81.89    9.60
  -1  -3  -2   91.99    7.30
  -1  -3  -2   89.49    6.10
  -1  -3  -2   73.79    9.50
   1  -3   2   81.39    8.00
  -1   3  -2   92.29    9.70
   1   3   2  101.19    7.50
  -1   3  -2   81.29    6.50
  -1   3  -2   85.39    8.00
   1   3   2   96.19   10.20
  -2  -3  -2   49.90    6.00
   2  -3   2   40.60    7.40
   2  -3   2   34.50    4.50
  -2  -3  -2   35.10    5.80
   2  -3   2   44.60    8.90
  -2  -3  -2   36.60    8.20
  -2   3  -2   42.60    8.30
   2   3   2   31.00    7.10
  -2   3  -2   38.80    6.90
  -2   3  -2   39.10    4.50
   3  -3   2  313.47   22.00
  -3  -3  -2  311.77   18.60
  -3  -3  -2  299.97   18.00
  -3  -3  -2  339.67   22.70
   3  -3   2  330.97   20.30
  -3   3  -2  323.87   22.10
  -3   3  -2  290.27   20.10
   3   3   2  289.57   17.50
   3   3   2  308.07   21.40
  -3   3  -2  321.47   16.70
   4  -3   2    7.40    5.50
  -4  -3  -2   12.30    6.70
  -4  -3  -2   -2.20    4.50
   4  -3   2   11.30    5.60
  -4  -3  -2    5.80    3.70
  -4   3  -2    8.20    6.80
  -4   3  -2    2.10    3.90
  -4   3  -2    1.40    4.70
   4   3   2    7.40    4.20
  -5  -3  -2   30.90   10.10
   5  -3   2   13.60    7.90
  -5  -3  -2   28.60    8.50
  -5  -3  -2   13.40    6.00
  -5   3  -2   11.50    7.20
  -5   3  -2   14.60    6.60
  -6  -3  -2  300.57   23.10
  -6   3  -2  360.66   23.40
  -6   3  -2  324.57   26.20
  -7  -3  -2   39.60   11.20
  -7   3  -2   57.89   14.20
  -7   3  -2   58.79   12.40
  -8  -3  -2   56.59   13.50
  -8   3  -2   38.60   13.70
  -9  -3  -2    6.20    8.70
  -9   3  -2    4.50    9.70
 -10  -3  -2    9.70    9.00
 -10   3  -2   23.00   13.00
 -11  -3  -2   30.00   14.60
 -11   3  -2   33.80   15.00
 -12  -3  -2    4.80   12.20
 -12   3  -2   12.10   12.80
 -13  -3  -2   15.00   15.10
 -13   3  -2  -10.40   13.00
 -14  -3  -2  -21.10   15.30
 -14   3  -2   11.10   16.10
 -14   3  -2   -2.00   18.60
 -15  -3  -2   -8.00   17.90
 -15   3  -2   32.60   24.90
 -15   3  -2   32.80   25.30
 -16  -3  -2  -20.50   19.40
 -16   3  -2   -4.70   25.70
 -16   3  -2   -2.60   21.30
 -17  -3  -2   45.50   27.00
 -17   3  -2  -12.30   24.40
 -17   3  -2    9.70   31.70
 -17  -4   2  -31.80   25.20
 -17  -4   2   16.20   24.50
 -17   4   2   14.90   33.80
 -17   4   2    7.90   24.10
 -16  -4   2   32.30   23.50
 -16  -4   2  102.09   36.00
 -16   4   2   60.49   28.50
 -16   4   2   91.59   36.40
 -15  -4   2  -22.40   19.40
 -15  -4   2   12.80   16.20
 -15   4   2   -4.30   25.30
 -15   4   2  -16.00   18.80
 -14  -4   2    4.20   16.20
 -14  -4   2  -15.40   16.60
 -14   4   2   -1.20   19.30
 -14   4   2  -15.00   15.40
 -13  -4   2   13.00   15.40
 -13  -4   2    4.60   14.30
 -13   4   2   -8.40   20.40
 -13   4   2  -14.40   15.20
 -12  -4   2   30.60   14.70
 -12   4   2   12.40   16.50
 -12   4   2  -30.20   16.50
 -11  -4   2   -3.50    9.20
 -11   4   2   -5.30   13.80
 -11   4   2   -3.50   10.00
 -10  -4   2   73.49   16.40
 -10   4   2   52.69   16.10
 -10   4   2   26.70   15.60
  -9  -4   2   72.09   15.40
  -9   4   2   61.69   16.60
  -9   4   2   78.79   18.00
  -8  -4   2    3.20    6.90
  -8   4   2   -0.30   10.30
  -8   4   2    0.90    7.50
  -7  -4   2   42.80    9.60
  -7   4   2   47.50   14.80
  -7   4   2   42.00   11.50
  -6  -4   2  992.80   45.00
  -6   4   2  985.90   52.79
  -6   4   2  884.31   47.80
   6   4  -2  902.41   42.10
   5  -4  -2   19.10    7.80
   5  -4  -2   10.30    7.50
  -5  -4   2    7.90    4.40
   5   4  -2    1.20    4.40
  -5   4   2    2.50    5.90
   4  -4  -2  554.04   29.30
  -4  -4   2  523.95   24.90
   4  -4  -2  516.85   31.00
  -4   4   2  450.15   27.20
  -4   4   2  523.65   30.90
   4   4  -2  520.35   24.30
   3  -4  -2 3032.70  107.69
  -3  -4   2 2825.02  102.49
  -3  -4   2 2662.13  101.99
   3  -4  -2 2604.14  109.09
  -3   4   2 2787.12  108.69
   2  -4  -2 1197.78   47.60
   2  -4  -2 1116.59   50.09
  -2  -4   2 1173.38   44.80
  -2   4   2 1224.18   50.49
   2   4  -2 1195.88   44.80
  -2   4   2 1045.90   46.30
   1  -4  -2  226.58   15.90
  -1  -4   2  247.28   15.90
  -1  -4   2  236.38   11.90
   1  -4  -2  251.47   13.30
   1   4  -2  248.68   12.00
  -1   4   2  233.08   13.20
  -1   4   2  233.38   15.90
   0  -4   2  310.27   18.90
   0  -4   2  286.47   16.70
   0  -4  -2  297.97   18.80
   0  -4   2  304.87   15.70
   0  -4  -2  318.17   15.60
   0   4   2  292.77   15.70
   0   4  -2  301.57   14.80
   0   4   2  308.37   19.10
  -1  -4  -2 5749.92  208.38
  -1  -4  -2 5895.81  202.78
   1  -4   2 5877.91  208.38
   1  -4   2 5430.56  203.78
  -1  -4  -2 5646.94  198.38
   1  -4   2 5366.16  199.08
  -1   4  -2 5799.22  207.18
  -1   4  -2 5570.54  203.08
   1   4   2 5424.16  202.58
   1   4   2 5573.54  207.98
  -1   4  -2 5702.43  199.88
   2  -4   2   60.29    4.60
  -2  -4  -2   48.40    6.10
  -2  -4  -2   63.19    7.10
   2  -4   2   66.19   11.10
   2  -4   2   63.99    9.60
  -2  -4  -2   61.39   10.30
  -2  -4  -2   64.29    7.00
  -2   4  -2   71.59    8.50
  -2   4  -2   56.29    4.50
  -2   4  -2   72.89   11.30
   2   4   2   83.69   10.40
  -3  -4  -2  587.74   33.80
   3  -4   2  598.34   31.60
   3  -4   2  594.94   34.00
  -3  -4  -2  591.74   29.10
  -3   4  -2  606.74   32.50
   3   4   2  575.94   28.60
   3   4   2  610.74   33.80
  -3   4  -2  566.84   33.10
  -3   4  -2  582.54   25.20
   4  -4   2   -2.60    5.70
   4  -4   2    7.00    5.80
  -4  -4  -2    5.50    3.80
  -4  -4  -2   -1.60    6.60
  -4   4  -2   15.50    7.90
  -4   4  -2    9.20    5.70
   4   4   2    1.00    4.50
  -4   4  -2   16.70    4.70
  -5  -4  -2   15.80    6.40
   5  -4   2   19.00    9.20
  -5   4  -2   34.20    7.30
  -5   4  -2   30.20    9.70
  -6  -4  -2  262.27   21.10
   6  -4   2  226.48   22.60
  -6   4  -2  245.48   23.70
  -6   4  -2  249.68   19.10
  -7  -4  -2   -4.50    4.90
  -7   4  -2   -3.70    7.20
  -7   4  -2   -5.40    5.80
  -8  -4  -2   12.30    7.70
  -8   4  -2   25.50   10.70
  -8   4  -2   27.10   12.30
  -9  -4  -2    3.00    9.20
  -9   4  -2   18.70    9.30
 -10  -4  -2    2.20    9.30
 -11  -4  -2  -11.70    9.30
 -11   4  -2    5.30   12.50
 -12  -4  -2   24.50   13.60
 -12   4  -2   31.30   17.70
 -13  -4  -2   44.60   19.50
 -13   4  -2   42.60   17.70
 -13   4  -2   68.49   22.70
 -14  -4  -2   21.80   20.10
 -14   4  -2   21.20   21.50
 -14   4  -2   20.90   18.80
 -15  -4  -2   -3.10   18.10
 -15   4  -2   34.40   21.40
 -15   4  -2  -12.30   18.60
 -16  -4  -2    8.00   22.00
 -16   4  -2   29.90   27.50
 -16   4  -2   16.80   26.00
 -17  -4  -2   25.20   27.20
 -17   4  -2   20.20   25.80
 -17  -5   2    7.90   21.60
 -17  -5   2  -22.90   24.70
 -17   5   2   49.20   34.60
 -17   5   2   24.50   24.10
 -16  -5   2   -9.00   24.60
 -16  -5   2  -40.30   18.80
 -16   5   2   16.30   20.00
 -16   5   2   33.20   29.60
 -15  -5   2   65.99   20.80
 -15  -5   2  -18.90   20.60
 -15   5   2   49.00   28.10
 -15   5   2   19.10   17.60
 -14  -5   2   19.50   19.20
 -14  -5   2   58.79   21.30
 -14   5   2   33.60   19.80
 -14   5   2   15.00   25.30
 -13  -5   2   -5.00   14.50
 -13   5   2   18.10   13.90
 -13   5   2    6.80   18.30
 -12  -5   2  189.38   29.00
 -12   5   2  254.17   40.60
 -12   5   2  285.67   34.30
 -11  -5   2   10.90   11.60
 -11   5   2   25.10   12.90
 -11   5   2   26.80   17.80
 -10  -5   2   34.60   13.20
 -10   5   2   54.79   15.70
 -10   5   2   18.20   14.60
  -9  -5   2   54.09   13.00
  -9   5   2   69.49   17.90
  -9   5   2   65.09   19.00
  -8  -5   2   41.30   10.40
  -8   5   2   39.60   15.40
  -8   5   2   53.59   13.60
  -7  -5   2  134.09   14.50
  -7   5   2  187.18   21.20
  -7   5   2  133.39   20.00
  -6  -5   2   38.80    9.00
  -6   5   2   58.99   13.70
  -6   5   2   35.60    9.20
   6   5  -2   42.40    8.10
  -5  -5   2  198.68   15.00
   5  -5  -2  232.08   20.00
   5  -5  -2  232.38   20.50
  -5   5   2  203.38   17.80
   5   5  -2  211.28   14.60
  -5   5   2  253.27   21.40
  -4  -5   2 1439.26   57.99
   4  -5  -2 1451.95   65.09
   4  -5  -2 1543.05   63.79
  -4  -5   2 1417.16   57.49
  -4   5   2 1314.07   61.09
  -4   5   2 1486.55   64.09
  -3  -5   2 1477.55   59.29
  -3  -5   2 1505.95   59.39
   3  -5  -2 1458.55   65.19
   3  -5  -2 1626.74   64.19
  -3   5   2 1519.95   63.99
  -3   5   2 1561.54   62.79
  -3   5   2 1521.45   62.29
   2  -5  -2 1344.87   58.99
   2  -5  -2 1450.75   56.99
  -2  -5   2 1360.56   53.99
  -2   5   2 1391.76   58.69
   2   5  -2 1399.86   54.19
  -2   5   2 1388.36   56.19
  -2   5   2 1453.25   55.69
   1  -5  -2 1891.01   71.39
  -1  -5   2 1817.42   69.79
   1  -5  -2 1884.91   75.29
  -1   5   2 1864.21   71.69
  -1   5   2 1865.21   75.09
   1   5  -2 1823.42   69.59
  -1   5   2 1886.41   68.69
   0  -5   2   85.49    9.70
   0  -5   2   78.39    7.90
   0  -5  -2   85.89    7.60
   0  -5   2   85.99    7.90
   0  -5  -2   99.19   10.60
   0   5   2   98.59   10.30
   0   5  -2   81.49    7.00
   0   5   2   85.79    7.80
  -1  -5  -2 1073.59   48.80
   1  -5   2 1029.10   44.90
  -1  -5  -2 1051.59   43.30
   1  -5   2 1052.29   48.10
   1  -5   2  966.30   39.80
  -1   5  -2 1018.60   43.40
   1   5   2 1049.89   48.40
  -1   5  -2 1035.90   47.10
   1   5   2 1050.49   43.70
  -2  -5  -2    6.30    6.10
   2  -5   2    5.40    4.70
   2  -5   2    2.90    4.50
  -2  -5  -2   -1.70    3.20
  -2   5  -2    4.10    4.20
   2   5   2   -0.50    4.40
  -2   5  -2    8.50    5.30
  -3  -5  -2 1129.99   48.50
   3  -5   2 1056.59   53.49
   3  -5   2 1144.79   51.89
  -3  -5  -2 1173.18   55.29
  -3  -5  -2 1110.09   47.90
  -3   5  -2 1069.39   41.50
   3   5   2 1116.99   53.89
  -3   5  -2 1104.19   51.39
  -3   5  -2 1108.89   53.29
   4  -5   2   37.80   10.60
  -4  -5  -2   31.70    7.50
   4  -5   2   52.89   11.40
  -4  -5  -2   42.20   12.60
  -4   5  -2   31.60   11.60
  -4   5  -2   44.50    6.20
  -4   5  -2   44.90   10.20
  -5  -5  -2   27.10    7.50
   5  -5   2   17.40    8.20
  -5   5  -2   26.30    6.50
  -5   5  -2   36.30   11.00
   6  -5   2   38.90   11.20
  -6  -5  -2   45.30   10.20
  -6   5  -2   49.90    9.40
  -6   5  -2   42.30   12.10
  -7  -5  -2   -5.50    5.90
  -7   5  -2   -8.80    6.90
  -7   5  -2    6.60    8.30
  -8  -5  -2   17.60    9.10
  -8   5  -2   24.10   10.80
  -8   5  -2   29.60   11.80
  -9  -5  -2   41.00   12.60
  -9   5  -2   57.49   17.40
 -10  -5  -2    0.60    8.10
 -10   5  -2  -18.20    9.90
 -11  -5  -2   11.80   11.50
 -11   5  -2    4.00   12.20
 -12  -5  -2   41.50   15.90
 -12   5  -2   36.60   16.90
 -12   5  -2   29.00   17.10
 -13  -5  -2   46.80   18.70
 -13   5  -2   37.30   20.40
 -13   5  -2   64.49   22.70
 -14  -5  -2  -13.90   14.00
 -14   5  -2  -49.00   17.50
 -14   5  -2   -6.50   19.80
 -15  -5  -2   96.89   27.00
 -15   5  -2  141.59   32.50
 -15   5  -2   58.29   27.50
 -16  -5  -2   42.50   25.90
 -16   5  -2   46.80   25.10
 -16   5  -2   25.70   30.10
 -17  -6   2   44.80   28.30
 -17  -6   2  -45.20   20.00
 -17   6   2  -34.20   30.70
 -17   6   2   12.50   23.50
 -16  -6   2    1.30   22.60
 -16  -6   2   22.20   21.60
 -16   6   2   15.30   27.50
 -16   6   2   -0.10   21.50
 -15  -6   2  -56.49   19.80
 -15  -6   2   -5.30   15.60
 -15   6   2   21.50   19.70
 -15   6   2    6.80   26.60
 -14  -6   2   20.50   15.50
 -14   6   2   39.60   24.30
 -14   6   2   -7.50   14.70
 -13  -6   2   27.00   16.50
 -13   6   2   -6.10   15.10
 -13   6   2   29.40   19.90
 -12  -6   2  160.38   25.90
 -12   6   2  108.69   22.90
 -12   6   2  107.19   27.40
 -11  -6   2    4.60    9.20
 -11   6   2   -6.10    9.50
 -11   6   2    9.50   14.00
 -10  -6   2   -5.90    7.00
 -10   6   2   14.40   10.60
 -10   6   2   12.80   14.00
  -9  -6   2  330.57   26.90
  -9   6   2  263.57   29.70
  -9   6   2  319.67   30.20
  -8  -6   2    9.10    6.60
  -8   6   2   10.90    8.00
  -8   6   2   11.50   10.00
  -7  -6   2   89.19   13.70
  -7   6   2  104.09   18.30
  -7   6   2   84.59   16.50
   6  -6  -2   76.39   14.90
  -6  -6   2   67.29   10.90
  -6   6   2   39.70   11.80
  -6   6   2   53.39   11.90
   5  -6  -2 2564.74  102.59
  -5  -6   2 2205.38   94.69
  -5  -6   2 2521.05   95.19
  -5   6   2 2407.66  100.19
  -5   6   2 2546.15  101.79
  -5   6   2 2441.96  101.19
  -4  -6   2   12.50    4.80
   4  -6  -2   -3.10    6.30
   4  -6  -2    8.60    7.10
  -4  -6   2    7.70    3.60
  -4   6   2   -1.40    4.40
  -4   6   2    5.60    4.40
  -4   6   2   20.60    7.70
   3  -6  -2   59.39   10.10
  -3  -6   2   66.19    7.50
   3  -6  -2   66.69   11.30
   3   6  -2   63.09    7.20
  -3   6   2   49.20    9.10
  -3   6   2   63.19    9.50
  -3   6   2   70.89    9.10
   2  -6  -2    9.20    4.00
   2  -6  -2    2.60    5.00
  -2  -6   2   -0.50    2.80
   2   6  -2    4.60    2.60
  -2   6   2    3.30    3.00
  -2   6   2    1.60    3.70
  -2   6   2    6.90    3.60
   1  -6  -2 1486.45   66.19
  -1  -6   2 1496.85   61.29
   1  -6  -2 1656.43   63.29
   1   6  -2 1602.24   61.39
  -1   6   2 1660.33   63.69
  -1   6   2 1586.14   66.89
  -1   6   2 1627.54   59.99
   0  -6   2  645.54   31.20
   0  -6  -2  743.43   36.60
   0  -6  -2  687.03   25.90
   0  -6  -2  767.72   32.40
   0  -6   2  661.43   34.90
   0   6   2  696.13   32.10
   0   6  -2  689.13   30.40
   0   6   2  698.93   35.90
   1  -6   2   46.50    9.00
   1  -6   2   60.19    9.20
  -1  -6  -2   76.59   12.30
  -1  -6  -2   52.09    7.90
   1  -6   2   39.70    5.30
  -1   6  -2   35.20    8.30
  -1   6  -2   47.00    7.20
   1   6   2   32.40    8.00
   1   6   2   39.50    6.90
   2  -6   2  537.45   31.50
  -2  -6  -2  512.15   31.20
  -2  -6  -2  487.65   25.80
   2  -6   2  505.35   28.60
   2   6   2  503.15   31.00
  -2   6  -2  508.65   29.70
   2   6   2  523.55   26.60
  -2   6  -2  475.15   26.80
  -3  -6  -2  632.04   32.20
   3  -6   2  730.03   37.50
  -3  -6  -2  636.14   32.00
   3  -6   2  697.03   39.10
  -3  -6  -2  647.34   38.00
  -3   6  -2  634.44   34.80
  -3   6  -2  622.84   37.40
   3   6   2  634.04   37.40
   4  -6   2   37.80   10.40
  -4  -6  -2   38.90    8.00
  -4   6  -2   39.00    5.10
  -4   6  -2   35.90   10.00
  -4   6  -2   38.30    4.90
   5  -6   2  293.77   25.50
  -5  -6  -2  309.27   21.70
  -5   6  -2  322.17   25.80
  -5   6  -2  300.87   17.20
   6  -6   2  229.28   23.10
  -6  -6  -2  184.78   17.70
  -6   6  -2  233.88   16.20
  -6   6  -2  220.98   22.80
  -7  -6  -2  281.77   23.30
  -7   6  -2  255.37   20.00
  -7   6  -2  246.18   26.10
  -8  -6  -2  187.38   20.20
  -8   6  -2  153.18   25.10
  -8   6  -2  187.58   19.70
  -9  -6  -2   -3.90    6.90
  -9   6  -2   -2.00   11.90
  -9   6  -2    3.80    8.80
  -9   6  -2    2.50    8.40
 -10  -6  -2   39.90   13.40
 -10   6  -2   42.10   15.40
 -10   6  -2   35.40   13.00
 -11  -6  -2    8.10   10.10
 -11   6  -2  -11.50   12.10
 -12  -6  -2   -0.20   11.50
 -12   6  -2    0.80   14.70
 -12   6  -2  -19.30   13.10
 -13  -6  -2   11.20   13.90
 -13   6  -2   18.60   17.20
 -13   6  -2   -6.20   15.80
 -14  -6  -2  -17.70   13.80
 -14   6  -2   -3.80   18.80
 -14   6  -2   28.00   19.50
 -15  -6  -2    9.40   19.30
 -15   6  -2   -5.10   24.70
 -15   6  -2  -10.60   17.70
 -16  -6  -2   22.00   24.00
 -16   6  -2   -3.50   29.60
 -16   6  -2   -1.80   21.70
 -17  -7   2   57.69   29.50
 -17  -7   2   49.20   30.90
 -17   7   2   78.29   35.20
 -16  -7   2    1.10   21.90
 -16  -7   2   38.10   24.10
 -16   7   2    2.00   25.30
 -16   7   2    9.00   21.50
 -15  -7   2   79.69   28.00
 -15  -7   2   47.60   23.70
 -15   7   2   78.09   26.10
 -15   7   2  109.09   31.60
 -14  -7   2   18.30   18.10
 -14   7   2  -15.30   15.30
 -14   7   2   15.70   20.60
 -13  -7   2   13.20   12.60
 -13   7   2  -13.10   13.10
 -13   7   2    1.40   17.90
 -12  -7   2  -10.30   10.60
 -12   7   2    7.30   16.40
 -12   7   2   -1.40   14.10
 -11  -7   2   68.59   17.10
 -11   7   2   43.10   18.50
 -11   7   2   33.90   18.00
 -10  -7   2    0.90    7.80
 -10   7   2    0.90    9.40
 -10   7   2  -21.20   11.60
  -9  -7   2    0.70    7.00
  -9   7   2   -0.50   11.20
  -9   7   2   11.10    8.90
  -8  -7   2   52.79   12.40
  -8   7   2   25.50   11.90
  -8   7   2   42.40   13.40
  -7  -7   2  134.49   14.40
  -7   7   2  136.39   18.10
  -7   7   2  163.68   18.50
  -6  -7   2   81.99   12.30
   6  -7  -2   77.39   14.80
  -6   7   2   88.69   15.40
  -6   7   2   96.29   15.30
  -5  -7   2   39.80    9.20
  -5  -7   2   56.69    9.40
   5  -7  -2   52.89   12.50
  -5   7   2   66.59   12.70
  -5   7   2   55.89   11.40
  -5   7   2   47.40   10.50
   4  -7  -2  164.48   17.80
   4  -7  -2  194.78   20.20
  -4  -7   2  197.48   14.80
  -4  -7   2  188.08   14.10
  -4   7   2  212.08   18.20
  -4   7   2  215.28   16.80
  -4   7   2  168.98   15.70
  -3  -7   2   20.40    5.30
   3  -7  -2   34.50    8.40
   3  -7  -2   29.00    8.60
  -3   7   2   32.00    7.90
  -3   7   2   19.40    6.90
   3   7  -2   28.60    6.00
  -3   7   2   26.70    6.80
   2  -7  -2  397.26   24.90
  -2  -7   2  455.55   22.20
   2  -7  -2  426.36   24.00
  -2   7   2  414.96   23.20
  -2   7   2  403.56   24.40
   2   7  -2  416.16   21.60
  -2   7   2  418.46   22.10
  -1  -7   2 1476.15   58.49
   1  -7  -2 1493.15   63.79
   1  -7  -2 1377.86   55.89
   1  -7  -2 1485.25   60.09
  -1   7   2 1461.55   60.19
   1   7  -2 1476.15   58.29
  -1   7   2 1493.55   63.69
  -1   7   2 1468.55   56.49
   0  -7  -2   -1.60    5.50
   0  -7  -2    4.70    2.10
   0  -7  -2    2.00    3.50
   0  -7   2    3.30    4.40
   0  -7   2    6.30    3.60
   0   7   2    3.90    3.40
   0   7  -2    3.30    3.00
   0   7   2    0.20    4.90
  -1  -7  -2  198.08   18.10
   1  -7   2  170.78   11.10
   1  -7   2  183.88   16.90
   1  -7   2  203.38   15.30
  -1  -7  -2  193.88   14.00
  -1   7  -2  189.38   13.80
   1   7   2  212.18   18.10
  -1   7  -2  201.98   16.80
   1   7   2  203.28   14.80
  -2  -7  -2    8.10    4.60
   2  -7   2    8.20    6.10
   2  -7   2   15.70    7.40
  -2  -7  -2   -2.90    7.80
   2   7   2   12.50    5.10
  -2   7  -2    6.20    6.40
   2   7   2    0.70    5.10
  -2   7  -2   -0.20    3.40
  -3  -7  -2  225.88   17.00
   3  -7   2  223.38   21.10
   3  -7   2  248.08   21.00
  -3  -7  -2  222.98   25.90
   3   7   2  237.28   21.00
  -3   7  -2  202.08   20.00
  -3   7  -2  232.88   18.40
   4  -7   2  441.46   33.20
  -4  -7  -2  570.04   30.10
   5  -7   2   14.10    8.10
  -5   7  -2   12.10    4.20
  -5   7  -2    2.60    3.50
  -5   7  -2    7.90    7.50
  -6  -7  -2   29.30    9.10
   6  -7   2   21.70   10.50
  -6   7  -2   22.00    6.50
  -6   7  -2   25.10   10.20
  -6   7  -2   33.30    7.40
   7  -7   2   15.80    9.20
  -7  -7  -2    6.30    6.40
  -7   7  -2    3.00    6.40
  -7   7  -2   -4.50    6.60
  -7   7  -2   -3.60    6.90
  -8  -7  -2  132.49   19.70
  -8   7  -2  148.69   17.10
  -8   7  -2  117.19   22.40
  -8   7  -2  180.88   18.30
  -9  -7  -2   42.50   13.40
  -9   7  -2   50.79   15.60
  -9   7  -2   26.20   12.80
  -9   7  -2   32.20   12.10
 -10  -7  -2   61.49   16.00
 -10   7  -2   53.69   15.20
 -10   7  -2   70.59   20.00
 -11  -7  -2  310.77   32.60
 -11   7  -2  286.87   34.30
 -11   7  -2  288.27   32.10
 -12  -7  -2   11.50   12.10
 -12   7  -2   16.40   14.10
 -12   7  -2   28.50   16.90
 -13  -7  -2   53.09   17.50
 -13   7  -2   22.50   18.50
 -13   7  -2   33.50   18.10
 -14  -7  -2   73.29   22.80
 -14   7  -2   59.79   22.40
 -14   7  -2   74.49   25.70
 -15  -7  -2   18.70   18.40
 -15   7  -2   -5.80   25.20
 -15   7  -2   11.40   19.20
 -16  -7  -2   49.50   24.50
 -16   7  -2  -64.39   28.50
 -16   7  -2   -0.50   25.80
 -17  -8   2    7.80   23.50
 -17  -8   2   -3.10   29.00
 -17   8   2   25.10   27.20
 -17   8   2   12.40   34.00
 -16  -8   2   27.20   23.60
 -16  -8   2   10.30   28.10
 -16   8   2   22.80   21.70
 -16   8   2  -29.00   26.00
 -15  -8   2   -2.10   15.70
 -15   8   2  -15.30   26.40
 -15   8   2    0.30   19.40
 -14  -8   2   26.80   17.00
 -14   8   2   20.00   16.40
 -14   8   2   19.90   21.40
 -13  -8   2   18.20   14.50
 -13   8   2   16.30   18.80
 -13   8   2   19.30   16.60
 -12  -8   2   39.40   15.60
 -12   8   2    4.60   18.30
 -12   8   2   40.90   15.90
 -11  -8   2   65.59   16.80
 -11   8   2   53.79   19.50
 -11   8   2   73.59   19.00
 -10  -8   2   -4.70    8.00
 -10   8   2    6.80   11.40
 -10   8   2  -32.90   11.80
  -9  -8   2   79.29   15.60
  -9   8   2   93.89   19.80
  -9   8   2   45.10   15.20
  -8  -8   2  199.08   19.20
  -8   8   2  190.48   22.30
  -8   8   2  194.68   22.30
  -7  -8   2   -3.60    4.80
  -7   8   2   -5.20    6.40
  -7   8   2   -7.60    6.70
  -6  -8   2  195.58   16.90
   6  -8  -2  237.28   22.80
  -6   8   2  221.78   20.60
  -6   8   2  251.07   21.80
   5  -8  -2  580.44   35.40
  -5  -8   2  566.04   30.60
  -5   8   2  567.44   32.50
  -5   8   2  553.94   33.50
  -5   8   2  601.14   36.60
   4  -8  -2   30.60   10.50
  -4  -8   2   31.80    7.50
  -4   8   2   41.70    8.90
  -4   8   2   26.50    9.40
  -4   8   2   24.70    7.30
  -3  -8   2  221.88   15.60
   3  -8  -2  229.98   21.20
   3  -8  -2  202.48   17.70
  -3   8   2  210.48   16.40
   3   8  -2  230.38   15.40
  -3   8   2  189.68   16.80
  -3   8   2  199.28   16.70
  -2  -8   2   93.19    9.80
   2  -8  -2  101.39   14.00
   2  -8  -2   74.09   10.90
   2   8  -2   78.69    9.00
  -2   8   2   83.19   11.10
  -2   8   2   81.79   11.00
  -2   8   2   75.39    9.40
  -1  -8   2   57.69    8.60
   1  -8  -2   69.49   10.10
   1  -8  -2   47.70   11.00
   1  -8  -2   52.89    6.20
   1   8  -2   50.69    8.00
  -1   8   2   72.79    8.70
  -1   8   2   45.10    6.70
  -1   8   2   38.90    8.80
   0  -8   2  259.77   17.40
   0  -8  -2  215.68   12.40
   0  -8  -2  244.78   16.60
   0  -8   2  225.98   19.00
   0  -8  -2  307.17   22.70
   0   8   2  276.57   17.70
   0   8   2  231.38   19.20
   0   8  -2  244.48   15.60
  -1  -8  -2  534.35   28.90
   1  -8   2  622.34   32.50
  -1  -8  -2  626.84   36.00
   1  -8   2  557.44   33.90
   1  -8   2  536.25   25.00
   1   8   2  593.94   30.50
   1   8   2  569.84   34.20
  -1   8  -2  603.74   33.20
  -1   8  -2  607.84   29.60
   2  -8   2  990.00   48.00
  -2  -8  -2  962.00   50.59
   2  -8   2 1003.70   50.69
  -2   8  -2  895.81   43.70
   2   8   2  933.21   49.40
  -2   8  -2  930.71   47.80
   2   8   2  959.10   44.50
   3  -8   2  418.36   31.20
   3   8   2  454.95   31.00
  -3   8  -2  466.25   27.60
   3   8   2  350.56   24.00
   4  -8   2  292.97   26.00
  -4  -8  -2  276.37   20.20
  -4   8  -2  308.67   23.40
   5  -8   2 1249.38   65.49
  -5  -8  -2 1295.77   58.19
  -5   8  -2 1247.08   62.19
  -5   8  -2 1232.88   46.00
  -5   8  -2 1181.88   46.20
  -6  -8  -2  136.99   15.70
   6  -8   2  177.18   21.80
  -6   8  -2  142.19   12.30
  -6   8  -2  140.19   11.40
  -6   8  -2  162.58   20.00
  -7  -8  -2  309.57   24.90
   7  -8   2  302.97   29.90
  -7   8  -2  325.27   30.30
  -7   8  -2  302.67   19.80
  -7   8  -2  311.57   21.60
  -8  -8  -2  164.68   19.00
  -8   8  -2  145.49   18.30
  -8   8  -2  129.59   23.90
  -8   8  -2  126.39   16.90
  -9  -8  -2    1.10    7.80
  -9   8  -2   -0.90   10.40
  -9   8  -2   11.70   10.80
  -9   8  -2   10.30   11.30
 -10  -8  -2   30.50   12.30
 -10   8  -2    1.50   11.90
 -10   8  -2   29.90   15.10
 -10   8  -2   56.49   15.70
 -11  -8  -2  141.19   24.70
 -11   8  -2  131.79   25.50
 -11   8  -2  123.69   26.20
 -12  -8  -2   22.50   13.40
 -12   8  -2   10.00   17.40
 -12   8  -2   28.10   18.80
 -13  -8  -2   13.10   15.20
 -13   8  -2   54.19   21.30
 -13   8  -2    3.40   15.90
 -14  -8  -2  -14.10   15.90
 -14   8  -2  -12.20   16.60
 -14   8  -2  -25.10   21.90
 -15  -8  -2   47.10   25.80
 -15   8  -2   61.99   28.10
 -15   8  -2   25.90   22.50
 -16  -8  -2  -34.10   20.30
 -16   8  -2   18.00   23.50
 -16   8  -2   27.90   31.90
 -16  -9   2   -3.60   19.60
 -16  -9   2   33.70   25.80
 -16   9   2   21.40   28.10
 -16   9   2    6.20   22.90
 -15  -9   2   94.89   26.60
 -15   9   2   34.60   27.80
 -15   9   2   48.50   23.50
 -14  -9   2   54.79   22.10
 -14   9   2   81.89   29.30
 -14   9   2   67.39   21.70
 -13   9   2   67.49   20.10
 -13   9   2   46.00   23.10
 -12  -9   2   20.80   13.60
 -12   9   2   25.10   16.10
 -12   9   2   64.09   20.40
 -11  -9   2   11.50    9.70
 -11   9   2   -7.30   11.70
 -10  -9   2  -16.30    6.80
 -10   9   2   21.00   12.40
 -10   9   2    2.30   11.30
  -9  -9   2   36.20   11.80
  -9   9   2   66.29   15.80
  -9   9   2   48.80   15.60
  -8  -9   2  453.85   30.60
  -8   9   2  446.36   34.10
  -8   9   2  400.96   32.20
  -7  -9   2   45.30   10.40
   7  -9  -2   28.80   12.60
  -7   9   2   28.20   10.50
  -7   9   2   20.50   10.00
  -6  -9   2   49.70   10.30
   6  -9  -2   57.89   14.10
  -6   9   2   60.69   13.00
  -6   9   2   45.70   10.50
   5  -9  -2  311.27   27.40
  -5  -9   2  347.37   22.50
  -5   9   2  372.66   24.70
  -5   9   2  417.16   27.00
  -4  -9   2  152.68   14.40
   4  -9  -2  143.79   15.90
  -4   9   2  129.99   14.10
  -4   9   2  127.89   14.10
  -4   9   2  128.79   16.10
   4   9  -2  124.39   12.60
   3  -9  -2    4.50    7.10
  -3  -9   2   12.50    6.60
  -3   9   2   15.10    6.60
   3   9  -2    8.10    4.30
  -3   9   2    3.80    6.60
  -3   9   2   13.30    5.80
  -2  -9   2  588.64   29.00
   2  -9  -2  518.35   27.90
   2  -9  -2  597.14   33.00
  -2   9   2  582.74   32.30
   2   9  -2  553.94   28.70
  -2   9   2  543.15   30.00
  -2   9   2  538.95   28.20
  -1  -9   2   30.80    9.00
   1  -9  -2   42.20    6.70
   1  -9  -2   51.19   11.00
  -1  -9   2   44.70    8.10
  -1   9   2   53.19    7.50
   1   9  -2   34.70    6.90
  -1   9   2   48.50    8.60
  -1   9   2   40.80    9.40
   0  -9  -2   13.80    4.10
   0  -9   2   14.30    6.60
   0  -9   2   12.70    7.90
   0  -9  -2   18.90    8.90
   0   9   2   31.90    8.70
   0   9  -2   11.90    5.00
   0   9   2    8.80    5.10
   1  -9   2  493.95   32.60
  -1  -9  -2  530.25   34.90
  -1  -9  -2  542.65   23.60
   1  -9   2  589.04   31.60
   1  -9   2  522.55   24.80
   1   9   2  486.55   32.40
  -1   9  -2  530.75   32.00
  -1   9  -2  529.75   28.10
   1   9   2  541.75   29.60
   2  -9   2 1851.61   67.49
   2  -9   2 1828.32   66.79
   2  -9   2 1851.61   84.09
  -2   9  -2 1877.41   81.79
  -2   9  -2 1806.22   76.39
   2   9   2 1903.11   77.59
   2   9   2 1798.82   82.49
   3  -9   2    3.90    6.90
   3   9   2    5.90    4.70
  -3   9  -2    3.10    5.00
   3   9   2    6.20    6.80
   4  -9   2   61.39   15.10
  -4  -9  -2   81.69   12.50
  -4   9  -2   95.29   14.60
  -5  -9  -2   48.80   11.30
   5  -9   2   66.59   15.50
  -5   9  -2   64.29   13.60
   6  -9   2    4.00    8.50
  -6  -9  -2    6.30    6.50
  -6   9  -2   14.40    9.30
  -6   9  -2    8.50    3.80
  -6   9  -2    5.30    3.80
  -7  -9  -2   23.40    9.90
   7  -9   2    8.90   10.70
  -7   9  -2   25.80    6.90
  -7   9  -2   26.60    7.00
  -7   9  -2   13.20    9.80
  -8  -9  -2   73.09   14.70
  -8   9  -2   57.99   17.10
  -8   9  -2  100.89   13.60
  -8   9  -2   86.59   13.90
  -9  -9  -2   62.79   15.90
  -9   9  -2   78.09   13.80
  -9   9  -2   55.49   14.60
 -10  -9  -2   47.50   14.60
 -10   9  -2   35.70   15.50
 -10   9  -2    7.80   13.40
 -10   9  -2   26.00   13.10
 -11  -9  -2   27.40   13.90
 -11   9  -2   27.80   15.80
 -11   9  -2   34.40   16.80
 -12  -9  -2  112.89   23.90
 -12   9  -2  133.59   26.90
 -12   9  -2  162.18   28.00
 -13  -9  -2   22.40   14.80
 -13   9  -2   20.70   19.20
 -13   9  -2   -3.10   16.40
 -14  -9  -2   12.90   18.80
 -14   9  -2   65.19   24.50
 -14   9  -2   21.60   19.90
 -15  -9  -2   23.70   18.00
 -15   9  -2   10.60   19.30
 -15   9  -2   17.20   25.10
 -16  -9  -2   -1.20   25.00
 -16   9  -2   31.30   24.10
 -16   9  -2    6.90   29.30
 -16 -10   2  -18.50   24.40
 -16  10   2   14.20   21.50
 -16  10   2   39.60   27.60
 -15 -10   2  -12.00   19.30
 -15  10   2  -15.50   19.40
 -15  10   2   32.50   23.30
 -14 -10   2   11.30   16.40
 -14  10   2   -6.90   21.50
 -14  10   2    7.50   17.50
 -13 -10   2   12.10   13.30
 -13  10   2  -24.20   13.10
 -13  10   2  -23.10   16.30
 -12 -10   2   73.59   18.40
 -12  10   2   99.59   22.10
 -12  10   2   74.29   20.60
 -11 -10   2   66.69   16.10
 -11  10   2   76.99   20.90
 -11  10   2   26.20   15.10
 -10 -10   2   53.49   14.90
 -10  10   2   47.50   15.60
 -10  10   2   59.99   17.20
  -9 -10   2   61.39   14.10
  -9  10   2   63.49   16.50
  -8 -10   2   41.00   12.20
  -8  10   2   49.10   12.80
  -8  10   2   39.90   12.20
  -7 -10   2  101.79   15.40
   7 -10  -2  122.09   19.10
  -7  10   2  122.79   19.10
  -7  10   2  112.59   16.80
   6 -10  -2  166.18   21.00
  -6 -10   2  115.29   16.30
  -6  10   2  129.49   15.20
  -6  10   2  162.28   17.80
  -5 -10   2   35.50    8.30
   5 -10  -2   30.90   12.10
  -5  10   2   40.80    9.70
  -5  10   2   32.90    9.50
   4 -10  -2   56.69   13.40
  -4  10   2  101.99   12.80
  -4  10   2   84.59   13.50
  -4  10   2   80.59   15.20
   4  10  -2   89.59   10.60
   3 -10  -2   -6.70    6.70
   3  10  -2    8.10    4.60
  -3  10   2    5.00    4.70
  -3  10   2    1.00    5.60
  -3  10   2    2.90    6.40
   2 -10  -2  109.09   15.50
  -2 -10   2  138.49   13.20
   2 -10  -2  120.99   11.60
  -2  10   2  109.19   13.90
   2  10  -2  135.29   12.60
  -2  10   2  127.49   13.10
  -2  10   2  116.79   12.40
   1 -10  -2  231.98   15.00
  -1 -10   2  216.38   16.80
   1 -10  -2  217.58   20.60
  -1 -10   2  215.78   19.30
   1  10  -2  214.58   15.80
  -1  10   2  212.38   14.50
  -1  10   2  227.08   19.60
  -1  10   2  224.68   17.30
   0 -10   2   33.40    7.80
   0 -10   2   21.50    9.20
   0 -10   2   36.60   10.00
   0 -10  -2   45.30   12.50
   0 -10  -2   35.60    6.20
   0  10   2   32.00    9.40
   0  10   2   30.90    7.80
   0  10  -2   34.20    7.50
  -1 -10  -2 1124.29   57.69
   1 -10   2  981.10   44.60
   1 -10   2 1096.49   55.69
  -1 -10  -2 1021.80   43.30
   1  10   2 1075.39   50.19
  -1  10  -2 1122.49   49.00
   1  10   2 1105.79   55.49
   2 -10   2   46.40    5.30
   2 -10   2   38.60    5.10
   2 -10   2   41.90   11.90
   2  10   2   53.59   10.40
  -2  10  -2   23.50    8.10
   2  10   2   22.40    9.20
   3 -10   2  217.68   23.30
  -3  10  -2  229.78   18.80
   3  10   2  215.28   18.40
  -4 -10  -2  115.29   13.30
   4 -10   2  137.99   21.90
  -4  10  -2   89.19   15.10
  -5 -10  -2   -4.80    4.40
   5 -10   2  -12.50    6.80
  -5  10  -2   -7.60    5.60
   6 -10   2   17.70    9.60
  -6 -10  -2    5.50    7.30
  -6  10  -2    3.90    7.20
   7 -10   2    0.80    8.50
  -7 -10  -2   16.60    7.70
  -7  10  -2    5.60    8.80
  -7  10  -2   11.30    4.40
  -7  10  -2    6.90    4.70
   8 -10   2  109.99   22.50
  -8 -10  -2  155.88   18.80
  -8  10  -2  140.49   13.50
  -8  10  -2  113.99   13.50
  -8  10  -2  112.99   22.50
  -9 -10  -2   77.09   17.10
  -9  10  -2  119.19   24.80
  -9  10  -2   86.59   13.70
  -9  10  -2  101.29   15.30
 -10 -10  -2   84.69   20.30
 -10  10  -2  111.89   18.00
 -10  10  -2   90.99   17.10
 -10  10  -2  125.69   24.30
 -11 -10  -2  253.77   28.30
 -11  10  -2  211.38   26.50
 -11  10  -2  224.28   35.40
 -11  10  -2  205.68   26.20
 -12 -10  -2    9.50   13.60
 -12  10  -2   27.80   18.00
 -12  10  -2   20.50   15.00
 -13 -10  -2   47.90   19.80
 -13  10  -2   63.59   20.00
 -13  10  -2   66.09   23.50
 -14 -10  -2    5.30   14.80
 -14  10  -2  -18.10   21.70
 -14  10  -2    3.60   21.00
 -15 -10  -2   64.29   25.30
 -15  10  -2   15.20   20.60
 -16 -10  -2   27.20   25.30
 -16  10  -2   -2.00   26.60
 -16  10  -2  -52.89   28.50
 -16 -11   2  -16.50   22.60
 -16  11   2   -5.80   18.80
 -16  11   2    2.70   26.00
 -15 -11   2  -12.60   17.80
 -15  11   2  -32.50   16.10
 -15  11   2   14.40   23.30
 -14 -11   2   46.40   19.40
 -14  11   2   42.80   23.00
 -14  11   2   39.90   19.30
 -13 -11   2   14.40   13.20
 -13  11   2    8.20   13.70
 -13  11   2   15.50   18.80
 -12 -11   2  -11.30   12.10
 -12  11   2   24.10   14.20
 -12  11   2   10.70   15.30
 -11 -11   2   12.20   10.20
 -11  11   2   10.20   11.50
 -11  11   2   -9.20   13.30
 -10 -11   2   15.40   10.20
 -10  11   2    6.40   11.50
 -10  11   2   -6.40    9.70
  -9 -11   2   11.80    9.30
  -9  11   2   20.30   10.70
  -9  11   2   -6.50    9.60
  -8 -11   2   -7.50    6.80
  -8  11   2   11.80    8.40
  -8  11   2    7.70    9.40
  -7 -11   2   10.20    7.30
  -7  11   2   28.00    9.00
  -7  11   2   26.00    9.40
  -6 -11   2   -2.00    4.70
   6 -11  -2    2.90   11.40
  -6  11   2   -4.90    5.20
  -6  11   2    1.60    6.60
   5 -11  -2   21.90   12.10
  -5 -11   2   30.60    8.50
  -5  11   2   40.50   11.20
  -5  11   2   35.90    9.60
   4 -11  -2  219.88   21.00
  -4  11   2  211.28   18.60
  -4  11   2  179.98   17.70
  -4  11   2  223.08   21.50
   4  11  -2  202.88   17.30
   3 -11  -2   66.19   12.80
   3  11  -2   63.09   10.90
  -3  11   2   59.59   10.80
  -3  11   2   65.89   12.40
  -3  11   2   47.10    9.80
   2 -11  -2  213.78   20.00
   2 -11  -2  199.28   15.60
  -2  11   2  196.88   17.20
  -2  11   2  202.08   18.40
  -2  11   2  196.48   16.00
   2  11  -2  149.88   14.30
   1 -11  -2   11.70    4.90
   1 -11  -2   26.00   10.20
  -1 -11   2   -0.30    6.30
  -1 -11   2   25.70    8.00
   1  11  -2    8.20    4.90
  -1  11   2    5.60    6.10
  -1  11   2    9.40    5.50
   0 -11   2  867.71   42.80
   0 -11   2  944.01   49.40
   0 -11  -2  924.41   39.90
   0 -11  -2 1022.70   52.49
   0  11  -2  897.91   43.40
   0  11   2  907.11   45.20
   0  11   2  891.11   48.30
   1 -11   2   76.39   15.10
   1 -11   2  100.39   11.70
  -1 -11  -2  112.09   10.10
   1  11   2  116.79   15.50
  -1  11  -2  110.89   12.50
   1  11   2  102.19   12.60
   2 -11   2  149.69   10.30
   2 -11   2  150.88   18.70
   2  11   2  134.39   20.40
  -2  11  -2  166.08   15.40
   2  11   2  162.98   15.90
   3 -11   2   25.50   11.30
  -3  11  -2   34.20    9.10
   3  11   2   35.70    9.20
   4 -11   2  192.48   23.60
  -4  11  -2  143.99   16.90
   5 -11   2   -6.00    8.20
  -5 -11  -2    9.60    5.90
  -5  11  -2   -4.00    5.50
   6 -11   2  176.98   27.40
  -6 -11  -2  186.88   19.40
  -6  11  -2  228.68   23.80
   7 -11   2   23.00   14.90
  -7 -11  -2   21.60    9.30
  -7  11  -2   40.20   14.60
  -8 -11  -2  173.68   21.10
   8 -11   2  233.18   28.70
  -8  11  -2  205.28   12.90
  -8  11  -2  197.18   12.80
  -8  11  -2  183.98   28.30
  -9 -11  -2   -3.40    9.70
  -9  11  -2   28.60   12.40
  -9  11  -2    6.60    8.10
  -9  11  -2  -12.80    7.20
 -10 -11  -2  120.59   22.40
 -10  11  -2  113.09   15.80
 -10  11  -2   79.79   15.10
 -10  11  -2   85.39   23.80
 -11 -11  -2  -11.10    9.50
 -11  11  -2   12.10   14.50
 -11  11  -2    4.80   11.40
 -11  11  -2   -9.10   13.90
 -12 -11  -2   49.00   18.50
 -12  11  -2   32.60   19.50
 -12  11  -2    8.00   16.20
 -13 -11  -2   11.60   15.80
 -13  11  -2  -13.80   18.10
 -13  11  -2  -12.20   16.30
 -14 -11  -2    0.10   16.10
 -14  11  -2   -2.80   19.40
 -14  11  -2  -38.80   19.80
 -15 -11  -2    0.80   18.90
 -15  11  -2   36.30   23.80
 -15  11  -2   24.50   22.10
 -16 -12   2   25.40   24.20
 -16  12   2    1.30   26.20
 -16  12   2   41.70   25.60
 -15 -12   2   16.50   18.30
 -15  12   2  -38.50   18.70
 -15  12   2   43.90   23.90
 -14 -12   2   22.60   17.70
 -14  12   2  -19.00   16.60
 -14  12   2   -1.50   19.30
 -13 -12   2  -28.00   14.30
 -13  12   2   -0.70   13.80
 -13  12   2    2.50   17.00
 -12 -12   2    8.10   11.30
 -12  12   2   17.10   15.40
 -12  12   2  -11.60   13.60
 -11 -12   2  122.39   22.20
 -11  12   2  111.19   23.10
 -11  12   2   73.99   19.90
 -10 -12   2   -7.60    8.10
 -10  12   2    3.60   10.70
 -10  12   2  -15.00    8.90
  -9 -12   2   -7.70    8.10
  -9  12   2   -6.60    8.70
  -9  12   2   -0.50    9.40
  -8 -12   2   86.89   15.40
  -8  12   2   98.69   18.40
  -8  12   2  115.79   18.10
   7 -12  -2  200.98   25.70
  -7 -12   2  235.68   22.30
  -7  12   2  267.77   24.90
  -7  12   2  289.27   23.20
  -6 -12   2    2.80    5.20
   6 -12  -2   22.30   12.20
  -6  12   2   -6.00    7.10
  -6  12   2   -1.80    6.40
   5 -12  -2  409.76   31.00
  -5  12   2  375.56   26.20
  -5  12   2  389.26   28.30
   4 -12  -2   53.39   12.80
  -4  12   2   61.79   12.00
   4  12  -2   41.90    9.80
  -4  12   2   57.79   14.70
   3 -12  -2   13.50    7.00
   3 -12  -2   21.90   10.40
  -3  12   2   21.60    7.90
   3  12  -2    8.30    5.20
  -3  12   2   19.00    9.30
  -3  12   2   13.00    7.10
   2 -12  -2   24.80   11.10
   2 -12  -2   23.30    7.40
  -2 -12   2   19.60   10.70
  -2  12   2   24.80    7.70
   2  12  -2   11.40    5.80
  -2  12   2   20.30    7.90
  -2  12   2   17.70    7.90
  -1 -12   2  265.37   22.90
   1 -12  -2  240.68   17.60
   1 -12  -2  297.37   25.60
  -1 -12   2  256.87   22.20
  -1  12   2  276.27   20.90
  -1  12   2  245.58   22.00
   1  12  -2  286.57   20.00
   0 -12   2   55.29   10.90
   0 -12  -2   34.80    7.50
   0 -12   2   43.60   12.30
   0  12   2   37.00   11.30
   0  12   2   42.20    9.80
   0  12  -2   31.50    8.80
   1 -12   2  184.08   15.70
  -1 -12  -2  208.88   14.30
   1 -12   2  189.78   20.90
  -1  12  -2  217.88   17.40
   1  12   2  193.08   20.10
   1  12   2  178.48   17.50
   2 -12   2   75.99    8.60
  -2 -12  -2   70.89    9.30
   2 -12   2   74.79   15.70
   2  12   2   85.59   14.30
  -2  12  -2  103.99   12.40
   2  12   2   84.99   16.60
   3 -12   2  431.06   34.90
  -3  12  -2  436.16   28.60
   3  12   2  432.76   29.20
   4 -12   2   84.69   18.50
   4  12   2   90.29   14.40
  -4  12  -2   92.49   14.80
   5 -12   2   29.40   14.40
  -5 -12  -2   37.70   10.00
  -5  12  -2   23.10   10.00
   6 -12   2   45.40   16.30
  -6 -12  -2   42.00   10.90
  -6  12  -2   27.80   10.40
  -7 -12  -2   14.20    7.20
   7 -12   2   15.80   11.60
  -7  12  -2    8.50    8.00
  -8 -12  -2  134.89   21.00
   8 -12   2  164.38   28.20
  -8  12  -2  133.99   23.50
  -9 -12  -2   -2.60    8.70
  -9  12  -2   -2.00    5.60
  -9  12  -2   -2.30   10.30
  -9  12  -2    7.00    4.70
 -10 -12  -2   13.20   10.20
 -10  12  -2    8.60   11.90
 -10  12  -2    3.80    7.50
 -10  12  -2    8.20    8.90
 -11 -12  -2   30.20   14.40
 -11  12  -2   34.20   19.80
 -11  12  -2   38.00   12.90
 -12 -12  -2   15.90   13.50
 -12  12  -2    2.60   18.80
 -12  12  -2   -8.20   13.50
 -13 -12  -2   17.10   16.20
 -13  12  -2  -23.70   14.80
 -13  12  -2   43.00   17.00
 -14 -12  -2   -7.40   18.70
 -14  12  -2   -2.90   17.00
 -14  12  -2  -32.60   17.50
 -15 -12  -2   12.20   19.30
 -15  12  -2  -41.90   18.90
 -15  12  -2   10.70   22.40
 -15 -13   2    5.80   19.30
 -15  13   2   -4.60   19.60
 -15  13   2   19.00   23.30
 -14 -13   2   -8.00   15.50
 -14  13   2  -21.50   17.30
 -14  13   2   24.60   20.50
 -13 -13   2   29.00   14.10
 -13  13   2    6.60   17.10
 -13  13   2   10.60   17.60
 -12 -13   2  -22.70   12.40
 -12  13   2   -0.40   14.30
 -12  13   2  -36.90   12.00
 -11 -13   2   28.70   13.60
 -11  13   2   26.30   14.70
 -11  13   2   55.59   15.40
 -10 -13   2   24.20   11.90
 -10  13   2   38.10   14.40
 -10  13   2   35.80   14.60
  -9 -13   2  202.88   23.20
  -9  13   2  126.69   22.20
  -9  13   2  207.58   22.40
  -8 -13   2  460.55   33.80
  -8  13   2  501.25   37.60
  -8  13   2  464.95   33.00
   7 -13  -2   -6.40   12.40
  -7 -13   2  -13.90    6.30
  -7  13   2    0.30    7.80
  -7  13   2    6.20    7.80
   6 -13  -2   43.00   13.70
  -6 -13   2    4.60    6.70
  -6  13   2   -7.90    6.70
  -6  13   2  -11.60    6.40
   5 -13  -2   61.69   15.70
  -5  13   2   46.80   11.50
  -5  13   2   32.00   10.30
   5  13  -2   48.20   10.90
   4 -13  -2  148.89   20.10
   4  13  -2  141.09   16.10
  -4  13   2  135.59   16.00
  -4  13   2  149.49   17.30
   3 -13  -2   88.69   14.40
   3 -13  -2   68.89   15.50
   3  13  -2   79.69   12.70
  -3  13   2   78.49   13.00
  -3  13   2   92.89   15.00
  -3  13   2  103.39   15.40
  -2 -13   2   92.09   15.60
   2 -13  -2  100.39   12.60
   2 -13  -2  105.79   18.00
  -2  13   2  103.19   13.30
  -2  13   2   99.09   15.00
   2  13  -2   89.89   13.20
  -2  13   2   81.89   14.70
  -1 -13   2  223.68   21.50
   1 -13  -2  235.98   17.60
  -1 -13   2  268.87   23.70
  -1  13   2  233.48   20.10
   1  13  -2  226.98   18.90
  -1  13   2  238.28   22.20
   0 -13  -2  160.98   14.60
   0 -13   2  170.18   20.30
   0 -13   2  199.28   18.80
   0  13   2  180.58   18.10
   0  13   2  219.08   21.00
   0  13  -2  205.38   18.00
   1 -13   2   25.90   11.20
   1 -13   2   34.70    8.80
  -1 -13  -2   32.50    7.60
   1  13   2   49.99   12.70
  -1  13  -2   22.60    7.80
   1  13   2   23.80    8.30
  -2 -13  -2    1.70    5.40
   2 -13   2    3.80    7.70
   2 -13   2    4.80    5.20
  -2  13  -2    8.50    6.00
   2  13   2   -4.90    4.80
   2  13   2   10.60    8.20
   3 -13   2   72.89   17.60
  -3  13  -2   41.90   10.80
   3  13   2   38.10   10.40
   4 -13   2   56.39   15.80
  -4  13  -2   34.30    9.40
   4  13   2   35.30   11.10
  -5 -13  -2    7.70    6.60
   5 -13   2    0.70   10.50
  -5  13  -2    0.40    6.10
   6 -13   2   -1.80    9.50
  -6 -13  -2    8.90    7.00
  -6  13  -2   -3.60    7.00
  -7 -13  -2    1.60    7.50
   7 -13   2    8.20   10.60
  -7  13  -2    4.40    8.20
  -8 -13  -2   87.19   18.30
   8 -13   2   45.20   17.30
  -8  13  -2   61.59   18.10
  -9 -13  -2    7.80    8.90
  -9  13  -2   -5.60   11.40
 -10 -13  -2   -4.90    9.50
 -10  13  -2    4.20   13.50
 -11 -13  -2   49.30   16.40
 -11  13  -2   38.60   17.70
 -11  13  -2   53.19    9.50
 -11  13  -2   27.00   10.40
 -12 -13  -2  -21.90   11.80
 -12  13  -2  -11.90   10.20
 -12  13  -2    6.70   14.70
 -12  13  -2   25.90   15.80
 -13 -13  -2   58.29   18.90
 -13  13  -2   63.39   22.50
 -14 -13  -2   57.29   22.00
 -14  13  -2  -21.00   16.30
 -14  13  -2   -5.40   20.30
 -15 -13  -2    9.40   20.80
 -15  13  -2   30.00   25.20
 -15  13  -2    2.10   20.10
 -15 -14   2   26.00   18.50
 -15  14   2   33.10   18.80
 -15  14   2   -8.60   21.80
 -14 -14   2  -10.90   14.50
 -14  14   2  -13.40   17.20
 -14  14   2   21.00   20.00
 -13 -14   2   10.10   13.00
 -13  14   2  -13.20   16.80
 -13  14   2  -18.70   14.20
 -12 -14   2   47.60   17.10
 -12  14   2   57.19   18.20
 -12  14   2   36.90   18.10
 -11 -14   2    8.50   11.60
 -11  14   2    6.50   12.30
 -11  14   2    2.50   13.00
 -10 -14   2   -9.40    9.40
 -10  14   2   -5.10   10.70
 -10  14   2    3.60   10.90
  -9 -14   2  109.09   20.30
  -9  14   2  101.79   19.40
  -9  14   2  112.39   18.30
  -8 -14   2   76.99   15.00
  -8  14   2   76.09   15.90
  -8  14   2   92.69   20.20
  -7 -14   2   17.10    8.60
   7 -14  -2   23.10   14.00
  -7  14   2   29.00   11.40
  -7  14   2   12.50    9.50
   6 -14  -2   24.50   14.30
  -6 -14   2    7.80    7.90
  -6  14   2   -1.30    8.60
  -6  14   2   -1.70    6.20
   5 -14  -2   40.80   14.40
  -5  14   2   15.70    9.20
  -5  14   2   13.60    8.80
   5  14  -2   13.10    7.30
   4 -14  -2  163.88   21.60
  -4  14   2  152.28   17.00
   4  14  -2  126.19   15.70
  -4  14   2  145.49   17.20
   3 -14  -2   47.00   14.20
   3 -14  -2   52.19   11.80
   3  14  -2   42.20   11.40
  -3  14   2   62.59   13.00
  -3  14   2   38.90   12.60
  -3  14   2   46.30   11.20
  -2 -14   2   73.99   14.30
   2 -14  -2   77.09   12.60
  -2  14   2   83.69   13.70
  -2  14   2   75.19   13.40
   2  14  -2   84.79   14.20
  -2  14   2   95.29   15.80
   1 -14  -2   19.50    6.90
  -1 -14   2   27.20   11.90
  -1 -14   2   37.60   11.70
   1  14  -2   11.20    7.70
  -1  14   2   14.80    9.90
  -1  14   2   25.80    9.20
   0 -14  -2  432.86   26.00
   0 -14   2  448.56   30.00
   0 -14   2  468.15   34.60
   0  14  -2  436.66   28.60
   0  14   2  447.56   30.60
   0  14   2  458.65   33.20
   1 -14   2   25.90   10.90
  -1 -14  -2   23.50    7.60
   1 -14   2   33.70    9.90
   1  14   2   19.40    9.50
  -1  14  -2   38.10    9.70
   1  14   2   26.30   10.00
   2 -14   2   23.20   11.10
  -2 -14  -2    2.30    5.60
   2 -14   2    5.50    6.00
  -2  14  -2    2.60    6.00
   2  14   2   10.90    7.80
   3 -14   2   28.20   14.70
   3  14   2   20.60    8.70
  -3  14  -2   23.00    9.00
   4 -14   2   19.50   11.20
   4  14   2   16.10    8.90
   5 -14   2  565.34   45.10
  -5 -14  -2  613.54   38.80
  -5  14  -2  653.83   41.20
   6 -14   2  133.09   25.40
  -6 -14  -2  132.59   19.90
  -6  14  -2  116.99   20.10
   7 -14   2   43.20   15.80
  -7  14  -2   47.20   15.40
  -8 -14  -2   77.09   16.80
   8 -14   2   65.19   21.10
  -8  14  -2   79.79   19.90
  -9 -14  -2    6.60    8.40
  -9  14  -2   23.80   13.50
 -10 -14  -2  345.27   33.10
 -10  14  -2  341.37   36.90
 -11 -14  -2   26.50   13.60
 -11  14  -2    1.00   13.70
 -12 -14  -2   21.00   14.50
 -12  14  -2    2.70   14.40
 -13 -14  -2   46.20   20.00
 -13  14  -2   23.90   19.30
 -14 -14  -2   12.50   20.60
 -14  14  -2   24.90   21.00
 -15 -15   2    6.20   21.20
 -15  15   2   36.00   24.40
 -15  15   2  -25.60   17.90
 -14 -15   2   11.10   19.10
 -14  15   2   22.70   19.40
 -14  15   2  -30.90   19.40
 -13 -15   2   65.39   21.50
 -13  15   2   46.90   20.30
 -13  15   2   70.19   19.90
 -12 -15   2   22.10   14.90
 -12  15   2   18.70   14.10
 -12  15   2   35.50   16.10
 -11 -15   2   -6.60   13.70
 -11  15   2   13.30   12.30
 -10 -15   2   13.50   11.90
 -10  15   2    7.60   12.20
 -10  15   2   29.50   13.40
  -9 -15   2   -1.70    9.50
  -9  15   2   13.00   10.60
  -9  15   2   -2.90   10.70
   8 -15  -2   44.60   17.30
  -8  15   2   49.60   13.80
  -8  15   2   67.19   16.80
  -7 -15   2    8.30    7.10
   7 -15  -2  -33.30   14.00
  -7  15   2    3.60    8.50
  -7  15   2    4.50    9.00
  -6 -15   2  460.75   31.70
   6 -15  -2  466.95   35.80
  -6  15   2  433.86   33.20
  -6  15   2  424.16   30.10
   5 -15  -2   81.09   17.80
  -5  15   2   50.89   12.80
  -5  15   2   66.09   14.30
   5  15  -2   66.99   13.60
   4 -15  -2    2.70   12.10
   4  15  -2    5.90    7.30
  -4  15   2   10.70    7.70
  -4  15   2   -2.80    7.70
   3 -15  -2   17.50   14.90
   3 -15  -2   -1.60    6.60
  -3  15   2   -3.80    6.00
  -3  15   2  -16.40    7.10
  -3  15   2   -6.00   10.40
   3  15  -2    6.90    6.60
   2 -15  -2   74.99   13.10
  -2 -15   2   37.20   13.50
   2  15  -2   65.19   12.80
  -2  15   2   87.19   15.40
  -2  15   2   66.09   14.20
   1 -15  -2   42.40    9.70
  -1 -15   2   33.30   12.60
  -1  15   2   51.99   11.70
   1  15  -2   38.50   10.10
  -1  15   2   55.59   13.30
   0 -15   2   37.40   13.00
   0 -15   2   27.90   11.50
   0 -15  -2   11.30    7.80
   0  15   2   28.40    9.40
   0  15   2   35.90   11.00
   0  15  -2   17.50    8.00
   1 -15   2  -10.30    7.80
   1 -15   2   11.40    9.20
  -1 -15  -2    2.90    5.90
  -1  15  -2   10.70    6.80
   1  15   2   11.80   10.50
   1  15   2   -0.70    6.00
   2 -15   2  159.98   25.20
   2 -15   2  156.28   15.20
  -2 -15  -2  167.28   15.30
   2  15   2  166.98   18.80
  -2  15  -2  147.19   16.80
   3 -15   2  100.29    8.40
  -3 -15  -2  102.89   12.50
   3 -15   2   89.39   20.80
  -3  15  -2   73.09   13.80
   3  15   2   72.09   15.30
   4 -15   2   38.50   16.70
  -4  15  -2   40.80   11.30
   4  15   2   36.90   10.40
  -5 -15  -2   86.29   15.90
   5 -15   2  100.09   21.30
  -5  15  -2   93.29   17.30
   6 -15   2  398.36   37.60
  -6 -15  -2  414.96   31.90
  -6  15  -2  398.86   32.50
   7 -15   2  158.98   28.90
  -7 -15  -2  143.89   22.30
  -7  15  -2  138.39   23.00
   8 -15   2  186.88   33.70
  -8 -15  -2  170.98   24.80
  -8  15  -2  143.79   25.60
  -9 -15  -2    4.60   10.00
  -9  15  -2   25.80   12.70
 -10 -15  -2   15.00   12.70
 -10  15  -2   10.30   13.40
 -11 -15  -2   -5.60   11.80
 -11  15  -2   38.80   17.90
 -12 -15  -2   14.40   14.80
 -12  15  -2   -0.80   17.00
 -13 -15  -2   -0.50   15.10
 -13  15  -2   18.60   16.60
 -14 -15  -2  -22.80   17.00
 -14  15  -2  -13.40   20.20
 -14 -16   2   83.39   24.70
 -14  16   2    5.60   20.30
 -14  16   2   52.29   21.20
 -13 -16   2   -1.00   16.30
 -13  16   2   16.00   18.00
 -13  16   2   -6.50   15.90
 -12 -16   2    1.80   15.20
 -12  16   2   23.00   16.90
 -12  16   2   -6.90   15.20
 -11 -16   2   -5.50   10.80
 -11  16   2    6.90   13.40
 -11  16   2   11.30   12.20
 -10 -16   2    7.20   10.30
 -10  16   2    2.50   11.90
 -10  16   2   -7.20   12.70
  -9 -16   2   20.70   11.70
  -9  16   2   -7.00   11.20
  -9  16   2    8.50   10.50
  -8 -16   2  193.88   22.70
  -8  16   2  170.28   26.40
  -8  16   2  169.88   21.90
  -7 -16   2    2.80    7.60
   7 -16  -2  -20.50   16.20
  -7  16   2  -13.90    7.30
  -7  16   2   25.70   10.60
   6 -16  -2   17.20   15.30
  -6 -16   2   -3.40    7.40
  -6  16   2   -5.30    7.30
  -6  16   2  -11.60    8.90
   5 -16  -2  370.76   32.80
   5  16  -2  385.76   30.30
  -5  16   2  401.36   29.30
  -5  16   2  402.76   31.40
   4 -16  -2  590.94   44.60
   4  16  -2  470.35   33.30
  -4  16   2  555.44   34.60
  -4  16   2  440.46   33.80
  -3 -16   2   32.60   11.80
   3 -16  -2   22.80   10.50
  -3  16   2   45.90   12.70
   3  16  -2   39.80   11.10
  -3  16   2   48.10   11.20
   2 -16  -2    0.50    7.10
  -2 -16   2   18.80   10.50
  -2  16   2   -8.00    5.50
  -2  16   2    7.70    8.70
   2  16  -2    5.10    7.60
  -1 -16   2   41.30   13.20
   1 -16  -2   36.10   10.40
   1  16  -2   16.00    8.60
  -1  16   2   60.39   13.60
  -1  16   2   41.50   12.30
   0 -16  -2   46.30   10.20
   0 -16   2   56.79   15.30
   0 -16   2   42.10   14.40
   0  16   2   37.90   12.30
   0  16  -2   48.70   12.00
   0  16   2   40.40   11.70
   1 -16   2  185.48   21.50
   1 -16   2  177.18   27.70
  -1 -16  -2  167.58   17.10
  -1  16  -2  201.38   19.90
   1  16   2  198.28   21.00
   2 -16   2   77.59   13.50
  -2 -16  -2   76.49   12.70
   2 -16   2   95.99   20.90
   2  16   2   88.19   16.50
  -2  16  -2   70.79   14.00
  -3 -16  -2   13.30    7.80
   3 -16   2    1.50    5.10
   3 -16   2    7.50   12.50
  -3  16  -2    6.70    6.90
   3  16   2    2.80    7.90
   4 -16   2   13.70   11.30
  -4  16  -2    9.10    8.60
   4  16   2   -9.30    7.00
   5 -16   2  174.18   28.30
  -5  16  -2  214.28   22.80
  -6 -16  -2  106.49   18.60
   6 -16   2   84.39   20.40
  -6  16  -2   84.39   18.30
  -7 -16  -2    0.10    9.20
   7 -16   2   13.00   14.70
  -7  16  -2   13.10    9.00
   8 -16   2  -11.90   14.30
  -8 -16  -2    8.50    9.50
  -8  16  -2   14.60   11.00
  -9 -16  -2   34.10   13.40
  -9  16  -2   21.00   13.50
 -10 -16  -2    6.60   11.00
 -10  16  -2    6.00   12.10
 -11 -16  -2   12.10   14.40
 -11  16  -2   26.30   17.40
 -12 -16  -2  -22.60   15.50
 -12  16  -2   17.60   16.50
 -13 -16  -2  -12.10   19.00
 -13  16  -2  -10.10   19.50
 -14 -16  -2    0.30   20.20
 -14  16  -2   35.70   22.60
 -14 -17   2  -34.20   19.60
 -14  17   2   56.29   23.70
 -14  17   2  -13.70   19.70
 -13 -17   2    4.20   15.40
 -13  17   2   -9.90   17.40
 -13  17   2   -8.40   15.50
 -12 -17   2   15.50   14.50
 -12  17   2    8.70   16.10
 -12  17   2   -3.00   13.10
 -11 -17   2   30.10   14.20
 -11  17   2  -11.90   13.10
 -11  17   2    8.20   15.20
 -10 -17   2   26.50   14.70
 -10  17   2   -5.90   11.30
 -10  17   2  -27.30   12.50
  -9 -17   2   -8.70   10.70
  -9  17   2   -7.60   11.50
  -9  17   2  -13.00   11.60
   8 -17  -2  -11.60   16.00
  -8 -17   2   -4.40    9.90
  -8  17   2   25.50   11.90
  -8  17   2   10.80   10.70
  -7 -17   2   99.49   17.40
  -7  17   2   79.39   19.50
  -7  17   2  112.69   18.10
  -6 -17   2  284.47   25.30
   6 -17  -2  243.18   30.20
  -6  17   2  316.57   28.40
  -6  17   2  224.98   23.70
   5 -17  -2  261.87   33.30
  -5  17   2  294.97   25.40
   5  17  -2  257.87   25.70
  -5  17   2  302.87   27.50
  -4  17   2  336.77   26.60
   4  17  -2  256.67   25.30
  -4  17   2  253.77   25.80
   3 -17  -2   23.50    9.70
  -3 -17   2   -2.40    8.80
  -3  17   2    4.60    6.70
   3  17  -2    4.30    8.50
  -3  17   2    1.80    9.90
   2 -17  -2   33.00   10.10
  -2 -17   2   28.60   13.00
   2  17  -2   22.90    9.60
  -2  17   2    5.70   10.40
  -2  17   2   32.00   10.30
   1 -17  -2   14.20    8.70
  -1 -17   2    1.00    9.30
  -1  17   2   24.90    9.90
   1  17  -2   36.90   10.60
  -1  17   2   10.60    9.70
   0 -17  -2   59.19   11.10
   0 -17   2   64.19   18.90
   0 -17   2   36.90   14.80
   0  17   2   13.30    9.40
   0  17  -2   24.30    9.20
   0  17   2   43.40   14.10
   1 -17   2   81.49   20.40
   1 -17   2   87.69   17.60
  -1 -17  -2  108.89   14.40
   1  17   2   90.19   17.30
  -1  17  -2   93.49   15.90
   2 -17   2  159.78   17.80
  -2 -17  -2  170.18   16.80
   2 -17   2  116.29   23.70
   2  17   2  138.19   20.60
  -2  17  -2  147.09   18.20
   3 -17   2  124.39   11.90
  -3 -17  -2  144.79   16.90
   3 -17   2  150.98   28.40
  -3  17  -2   89.89   16.90
   3  17   2  139.39   20.60
   4 -17   2  -16.40   10.60
  -4  17  -2   -5.40    6.80
   4  17   2  -13.60    7.20
   5 -17   2  173.58   29.40
  -5  17  -2  159.78   23.20
  -6 -17  -2  405.56   33.10
   6 -17   2  424.66   41.60
  -6  17  -2  375.86   32.60
  -7 -17  -2   39.10   12.90
   7 -17   2   29.10   16.50
  -7  17  -2   24.20   11.90
   8 -17   2   -3.70   15.90
  -8 -17  -2   -0.70   10.20
  -8  17  -2   10.80   11.00
  -9 -17  -2    8.30    9.50
  -9  17  -2   -0.60   10.40
 -10 -17  -2  -29.40   10.20
 -10  17  -2   -8.80   14.70
 -11 -17  -2   21.30   14.50
 -11  17  -2   25.40   17.50
 -12 -17  -2   -5.10   14.70
 -12  17  -2  -14.60   15.90
 -13 -17  -2  -21.00   18.20
 -13  17  -2    5.70   17.80
 -13 -18   2   18.00   19.40
 -13  18   2  -28.30   17.90
 -13  18   2    1.20   15.20
 -12 -18   2   63.29   20.30
 -12  18   2   20.60   17.20
 -11 -18   2    7.70   13.70
 -11  18   2   18.60   14.60
 -11  18   2  -17.00   12.60
 -10 -18   2    3.00   15.00
 -10  18   2   -2.70   12.80
 -10  18   2    9.20   12.90
  -9 -18   2   29.70   12.70
  -9  18   2  -13.50   10.00
  -9  18   2    7.70   12.40
   8 -18  -2   33.60   18.90
  -8 -18   2   66.29   15.80
  -8  18   2   45.80   15.20
  -8  18   2   72.79   15.00
  -7 -18   2  183.18   22.20
   7 -18  -2  125.89   24.70
  -7  18   2   99.59   21.10
  -7  18   2  161.08   20.30
   6 -18  -2   53.19   19.70
  -6  18   2   27.80   11.80
  -6  18   2   18.00   10.10
  -5  18   2    2.90   10.50
  -5  18   2   19.70    9.60
   5  18  -2   -8.40    8.10
  -4  18   2   -5.40    8.60
  -4  18   2    0.00    8.00
   4  18  -2    0.50    9.10
  -3 -18   2   32.50   13.90
   3 -18  -2   54.09   13.60
  -3  18   2   67.29   14.90
   3  18  -2   48.50   12.80
  -3  18   2   40.80   12.30
  -2 -18   2   21.00   11.50
   2 -18  -2   28.20   10.30
   2  18  -2   17.10    9.60
  -2  18   2   22.50   10.30
  -2  18   2    6.90   10.20
  -1 -18   2   86.79   19.40
   1 -18  -2   67.29   13.60
   1  18  -2   65.29   14.40
  -1  18   2   51.19   14.70
  -1  18   2   47.10   15.10
   0 -18   2   32.00   15.40
   0 -18  -2   52.19   12.10
   0  18   2   28.10   11.80
   0  18  -2   59.59   13.70
   1 -18   2   69.99   19.20
  -1 -18  -2  121.09   15.80
   1 -18   2  122.09   23.80
   1  18   2  128.59   21.00
  -1  18  -2  125.39   19.30
  -2 -18  -2    8.60    8.70
   2 -18   2   11.50   11.00
   2 -18   2   -8.90    9.70
  -2  18  -2    2.50    6.40
   2  18   2   18.00    9.90
  -3 -18  -2    4.80    8.30
   3 -18   2    8.90    7.20
   3 -18   2    9.70   11.30
   3  18   2   -4.60    7.90
  -4 -18  -2  234.28   22.30
   4 -18   2  250.57   31.30
  -4  18  -2  246.48   24.50
   4  18   2  279.67   27.70
   5 -18   2   43.90   18.40
  -5  18  -2   39.90   12.60
   5  18   2   51.59   14.80
   6 -18   2    9.50   13.40
  -6 -18  -2   -9.30    7.90
  -6  18  -2    9.10   10.30
   7 -18   2   -7.30   13.30
  -7 -18  -2    1.00   11.20
  -7  18  -2   34.40   11.90
   8 -18   2  -12.50   19.30
  -8 -18  -2  -10.50   10.40
  -8  18  -2   14.30   11.10
  -9 -18  -2    5.40   10.60
  -9  18  -2  -14.80   12.30
 -10 -18  -2   16.40   12.60
 -10  18  -2  -17.50   12.50
 -11 -18  -2   -1.70   14.80
 -11  18  -2  -11.50   12.90
 -12 -18  -2   10.50   17.30
 -12  18  -2   36.10   19.20
 -13 -18  -2   38.40   23.10
 -13  18  -2   54.19   21.20
 -13 -19   2  -39.60   19.30
 -13  19   2  -19.40   16.10
 -12 -19   2    6.50   15.10
 -12  19   2  -13.60   15.20
 -12  19   2  -26.90   14.60
 -11 -19   2  -20.00   15.20
 -11  19   2  -28.20   13.40
 -11  19   2   23.20   13.80
 -10 -19   2   31.90   14.50
 -10  19   2   26.20   15.80
 -10  19   2   41.10   14.10
  -9 -19   2  -12.60   11.80
  -9  19   2   33.30   13.30
  -9  19   2   10.20   11.00
  -8 -19   2   39.00   14.40
   8 -19  -2   53.09   19.30
  -8  19   2   65.09   14.80
  -8  19   2   44.00   15.10
  -7 -19   2    4.50    8.90
   7 -19  -2   19.20   20.60
  -7  19   2   16.80   13.90
  -7  19   2    6.30   11.70
  -6  19   2   21.90   11.70
  -6  19   2   10.20   11.80
  -5  19   2    1.60    9.00
  -5  19   2   -1.60   10.60
   5  19  -2   -7.10    9.60
  -4 -19   2   11.50   11.70
  -4  19   2   46.50   13.90
  -4  19   2   25.10   10.40
  -3 -19   2    4.90   10.90
   3 -19  -2   10.60   10.90
  -3  19   2   -3.90    7.50
   3  19  -2    6.30    9.50
  -3  19   2  -11.40    9.50
  -2 -19   2    2.50   11.20
   2 -19  -2   17.80   10.00
   2  19  -2   21.90   10.80
  -2  19   2   17.50   12.00
  -2  19   2   17.50    9.90
  -1 -19   2   -1.70   11.70
   1 -19  -2   -7.90    9.10
  -1  19   2   -5.60    8.70
   0 -19  -2   28.90   11.60
   0 -19   2   11.00   12.80
   0  19  -2   28.30   11.00
   0  19   2   38.50   12.50
   1 -19   2   59.19   17.50
   1 -19   2   36.50   18.10
  -1 -19  -2   77.99   13.90
  -1  19  -2   44.10   13.30
   1  19   2   77.29   17.10
   2 -19   2   33.00   11.90
  -2 -19  -2    7.80    9.10
   2 -19   2   14.80   13.50
   2  19   2   27.00   11.20
  -2  19  -2    6.90    8.60
   3 -19   2   15.90    8.90
  -3 -19  -2   -6.80    9.80
   3  19   2   40.00   13.30
  -3  19  -2   15.50    9.60
   4 -19   2   -3.00   15.00
  -4 -19  -2   14.80   10.30
   4  19   2   17.50   11.30
  -4  19  -2   19.20   10.70
   5 -19   2    8.60   18.00
  -5  19  -2   23.40   12.20
   5  19   2   59.49   16.60
  -6 -19  -2   32.10   11.90
   6 -19   2   52.99   20.90
  -6  19  -2   30.10   13.10
   7 -19   2   15.50   16.30
  -7 -19  -2   16.70   11.10
  -7  19  -2   11.60   12.10
   8 -19   2    1.40   16.70
  -8 -19  -2  -11.30    9.90
  -8  19  -2  -11.80    9.80
  -9 -19  -2   22.70   14.60
  -9  19  -2  -16.10   12.20
 -10 -19  -2   42.20   16.20
 -10  19  -2   -5.40   13.10
 -11 -19  -2   16.30   16.60
 -11  19  -2   12.40   15.90
 -12  19  -2   10.60   16.90
 -12 -20   2   36.90   16.50
 -12  20   2   16.30   18.30
 -11 -20   2   -3.60   13.30
 -11  20   2  -11.90   13.40
 -11  20   2  -35.60   12.40
 -10 -20   2    7.70   13.70
 -10  20   2   -6.30   12.20
 -10  20   2   -2.60   12.40
  -9 -20   2   14.00   13.60
  -9  20   2    3.40   12.00
  -9  20   2   -1.10   12.40
  -8 -20   2    5.80   11.00
   8 -20  -2   -1.50   18.50
  -8  20   2    2.70   11.90
  -8  20   2    9.30   11.70
   7 -20  -2   17.50   21.60
  -7 -20   2    6.70   11.90
  -7  20   2   19.50   12.00
  -7  20   2   29.20   12.50
  -6  20   2  168.08   21.50
  -6  20   2  189.38   27.90
  -5 -20   2    5.50   12.30
  -5  20   2   19.50   11.30
   5  20  -2    2.50   11.90
  -5  20   2   20.00   11.00
  -4 -20   2   12.70   13.90
  -4  20   2   10.30   10.90
  -4  20   2   18.50   10.00
   4  20  -2   17.40   10.80
  -3 -20   2   13.50   12.10
   3 -20  -2  -10.90    9.50
  -3  20   2   14.80   12.10
  -3  20   2   -7.90    8.50
   3  20  -2   11.60    9.50
  -2 -20   2   -0.60   12.30
   2 -20  -2    8.40    9.80
  -2  20   2  -17.80    8.00
   2  20  -2  -13.90    7.30
  -1 -20   2   45.30   18.20
   1 -20  -2   78.09   15.40
  -1  20   2   82.09   16.70
   1  20  -2   66.29   15.50
   0 -20   2   24.90   13.90
   0 -20  -2  -10.80    8.90
   0  20  -2   -6.80    9.90
   0  20   2   -1.10    8.70
   1 -20   2  -30.70   12.20
  -1 -20  -2    6.10    9.90
  -1  20  -2    3.20    9.20
   1  20   2    0.50    8.10
  -2 -20  -2  116.99   17.40
   2 -20   2  142.89   20.30
   2 -20   2  144.39   27.60
   2  20   2  130.49   22.10
  -2  20  -2  103.09   19.00
   3 -20   2    4.80   14.50
  -3 -20  -2   -6.30    9.90
   3 -20   2  -23.20    8.70
   3  20   2  -24.00    9.60
  -3  20  -2   -5.10    8.10
   4 -20   2  301.37   36.90
  -4 -20  -2  288.57   26.00
   4  20   2  283.07   29.40
  -4  20  -2  359.46   31.60
   5 -20   2   16.60   18.70
  -5 -20  -2   48.60   13.80
   5  20   2   30.80   14.00
  -5  20  -2   50.99   14.90
   6 -20   2   75.39   23.00
  -6 -20  -2   67.19   17.90
  -6  20  -2   30.80   13.20
   7 -20   2   24.10   16.80
  -7 -20  -2    4.60    9.80
  -7  20  -2    7.50   10.30
  -8 -20  -2  -11.20   11.80
   8 -20   2    7.90   17.70
  -8  20  -2   21.70   13.30
  -9 -20  -2   -6.50   12.10
  -9  20  -2   -3.10   11.40
 -10 -20  -2   48.00   18.40
 -10  20  -2   32.30   16.20
 -11 -20  -2   12.30   15.20
 -11  20  -2   -8.60   15.80
 -12 -20  -2   17.30   17.70
 -12  20  -2   51.79   23.30
 -12 -21   2   19.00   19.70
 -12  21   2   -7.60   17.00
 -11 -21   2   13.20   17.40
 -11  21   2  -17.70   14.00
 -10 -21   2  -17.10   12.50
 -10  21   2  -17.60   11.40
 -10  21   2   24.70   14.30
  -9 -21   2   65.69   17.10
  -9  21   2   13.40   12.10
  -9  21   2   39.60   16.80
  -8 -21   2    5.60   12.40
  -8  21   2   23.30   12.30
  -8  21   2   10.50   12.50
   7 -21  -2    6.10   23.10
  -7 -21   2    9.20   12.20
  -7  21   2   16.50   13.20
  -7  21   2   28.20   13.70
  -6  21   2   99.19   17.20
  -6  21   2   55.09   16.00
   6  21  -2  104.69   19.90
  -5 -21   2  373.36   34.80
  -5  21   2  274.07   27.60
  -5  21   2  324.77   33.10
   5  21  -2  305.87   31.90
  -4 -21   2   43.40   16.90
   4  21  -2   55.79   15.40
  -4  21   2   61.69   15.70
  -4  21   2   45.00   14.80
  -3 -21   2   31.20   16.50
   3 -21  -2   45.20   14.40
  -3  21   2   50.69   15.80
   3  21  -2   38.70   13.80
   2 -21  -2   50.49   13.90
  -2 -21   2   16.70   15.00
   2  21  -2   33.90   12.30
  -2  21   2   23.30   13.10
  -1 -21   2   73.79   19.20
   1 -21  -2   72.99   16.40
   1  21  -2  126.89   20.80
  -1  21   2   76.09   17.50
   0 -21  -2   -9.30    9.70
   0 -21   2    0.90   13.50
   0  21   2   18.20   10.40
   0  21  -2    6.90    9.00
   1 -21   2   38.60   19.90
  -1 -21  -2   60.59   13.30
  -1  21  -2   27.10   12.70
   1  21   2   45.30   14.80
   2 -21   2    2.60   15.10
   2 -21   2   32.50   16.80
  -2 -21  -2    0.90    9.80
   2  21   2  -14.60    8.40
  -2  21  -2    0.20    8.60
   3 -21   2  160.78   29.60
   3 -21   2   89.89   14.60
  -3 -21  -2  113.29   18.10
   3 -21   2  115.89   14.80
  -3  21  -2  139.89   22.40
   3  21   2  128.89   23.00
  -4 -21  -2    4.50   11.00
   4 -21   2    9.30   15.30
   4  21   2    7.20   10.60
  -4  21  -2  -17.20    9.50
  -5 -21  -2   48.30   13.70
   5 -21   2   25.50   19.60
  -5  21  -2   59.79   16.50
   5  21   2   59.49   18.20
  -6 -21  -2   15.70   12.10
  -6 -21  -2   -5.30   11.30
   6 -21   2   36.10   18.20
  -6  21  -2   18.90   12.10
   7 -21   2  104.49   26.50
  -7 -21  -2  158.58   25.70
  -7  21  -2   78.09   19.20
   8 -21   2    1.00   16.90
  -8 -21  -2   11.00   12.60
  -9 -21  -2    1.20   13.50
  -9  21  -2   19.60   14.60
 -10 -21  -2   10.10   13.70
 -10  21  -2   11.20   15.10
 -11 -21  -2   -9.00   17.20
 -11  21  -2   16.30   16.10
 -11 -22   2  -10.90   17.00
 -11  22   2   -8.80   17.50
 -10 -22   2   36.00   16.30
 -10  22   2    7.30   15.50
  -9 -22   2   44.70   18.90
  -9  22   2   44.30   19.00
  -8 -22   2   92.19   20.50
  -8  22   2   78.89   21.70
  -7 -22   2  185.88   26.60
  -7  22   2  160.48   27.70
  -6 -22   2   -3.20   13.50
  -6  22   2    3.10   11.40
   6  22  -2    4.40   10.80
  -5 -22   2   43.00   17.70
   5  22  -2   45.10   15.10
  -5  22   2   10.20   11.10
  -4 -22   2   12.70   14.00
   4  22  -2   24.60   12.10
  -4  22   2   12.40   11.10
   3 -22  -2   57.99   16.40
  -3 -22   2   23.00   15.20
  -3  22   2   40.00   14.00
   3  22  -2   66.09   16.30
   2 -22  -2   10.30   11.20
  -2 -22   2   41.60   14.80
  -2  22   2  -16.10   10.10
   2  22  -2  -17.70   10.50
   1 -22  -2   20.30   12.20
  -1 -22   2   46.60   19.20
   1  22  -2   24.50   12.10
  -1  22   2    2.20   11.80
   0 -22  -2   16.50   11.10
   0 -22   2   15.60   14.50
   0  22  -2   -3.40   10.30
   0  22   2   -3.00   10.10
  -1 -22  -2  124.19   18.40
   1 -22   2  109.29   25.40
  -1  22  -2  100.99   20.50
   1  22   2  101.79   21.70
   2 -22   2   78.59   22.00
   2 -22   2   86.69   19.10
  -2 -22  -2   88.09   16.20
   2  22   2   56.79   16.90
  -2  22  -2   69.59   17.60
   3 -22   2   78.39   15.00
   3 -22   2   88.19   25.40
   3 -22   2  102.99   13.60
  -3 -22  -2  125.09   18.00
   3  22   2   69.59   18.70
  -3  22  -2  130.29   22.90
   4 -22   2   32.10   17.40
  -4 -22  -2    1.30   11.90
   4  22   2  -14.80   10.60
  -4  22  -2   10.90    9.90
   5 -22   2   71.79   24.00
  -5 -22  -2   70.39   16.80
   5  22   2   66.39   19.30
  -5  22  -2   85.59   20.30
  -6 -22  -2   -0.10   13.50
   6 -22   2   17.30   18.00
  -6 -22  -2   -7.30    9.40
  -6  22  -2   17.40   13.50
  -7 -22  -2  105.39   22.00
   7 -22   2   65.79   25.70
  -7  22  -2   48.80   17.40
  -8 -22  -2    2.90   12.40
   8 -22   2   28.60   18.90
  -8  22  -2   -3.50   14.70
  -9 -22  -2   17.20   13.80
  -9  22  -2   12.40   13.60
 -10 -22  -2   40.70   18.00
 -10  22  -2   31.50   20.80
 -10 -23   2    8.20   15.70
 -10  23   2   38.20   19.00
  -9 -23   2  -29.50   14.80
  -9  23   2   15.90   14.50
  -8 -23   2  -10.50   12.90
  -8  23   2   11.90   12.90
  -7 -23   2   -2.70   11.60
  -7  23   2   18.00   13.80
  -6 -23   2   30.40   15.90
  -6  23   2   14.90   12.80
   6  23  -2    6.40   12.10
  -5 -23   2  -23.60   14.00
   5  23  -2   25.30   13.10
  -5  23   2   -6.50   11.00
  -4 -23   2   30.60   18.60
   4  23  -2   -4.10   12.50
  -4  23   2   28.40   14.20
  -3 -23   2  -31.60   15.00
   3  23  -2    4.50   10.40
  -3  23   2    3.40   10.30
   2 -23  -2   75.69   17.40
  -2 -23   2   74.39   21.50
  -2  23   2   51.49   16.60
   2  23  -2   51.69   15.90
  -1 -23   2  -22.30   14.50
   1 -23  -2   17.80   11.70
   1  23  -2   -6.80   10.10
  -1  23   2   -5.00   12.20
   0 -23   2   60.19   20.90
   0 -23  -2   52.19   14.60
   0  23  -2  103.49   21.60
   0  23   2   57.39   16.80
   1 -23   2   34.40   19.30
  -1 -23  -2   60.99   15.30
  -1  23  -2   35.50   14.50
   1  23   2   62.79   18.10
  -2 -23  -2   22.00   14.00
   2 -23   2   -0.50   18.10
   2 -23   2   16.00   19.60
   2  23   2   30.40   13.80
  -2  23  -2   26.80   14.70
  -3 -23  -2   16.40   12.70
   3 -23   2   21.20   18.70
   3 -23   2   -8.40    9.80
  -3  23  -2    2.50   10.60
   3  23   2   -4.60   11.50
   4 -23   2   15.30   18.90
  -4 -23  -2    6.90   13.40
  -4  23  -2   -8.80   12.00
   4  23   2   11.70   13.10
  -5 -23  -2    4.50   13.60
   5 -23   2   57.69   20.40
   5  23   2    3.00   12.30
  -5  23  -2   11.20   12.80
   6 -23   2   17.30   20.60
  -6 -23  -2    5.40   14.70
  -6 -23  -2   23.40   14.20
  -6  23  -2   30.90   14.00
   7 -23   2   -1.40   19.80
  -7 -23  -2   20.50   15.20
  -7 -23  -2    6.70   12.00
  -7  23  -2   -7.00   12.10
  -8 -23  -2   19.50   15.60
   8 -23   2   -3.50   18.60
  -8  23  -2   18.50   13.70
  -9 -23  -2   17.30   17.50
  -9  23  -2    3.20   14.00
 -10 -23  -2  -28.40   14.70
 -10  23  -2    6.10   15.50
  -9 -24   2  -11.70   15.30
  -9  24   2   21.60   16.10
  -8 -24   2   42.90   17.50
  -8  24   2    9.00   14.50
  -7 -24   2   12.10   18.40
  -7 -24   2    4.00   12.80
  -7  24   2   19.80   15.20
  -6 -24   2  118.79   26.60
  -6  24   2  149.29   27.30
  -5 -24   2   30.50   19.60
   5  24  -2   18.10   17.00
  -5  24   2   24.80   14.70
  -4 -24   2   -2.10   16.30
   4  24  -2   38.90   14.70
  -4  24   2   -0.90   11.30
  -3 -24   2  -27.70   16.20
   3  24  -2   -8.70   12.50
  -3  24   2   -3.00   10.70
  -2 -24   2  -11.10   16.50
   2 -24  -2    0.20   13.50
   2  24  -2   13.60   11.40
  -2  24   2    8.10   11.50
   1 -24  -2   18.70   13.50
  -1 -24   2   55.59   21.30
  -1  24   2   44.60   15.80
   1  24  -2   17.10   13.60
   0 -24  -2   14.70   12.80
   0 -24   2   32.90   18.90
   0  24   2   10.80   11.90
   0  24  -2   35.10   14.90
  -1 -24  -2   39.10   13.90
   1 -24   2   37.30   20.80
   1  24   2   69.79   18.10
  -1  24  -2   32.40   14.50
   2 -24   2   41.00   20.00
   2 -24   2   61.39   21.70
  -2 -24  -2   31.40   14.60
  -2  24  -2   22.50   13.80
   2  24   2   11.80   13.40
   3 -24   2  -29.70   18.70
   3 -24   2    1.90   11.20
  -3 -24  -2    3.20   13.70
   3 -24   2   -2.10   13.60
  -3  24  -2    1.50   11.50
   3  24   2   -3.10   12.90
   4 -24   2  -21.20   19.80
  -4 -24  -2   29.20   14.00
  -4  24  -2    5.90   12.80
   4  24   2    4.30   12.90
   5 -24   2   24.30   21.90
  -5 -24  -2   10.40   14.90
  -5  24  -2   18.60   12.90
   5  24   2   28.70   14.80
   6 -24   2    9.40   19.60
  -6 -24  -2   -9.40   13.60
  -6 -24  -2  -26.70   15.10
  -6  24  -2   21.40   15.80
  -7 -24  -2    3.00   14.00
  -7 -24  -2   17.10   17.20
   7 -24   2   -8.80   23.70
  -7  24  -2   -6.20   12.80
  -8 -24  -2    0.70   15.00
  -8 -24  -2   -0.10   17.50
  -8  24  -2  -13.70   16.30
  -9 -24  -2   12.70   16.80
  -9  24  -2  -12.90   15.40
  -8 -25   2   27.50   18.50
  -8 -25   2   29.00   20.20
  -8  25   2   57.49   20.50
  -7 -25   2   11.70   15.70
  -7 -25   2  -34.80   19.80
  -7  25   2   23.10   17.10
  -6 -25   2   58.29   22.40
  -6  25   2   13.50   16.20
  -5 -25   2   33.10   17.40
  -5  25   2   13.40   14.20
  -4 -25   2    5.00   17.20
   4  25  -2  -13.30   15.00
  -4  25   2   -2.50   12.40
  -3 -25   2    3.90   18.30
  -3  25   2   15.10   13.30
   3  25  -2  -17.80   12.70
  -2 -25   2    5.20   17.50
   2 -25  -2    1.10   13.80
   2  25  -2  -13.40   13.40
  -2  25   2    7.30   14.80
  -1 -25   2   -3.80   18.50
   1 -25  -2   31.40   14.40
  -1  25   2    1.20   16.20
   1  25  -2   23.00   15.00
   0 -25   2  -25.20   19.10
   0 -25  -2   -6.50   13.10
   0  25  -2   11.60   11.90
   0  25   2   -0.90   12.20
   1 -25   2   51.19   19.70
  -1 -25  -2   24.10   13.80
  -1  25  -2   25.90   14.80
   1  25   2    6.20   13.00
   2 -25   2  -20.00   19.00
  -2 -25  -2   24.50   14.30
  -2  25  -2   20.10   13.20
   2  25   2   22.30   14.20
  -3 -25  -2   41.40   16.00
   3 -25   2   -2.60   20.80
   3 -25   2   21.60   12.50
  -3  25  -2   26.60   17.40
   3  25   2    4.90   14.30
  -4 -25  -2   36.10   15.90
   4 -25   2   55.19   21.40
   4  25   2   36.90   18.00
  -4  25  -2    8.00   12.90
  -5 -25  -2  116.09   20.30
   5 -25   2  106.69   31.10
  -6 -25  -2   -5.50   16.70
   6 -25   2   54.19   23.00
  -6 -25  -2  -11.40   16.30
  -6  25  -2    9.70   13.90
  -7 -25  -2   36.90   19.90
   7 -25   2    6.00   24.30
  -7 -25  -2   62.29   21.20
  -7  25  -2   49.99   18.50
  -8 -25  -2   89.99   22.20
  -8 -25  -2   -2.20   17.20
  -8  25  -2   37.00   18.40
  -7 -26   2  -17.30   21.00
  -7 -26   2   28.80   17.00
  -7  26   2   -7.00   14.70
  -6 -26   2   12.50   20.40
  -6  26   2   -1.00   15.50
  -5 -26   2   37.70   20.40
   5  26  -2   35.10   15.90
  -5  26   2   18.20   14.80
  -4 -26   2  -42.00   18.90
  -4  26   2  -23.70   14.50
   4  26  -2   24.10   17.10
  -3 -26   2   22.90   22.30
  -3  26   2  -20.80   15.60
   3  26  -2   27.60   16.40
  -2 -26   2   32.80   20.60
  -2  26   2  -12.70   12.30
   2  26  -2   18.80   13.90
  -1 -26   2  -15.50   20.30
   1 -26  -2   -8.10   14.10
   1  26  -2   -5.30   12.30
   0 -26  -2   -0.50   14.20
   0 -26   2   32.50   20.00
   0  26  -2  -13.60   13.90
   0  26   2    0.40   15.50
   1 -26   2  -10.20   20.60
  -1 -26  -2   -1.50   13.10
  -1  26  -2   -2.20   12.70
   1  26   2    6.70   13.70
  -2 -26  -2   27.80   15.00
   2 -26   2   25.50   21.80
   2 -26   2   28.10   16.00
   2  26   2   14.30   16.50
  -2  26  -2   23.70   15.30
   3 -26   2    3.00   22.80
  -3 -26  -2   29.80   15.70
   3  26   2   12.60   15.80
  -3  26  -2    5.20   15.70
  -4 -26  -2   26.80   16.30
   4 -26   2   46.60   22.30
  -4  26  -2    3.70   15.60
   4  26   2  -28.90   14.10
  -5 -26  -2    9.80   17.70
   5 -26   2   72.29   25.60
  -5  26  -2   41.70   18.70
   5  26   2   20.20   18.70
  -6 -26  -2  -29.20   18.20
   6 -26   2   26.70   26.10
  -6 -26  -2   13.10   15.30
  -6  26  -2   -1.60   16.40
   7 -26   2   29.90   25.40
  -7 -26  -2   20.80   20.10
  -7 -26  -2    5.10   17.00
  -7  26  -2   20.70   16.90
  -6 -27   2  -21.90   20.90
  -6  27   2   -1.90   18.70
  -5 -27   2   30.50   20.80
  -5  27   2    1.10   15.10
   5  27  -2   -3.90   14.50
  -4 -27   2  -29.30   21.70
   4  27  -2   30.70   17.70
  -4  27   2    3.70   15.30
  -3 -27   2  -13.30   20.20
  -3  27   2    4.40   16.00
   3  27  -2  -33.30   15.30
  -2 -27   2   28.70   22.00
  -2  27   2   20.60   15.40
   2  27  -2    9.70   15.50
  -1 -27   2  -33.40   22.50
  -1  27   2   37.70   18.40
   1  27  -2   18.40   14.40
   0 -27  -2   10.10   15.30
   0 -27   2   -8.40   21.70
   0  27   2   10.80   16.30
   0  27  -2   20.20   15.50
  -1 -27  -2  -12.70   13.80
   1 -27   2   35.40   20.80
  -1  27  -2  -21.60   14.80
   1  27   2   42.40   16.50
   2 -27   2   -8.20   22.90
   2 -27   2   16.80   17.50
  -2 -27  -2   14.70   15.30
   2  27   2   15.90   18.60
  -2  27  -2  -23.30   13.80
  -3 -27  -2  -25.00   15.30
   3 -27   2   32.10   23.50
  -3  27  -2  -29.80   15.90
   3  27   2   13.70   15.50
  -4 -27  -2   56.29   17.90
   4 -27   2   -0.90   22.30
  -4  27  -2   41.50   15.80
   4  27   2   -2.60   18.00
   5 -27   2  -31.30   24.70
  -5 -27  -2  -19.30   17.70
  -5  27  -2   -6.50   14.00
  -4 -28   2   41.00   25.70
  -4  28   2   23.00   18.40
   4  28  -2   45.50   19.10
  -3 -28   2   11.50   22.80
   3  28  -2   12.00   16.50
  -3  28   2   11.90   18.40
  -2 -28   2   21.60   22.10
  -2  28   2   32.60   19.10
   2  28  -2  -10.20   17.50
  -1 -28   2  -12.80   23.00
   1  28  -2   20.80   15.40
  -1  28   2   -8.20   14.70
   0 -28   2   25.20   22.80
   0  28  -2    8.90   16.60
   0  28   2   12.90   16.20
   1 -28   2   61.79   26.00
  -1 -28  -2  -15.60   16.20
  -1  28  -2   45.90   18.60
   1  28   2   10.60   15.90
   2 -28   2   17.60   21.90
   2 -28   2   74.29   26.70
  -2 -28  -2   -0.70   15.20
  -2  28  -2   65.89   21.10
   2  28   2   17.80   19.20
   3 -28   2  -35.10   22.50
   3  28   2   -3.70   16.10
  -3  28  -2  -15.00   17.80
 -17   0   3  -51.29   25.70
 -17   0   3   46.20   24.40
 -16   0   3   19.00   29.10
 -16   0   3   12.40   18.50
 -15   0   3   42.80   20.90
 -15   0   3   91.89   28.90
 -14   0   3   -3.80   14.40
 -14   0   3    3.60   17.90
 -13   0   3  187.08   36.10
 -13   0   3  235.08   35.40
 -12   0   3    0.30   14.50
 -12   0   3   -8.30   10.40
 -11   0   3  291.17   36.10
 -11   0   3  344.07   33.40
 -10   0   3   -4.60    9.40
 -10   0   3   12.70   12.00
  -9   0   3  117.59   19.10
  -9   0   3  161.08   27.00
  -8   0   3   -2.50    6.70
  -8   0   3   -6.70    8.10
  -7   0   3   71.49   17.00
   7   0  -3   77.29   11.50
  -7   0   3   85.89   14.30
  -6   0   3   -3.70    4.60
   6   0  -3    7.30    5.10
  -6   0   3    3.50    8.20
   5   0  -3   15.20    5.00
  -5   0   3   13.90    8.50
  -5   0   3    3.30    4.50
   4   0  -3    3.40    5.90
   4   0  -3    1.20    2.80
  -4   0   3    5.30    3.10
  -4   0   3    5.50    6.10
   3   0  -3 2162.88   78.09
  -3   0   3 2014.60   78.69
  -3   0   3 2125.39   90.09
   3   0  -3 2140.49   88.99
  -2   0   3   -2.60    1.10
   2   0  -3    5.40    5.10
  -2   0   3    0.80    4.20
   1   0  -3  209.38   15.80
  -1   0   3  204.18   15.50
   1   0  -3  215.58    8.70
   0   0   3   -0.50    3.40
   0   0  -3   -1.00    3.50
   0   0  -3   -0.90    1.30
   0   0   3    1.00    2.90
   0   0   3   -0.60    1.40
   1   0   3   66.19    8.30
   1   0   3   73.09    6.20
  -1   0  -3   77.99    6.60
  -1   0  -3   68.29    8.30
  -1   0  -3   82.09    8.60
   1   0   3   67.99    8.40
  -2   0  -3    6.80    4.00
   2   0   3    2.30    2.60
   2   0   3    4.70    4.00
  -2   0  -3   -2.50    2.30
  -2   0  -3    2.60    4.50
   3   0   3  260.47   18.50
  -3   0  -3  254.47   17.10
   3   0   3  279.77   19.50
  -3   0  -3  248.48   18.80
   3   0   3  242.38   16.10
  -3   0  -3  278.47   18.90
   4   0   3   -0.80    4.20
  -4   0  -3   -6.10    6.40
   4   0   3    0.00    4.40
  -4   0  -3  -10.80    4.90
   4   0   3    4.20    4.90
  -4   0  -3   -0.50    3.90
  -5   0  -3   72.39   12.20
  -5   0  -3   83.59   16.80
  -5   0  -3   80.29   14.50
  -6   0  -3    2.60    9.50
  -6   0  -3   -4.30    5.70
  -7   0  -3   46.50   13.00
  -8   0  -3    5.50    8.10
  -9   0  -3  484.45   38.20
 -10   0  -3   29.70   12.20
 -11   0  -3   50.69   17.50
 -12   0  -3    2.30   14.10
 -13   0  -3   11.60   16.30
 -14   0  -3   -3.00   17.30
 -15   0  -3   23.80   21.60
 -16   0  -3    0.50   21.90
 -17  -1   3   43.80   33.30
 -17  -1   3   36.90   26.10
 -17   1   3   10.60   24.70
 -17   1   3   28.20   32.30
 -16  -1   3   17.30   22.50
 -16  -1   3   -8.70   22.70
 -16   1   3   31.90   24.90
 -16   1   3   20.00   24.70
 -15  -1   3   65.59   23.00
 -15  -1   3   24.20   26.40
 -15   1   3   77.59   23.80
 -15   1   3   83.69   29.30
 -14  -1   3   13.30   19.50
 -14  -1   3    0.70   13.20
 -14   1   3  -22.00   21.90
 -14   1   3  -10.90   15.60
 -13  -1   3   18.90   13.90
 -13  -1   3  -18.50   15.30
 -13   1   3  -23.90   14.60
 -13   1   3  -11.00   11.90
 -12  -1   3  736.63   53.79
 -12  -1   3  881.21   64.59
 -12   1   3  848.42   57.89
 -12   1   3  848.92   65.79
 -11  -1   3  168.88   31.50
 -11  -1   3  127.89   23.40
 -11   1   3  211.28   35.20
 -11   1   3  165.08   27.60
 -10  -1   3   34.20   12.40
 -10  -1   3   21.50   15.00
 -10   1   3    6.00   12.70
 -10   1   3    4.40    9.40
  -9  -1   3   14.00    9.30
  -9  -1   3   -8.30    8.80
  -9   1   3    2.30   11.20
  -9   1   3   11.40    9.40
  -8  -1   3  106.99   21.10
  -8  -1   3   99.69   16.60
  -8   1   3   78.39   19.90
  -8   1   3   95.09   16.70
  -7  -1   3   14.80   10.00
  -7  -1   3   24.00    8.40
  -7   1   3   28.40    8.80
  -7   1   3   42.40   13.50
   7   1  -3   16.60    7.50
  -6  -1   3    1.80    7.30
   6  -1  -3   -2.10    5.30
  -6  -1   3   10.20    5.40
  -6   1   3    1.00    7.20
   6   1  -3    7.60    5.40
  -6   1   3  -12.30    4.80
  -5  -1   3   26.40    7.10
  -5  -1   3   50.79   13.10
   5  -1  -3   48.20   12.00
   5  -1  -3   46.10    8.50
  -5   1   3   63.89   14.70
   5   1  -3   51.39    7.60
  -5   1   3   35.10    7.60
   4  -1  -3  518.05   24.90
  -4  -1   3  509.45   33.80
   4  -1  -3  484.35   31.70
  -4  -1   3  442.96   23.30
  -4   1   3  473.35   24.80
  -4   1   3  503.55   33.20
   4   1  -3  518.45   22.70
   4   1  -3  468.85   30.40
   3  -1  -3  285.47   15.10
  -3  -1   3  288.07   22.60
  -3  -1   3  246.18   13.60
   3  -1  -3  297.87   22.00
   3   1  -3  281.17   13.00
  -3   1   3  267.57   14.70
   3   1  -3  278.27   21.00
  -3   1   3  276.97   22.10
   2  -1  -3 1685.03   63.19
  -2  -1   3 1676.43   61.19
   2  -1  -3 1646.24   72.49
  -2  -1   3 1796.32   74.39
   2   1  -3 1781.62   73.39
  -2   1   3 1696.53   62.59
  -2   1   3 1697.13   72.29
   2   1  -3 1715.83   60.59
   1  -1  -3 7227.98  247.68
  -1  -1   3 6699.83  256.27
   1  -1  -3 7166.98  256.97
   1   1  -3 7483.25  258.07
  -1   1   3 6644.24  247.78
  -1   1   3 7170.48  256.37
   0  -1   3  139.69   11.10
   0  -1  -3  146.69    8.10
   0  -1  -3  150.08    8.30
   0  -1   3  128.39    7.50
   0  -1  -3  161.88   12.70
   0  -1   3  150.48   11.70
   0   1   3  134.09    9.90
   0   1   3  144.89   12.30
   0   1  -3  146.39    8.20
   0   1  -3  164.18   12.20
   1  -1   3  147.09   12.80
  -1  -1  -3  165.38   11.70
  -1  -1  -3  170.08   10.20
   1  -1   3  182.48   10.50
   1  -1   3  149.39   11.80
  -1  -1  -3  156.88   13.20
  -1   1  -3  173.48   13.70
   1   1   3  184.98   14.40
  -1   1  -3  179.88   11.00
  -1   1  -3  180.78   12.40
   1   1   3  148.69    9.70
   1   1   3  168.38   12.00
   2  -1   3   83.29    8.00
   2  -1   3  110.59   11.60
  -2  -1  -3   93.99   11.00
   2  -1   3   84.29    9.50
  -2  -1  -3   82.39    9.20
  -2  -1  -3   76.69    7.70
   2   1   3   87.89   10.30
  -2   1  -3   91.59    9.30
   2   1   3   85.89    9.40
  -2   1  -3   93.39    8.70
   2   1   3   75.89    7.60
  -2   1  -3   82.49   11.90
   3  -1   3   20.50    5.60
  -3  -1  -3   20.40    5.60
   3  -1   3   22.10    6.40
  -3  -1  -3   23.80    7.70
  -3  -1  -3   30.30    8.40
   3  -1   3   29.20    7.50
  -3   1  -3   18.70    5.70
   3   1   3   29.70    7.80
  -3   1  -3   23.50    6.40
   3   1   3   30.90    7.50
  -3   1  -3   43.60    9.00
   3   1   3   26.50    6.10
   4  -1   3   42.50    8.70
  -4  -1  -3   40.90    8.50
  -4  -1  -3   38.50   10.00
   4  -1   3   40.70    9.10
   4  -1   3   33.60    8.80
  -4  -1  -3   51.79   11.50
  -4   1  -3   43.00   11.00
   4   1   3   21.10    7.50
  -4   1  -3   31.10    8.00
   4   1   3   37.50    8.70
  -4   1  -3   39.80    9.60
   4   1   3   44.70    8.70
  -5  -1  -3   79.09   14.50
   5  -1   3   62.09   13.00
  -5  -1  -3   72.59   14.90
  -5  -1  -3   80.39   13.30
  -5   1  -3   56.49   11.80
  -5   1  -3   69.49   12.40
  -6  -1  -3   16.70    7.90
  -6   1  -3   16.40    8.40
  -6   1  -3    7.80    7.80
  -7  -1  -3   98.29   16.70
  -7   1  -3   96.59   17.10
  -8  -1  -3   -2.40    6.60
  -8   1  -3    8.10    7.60
  -9  -1  -3    8.60    8.60
  -9   1  -3   10.10   10.30
 -10  -1  -3   23.80   12.60
 -10   1  -3   22.90   11.30
 -11  -1  -3    8.60   11.80
 -11   1  -3    1.50   10.80
 -12  -1  -3  -22.90   11.00
 -12   1  -3   33.80   17.10
 -13  -1  -3  -20.90   13.20
 -13   1  -3    4.90   13.20
 -14  -1  -3  -15.50   14.60
 -14   1  -3   37.00   18.10
 -15  -1  -3  -19.10   17.90
 -15   1  -3   19.10   22.10
 -16  -1  -3    2.10   22.50
 -16   1  -3    6.50   21.80
 -17  -2   3  -11.60   25.90
 -17  -2   3   -7.90   23.10
 -17   2   3  -40.60   25.10
 -17   2   3  -18.00   31.00
 -16  -2   3   34.40   25.20
 -16  -2   3   51.39   26.40
 -16   2   3    4.60   25.80
 -16   2   3   43.90   23.30
 -15  -2   3  -13.40   19.10
 -15  -2   3  -15.40   17.20
 -15   2   3   22.30   24.20
 -15   2   3  -17.50   18.60
 -14  -2   3   92.29   28.40
 -14  -2   3  134.59   25.70
 -14   2   3  126.89   31.70
 -14   2   3  133.49   28.30
 -13  -2   3   26.70   15.30
 -13  -2   3   18.90   18.30
 -13   2   3  -22.00   19.30
 -13   2   3   17.90   16.70
 -12  -2   3  434.46   40.20
 -12  -2   3  441.86   45.80
 -12   2   3  481.65   49.90
 -12   2   3  443.36   41.80
 -11  -2   3   10.60   11.10
 -11  -2   3   20.30   12.80
 -11   2   3    9.50   13.50
 -11   2   3   13.10   11.70
 -10  -2   3   74.79   19.60
 -10  -2   3   69.29   16.60
 -10   2   3   50.09   18.50
 -10   2   3   76.29   18.30
  -9  -2   3   59.89   14.70
  -9  -2   3   56.49   15.60
  -9   2   3   66.39   19.30
  -9   2   3   58.19   14.60
  -8  -2   3   46.30   11.80
  -8  -2   3   35.80   13.30
  -8   2   3   27.00   13.10
  -8   2   3   22.00    9.50
  -7  -2   3   19.20   11.40
  -7  -2   3   22.50    7.60
  -7   2   3   31.20    9.60
  -7   2   3   18.60   10.60
   7   2  -3    5.80    5.80
  -6  -2   3  180.08   15.60
  -6  -2   3  172.28   21.30
   6  -2  -3  211.18   17.20
   6   2  -3  213.78   14.70
  -6   2   3  175.58   17.10
  -6   2   3  181.58   22.30
  -5  -2   3  361.36   20.60
  -5  -2   3  373.56   28.70
   5  -2  -3  414.86   23.30
   5  -2  -3  353.26   27.10
  -5   2   3  347.67   28.40
  -5   2   3  295.87   21.60
   5   2  -3  372.76   19.30
   4  -2  -3  239.08   16.10
  -4  -2   3  238.58   21.70
   4  -2  -3  236.98   20.90
  -4  -2   3  261.57   14.60
   4   2  -3  273.47   13.70
  -4   2   3  220.88   15.90
  -4   2   3  235.18   21.50
  -3  -2   3   31.20    4.10
   3  -2  -3   27.00    8.30
  -3  -2   3   38.60   10.20
   3  -2  -3   24.10    5.20
   3   2  -3   33.10    8.70
  -3   2   3   32.20    5.30
  -3   2   3   34.20    8.80
   3   2  -3   32.60    3.60
  -2  -2   3  518.55   31.50
   2  -2  -3  512.95   29.90
  -2  -2   3  547.65   20.90
  -2  -2   3  545.95   20.80
   2  -2  -3  592.94   24.10
  -2   2   3  539.05   23.20
  -2   2   3  573.94   30.70
   2   2  -3  598.04   31.40
  -1  -2   3   65.09    4.10
  -1  -2   3   51.29    9.70
   1  -2  -3   64.69    5.20
   1  -2  -3   71.19   10.60
  -1   2   3   55.69    5.00
   1   2  -3   75.49   11.20
  -1   2   3   61.79    9.80
   1   2  -3   70.39    3.50
   0  -2   3   67.09    5.80
   0  -2   3   83.59    9.00
   0  -2  -3   78.69    6.10
   0  -2  -3   88.09    9.50
   0  -2   3   67.69    7.80
   0   2  -3   71.49    6.00
   0   2   3   66.19    5.60
   0   2   3   61.09    9.90
   0   2  -3   62.19    8.20
   0   2   3   75.69    6.50
   1  -2   3 4255.67  155.48
  -1  -2  -3 4449.15  155.18
  -1  -2  -3 4261.47  155.08
  -1  -2  -3 4449.96  161.58
   1  -2   3 4125.69  156.98
   1  -2   3 4429.56  161.48
  -1  -2  -3 4003.60  155.38
  -1   2  -3 4220.68  160.18
  -1   2  -3 4352.16  156.48
   1   2   3 4278.37  155.88
   1   2   3 4358.56  162.08
  -1   2  -3 4411.96  157.28
  -2  -2  -3 5554.34  200.28
  -2  -2  -3 5251.17  201.18
  -2  -2  -3 5894.01  207.38
   2  -2   3 5612.64  201.28
   2  -2   3 5762.52  206.88
   2  -2   3 5292.27  201.18
  -2   2  -3 5619.44  205.88
  -2   2  -3 5534.25  200.78
  -2   2  -3 5590.44  202.68
   2   2   3 5515.55  206.58
   2   2   3 5408.66  201.08
   2   2   3 5542.55  199.98
  -3  -2  -3    7.40    3.80
   3  -2   3    0.20    4.50
  -3  -2  -3   -7.30    6.00
  -3  -2  -3   12.60    5.60
   3  -2   3    2.20    4.10
   3  -2   3   14.90    4.90
   3   2   3   14.60    4.80
   3   2   3    6.10    5.70
   3   2   3    0.60    4.10
  -3   2  -3   10.20    5.20
  -3   2  -3    9.70    6.40
  -3   2  -3    2.40    4.20
  -4  -2  -3  178.38   14.50
  -4  -2  -3  144.09   16.30
  -4  -2  -3  180.48   17.70
   4  -2   3  133.29   15.60
   4  -2   3  154.58   14.80
   4   2   3  162.68   14.00
   4   2   3  171.58   16.60
  -4   2  -3  153.48   17.40
  -4   2  -3  161.98   15.80
  -4   2  -3  168.68   14.90
  -5  -2  -3  751.42   41.00
  -5  -2  -3  712.63   41.30
   5  -2   3  655.73   39.90
  -5  -2  -3  773.52   38.60
  -5   2  -3  702.73   37.40
  -5   2  -3  609.04   38.70
  -6  -2  -3  336.77   24.70
   6  -2   3  306.17   25.80
  -6   2  -3  334.87   26.80
  -6   2  -3  301.67   24.80
  -7  -2  -3  134.89   20.50
  -7   2  -3  124.89   19.80
  -7   2  -3  169.08   20.20
  -8  -2  -3   -0.10    6.50
  -8   2  -3    6.70    9.30
  -9   2  -3    9.70   11.10
 -10  -2  -3   11.90   10.40
 -10   2  -3   -0.40   11.60
 -11  -2  -3  276.27   31.60
 -11   2  -3  249.08   36.60
 -12  -2  -3    5.10   14.00
 -12   2  -3    4.30   12.50
 -13  -2  -3   31.60   18.30
 -13   2  -3   26.10   17.60
 -14  -2  -3  -13.80   13.70
 -14   2  -3   -7.60   15.90
 -15  -2  -3   37.90   24.20
 -15   2  -3  -33.70   16.90
 -16  -2  -3   25.20   22.60
 -16   2  -3   39.90   24.70
 -16   2  -3   25.70   25.20
 -17  -3   3    9.30   23.90
 -17  -3   3    2.40   27.80
 -17   3   3   13.30   23.70
 -17   3   3   18.90   33.50
 -16  -3   3   28.00   26.40
 -16  -3   3    7.20   23.70
 -16   3   3   30.70   31.40
 -16   3   3    8.10   23.40
 -15  -3   3   21.60   22.10
 -15  -3   3   51.09   20.30
 -15   3   3   49.30   21.20
 -14  -3   3   56.59   26.50
 -14  -3   3   32.20   18.40
 -14   3   3   62.89   21.10
 -14   3   3   83.89   30.10
 -13  -3   3   -7.60   15.90
 -13  -3   3    7.60   13.40
 -13   3   3  -36.70   18.10
 -13   3   3   20.60   16.10
 -12  -3   3   10.50   13.00
 -12  -3   3   -4.00   12.80
 -12   3   3    2.30   18.50
 -12   3   3   -8.90   13.10
 -11  -3   3  215.38   25.20
 -11  -3   3  187.98   32.20
 -11   3   3  177.98   27.40
 -11   3   3  254.37   38.60
 -10  -3   3  141.89   21.80
 -10  -3   3  142.39   27.30
 -10   3   3  132.09   23.30
 -10   3   3  141.09   28.40
  -9  -3   3   94.49   16.30
  -9  -3   3   96.39   21.50
  -9   3   3   60.79   15.70
  -9   3   3  111.49   24.30
  -8  -3   3  204.18   24.70
  -8  -3   3  223.78   19.80
  -8   3   3  168.08   19.80
  -8   3   3  199.58   25.80
  -7  -3   3  165.68   16.30
  -7  -3   3  237.98   24.80
  -7   3   3  166.08   18.30
  -7   3   3  146.19   23.20
   7   3  -3  173.48   15.00
   6  -3  -3  550.14   31.80
   6  -3  -3  575.04   37.10
  -6  -3   3  472.55   28.30
  -6  -3   3  489.15   36.60
  -6   3   3  573.54   33.00
  -6   3   3  595.44   39.90
   6   3  -3  533.45   27.20
   5  -3  -3  162.18   18.70
  -5  -3   3  137.99   11.60
   5  -3  -3  155.98   14.40
  -5  -3   3  149.99   18.30
  -5   3   3  134.39   13.90
  -5   3   3  187.58   20.10
   5   3  -3  137.59   10.80
   4  -3  -3  137.29   16.70
   4  -3  -3  152.48   12.80
  -4  -3   3  140.19   16.50
  -4  -3   3  155.18   10.50
  -4   3   3  129.49   12.00
   4   3  -3  157.28    9.80
  -4   3   3  163.88   17.10
  -3  -3   3   61.99    5.40
  -3  -3   3   69.79   12.50
   3  -3  -3   81.79    8.70
   3  -3  -3   89.89   14.50
  -3  -3   3   77.39    5.70
  -3   3   3   81.29   12.50
  -3   3   3   74.79    7.40
   2  -3  -3  126.69    9.00
   2  -3  -3  126.79   13.30
  -2  -3   3  116.89    6.60
  -2  -3   3  142.89   14.70
  -2   3   3  138.29   13.00
   2   3  -3  129.39   13.10
  -2   3   3  114.79    8.50
  -1  -3   3 3353.16  132.99
   1  -3  -3 3594.04  125.69
  -1  -3   3 3390.26  123.79
   1  -3  -3 3293.77  132.29
   1   3  -3 3520.75  122.99
  -1   3   3 3466.65  125.89
   1   3  -3 3602.34  132.79
  -1   3   3 3570.84  132.99
   0  -3   3 2507.25  100.49
   0  -3   3 2755.22  104.49
   0  -3  -3 2771.22  100.79
   0  -3  -3 2844.32  107.89
   0  -3   3 2716.83  106.29
   0   3  -3 2772.62  100.19
   0   3  -3 2752.12  104.99
   0   3   3 2682.73  101.09
   0   3   3 2874.51   99.59
   0   3   3 2787.42  107.69
  -1  -3  -3 1738.13   70.49
   1  -3   3 1591.24   63.89
  -1  -3  -3 1676.73   63.69
  -1  -3  -3 1529.65   62.19
   1  -3   3 1714.63   70.09
  -1  -3  -3 1688.63   63.89
   1  -3   3 1625.04   64.69
   1   3   3 1603.04   69.89
   1   3   3 1637.64   62.49
  -1   3  -3 1740.63   69.29
  -1   3  -3 1635.94   64.99
  -1   3  -3 1605.04   64.29
  -2  -3  -3 2326.47   86.89
   2  -3   3 2348.97   93.89
   2  -3   3 2183.58   85.79
   2  -3   3 2177.38   87.89
  -2  -3  -3 2212.08   86.49
   2   3   3 2295.57   85.99
   2   3   3 2338.07   93.99
  -2   3  -3 2304.37   89.39
  -2   3  -3 2305.07   85.59
  -2   3  -3 2145.19   91.49
   3  -3   3   34.10    7.60
  -3  -3  -3   17.10    8.30
   3  -3   3   21.30    7.80
  -3  -3  -3   40.50    8.00
   3  -3   3   39.00    6.90
  -3  -3  -3   24.50    5.80
  -3   3  -3   24.70    5.90
   3   3   3   37.90    9.20
  -3   3  -3   19.10    6.30
  -3   3  -3   32.70    8.80
   3   3   3   16.40    5.50
   4  -3   3  164.28   17.40
  -4  -3  -3  162.88   16.00
   4  -3   3  143.09   14.50
  -4  -3  -3  149.19   13.30
  -4  -3  -3  168.18   19.00
   4   3   3  154.48   16.60
  -4   3  -3  139.39   19.30
   4   3   3  115.59   12.60
  -4   3  -3  130.39   12.50
  -4   3  -3  123.39   14.90
  -5  -3  -3  360.76   26.30
  -5  -3  -3  385.36   24.90
   5  -3   3  378.56   28.20
  -5   3  -3  331.87   23.10
  -5   3  -3  357.66   26.80
  -6  -3  -3   32.20    9.30
   6  -3   3   44.00   12.70
  -6   3  -3   49.30   10.80
  -6   3  -3   34.70   11.70
  -7  -3  -3  197.58   19.60
  -7   3  -3  151.48   22.60
  -7   3  -3  162.48   19.80
  -8  -3  -3  314.37   27.10
  -8   3  -3  286.47   28.90
  -9  -3  -3   49.40   14.30
  -9   3  -3   87.29   19.60
 -10  -3  -3   23.30   11.40
 -10   3  -3   -6.80    9.70
 -11  -3  -3   46.40   16.50
 -11   3  -3   45.20   18.60
 -12  -3  -3    1.50   12.50
 -12   3  -3  -31.70   12.10
 -13  -3  -3   10.90   17.50
 -14  -3  -3   45.00   19.80
 -14   3  -3   38.40   22.70
 -15  -3  -3  -30.20   18.60
 -15   3  -3   75.39   25.30
 -15   3  -3    6.30   21.60
 -16  -3  -3   28.20   23.60
 -16   3  -3   38.30   26.70
 -16   3  -3   35.80   27.30
 -17  -4   3   82.69   29.50
 -17  -4   3   27.30   33.80
 -17   4   3   27.70   23.70
 -17   4   3  -19.10   31.20
 -16  -4   3    3.20   21.20
 -16  -4   3   20.20   28.00
 -16   4   3    1.60   18.10
 -16   4   3  -16.00   25.30
 -15  -4   3   17.10   18.00
 -15  -4   3   10.40   25.20
 -15   4   3   28.50   19.20
 -15   4   3  -31.40   22.20
 -14  -4   3   57.49   22.70
 -14  -4   3   20.60   15.90
 -14   4   3   38.10   26.30
 -14   4   3   31.30   18.20
 -13  -4   3  -23.40   13.30
 -13  -4   3   11.80   11.90
 -13   4   3   18.70   13.90
 -13   4   3   -6.90   19.60
 -12  -4   3   40.70   15.30
 -12  -4   3   37.80   18.50
 -12   4   3   41.30   17.50
 -12   4   3   43.60   21.60
 -11  -4   3   74.49   18.20
 -11  -4   3   93.89   22.90
 -11   4   3  100.99   21.80
 -11   4   3  103.69   25.80
 -10  -4   3    7.60    9.70
 -10  -4   3   21.30   12.40
 -10   4   3   13.80   16.40
 -10   4   3    6.20    9.30
  -9  -4   3   -4.10    9.90
  -9  -4   3   10.10    8.60
  -9   4   3   18.40    9.60
  -9   4   3   20.10   14.70
  -8  -4   3   90.49   18.90
  -8  -4   3   74.49   13.70
  -8   4   3   62.79   15.30
  -8   4   3   52.59   15.80
  -7  -4   3  118.39   12.90
  -7  -4   3   90.29   18.20
   7   4  -3  103.09   12.60
  -7   4   3   81.89   14.50
  -7   4   3  124.09   21.10
  -6  -4   3  515.45   28.90
   6  -4  -3  534.05   32.90
   6  -4  -3  508.45   36.40
  -6  -4   3  615.34   40.20
  -6   4   3  538.75   32.90
   6   4  -3  589.74   28.50
  -6   4   3  576.64   39.90
   5  -4  -3   98.49   16.90
   5  -4  -3   69.19   12.40
  -5  -4   3   79.09    8.90
  -5  -4   3   68.59   14.20
  -5   4   3   65.89   15.20
   5   4  -3   68.39    7.80
  -5   4   3   57.09   10.00
   4  -4  -3   48.20    9.00
   4  -4  -3   44.00   12.00
  -4  -4   3   47.20    5.70
  -4  -4   3   35.60    5.90
  -4  -4   3   48.20   10.90
  -4   4   3   45.10   11.80
  -4   4   3   29.20    6.50
  -3  -4   3 3102.59  123.19
   3  -4  -3 3266.97  115.59
  -3  -4   3 2992.20  110.39
   3  -4  -3 2946.01  121.39
  -3   4   3 2928.41  113.49
  -3   4   3 3015.80  120.39
  -2  -4   3   36.90    4.00
  -2  -4   3   34.80    8.90
   2  -4  -3   34.60    8.20
   2  -4  -3   21.20    5.40
  -2   4   3   31.90    5.20
  -2   4   3   40.90    8.70
   2   4  -3   33.40    3.80
   1  -4  -3 1090.19   42.00
  -1  -4   3  993.50   40.00
   1  -4  -3 1048.30   48.00
  -1  -4   3 1020.20   48.20
   1   4  -3 1071.99   46.50
   1   4  -3 1019.10   39.40
  -1   4   3  969.80   41.70
  -1   4   3 1083.09   48.40
   0  -4  -3  566.44   25.30
   0  -4  -3  606.44   31.50
   0  -4   3  556.24   25.60
   0  -4   3  550.74   29.90
   0  -4   3  547.65   27.70
   0   4   3  504.45   25.30
   0   4   3  552.84   30.90
   0   4   3  552.44   22.00
   0   4  -3  602.34   28.40
   0   4  -3  536.45   24.20
  -1  -4  -3    7.20    2.60
   1  -4   3    5.80    3.30
   1  -4   3    5.40    4.70
  -1  -4  -3   13.50    3.90
   1  -4   3    9.20    4.20
  -1  -4  -3    9.60    6.40
  -1   4  -3    6.90    5.40
  -1   4  -3    4.90    3.70
   1   4   3    3.60    2.70
   1   4   3    6.60    5.60
  -1   4  -3    6.00    3.50
   1   4   3    7.20    2.70
  -2  -4  -3 1387.16   62.19
  -2  -4  -3 1356.16   54.79
  -2  -4  -3 1374.36   55.19
   2  -4   3 1324.77   61.69
   2  -4   3 1326.67   56.89
   2  -4   3 1317.17   52.59
  -2   4  -3 1328.57   60.19
  -2   4  -3 1339.47   57.29
  -2   4  -3 1320.57   52.19
   2   4   3 1290.57   61.19
   3  -4   3  166.98   12.10
   3  -4   3  226.08   17.10
   3  -4   3  200.38   19.40
  -3  -4  -3  199.58   18.90
  -3  -4  -3  166.98   14.30
  -3  -4  -3  197.68   14.40
   3   4   3  174.68   18.00
  -3   4  -3  201.98   18.70
  -3   4  -3  183.18   16.10
   3   4   3  202.18   14.30
  -3   4  -3  172.48   12.00
   4  -4   3   -1.60    6.10
  -4  -4  -3   -1.80    5.50
  -4  -4  -3    7.10    4.80
   4  -4   3    3.80    5.80
  -4  -4  -3   11.70    9.50
   4   4   3    5.10    6.50
  -4   4  -3    1.10    4.70
  -4   4  -3   15.00    6.20
  -5  -4  -3 1975.10   84.59
  -5  -4  -3 2007.40   85.89
   5  -4   3 2030.90   91.39
  -5   4  -3 2040.60   89.69
  -5   4  -3 2062.49   81.79
  -6  -4  -3    6.50    6.30
   6  -4   3   10.20    7.60
  -6   4  -3    0.50    6.20
  -6   4  -3   19.10    7.40
   7  -4   3   16.80    9.20
  -7  -4  -3    8.50    7.60
  -7   4  -3    3.00    9.00
  -7   4  -3   29.60   12.10
  -8  -4  -3   -4.00    6.70
  -8   4  -3  -16.80   10.80
  -8   4  -3    6.60    8.90
  -9  -4  -3   41.50   12.10
  -9   4  -3   24.70   14.60
 -10  -4  -3   37.80   14.60
 -10   4  -3   32.80   17.70
 -11  -4  -3  449.95   39.40
 -11   4  -3  427.96   41.90
 -12  -4  -3  -26.40   10.40
 -12   4  -3   19.20   13.60
 -13  -4  -3   29.70   17.70
 -13   4  -3   22.70   19.40
 -14  -4  -3   -0.20   17.10
 -14   4  -3  -22.90   19.20
 -14   4  -3  -24.60   17.50
 -15  -4  -3   -1.70   19.20
 -15   4  -3   11.40   20.20
 -15   4  -3   46.50   22.80
 -16  -4  -3   12.70   25.20
 -16   4  -3  -34.20   24.50
 -16   4  -3   17.40   29.10
 -17  -5   3   86.49   33.40
 -17  -5   3    2.60   30.80
 -17   5   3   93.59   30.20
 -17   5   3   32.50   31.30
 -16  -5   3  -27.00   22.20
 -16  -5   3   35.10   22.90
 -16   5   3   17.80   21.20
 -16   5   3  -12.30   24.40
 -15  -5   3  108.69   27.90
 -15  -5   3   59.09   26.60
 -15   5   3   34.20   24.10
 -15   5   3   69.39   31.20
 -14  -5   3  209.68   38.70
 -14  -5   3  190.48   32.00
 -14   5   3  190.78   38.40
 -14   5   3  172.38   31.70
 -13  -5   3   13.70   13.00
 -13  -5   3   21.70   18.30
 -13   5   3    5.80   14.50
 -13   5   3   22.60   20.50
 -12  -5   3  -18.00   12.80
 -12  -5   3  -11.50   11.90
 -12   5   3   -2.90   13.20
 -12   5   3   21.40   20.10
 -11  -5   3  148.69   22.80
 -11  -5   3  159.28   29.80
 -11   5   3  136.79   28.80
 -11   5   3  178.48   28.10
 -10  -5   3  369.06   31.40
 -10   5   3  335.27   32.50
 -10   5   3  417.86   39.60
  -9  -5   3   53.99   12.80
  -9   5   3   53.89   14.10
  -9   5   3   49.80   18.10
  -8  -5   3    7.60    7.30
  -8   5   3    6.90    7.30
  -8   5   3    4.50   11.50
  -7  -5   3  135.29   14.50
  -7   5   3  106.49   16.70
  -7   5   3  183.18   22.80
   6  -5  -3  409.06   30.70
  -6  -5   3  350.76   22.60
   6   5  -3  355.36   21.30
  -6   5   3  405.66   26.60
  -6   5   3  395.76   31.10
  -5  -5   3   -0.70    3.80
   5  -5  -3   -3.20    8.90
  -5  -5   3   -1.60    3.40
   5  -5  -3   11.00    6.80
  -5   5   3   -2.20    5.20
  -5   5   3    3.70    4.50
   4  -5  -3   10.00    6.50
  -4  -5   3    2.60    6.80
   4  -5  -3   10.10    9.50
  -4  -5   3   13.10    3.80
  -4  -5   3   16.10    4.60
  -4   5   3    3.90    6.10
  -4   5   3   11.70    5.20
  -3  -5   3   72.79    6.60
  -3  -5   3   74.09   13.00
   3  -5  -3   86.29   13.80
   3  -5  -3   80.99    9.20
  -3  -5   3   65.69    6.60
  -3   5   3   50.99    7.90
  -3   5   3   59.49   10.50
  -2  -5   3   13.70    6.60
  -2  -5   3    6.30    2.90
   2  -5  -3   17.50    6.80
   2  -5  -3    7.70    3.70
  -2   5   3    6.60    3.40
  -2   5   3   13.40    5.60
   2   5  -3   13.60    3.20
   1  -5  -3    6.30    3.10
  -1  -5   3    6.50    4.90
   1  -5  -3   -2.10    4.90
  -1  -5   3    3.90    2.40
  -1   5   3   -4.30    3.50
   1   5  -3    5.70    2.30
  -1   5   3    3.40    2.50
   0  -5   3 3279.27  120.79
   0  -5   3 3275.57  126.79
   0  -5  -3 3395.46  127.99
   0  -5   3 3115.39  122.99
   0  -5  -3 3237.28  120.19
   0   5   3 3199.18  120.99
   0   5  -3 3301.37  121.59
   0   5  -3 3189.28  118.79
   0   5   3 3271.17  127.99
   1  -5   3  572.94   30.90
  -1  -5  -3  652.23   25.10
  -1  -5  -3  705.63   36.90
   1  -5   3  601.64   27.70
   1  -5   3  626.94   35.00
  -1  -5  -3  660.63   30.10
   1   5   3  618.04   35.40
  -1   5  -3  631.44   28.90
  -1   5  -3  621.24   29.90
   1   5   3  658.93   30.50
  -1   5  -3  668.43   34.90
  -2  -5  -3 1550.14   63.49
   2  -5   3 1580.84   70.89
   2  -5   3 1526.35   58.99
   2  -5   3 1618.94   66.39
  -2  -5  -3 1510.65   60.19
  -2  -5  -3 1561.64   63.29
  -2  -5  -3 1630.74   71.29
  -2   5  -3 1501.45   59.09
   2   5   3 1682.53   72.29
  -2   5  -3 1456.75   64.99
  -2   5  -3 1511.05   68.59
  -3  -5  -3  160.38   13.40
   3  -5   3  139.19   15.20
  -3  -5  -3  151.88   12.80
  -3  -5  -3  176.48   13.80
  -3  -5  -3  140.69   18.00
   3  -5   3  161.88   18.30
   3  -5   3  144.29    9.80
  -3   5  -3  151.48   10.00
  -3   5  -3  181.78   18.70
   3   5   3  142.89   16.80
  -3   5  -3  176.48   16.50
  -4  -5  -3    9.40    5.80
  -4  -5  -3    2.30    4.10
   4  -5   3   -3.20    5.40
  -4   5  -3   -7.00    5.10
   4   5   3    9.20    6.30
  -5  -5  -3  646.14   35.30
  -5  -5  -3  617.44   34.50
   5  -5   3  586.34   39.60
  -5   5  -3  620.14   38.80
  -5   5  -3  621.64   30.90
   6  -5   3    1.60    6.60
  -6  -5  -3    9.30    5.60
  -6   5  -3   -7.40    6.20
  -6   5  -3    1.60    8.10
   7  -5   3   -3.90    7.40
  -7  -5  -3   -1.00    5.10
  -7   5  -3    6.50    8.30
  -7   5  -3   -1.00    8.20
  -8  -5  -3  255.37   24.40
  -8   5  -3  297.57   30.70
  -8   5  -3  300.17   26.10
  -9  -5  -3  180.68   21.70
  -9   5  -3  159.18   26.40
 -10  -5  -3   57.39   16.90
 -10   5  -3   14.20   14.20
 -11  -5  -3  287.97   31.60
 -11   5  -3  335.47   37.00
 -12  -5  -3   -2.40   11.10
 -12   5  -3   -1.00   14.30
 -13  -5  -3   32.40   15.50
 -13   5  -3  -28.50   16.70
 -13   5  -3    6.60   17.20
 -14  -5  -3   13.50   17.40
 -14   5  -3    7.10   17.80
 -14   5  -3   -4.30   19.90
 -15  -5  -3    6.20   20.50
 -15   5  -3   24.70   19.90
 -15   5  -3   33.10   23.10
 -16  -5  -3   16.40   25.50
 -16   5  -3    3.60   24.00
 -16   5  -3   31.00   28.50
 -17  -6   3    4.60   21.10
 -17  -6   3    6.70   27.60
 -17   6   3  -24.60   24.40
 -17   6   3  -14.90   30.00
 -16  -6   3  -32.90   17.80
 -16  -6   3    1.60   23.50
 -16   6   3   24.20   28.40
 -16   6   3   45.20   22.40
 -15  -6   3    1.40   17.10
 -15  -6   3  -10.30   21.60
 -15   6   3   43.60   20.80
 -15   6   3   -6.60   22.70
 -14  -6   3   18.50   17.20
 -14  -6   3   47.70   22.40
 -14   6   3   23.30   18.70
 -14   6   3   21.50   20.80
 -13  -6   3   28.10   17.10
 -13  -6   3   52.09   22.70
 -13   6   3   50.99   20.40
 -13   6   3   84.49   25.90
 -12  -6   3   37.40   18.20
 -12  -6   3   15.20   10.30
 -12   6   3  -11.70   11.60
 -12   6   3   13.30   16.80
 -11  -6   3  276.47   27.90
 -11   6   3  279.27   31.70
 -11   6   3  344.57   38.80
 -10  -6   3    0.40    8.70
 -10   6   3   -2.00    8.90
 -10   6   3   -3.70   14.50
  -9  -6   3  224.58   21.40
  -9   6   3  212.38   25.70
  -9   6   3  222.08   31.70
  -8  -6   3   34.50    9.90
  -8   6   3   28.30   12.80
  -8   6   3   23.60   10.30
  -7  -6   3  297.57   22.30
  -7   6   3  314.97   28.70
  -7   6   3  304.27   24.80
  -6  -6   3  899.91   42.80
  -6  -6   3  903.61   41.90
   6  -6  -3  879.11   51.29
  -6   6   3  944.51   47.80
  -6   6   3  966.70   51.69
   5  -6  -3   65.39   14.40
  -5  -6   3   61.29    9.00
   5  -6  -3   53.39   12.70
  -5  -6   3   67.59    9.50
  -5   6   3   55.79   12.80
  -5   6   3   51.89   10.40
   4  -6  -3  945.61   45.30
  -4  -6   3  863.11   39.40
   4  -6  -3  950.80   50.19
  -4  -6   3  951.30   40.00
  -4   6   3  961.00   47.20
  -4   6   3  904.81   43.00
   3  -6  -3  120.39   14.80
  -3  -6   3  139.59    9.90
   3  -6  -3  112.79   12.00
  -3   6   3  103.29   10.80
   3   6  -3  132.79    9.70
  -3   6   3  144.89   14.70
   2  -6  -3 1501.95   59.79
  -2  -6   3 1299.57   63.79
   2  -6  -3 1563.14   65.39
  -2  -6   3 1497.15   56.89
   2   6  -3 1454.45   56.69
  -2   6   3 1399.56   59.39
  -2   6   3 1492.05   64.69
  -1  -6   3  875.51   36.70
  -1  -6   3  848.02   42.30
   1  -6  -3  893.71   43.80
   1  -6  -3  831.22   37.60
  -1   6   3  855.51   43.40
   1   6  -3  893.41   36.10
  -1   6   3  834.62   38.20
  -1   6   3  906.71   33.90
   0  -6  -3  179.38   17.20
   0  -6   3  176.18   13.10
   0  -6  -3  200.98   13.00
   0  -6   3  165.08   15.80
   0  -6   3  150.68   13.60
   0   6  -3  171.58   11.50
   0   6   3  187.08   16.80
   0   6   3  155.08   12.80
   1  -6   3    4.50    5.30
  -1  -6  -3    5.30    7.00
  -1  -6  -3   -4.40    3.50
   1  -6   3    0.50    4.60
   1  -6   3    0.70    2.90
  -1   6  -3   -2.40    2.40
   1   6   3    3.70    5.30
  -1   6  -3   -6.00    5.10
   1   6   3    3.50    3.30
  -2  -6  -3 1334.07   53.69
  -2  -6  -3 1364.26   58.49
   2  -6   3 1304.07   52.09
  -2  -6  -3 1475.05   66.89
   2  -6   3 1513.25   62.59
   2  -6   3 1438.26   66.39
  -2   6  -3 1343.47   52.89
  -2   6  -3 1428.46   64.89
   2   6   3 1421.86   59.19
   2   6   3 1405.66   66.19
  -2   6  -3 1361.26   59.69
   3  -6   3   96.09   14.80
   3  -6   3  105.89   17.70
  -3  -6  -3   94.99    9.60
  -3  -6  -3  102.19   10.90
  -3   6  -3   82.39    6.80
   3   6   3   83.29   15.00
  -3   6  -3  104.49   14.80
  -4  -6  -3   14.90    6.30
   4  -6   3    7.70    7.40
  -4  -6  -3   15.40    5.90
   4   6   3    4.90    6.30
  -4   6  -3   27.60    4.80
  -4   6  -3   21.00    7.80
  -5  -6  -3   75.69   12.60
  -5  -6  -3   42.90    9.80
  -5   6  -3   73.09    8.70
  -5   6  -3   56.59   13.20
   6  -6   3  241.88   24.60
  -6  -6  -3  209.08   19.20
  -6   6  -3  192.48   15.90
  -6   6  -3  170.08   20.90
  -7  -6  -3   -3.50    6.20
  -7   6  -3   -2.80    7.70
  -7   6  -3  -16.50    7.10
  -8  -6  -3   16.20    9.10
  -8   6  -3   -6.20   10.70
  -8   6  -3   20.30   11.90
  -9  -6  -3  141.89   22.00
  -9   6  -3  169.38   21.80
  -9   6  -3  105.89   22.40
 -10  -6  -3    3.40    9.30
 -10   6  -3   10.70   11.90
 -11  -6  -3   54.99   18.30
 -11   6  -3   67.99   23.00
 -12  -6  -3   18.10   12.30
 -12   6  -3    6.20   14.70
 -12   6  -3    6.40   15.60
 -13  -6  -3   -7.80   12.60
 -13   6  -3   17.00   17.80
 -13   6  -3   -6.40   14.60
 -14  -6  -3   36.90   20.40
 -14   6  -3   68.19   23.40
 -14   6  -3   63.99   24.60
 -15  -6  -3   20.60   21.00
 -15   6  -3   53.39   27.20
 -15   6  -3   51.89   27.50
 -16  -6  -3   -8.40   21.50
 -16   6  -3  -28.20   21.10
 -16   6  -3  -16.50   27.40
 -17  -7   3   36.60   34.40
 -17  -7   3   -1.20   23.00
 -17   7   3   57.29   28.00
 -17   7   3   16.20   32.30
 -16  -7   3    4.30   25.40
 -16  -7   3  -10.60   18.00
 -16   7   3   66.59   29.60
 -16   7   3    9.90   21.80
 -15  -7   3   22.90   23.50
 -15  -7   3   31.20   19.40
 -15   7   3  -10.70   18.70
 -15   7   3   50.59   27.70
 -14  -7   3  -16.00   17.70
 -14  -7   3   29.10   17.90
 -14   7   3  -36.10   20.40
 -14   7   3    6.30   16.20
 -13  -7   3  591.64   48.10
 -13  -7   3  628.24   57.99
 -13   7   3  660.93   52.69
 -13   7   3  619.14   57.29
 -12  -7   3  -16.70   10.80
 -12   7   3   12.00   17.60
 -12   7   3   15.10   13.80
 -11  -7   3   -4.10    8.40
 -11   7   3   22.10   15.30
 -11   7   3   14.60   12.90
 -10  -7   3   11.80    8.80
 -10   7   3   33.00   13.10
 -10   7   3   19.20   15.80
  -9  -7   3  160.68   17.70
  -9   7   3  154.78   23.20
  -9   7   3  197.88   29.80
  -8  -7   3   -3.20    6.60
  -8   7   3    5.50    8.50
  -8   7   3   11.30   10.00
  -7  -7   3  498.85   29.80
  -7   7   3  485.65   33.80
  -7   7   3  522.15   36.60
  -6  -7   3  869.51   43.00
  -6  -7   3  930.31   43.10
  -6   7   3  940.51   48.60
  -6   7   3  953.00   51.09
  -5  -7   3  113.49   11.20
  -5  -7   3  123.99   11.60
   5  -7  -3  136.69   21.00
  -5   7   3  109.79   16.80
  -5   7   3  117.49   15.60
   4  -7  -3  272.87   21.70
   4  -7  -3  275.57   24.80
  -4  -7   3  221.28   15.70
  -4  -7   3  278.07   16.90
  -4   7   3  281.17   19.10
  -4   7   3  276.87   21.50
  -4   7   3  272.67   20.20
   3  -7  -3    0.80    5.50
   3  -7  -3    2.00    7.50
  -3  -7   3   10.40    4.20
   3   7  -3    3.40    3.50
  -3   7   3    3.90    4.90
  -3   7   3   12.00    5.50
  -3   7   3   -1.10    3.50
   2  -7  -3   55.29    8.50
   2  -7  -3   45.00   11.10
  -2  -7   3   55.49    7.50
   2   7  -3   46.90    7.00
  -2   7   3   37.50    6.60
  -2   7   3   36.60    9.40
  -2   7   3   47.60    8.50
  -1  -7   3  285.07   20.10
  -1  -7   3  285.57   16.70
   1  -7  -3  302.67   22.20
   1  -7  -3  287.27   17.60
  -1   7   3  267.07   13.40
   1   7  -3  278.87   15.80
  -1   7   3  283.37   17.80
  -1   7   3  258.67   20.90
   0  -7   3   88.19   13.60
   0  -7  -3   73.79   13.20
   0  -7  -3   72.39    8.40
   0  -7   3   67.29   10.60
   0  -7   3   74.49   10.20
   0   7  -3   70.69    7.50
   0   7   3   55.79   11.30
   0   7   3   84.39   11.20
   1  -7   3  609.74   31.10
   1  -7   3  514.55   25.50
   1  -7   3  541.55   33.40
  -1  -7  -3  589.34   35.70
  -1  -7  -3  554.04   28.10
  -1   7  -3  514.05   27.20
  -1   7  -3  561.74   32.70
   1   7   3  481.55   32.50
   1   7   3  543.85   28.60
   2  -7   3  154.78    8.10
   2  -7   3  136.09   17.10
  -2  -7  -3  141.39    9.40
   2  -7   3  144.39   15.90
  -2  -7  -3  163.28   14.10
  -2  -7  -3  168.18   19.00
  -2   7  -3  161.38   14.00
  -2   7  -3  129.09   17.30
   2   7   3  142.79   17.10
   2   7   3  151.98   13.30
  -3  -7  -3   57.79   10.20
   3  -7   3   64.99   13.90
  -3  -7  -3   75.39    8.80
   3  -7   3   69.89   14.50
   3   7   3   52.29   11.80
  -3   7  -3   95.89   14.40
  -4  -7  -3  551.54   31.20
  -4  -7  -3  529.65   29.20
   4  -7   3  584.44   39.30
  -4   7  -3  553.54   22.00
  -4   7  -3  499.95   33.50
   4   7   3  570.34   37.80
   5  -7   3  226.88   24.30
  -5  -7  -3  209.48   19.60
  -5  -7  -3  226.48   19.20
  -5   7  -3  236.98   22.70
  -5   7  -3  216.78   12.80
   6  -7   3   73.69   16.30
  -6  -7  -3  114.69   18.90
  -6  -7  -3   82.29   14.20
  -6   7  -3   78.69   10.20
  -6   7  -3   87.29   16.20
  -7  -7  -3   -9.70    5.60
   7  -7   3   -1.20    8.20
  -7   7  -3   14.40    7.50
  -7   7  -3  -17.90    7.50
   8  -7   3  144.09   24.30
  -8  -7  -3  133.09   20.60
  -8   7  -3  146.59   17.80
  -8   7  -3  119.59   23.60
  -9  -7  -3   23.60   10.80
  -9   7  -3   22.10   12.60
  -9   7  -3   28.40   12.70
 -10  -7  -3    9.30    9.00
 -10   7  -3   26.00   13.60
 -10   7  -3   19.40   10.90
 -11  -7  -3  290.27   30.90
 -11   7  -3  306.37   30.70
 -11   7  -3  238.28   37.50
 -12  -7  -3   55.99   17.60
 -12   7  -3   48.30   20.20
 -12   7  -3    6.50   16.40
 -13  -7  -3   92.69   22.50
 -13   7  -3   46.70   25.20
 -13   7  -3   39.70   22.80
 -14  -7  -3   -4.30   15.00
 -14   7  -3  -13.60   16.80
 -14   7  -3  -18.70   21.50
 -15  -7  -3   -2.60   18.80
 -15   7  -3   18.80   21.20
 -15   7  -3   34.80   24.90
 -16  -7  -3  -56.19   18.80
 -16   7  -3   -3.50   29.60
 -16   7  -3   56.79   26.50
 -17  -8   3  -14.70   29.40
 -17  -8   3  -18.40   25.90
 -17   8   3    4.60   20.70
 -17   8   3  -71.79   30.40
 -16  -8   3    5.30   21.10
 -16  -8   3   23.40   28.10
 -16   8   3   -8.20   26.70
 -16   8   3    8.30   19.50
 -15  -8   3   49.50   25.20
 -15  -8   3   38.80   19.10
 -15   8   3   -5.90   18.80
 -15   8   3   35.30   27.50
 -14  -8   3  -38.40   17.10
 -14  -8   3    0.10   14.10
 -14   8   3  -23.30   21.50
 -14   8   3    7.10   15.80
 -13  -8   3   19.30   12.60
 -13   8   3   18.80   17.10
 -13   8   3   26.30   20.50
 -12  -8   3   16.90   13.80
 -12   8   3   14.90   15.00
 -12   8   3   46.10   18.80
 -11  -8   3  152.18   24.10
 -11   8   3  142.59   25.50
 -11   8   3  128.99   26.80
 -10  -8   3  224.88   23.60
 -10   8   3  180.58   27.90
 -10   8   3  141.49   24.60
  -9  -8   3    7.10    8.00
  -9   8   3   -4.90   10.60
  -9   8   3    9.90    8.90
  -8  -8   3  110.69   16.70
  -8   8   3  102.79   19.30
  -8   8   3  119.59   19.90
  -7  -8   3   42.40    9.90
  -7   8   3   60.09   14.20
  -7   8   3   78.09   15.70
  -6  -8   3    2.70    5.60
   6  -8  -3   31.00   12.20
  -6   8   3    1.40    5.90
  -6   8   3   -5.10    5.00
   5  -8  -3  952.10   51.49
  -5  -8   3  923.61   42.80
  -5  -8   3  887.21   42.50
  -5   8   3  908.61   46.20
  -5   8   3  911.61   47.70
  -5   8   3  978.10   49.10
  -4  -8   3   60.19    9.50
   4  -8  -3   37.00   12.70
  -4   8   3   46.50   11.50
  -4   8   3   28.80    7.40
   3  -8  -3    0.40    7.70
  -3  -8   3   -7.30    3.90
  -3   8   3    8.00    5.40
   3   8  -3    3.50    3.70
  -3   8   3   -3.00    3.80
  -3   8   3   -1.00    5.20
  -2  -8   3   78.89    8.70
   2  -8  -3   73.59   13.20
   2  -8  -3   67.09   10.70
   2   8  -3   51.29    7.70
  -2   8   3   60.19    9.60
  -2   8   3   59.89    8.40
  -2   8   3   46.60   10.10
   1  -8  -3 1899.61   79.29
   1  -8  -3 1760.72   71.99
  -1  -8   3 1899.21   71.49
  -1  -8   3 1662.23   74.29
   1   8  -3 1735.53   69.69
  -1   8   3 1732.43   77.79
  -1   8   3 1765.62   65.99
  -1   8   3 1735.23   72.49
   0  -8  -3  659.53   33.40
   0  -8   3  694.83   39.10
   0  -8  -3  750.22   40.90
   0  -8   3  756.02   35.30
   0  -8   3  626.24   34.00
   0   8  -3  679.43   32.30
   0   8   3  653.13   38.80
   0   8   3  741.93   35.20
   1  -8   3  235.18   18.80
   1  -8   3  236.48   21.10
   1  -8   3  229.98   14.70
  -1  -8  -3  250.67   23.00
   1   8   3  191.08   16.10
  -1   8  -3  234.28   20.50
  -1   8  -3  223.58   15.80
   1   8   3  209.98   20.20
  -2  -8  -3  749.23   31.30
   2  -8   3  759.22   29.20
   2  -8   3  859.41   46.90
   2  -8   3  808.02   42.50
  -2   8  -3  770.22   38.50
   2   8   3  721.33   43.90
   2   8   3  796.82   39.00
   3  -8   3  121.49   20.00
  -3  -8  -3  114.59   12.50
   3   8   3  100.79   17.60
  -3   8  -3  122.99   13.80
  -4  -8  -3  102.59   12.20
   4  -8   3   75.19   16.70
  -4   8  -3   94.69   16.00
   4   8   3   96.19   17.90
  -5  -8  -3  174.98   16.70
   5  -8   3  154.88   20.00
  -5   8  -3  155.08   18.90
  -6  -8  -3   68.79   13.60
  -6  -8  -3   74.29   14.40
   6  -8   3   75.99   17.90
  -6   8  -3   79.39   17.10
  -6   8  -3   63.89    8.60
  -6   8  -3   70.69    8.40
   7  -8   3   27.50   12.30
  -7  -8  -3   29.10    9.80
  -7   8  -3   27.60   12.70
  -7   8  -3   36.60    8.80
  -7   8  -3   41.90    8.20
   8  -8   3    9.10    9.30
  -8  -8  -3    2.60    6.90
  -8   8  -3    5.00    8.20
  -8   8  -3  -13.00    8.00
  -8   8  -3    1.20    7.50
  -9  -8  -3   71.59   17.00
  -9   8  -3  121.59   23.70
  -9   8  -3   85.79   15.70
  -9   8  -3  104.09   16.70
 -10  -8  -3  109.99   21.20
 -10   8  -3   51.09   16.20
 -10   8  -3   41.80   17.30
 -10   8  -3   56.89   19.30
 -11  -8  -3  534.65   43.20
 -11   8  -3  486.45   47.20
 -11   8  -3  448.46   37.90
 -12  -8  -3   10.90   15.20
 -12   8  -3   24.50   18.80
 -12   8  -3    9.70   17.00
 -13  -8  -3   14.50   15.60
 -13   8  -3    8.90   18.50
 -13   8  -3   -3.50   19.20
 -14  -8  -3   16.10   17.40
 -14   8  -3   44.90   22.40
 -14   8  -3    6.90   19.10
 -15  -8  -3   23.00   21.70
 -15   8  -3  -24.70   28.10
 -15   8  -3  -11.70   20.50
 -16  -8  -3   24.70   23.40
 -16   8  -3   51.79   31.80
 -16   8  -3  -15.50   25.00
 -17  -9   3   52.79   25.90
 -17   9   3   29.70   24.30
 -16  -9   3    3.90   24.10
 -16  -9   3  -37.30   20.20
 -16   9   3  -18.50   18.80
 -16   9   3  -21.30   24.00
 -15  -9   3   33.80   23.10
 -15  -9   3   14.90   18.80
 -15   9   3   48.90   22.10
 -15   9   3   29.00   26.90
 -14  -9   3   24.40   20.30
 -14  -9   3   -8.10   15.80
 -14   9   3  -16.10   18.80
 -14   9   3   19.20   15.90
 -13  -9   3   11.90   15.70
 -13   9   3   56.69   20.60
 -13   9   3   22.90   21.70
 -12  -9   3   -0.20   12.40
 -12   9   3   -7.60   13.20
 -12   9   3  -25.70   14.70
 -11  -9   3    2.80   10.00
 -11   9   3   10.30   13.10
 -11   9   3    2.10   13.10
 -10  -9   3  -19.30    7.20
 -10   9   3   16.50   11.20
 -10   9   3   -9.40   12.50
  -9  -9   3    2.30    6.60
  -9   9   3    0.30    8.90
  -9   9   3    3.60   11.10
  -8  -9   3    3.40    7.00
  -8   9   3   12.70    9.30
  -8   9   3   14.60    9.90
  -7  -9   3   68.39   12.00
  -7   9   3   54.89   13.60
  -7   9   3   65.89   14.40
   6  -9  -3  152.78   22.90
  -6  -9   3  171.28   15.10
  -6   9   3  161.48   18.40
  -6   9   3  133.69   16.30
   5  -9  -3  743.63   45.80
  -5  -9   3  700.33   36.70
  -5   9   3  807.02   41.70
  -5   9   3  781.72   42.70
  -5   9   3  796.32   43.40
  -4  -9   3   98.89   12.50
   4  -9  -3  144.79   18.40
   4   9  -3  164.58   13.30
  -4   9   3  120.69   13.80
  -4   9   3  127.29   15.50
  -4   9   3  142.29   15.50
   3  -9  -3   60.89   13.00
  -3  -9   3   34.40    7.40
  -3   9   3   44.50    9.60
   3   9  -3   40.00    7.80
  -3   9   3   33.50    8.10
  -3   9   3   32.90   10.10
  -2  -9   3   85.89   10.50
   2  -9  -3   85.59   14.80
  -2   9   3   83.49    9.80
  -2   9   3  122.79   12.10
   2   9  -3  102.99    9.90
  -2   9   3   92.59   14.70
  -1  -9   3  758.92   36.30
   1  -9  -3  787.92   43.00
  -1  -9   3  741.13   41.20
  -1   9   3  750.22   37.60
  -1   9   3  739.23   42.00
   1   9  -3  787.02   35.40
  -1   9   3  744.33   31.10
   0  -9   3   -2.00    5.00
   0  -9   3    0.10    4.40
   0  -9  -3   -2.70    8.00
   0  -9   3   -7.50    5.90
   0   9  -3    6.10    4.00
   0   9   3    1.00    4.10
   0   9   3    7.30    6.20
   1  -9   3   55.79    8.70
   1  -9   3   58.59   11.20
   1  -9   3   39.50   11.30
   1   9   3   36.20    8.00
  -1   9  -3   41.90    8.60
   1   9   3   35.50   10.50
   2  -9   3    2.90    1.90
   2  -9   3    1.30    2.20
   2  -9   3   -1.10    5.70
  -2   9  -3    7.20    4.70
   2   9   3    1.20    4.30
   2   9   3    2.10    7.30
   3  -9   3 1152.58   60.79
   3   9   3 1040.40   50.69
   3   9   3 1070.79   58.59
  -3   9  -3 1008.20   51.09
  -4  -9  -3  426.36   27.40
   4  -9   3  439.96   35.10
  -4   9  -3  446.36   29.90
   4   9   3  422.56   33.70
   5  -9   3   24.00   12.10
  -5  -9  -3    8.30    6.00
  -5   9  -3    9.00    9.00
   6  -9   3   47.60   15.40
  -6  -9  -3   51.09   11.80
  -6   9  -3   53.39   14.00
  -7  -9  -3  229.48   23.20
   7  -9   3  327.87   31.50
  -7   9  -3  275.37   28.70
  -7   9  -3  276.27   17.80
  -7   9  -3  275.67   16.50
  -8  -9  -3   21.10   10.20
   8  -9   3   17.80   13.00
  -8   9  -3   27.00    8.80
  -8   9  -3   25.30    8.90
  -8   9  -3    4.70   10.30
  -9  -9  -3   44.70   14.60
  -9   9  -3   36.30   15.10
  -9   9  -3   46.10   12.40
  -9   9  -3   44.40   12.20
 -10  -9  -3    0.50    8.60
 -10   9  -3   -2.50   11.20
 -10   9  -3   14.40   14.50
 -10   9  -3   24.20   13.00
 -11  -9  -3   60.19   20.40
 -11   9  -3   65.29   17.80
 -11   9  -3   84.09   24.40
 -12  -9  -3    5.90   12.70
 -12   9  -3   11.10   16.30
 -12   9  -3   13.40   16.50
 -13  -9  -3  146.69   29.10
 -13   9  -3  142.89   32.30
 -14  -9  -3   30.00   17.90
 -14   9  -3   24.40   21.50
 -14   9  -3    3.80   17.60
 -15  -9  -3   26.30   22.20
 -15   9  -3   -4.00   18.50
 -15   9  -3   -7.20   25.90
 -16 -10   3   24.80   19.50
 -16 -10   3   -0.60   25.20
 -16  10   3   11.00   22.00
 -16  10   3  -31.40   25.10
 -15 -10   3   -2.20   16.80
 -15 -10   3  -10.70   23.70
 -15  10   3   18.60   20.40
 -15  10   3   76.49   24.10
 -14 -10   3    4.80   17.50
 -14  10   3  -31.70   20.50
 -14  10   3   10.60   17.20
 -13 -10   3   72.09   20.20
 -13  10   3  132.59   28.60
 -13  10   3  142.29   29.30
 -12 -10   3   17.80   12.40
 -12  10   3   22.30   18.30
 -12  10   3   20.70   15.40
 -11 -10   3   23.70   12.50
 -11  10   3   13.60   12.20
 -11  10   3   25.00   15.70
 -10 -10   3   10.90    9.00
 -10  10   3   -5.60    9.90
 -10  10   3  -10.80   11.70
  -9 -10   3   -1.60    7.70
  -9  10   3   -4.30   10.00
  -9  10   3   -4.00   10.00
  -8 -10   3   37.20   10.80
  -8  10   3   45.20   13.90
  -8  10   3   42.80   13.40
  -7 -10   3  173.18   17.60
  -7  10   3  198.78   20.90
  -7  10   3  205.78   21.10
  -6 -10   3   49.70   10.00
   6 -10  -3   45.90   15.30
  -6  10   3   51.79   12.80
  -6  10   3   46.10   11.60
  -5 -10   3    8.00    4.60
   5 -10  -3  -21.70   10.50
  -5  10   3   -6.90    6.30
  -5  10   3   11.10    5.90
   4 -10  -3   85.89   16.40
  -4  10   3  116.09   13.20
   4  10  -3   68.69   10.70
  -4  10   3  109.39   16.30
  -4  10   3   91.29   14.90
   3 -10  -3  984.60   50.49
  -3 -10   3  960.00   44.60
  -3  10   3  937.11   49.10
  -3  10   3  959.70   45.50
  -3  10   3  965.20   47.00
   3  10  -3  990.40   44.70
  -2 -10   3  475.55   25.80
   2 -10  -3  502.75   32.80
   2  10  -3  435.96   25.30
  -2  10   3  479.95   31.60
  -2  10   3  466.75   28.00
  -2  10   3  443.36   24.10
  -1 -10   3  128.29   15.70
  -1 -10   3  164.08   15.00
   1 -10  -3  183.18   20.50
   1  10  -3  128.49   12.40
  -1  10   3  149.19   14.40
  -1  10   3  143.99   10.30
  -1  10   3  139.99   17.50
   0 -10   3  794.92   39.50
   0 -10   3  725.23   36.80
   0 -10   3  721.03   42.90
   0  10   3  751.52   38.30
   0  10   3  713.13   42.50
   0  10  -3  708.23   35.60
   1 -10   3    4.60    4.90
   1 -10   3   -6.00    6.50
  -1  10  -3    5.00    4.50
   1  10   3    9.80    7.70
   1  10   3    0.70    4.70
   2 -10   3   32.00    4.20
   2 -10   3   31.20    4.20
   2 -10   3   40.40   11.30
  -2  10  -3   38.70    9.10
   2  10   3   27.70    7.90
   2  10   3   33.90   11.90
   3 -10   3  456.05   34.60
  -3  10  -3  385.96   26.60
   3  10   3  395.46   31.90
   3  10   3  399.56   26.80
   4 -10   3   68.29   16.30
  -4 -10  -3   62.09   12.10
  -4  10  -3  100.09   15.90
   4  10   3   72.69   16.30
  -5 -10  -3  125.39   15.40
   5 -10   3  175.28   27.00
  -5  10  -3  152.88   18.40
  -6 -10  -3  102.59   16.00
   6 -10   3   67.99   18.80
  -6  10  -3   91.79   17.40
  -7 -10  -3  490.65   33.70
   7 -10   3  438.46   38.90
  -7  10  -3  420.56   35.50
  -8 -10  -3   14.80    9.30
   8 -10   3   10.10   11.80
  -8  10  -3    3.10    6.20
  -8  10  -3  -14.40    9.60
  -9 -10  -3  243.38   25.90
  -9  10  -3  193.08   29.90
  -9  10  -3  193.18   19.00
  -9  10  -3  230.38   20.00
 -10 -10  -3  309.07   32.50
 -10  10  -3  292.37   26.20
 -10  10  -3  351.56   27.30
 -10  10  -3  364.06   39.20
 -11 -10  -3  156.38   26.50
 -11  10  -3   77.99   22.80
 -11  10  -3  146.79   21.00
 -11  10  -3  124.09   20.30
 -12 -10  -3    5.50   14.00
 -12  10  -3   46.30   19.30
 -12  10  -3    1.40   15.50
 -13 -10  -3   -7.40   14.10
 -13  10  -3   20.70   18.00
 -13  10  -3  -31.80   17.00
 -14 -10  -3  -21.50   15.10
 -14  10  -3   18.30   21.10
 -14  10  -3  -22.80   21.60
 -15 -10  -3   46.40   21.60
 -15  10  -3   -7.30   24.80
 -15  10  -3  -13.00   19.80
 -16 -11   3   31.60   23.90
 -16 -11   3   41.70   32.50
 -16  11   3    0.50   19.60
 -16  11   3   26.40   27.50
 -15 -11   3   33.90   25.10
 -15 -11   3   -3.50   19.70
 -15  11   3    0.20   23.50
 -15  11   3   -2.50   17.10
 -14 -11   3   -1.30   14.00
 -14  11   3   14.90   15.20
 -14  11   3   16.20   20.50
 -13 -11   3   -4.50   12.20
 -13  11   3  -23.80   13.00
 -13  11   3   21.00   19.00
 -12 -11   3    6.90   12.80
 -12  11   3   11.70   14.00
 -12  11   3  -22.80   15.30
 -11 -11   3   33.90   13.30
 -11  11   3   33.40   13.70
 -11  11   3   38.10   17.90
 -10 -11   3   16.30    9.10
 -10  11   3   16.10   13.10
 -10  11   3   26.20   12.30
  -9 -11   3  141.49   20.70
  -9  11   3  151.78   23.00
  -9  11   3  118.79   20.60
  -8 -11   3  138.49   19.30
  -8  11   3  110.69   19.50
  -8  11   3   89.89   18.00
  -7 -11   3    2.80    6.40
  -7  11   3  -10.50    6.00
  -7  11   3    1.60    7.70
  -6 -11   3  416.26   27.00
   6 -11  -3  362.56   33.40
  -6  11   3  392.76   29.70
  -6  11   3  415.16   29.40
   5 -11  -3   35.00   13.30
  -5 -11   3   11.30    6.60
  -5  11   3    0.60    6.00
  -5  11   3   13.80    8.80
   4 -11  -3  -20.90    9.50
  -4  11   3    8.00    9.20
  -4  11   3    4.30    4.90
   4  11  -3    1.60    4.90
  -4  11   3   -3.70    6.50
   3 -11  -3  135.79   19.40
  -3  11   3  131.99   14.60
  -3  11   3  127.29   16.10
  -3  11   3  135.89   16.80
   3  11  -3  125.19   13.10
   2 -11  -3  430.26   30.00
  -2  11   3  360.26   27.50
  -2  11   3  371.06   21.60
   2  11  -3  365.86   23.20
  -2  11   3  390.86   25.60
  -1 -11   3    9.00    6.60
  -1  11   3    8.30    6.40
  -1  11   3    8.00    6.70
   1  11  -3   15.40    6.30
   0 -11   3  696.73   40.80
   0  11  -3  566.24   31.90
   0  11   3  519.15   37.20
   0  11   3  714.43   36.50
  -1 -11  -3   73.09    6.10
   1 -11   3   98.09   17.30
   1 -11   3   93.29    9.90
   1 -11   3   94.19   10.80
   1  11   3  102.39   14.40
   1  11   3   90.79   16.30
  -1  11  -3   74.89   11.20
   2 -11   3    9.00    3.70
   2 -11   3   14.20    9.50
   2 -11   3   -2.50    3.60
  -2  11  -3    3.00    5.10
   2  11   3    4.70    8.40
   2  11   3   -1.70    5.60
   3 -11   3   26.60   11.70
   3  11   3    9.20    7.00
   3  11   3   20.50    9.60
  -3  11  -3    4.80    6.20
  -4 -11  -3  262.07   21.50
   4 -11   3  273.17   28.30
  -4  11  -3  236.78   21.60
   5 -11   3   36.50   13.00
  -5 -11  -3   12.40    7.60
  -5  11  -3   -0.90    7.80
   6 -11   3   69.69   18.80
  -6 -11  -3   88.89   15.50
  -6  11  -3   97.39   18.40
   7 -11   3   61.09   17.90
  -7 -11  -3   67.29   14.80
  -7  11  -3   87.49   17.50
   8 -11   3   54.79   18.60
  -8 -11  -3   69.79   15.50
  -8  11  -3   55.99   15.90
  -9 -11  -3   13.50    9.50
  -9  11  -3   10.50    7.00
  -9  11  -3    6.20   12.80
  -9  11  -3   18.70    7.00
 -10 -11  -3    5.60   10.10
 -10  11  -3    2.60   12.00
 -10  11  -3   -5.30    9.40
 -10  11  -3   17.70    8.80
 -11 -11  -3   -7.20   10.40
 -11  11  -3   10.80   13.70
 -11  11  -3   10.00   12.10
 -11  11  -3   -0.60   13.10
 -12 -11  -3   57.89   18.60
 -12  11  -3   42.20   17.50
 -12  11  -3   95.89   26.80
 -13 -11  -3   -2.10   14.20
 -13  11  -3   -9.90   16.90
 -13  11  -3    2.60   17.80
 -14 -11  -3   33.40   18.40
 -14  11  -3  -20.90   20.50
 -14  11  -3   12.40   20.60
 -15 -11  -3  -19.80   17.80
 -15  11  -3  -19.80   25.40
 -15  11  -3   -5.40   20.70
 -16 -12   3    6.00   25.20
 -16 -12   3    9.10   23.60
 -16  12   3   18.80   26.50
 -16  12   3   -7.60   19.60
 -15 -12   3   -4.70   18.20
 -15 -12   3  -25.60   22.40
 -15  12   3  -10.40   23.70
 -15  12   3   17.10   20.10
 -14 -12   3   44.70   21.30
 -14  12   3   52.49   22.90
 -14  12   3   63.59   21.60
 -13 -12   3   15.60   15.60
 -13  12   3   14.80   19.00
 -13  12   3   20.50   14.80
 -12 -12   3   64.29   18.30
 -12  12   3   69.29   19.80
 -12  12   3   47.40   20.40
 -11 -12   3   42.50   14.90
 -11  12   3   30.40   14.70
 -11  12   3   25.40   14.10
 -10 -12   3   29.80   12.10
 -10  12   3   45.20   13.30
 -10  12   3   35.30   14.20
  -9 -12   3   19.90   10.00
  -9  12   3   17.50   10.80
  -9  12   3   -2.70    8.90
  -8 -12   3   22.30    9.20
  -8  12   3   37.80   11.80
  -8  12   3   20.70   11.20
  -7 -12   3   82.79   14.20
  -7  12   3   84.69   16.80
  -7  12   3   98.69   17.00
  -6 -12   3  494.45   31.60
  -6  12   3  567.64   36.10
  -6  12   3  534.95   35.10
   5 -12  -3    0.10   13.40
   5  12  -3  -11.50    5.40
  -5  12   3   -9.70    6.50
  -5  12   3   -2.30    5.80
   4 -12  -3  438.36   33.30
  -4  12   3  410.36   29.10
  -4  12   3  406.46   29.90
   4  12  -3  417.06   26.70
  -4  12   3  443.96   29.10
   3 -12  -3   17.10   12.70
  -3  12   3   32.60    8.40
  -3  12   3   22.50    9.90
  -3  12   3   35.60    9.10
   3  12  -3   31.00    7.90
  -2  12   3    3.80    5.30
  -2  12   3    0.40    4.60
   2  12  -3   -6.80    4.70
  -2  12   3    7.80    7.40
  -1 -12   3  -16.10    6.70
   1  12  -3   -8.00    4.30
  -1  12   3    2.70    5.00
  -1  12   3   -1.50    6.10
   0 -12  -3  187.18   11.10
   0 -12   3  195.98   20.70
   0 -12   3  189.68   16.40
   0  12  -3  156.58   15.60
   0  12   3  189.78   17.90
   0  12   3  227.48   23.40
   1 -12   3   13.10    6.90
   1 -12   3   14.40    6.30
  -1 -12  -3   21.80    4.30
   1 -12   3    6.90    8.30
   1  12   3   19.00    7.10
  -1  12  -3   18.90    6.70
   1  12   3   15.40    8.70
   2 -12   3   76.59    7.90
  -2 -12  -3   83.99    8.10
   2 -12   3   79.99    8.60
   2 -12   3   81.49   17.60
   2  12   3   89.89   14.30
   2  12   3   87.59   17.20
  -2  12  -3   82.89   12.80
   3 -12   3   22.10   12.50
   3  12   3   21.90    8.40
  -3  12  -3   24.70    9.60
   3  12   3   15.50    9.80
   4 -12   3  476.25   38.80
  -4  12  -3  412.36   30.10
  -5 -12  -3    0.80    7.00
   5 -12   3    6.90   11.00
  -5  12  -3   11.30    7.70
   6 -12   3    1.90   10.20
  -6 -12  -3    4.40    6.10
  -6  12  -3    4.90    8.70
   7 -12   3   21.40   15.00
  -7 -12  -3   14.40    9.40
  -7  12  -3   16.50   10.10
  -8 -12  -3   36.70   13.00
   8 -12   3    3.70   14.50
  -8  12  -3   36.90   15.40
  -9 -12  -3   57.19   15.40
   9 -12   3   41.20   17.50
  -9  12  -3   25.40   15.00
 -10 -12  -3  161.48   25.40
 -10  12  -3  204.08   32.80
 -11 -12  -3   23.90   14.10
 -11  12  -3   19.80    9.20
 -11  12  -3   39.20   16.40
 -11  12  -3    4.80   11.00
 -12 -12  -3   18.80   12.70
 -12  12  -3    3.80   18.70
 -12  12  -3    0.30   11.90
 -12  12  -3   -6.60   14.80
 -13 -12  -3   19.20   18.20
 -13  12  -3   59.19   21.40
 -14 -12  -3   59.99   22.10
 -14  12  -3   17.50   17.80
 -14  12  -3   33.10   20.40
 -15 -12  -3    7.30   20.10
 -15  12  -3  -24.40   20.90
 -15  12  -3   28.00   22.10
 -15 -13   3   -9.80   16.90
 -15 -13   3  -10.80   25.00
 -15  13   3  -13.00   20.50
 -15  13   3  -13.90   22.50
 -14 -13   3   -8.40   15.20
 -14  13   3   -2.10   18.90
 -14  13   3   19.60   15.80
 -13 -13   3   29.30   14.90
 -13  13   3  -13.50   16.00
 -13  13   3    8.40   16.60
 -12 -13   3    6.00   12.10
 -12  13   3   21.40   14.80
 -12  13   3   -2.90   14.40
 -11 -13   3  -19.40   10.90
 -11  13   3    1.70   12.10
 -10 -13   3   63.49   16.30
 -10  13   3   73.19   18.10
 -10  13   3   31.60   15.80
  -9 -13   3   19.30    9.80
  -9  13   3   -1.10   10.10
  -9  13   3  -11.60    8.70
  -8 -13   3  236.88   23.10
  -8  13   3  265.07   26.30
  -8  13   3  287.27   27.10
  -7 -13   3   -3.40    6.60
  -7  13   3   11.90    8.70
  -7  13   3   13.90    9.60
  -6 -13   3  112.79   16.20
  -6  13   3  101.49   17.60
  -6  13   3  120.69   18.80
  -5  13   3    5.10    6.20
  -5  13   3   14.30    8.70
   5  13  -3   10.60    6.80
  -4  13   3   14.30   10.70
  -4  13   3   27.90   10.30
  -4  13   3   19.50    8.50
   4  13  -3   35.20    9.60
  -3  13   3   35.90   10.50
  -3  13   3   42.70   11.70
  -3  13   3   26.00    9.20
   3  13  -3   16.80    7.00
  -2 -13   3   53.49   13.10
  -2  13   3   63.59   10.00
  -2  13   3   50.79   10.80
   2  13  -3   66.39   11.50
  -2  13   3   49.60   12.10
  -1 -13   3   59.59   15.00
  -1 -13   3   40.80   12.40
  -1  13   3   46.20   11.00
  -1  13   3   80.99   15.50
   1  13  -3   57.79   11.20
   0 -13  -3  235.68   14.20
   0 -13   3  280.57   20.70
   0 -13   3  226.08   24.20
   0  13   3  273.67   26.00
   0  13  -3  235.78   19.30
   0  13   3  279.07   22.00
   1 -13   3  122.49   13.50
   1 -13   3  129.29   22.10
  -1 -13  -3  129.99    9.30
   1 -13   3  112.49   13.10
   1  13   3  101.49   16.30
  -1  13  -3  105.79   15.10
   1  13   3  113.49   19.80
   2 -13   3  245.28   27.00
   2 -13   3  257.17   15.00
   2 -13   3  250.27   16.00
  -2 -13  -3  283.97   15.40
  -2  13  -3  229.78   20.60
   2  13   3  248.58   21.80
   2  13   3  254.77   26.40
   3 -13   3   20.80   11.80
   3  13   3   -4.40    8.70
  -3  13  -3   14.40    7.50
   3  13   3   18.10    6.90
   4 -13   3   48.70   16.20
  -4  13  -3   31.60   10.80
   5 -13   3    7.50   11.10
  -5 -13  -3   15.80    7.40
  -5  13  -3   12.10    8.20
   6 -13   3  180.78   28.80
  -6 -13  -3  155.18   19.00
  -6  13  -3  118.79   20.70
   7 -13   3   16.30   11.40
  -7 -13  -3   -0.20    8.60
  -7  13  -3   13.60   10.40
  -8 -13  -3   61.59   15.10
   8 -13   3   66.49   20.70
  -8  13  -3   83.89   20.00
  -9 -13  -3   61.89   15.20
   9 -13   3   96.69   24.80
  -9  13  -3   90.59   23.80
 -10 -13  -3   82.59   19.00
 -10  13  -3  132.79   28.30
 -11 -13  -3    6.80   12.90
 -11  13  -3    7.40   16.10
 -12 -13  -3   36.60   15.50
 -12  13  -3    4.30   18.10
 -13 -13  -3   -9.80   14.60
 -13  13  -3   -3.50   10.30
 -13  13  -3   19.20   17.70
 -14 -13  -3   30.70   20.30
 -14  13  -3   45.80   24.50
 -14  13  -3    0.80   15.70
 -15 -14   3   18.00   19.40
 -15  14   3   -1.10   22.50
 -15  14   3    8.10   18.60
 -14  14   3   88.89   24.20
 -14  14   3   99.29   26.80
 -13 -14   3   11.50   15.80
 -13  14   3   -1.90   14.70
 -13  14   3  -33.40   18.00
 -12 -14   3  -15.10   13.00
 -12  14   3   15.40   16.60
 -12  14   3    0.20   13.40
 -11 -14   3   27.00   12.80
 -11  14   3   32.20   16.90
 -11  14   3   21.60   14.90
 -10 -14   3  183.18   22.00
 -10  14   3  140.29   23.00
 -10  14   3  171.58   26.60
  -9 -14   3   57.39   13.60
  -9  14   3   58.89   16.20
  -9  14   3   57.09   16.60
  -8 -14   3 1213.08   61.99
  -8  14   3 1219.48   63.59
  -8  14   3 1189.78   65.79
  -7 -14   3   51.89   12.60
  -7  14   3   59.59   14.00
  -7  14   3   32.60   13.00
  -6 -14   3  866.41   47.10
  -6  14   3  904.41   49.99
  -6  14   3  914.71   51.09
  -5  14   3  165.08   20.30
  -5  14   3  184.68   19.60
   5  14  -3  141.29   19.10
   4  14  -3   70.19   12.70
  -4  14   3   65.49   15.50
  -4  14   3   55.39   12.90
  -4  14   3   59.39   14.80
  -3  14   3   59.29   12.60
  -3  14   3   34.10   10.50
   3  14  -3   56.69   11.70
  -3  14   3   29.10   11.50
  -2 -14   3    2.70    8.00
  -2  14   3    9.70    7.00
  -2  14   3   -5.30    7.20
  -2  14   3    2.90    7.30
   2  14  -3    9.30    5.70
  -1 -14   3  176.78   19.20
   1 -14  -3  188.28   14.10
  -1 -14   3  164.88   20.60
  -1  14   3  170.78   18.10
   1  14  -3  180.98   17.30
  -1  14   3  169.98   21.50
   0 -14   3   88.99   19.00
   0 -14  -3   84.49    8.90
   0 -14   3   93.09   14.70
   0  14  -3   70.09   12.80
   0  14   3   60.69   13.30
   0  14   3   78.29   16.70
   1 -14   3   59.09   11.80
   1 -14   3   32.90   13.80
   1 -14   3   68.99   11.60
  -1 -14  -3   58.79    7.80
   1  14   3   54.79   11.90
  -1  14  -3   45.10   11.30
   1  14   3   90.49   18.30
   2 -14   3   30.90   14.10
  -2 -14  -3   48.60    7.60
   2 -14   3   42.30    7.90
   2 -14   3   38.00    7.90
   2  14   3   47.10   11.20
  -2  14  -3   43.20   11.00
   2  14   3   53.89   15.00
   3 -14   3   16.80   10.80
   3  14   3   15.20    8.10
  -3  14  -3   14.10    8.00
   4 -14   3  364.86   35.80
  -4  14  -3  284.47   25.10
   4  14   3  323.67   27.70
   5 -14   3   39.70   15.40
  -5 -14  -3   51.19   13.20
  -5  14  -3   52.09   12.90
   6 -14   3  187.98   31.90
  -6 -14  -3  154.48   21.90
  -6  14  -3  187.98   21.90
   7 -14   3  -11.10   13.00
  -7 -14  -3    4.40    7.80
  -7  14  -3   -4.20   10.70
   8 -14   3   13.30   16.40
  -8 -14  -3   -2.20    8.50
  -8  14  -3   -5.20   10.10
  -9 -14  -3   71.49   17.60
   9 -14   3   55.69   20.70
  -9  14  -3   96.79   21.30
 -10 -14  -3   29.60   14.60
 -10  14  -3   64.09   19.30
 -11 -14  -3  106.09   21.80
 -11  14  -3   41.60   21.50
 -12 -14  -3   19.30   14.50
 -12  14  -3   24.00   17.10
 -13 -14  -3   26.90   18.20
 -13  14  -3  -27.00   19.20
 -14 -14  -3  -29.40   16.10
 -14  14  -3    6.90   18.20
 -15 -15   3    3.80   18.60
 -15  15   3   -8.40   18.20
 -15  15   3  -33.20   23.10
 -14 -15   3  -10.90   17.30
 -14  15   3   -1.10   21.10
 -14  15   3  -22.00   15.10
 -13 -15   3   16.00   17.70
 -13  15   3   19.10   15.90
 -13  15   3  -17.00   18.80
 -12 -15   3   30.80   16.10
 -12  15   3  -35.20   13.90
 -12  15   3    3.70   16.70
 -11 -15   3   22.60   12.80
 -11  15   3   38.60   16.20
 -11  15   3   42.50   15.90
 -10 -15   3  -24.50   10.30
 -10  15   3   15.20   14.80
 -10  15   3    2.60   12.40
  -9 -15   3   33.70   12.80
  -9  15   3   58.29   16.40
  -9  15   3   14.30   12.90
  -8 -15   3   27.60   10.90
  -8  15   3   19.20   12.00
  -8  15   3   29.00   13.00
  -7 -15   3  141.19   16.90
  -7  15   3  129.09   20.10
  -7  15   3  109.39   19.50
  -6 -15   3  597.44   37.40
  -6  15   3  656.63   40.80
  -6  15   3  515.35   37.70
   5  15  -3  224.08   22.10
  -5  15   3  225.48   22.90
  -5  15   3  246.58   23.70
  -4  15   3   68.29   16.80
  -4  15   3   76.39   15.70
   4  15  -3   72.69   13.40
   3  15  -3   -1.00    7.30
  -3  15   3    9.60    6.60
  -3  15   3    9.70   10.30
  -3  15   3    3.90    8.70
  -2 -15   3    8.40    8.30
  -2  15   3    9.10    8.80
   2  15  -3   10.20    6.50
  -2  15   3    9.00    6.50
   1 -15  -3   -1.40    5.50
  -1 -15   3   23.40   13.00
  -1 -15   3    4.70   10.10
  -1  15   3   12.40    7.40
  -1  15   3   14.70    9.60
   1  15  -3   -0.20    5.90
   0 -15   3  162.08   20.80
   0 -15  -3  162.98   12.70
   0 -15   3  182.78   24.00
   0  15   3  194.78   23.60
   0  15  -3  181.78   17.90
   0  15   3  145.99   17.80
   1 -15   3   13.50    8.80
  -1 -15  -3    9.60    5.10
   1 -15   3    6.70    9.20
   1  15   3  -14.80    9.40
  -1  15  -3   -1.60    6.80
   1  15   3    2.80    5.80
  -2 -15  -3   46.60    8.20
   2 -15   3   39.60    9.30
   2 -15   3   63.09    8.80
   2 -15   3   39.60   15.60
   2  15   3   27.90    9.80
   2  15   3   33.20   13.10
  -2  15  -3   21.40    9.00
  -3 -15  -3   17.50    6.50
   3 -15   3   27.40   13.00
   3  15   3    4.60    7.60
  -3  15  -3    8.90    7.30
   4 -15   3   32.60   14.30
   4  15   3   26.60   10.50
  -4  15  -3   33.80   10.30
  -5 -15  -3   85.59   15.60
   5 -15   3  100.29   23.00
  -5  15  -3   84.19   17.00
  -6 -15  -3   50.99   13.70
   6 -15   3   64.99   20.80
  -6  15  -3   39.40   13.60
   7 -15   3  413.76   41.40
  -7 -15  -3  389.36   32.90
  -7  15  -3  443.26   36.10
  -8 -15  -3   36.80   12.90
   8 -15   3   20.90   16.20
   9 -15   3   21.80   15.10
  -9 -15  -3    2.20    9.60
  -9  15  -3   -8.00   11.10
 -10 -15  -3   -4.40   11.00
 -10  15  -3  -10.30   12.90
 -11 -15  -3  -10.90   14.20
 -11  15  -3   31.10   15.70
 -12 -15  -3   -1.40   13.80
 -12  15  -3   23.30   18.60
 -13 -15  -3   -0.90   16.10
 -13  15  -3   17.50   18.60
 -14 -15  -3   11.70   20.50
 -14  15  -3  -16.00   18.80
 -14 -16   3  -24.70   19.30
 -14  16   3   -0.50   16.10
 -14  16   3    7.80   21.60
 -13 -16   3   36.20   18.00
 -13  16   3   -4.40   18.10
 -13  16   3   -5.30   17.90
 -12 -16   3    0.20   14.40
 -12  16   3    3.90   13.70
 -12  16   3   -7.20   16.90
 -11 -16   3   -1.70   11.50
 -11  16   3    9.10   12.70
 -11  16   3    2.30   15.50
 -10 -16   3    9.50   10.90
 -10  16   3   10.50   10.30
 -10  16   3   20.70   13.40
  -9 -16   3   16.70   11.00
  -9  16   3   -0.90   10.50
  -8 -16   3   -4.40    9.00
  -8  16   3   11.90   11.40
  -8  16   3   10.80    9.10
  -7 -16   3   15.80   10.10
  -7  16   3   13.30   10.50
  -7  16   3   34.40   13.20
  -6 -16   3   85.29   15.70
  -6  16   3   69.39   16.40
  -6  16   3   63.89   15.00
   5  16  -3  151.58   18.50
  -5  16   3  155.38   22.40
  -5  16   3  123.99   19.80
   4  16  -3  458.65   31.40
  -4  16   3  448.76   33.80
  -4  16   3  438.76   32.90
  -3 -16   3  202.48   24.30
  -3  16   3  229.48   23.90
   3  16  -3  169.28   20.10
  -3  16   3  191.38   20.60
  -3  16   3  177.28   21.20
  -2 -16   3  447.56   36.60
  -2  16   3  511.05   34.30
  -2  16   3  491.95   36.70
   2  16  -3  406.96   29.80
  -1 -16   3   31.10   12.90
   1 -16  -3   12.30    7.20
  -1  16   3   13.80    7.80
   1  16  -3   37.20   10.30
  -1  16   3   29.60   12.50
   0 -16  -3   49.50    8.70
   0 -16   3   77.99   18.00
   0 -16   3   21.40   13.90
   0  16  -3   70.19   13.00
   0  16   3   45.90   14.80
   0  16   3   47.40   11.20
   1 -16   3  106.59   17.00
  -1 -16  -3  125.49   11.70
   1 -16   3  133.39   24.90
   1  16   3  104.49   16.90
  -1  16  -3  128.69   15.70
   1  16   3  129.49   22.30
   2 -16   3  182.68   29.50
  -2 -16  -3  164.28   13.90
   2 -16   3  162.18   15.70
   2 -16   3  197.68   15.10
  -2  16  -3  158.68   18.50
   2  16   3  185.48   20.40
   2  16   3  171.78   26.60
  -3 -16  -3  382.76   22.90
   3 -16   3  408.26   38.50
  -3  16  -3  337.57   28.50
   3  16   3  428.16   31.70
   4  16   3   54.59   14.70
  -4  16  -3   63.69   14.50
   5 -16   3    2.70   13.00
  -5 -16  -3   -0.10    7.70
  -5  16  -3   -8.20    7.30
   6 -16   3    1.60   13.50
  -6 -16  -3   14.60    8.80
  -6  16  -3   22.70   12.40
   7 -16   3   33.90   18.20
  -7  16  -3   39.00   14.00
   8 -16   3   13.20   14.50
  -8 -16  -3    9.80    9.30
  -8  16  -3    5.00   10.60
   9 -16   3   17.60   18.70
  -9 -16  -3   12.20   12.10
  -9  16  -3   19.40   12.80
 -10 -16  -3   15.90   12.70
 -10  16  -3    4.70   15.20
 -11 -16  -3   -6.30   11.70
 -11  16  -3    7.80   17.90
 -12 -16  -3   33.20   19.80
 -12  16  -3   24.10   17.40
 -13 -16  -3  -11.00   18.60
 -13  16  -3    1.50   19.70
 -14 -17   3    2.10   19.60
 -14  17   3   12.00   19.00
 -14  17   3   25.50   23.10
 -13 -17   3   -3.80   14.90
 -13  17   3   -5.50   18.60
 -13  17   3   30.00   18.40
 -12 -17   3  -13.20   13.40
 -12  17   3    4.80   14.90
 -12  17   3   23.50   17.30
 -11 -17   3    0.90   13.40
 -11  17   3   -9.10   11.30
 -11  17   3  -13.90   14.30
 -10 -17   3   -1.00   11.30
 -10  17   3    8.50   13.40
 -10  17   3   -5.60   10.30
  -9 -17   3   24.00   12.10
  -9  17   3   23.80   14.60
  -9  17   3   -1.00    9.80
  -8 -17   3   18.20   12.00
  -8  17   3   34.40   13.70
  -8  17   3   20.10   13.20
  -7 -17   3   24.10   11.70
  -7  17   3   34.70   14.80
  -6  17   3    5.90   11.20
  -6  17   3   36.90   12.70
  -5  17   3    6.30    9.90
   5  17  -3    3.10    8.20
  -5  17   3    5.50    8.00
  -4  17   3  201.28   26.40
  -4  17   3  239.18   24.00
   4  17  -3  223.38   22.40
  -3 -17   3    3.80   10.30
  -3  17   3  -11.70   10.30
  -3  17   3    8.70    7.90
   3  17  -3   12.10    7.80
  -2 -17   3    5.10   11.60
   2  17  -3   -9.00    6.90
  -2  17   3   19.70    8.40
  -2  17   3   26.40   12.80
   1 -17  -3   -1.20    5.90
  -1 -17   3    8.50   10.60
  -1  17   3   -2.20    7.70
   1  17  -3  -12.60    6.00
  -1  17   3   -7.40    9.10
   0 -17   3   64.29   17.60
   0 -17   3   34.70   15.10
   0 -17  -3   41.40    8.60
   0  17   3   53.69   14.90
   0  17  -3   52.79   12.00
   0  17   3   39.10   12.00
   1 -17   3   -7.70   10.60
  -1 -17  -3   -0.60    5.70
   1 -17   3   16.90   11.00
   1  17   3   12.20    7.10
  -1  17  -3   -3.50    7.70
   1  17   3   11.80   10.00
   2 -17   3   77.89   12.20
   2 -17   3  105.69   24.00
   2 -17   3  118.29   13.70
  -2 -17  -3  114.29   11.80
  -2  17  -3   77.99   15.30
   2  17   3   89.09   16.70
   3 -17   3   12.90   14.50
  -3 -17  -3    5.90    6.90
  -3  17  -3   -2.80    6.60
   3  17   3    3.20    8.70
   4 -17   3  334.87   38.40
  -4 -17  -3  310.97   22.30
  -4  17  -3  363.96   29.30
   4  17   3  401.26   32.50
  -5 -17  -3  111.09   19.60
   5 -17   3  124.99   26.90
  -5  17  -3  118.09   21.20
   6 -17   3   94.79   25.70
  -6  17  -3   84.19   17.70
   7 -17   3   -3.80   16.40
  -7 -17  -3   -3.90    9.60
  -7  17  -3   -8.30    8.60
   8 -17   3   17.10   15.50
  -8 -17  -3  -21.20    8.80
  -8  17  -3   -9.40    9.90
  -9 -17  -3  -10.10   12.50
   9 -17   3    6.20   20.90
  -9  17  -3   28.80   14.40
 -10 -17  -3    9.30   14.90
 -10  17  -3    8.40   13.00
 -11 -17  -3    9.80   13.60
 -11  17  -3   -2.00   15.20
 -12 -17  -3   45.30   20.90
 -12  17  -3   29.10   21.30
 -13 -17  -3   68.89   24.20
 -13  17  -3   41.10   22.50
 -13 -18   3  -35.20   17.40
 -13  18   3  -11.50   15.90
 -13  18   3   -0.80   19.00
 -12 -18   3   11.60   16.10
 -12  18   3   16.10   16.30
 -12  18   3  -13.90   16.50
 -11 -18   3   29.90   16.50
 -11  18   3   32.70   16.00
 -11  18   3   25.70   18.10
 -10 -18   3   19.80   13.10
 -10  18   3   12.00   12.80
 -10  18   3   47.70   16.40
  -9 -18   3   13.20   11.10
  -9  18   3   -3.80   13.30
  -9  18   3   10.40   12.80
  -8 -18   3   24.70   11.50
  -8  18   3   43.90   14.40
  -7 -18   3   77.69   16.10
  -7  18   3   96.59   18.80
  -7  18   3   99.29   19.20
  -6  18   3   14.80   12.20
  -6  18   3   21.00   12.40
  -5  18   3   35.40   14.80
  -5  18   3   38.50   12.60
   5  18  -3   54.29   14.80
  -4 -18   3   22.20   12.00
  -4  18   3   16.70    9.60
  -4  18   3   15.30   12.00
   4  18  -3   17.70   10.60
  -3 -18   3   12.80   11.20
   3  18  -3    2.20    8.80
  -3  18   3    7.90   10.70
  -3  18   3    5.30    7.60
  -2 -18   3  160.18   26.40
   2  18  -3  162.38   19.80
  -2  18   3  186.38   21.80
  -1 -18   3   13.50   11.50
   1 -18  -3   -1.20    7.10
  -1  18   3    0.20   10.30
  -1  18   3   -1.70    6.90
   1  18  -3    2.80    7.40
   0 -18   3   16.80   17.60
   0 -18  -3   26.30    7.40
   0 -18   3   31.40   13.60
   0  18   3   -5.20   11.40
   0  18   3   43.30   11.80
   0  18  -3   24.80   11.20
   1 -18   3  223.98   22.80
  -1 -18  -3  156.88   14.70
   1 -18   3  220.78   28.50
  -1  18  -3  174.28   20.00
   1  18   3  162.78   27.10
   1  18   3  203.08   22.50
   2 -18   3  171.28   17.10
   2 -18   3  172.88   17.20
   2 -18   3  173.48   28.10
  -2 -18  -3  175.18   15.30
  -2  18  -3  211.18   21.60
   2  18   3  144.79   22.10
   3 -18   3  -14.90   11.70
  -3 -18  -3   -2.50    7.10
  -3  18  -3   -3.40    7.70
   3  18   3  -22.20    7.30
   4 -18   3   10.10   17.60
  -4 -18  -3   29.40   10.40
  -4  18  -3   57.19   14.20
   4  18   3   49.99   14.40
   5 -18   3  318.47   36.60
  -5 -18  -3  347.67   30.20
  -5  18  -3  346.87   30.60
   6 -18   3   19.00   17.40
  -6  18  -3   14.70   10.20
  -7 -18  -3   74.89   17.40
   7 -18   3   -8.60   15.10
  -7  18  -3   27.40   13.80
  -8 -18  -3   43.80   16.10
   8 -18   3   23.20   20.00
  -8  18  -3   23.50   14.20
  -9 -18  -3    9.10   11.90
   9 -18   3   18.80   20.10
  -9  18  -3   22.10   13.40
 -10 -18  -3    5.60   12.40
 -10  18  -3   17.50   14.00
 -11 -18  -3   16.70   15.20
 -11  18  -3  -13.20   15.10
 -12 -18  -3   -9.40   18.60
 -12  18  -3    4.00   17.20
 -13 -19   3   36.50   22.60
 -13  19   3   -2.40   21.60
 -13  19   3   11.00   17.50
 -12 -19   3  -33.30   16.10
 -12  19   3    9.10   17.80
 -12  19   3    8.10   16.10
 -11 -19   3    7.00   14.70
 -11  19   3    5.30   13.70
 -11  19   3   36.90   17.90
 -10 -19   3   39.20   14.80
 -10  19   3   28.90   17.90
 -10  19   3   29.20   15.10
  -9 -19   3   -0.70   10.50
  -9  19   3   19.20   14.80
  -9  19   3   -0.90   12.50
  -8 -19   3   14.40   10.30
  -8  19   3   -8.70   11.60
  -8  19   3   17.60   13.80
  -7 -19   3   57.19   15.80
  -7  19   3   64.09   16.70
  -7  19   3   30.90   12.40
  -6  19   3   47.10   15.60
  -6  19   3   28.50   11.90
   5  19  -3   -1.60    8.40
  -5  19   3   10.20   11.80
  -5  19   3    1.90    8.30
  -4 -19   3    9.00   12.10
   4  19  -3    2.70    9.10
  -4  19   3   26.80   13.60
  -4  19   3   19.00   10.70
  -3 -19   3   72.19   18.50
   3  19  -3   65.79   15.90
  -3  19   3   75.79   15.90
  -3  19   3   45.20   16.20
  -2 -19   3    2.90   11.90
  -2  19   3   -3.40    9.10
  -2  19   3    3.50   10.80
   2  19  -3    4.30    8.50
  -1 -19   3    6.00   11.90
   1 -19  -3    9.20    7.80
   1  19  -3    9.60    9.30
  -1  19   3    0.70   12.50
  -1  19   3   10.10    8.50
   0 -19   3    1.30   13.70
   0 -19  -3   18.50    7.60
   0  19   3   17.70   10.50
   0  19  -3    9.40    8.50
   0  19   3   35.40   15.70
   1 -19   3   17.40   13.70
  -1 -19  -3    9.30    7.30
   1 -19   3   33.40   16.30
  -1  19  -3   -1.20    8.50
   1  19   3    8.70    9.00
   2 -19   3   19.20    9.00
  -2 -19  -3   21.50    8.20
   2 -19   3   -0.80   13.40
   2 -19   3   13.20    9.70
   2  19   3    9.10   10.60
  -2  19  -3   14.30   10.00
   3 -19   3   63.99   21.20
  -3 -19  -3   73.99   12.20
   3  19   3  115.59   20.70
  -3  19  -3   89.99   17.30
   4 -19   3   21.60   16.60
  -4 -19  -3   41.30   10.30
   4  19   3   20.70   12.40
  -4  19  -3   60.39   14.60
   5 -19   3  191.28   32.60
  -5 -19  -3  179.88   19.20
  -5  19  -3  139.09   22.60
  -6 -19  -3   14.00   10.40
   6 -19   3   11.80   15.80
   7 -19   3   54.99   22.10
  -7 -19  -3   19.10   13.60
  -7  19  -3   29.10   13.70
   8 -19   3   16.90   17.80
  -8 -19  -3   25.60   12.60
  -8  19  -3   13.80   12.30
   9 -19   3   -0.10   17.70
  -9 -19  -3   13.70   12.70
  -9  19  -3   28.10   15.30
 -10 -19  -3  -13.40   12.30
 -10  19  -3   21.40   15.20
 -11 -19  -3   -6.80   16.70
 -11  19  -3   18.80   15.30
 -12 -19  -3   55.69   21.60
 -12  19  -3   27.20   20.50
 -12 -20   3    4.60   14.40
 -12  20   3  -19.70   14.70
 -12  20   3   19.30   18.50
 -11 -20   3  -19.20   16.60
 -11  20   3   23.00   15.30
 -11  20   3  -30.50   16.70
 -10 -20   3    7.90   15.20
 -10  20   3   17.00   13.60
 -10  20   3   10.90   16.70
  -9 -20   3    9.50   13.50
  -9  20   3    8.70   12.40
  -9  20   3   16.20   14.60
  -8 -20   3   -0.30   10.50
  -8  20   3   27.20   14.90
  -8  20   3   -2.00   11.20
  -7 -20   3   71.89   16.20
  -7  20   3   83.39   20.40
  -7  20   3  116.59   19.70
  -6  20   3    1.10   12.70
  -6  20   3  -10.60   11.70
   6  20  -3   25.00   12.60
  -5 -20   3   45.70   17.70
  -5  20   3   43.30   14.20
   5  20  -3   49.50   13.90
  -5  20   3   43.70   16.70
  -4 -20   3   16.10   12.00
   4  20  -3    9.50    8.90
  -4  20   3    1.20   12.00
  -4  20   3    3.20    8.90
  -3 -20   3  -19.30   11.00
  -3  20   3    0.10    9.30
   3  20  -3   18.00   10.40
  -3  20   3  -16.80   12.00
  -2 -20   3   -6.00   11.40
  -2  20   3   10.40   11.90
  -2  20   3  -12.60    9.40
   2  20  -3    8.20    9.90
  -1 -20   3   12.50   12.80
   1  20  -3   -2.80    7.80
  -1  20   3  -10.70    8.40
  -1  20   3   39.40   13.30
   0 -20  -3   -1.50    7.30
   0 -20   3   19.80   14.50
   0  20  -3   -6.30    7.60
   0  20   3   10.10   10.30
   1 -20   3   17.60   15.30
   1 -20   3  -18.40   15.40
  -1 -20  -3   12.20    7.60
   1  20   3   10.00    9.20
  -1  20  -3   -4.70    8.50
  -2 -20  -3   13.90    7.90
   2 -20   3   20.70   17.80
   2 -20   3   18.30   11.30
   2 -20   3   22.90   10.60
  -2  20  -3   22.20   10.60
   2  20   3    2.40    9.70
  -3 -20  -3  232.08   19.30
   3 -20   3  266.57   40.10
  -3  20  -3  240.88   25.50
   3  20   3  274.37   28.60
  -4 -20  -3    3.60    8.90
   4 -20   3   26.00   17.00
  -4  20  -3   -8.20    8.70
   4  20   3    9.00   10.50
  -5 -20  -3   10.20   10.30
   5 -20   3   52.09   20.60
  -5  20  -3   13.00   10.60
  -6 -20  -3   23.10   11.80
   6 -20   3   47.10   21.10
  -6  20  -3   34.40   13.10
   7 -20   3   30.70   20.20
  -7 -20  -3   36.80   14.90
  -7  20  -3   43.00   14.50
   8 -20   3    2.60   19.50
  -8 -20  -3  -17.00   11.10
  -8  20  -3   -0.90   12.20
  -9 -20  -3   11.20   12.30
   9 -20   3   -8.40   21.60
  -9  20  -3   13.50   12.50
 -10 -20  -3   23.40   14.50
 -10  20  -3    2.20   12.60
 -11 -20  -3   69.09   23.90
 -11  20  -3  104.59   25.60
 -12 -21   3    8.20   17.90
 -12  21   3  -10.30   14.50
 -12  21   3    0.60   19.70
 -11 -21   3  -14.90   13.70
 -11  21   3    9.50   16.70
 -11  21   3  -25.10   16.70
 -10 -21   3   19.30   16.10
 -10  21   3   24.90   14.50
  -9 -21   3   22.40   13.90
  -9  21   3   -0.10   12.40
  -9  21   3   -2.10   14.60
  -8 -21   3   15.70   12.70
  -8  21   3   53.39   18.10
  -8  21   3   35.60   16.30
  -7 -21   3  -12.80    9.60
  -7  21   3    4.00   11.50
  -7  21   3   31.60   15.20
   6  21  -3   46.00   16.20
  -6  21   3    5.10   11.50
  -6  21   3   -2.50   14.00
  -5 -21   3  140.79   25.10
   5  21  -3   71.99   17.10
  -5  21   3   99.99   19.80
  -5  21   3  110.59   22.20
  -4 -21   3  -15.10   13.10
  -4  21   3    7.00   13.00
   4  21  -3   16.10    9.40
  -4  21   3    7.90    9.50
  -3 -21   3   22.40   14.30
  -3  21   3   20.00   10.30
  -3  21   3    4.20   13.40
   3  21  -3  -10.70   10.70
  -2 -21   3   38.00   17.40
  -2  21   3   26.80   16.30
  -2  21   3   41.00   15.10
   2  21  -3   64.29   14.90
  -1 -21   3   94.69   24.70
   1  21  -3  110.29   19.60
  -1  21   3   80.99   17.60
   0 -21   3   38.00   17.70
   0  21  -3   54.49   14.40
   0  21   3   59.69   15.70
   1 -21   3   30.70   18.00
   1 -21   3   16.50   17.30
  -1 -21  -3   38.40    9.20
  -1  21  -3   23.80   11.30
   1  21   3    9.50   12.40
   2 -21   3  180.28   21.30
  -2 -21  -3  194.98   17.70
   2 -21   3  239.98   22.30
   2 -21   3  250.37   38.40
   2  21   3  247.28   29.40
  -2  21  -3  251.37   26.30
   3 -21   3   27.50   18.30
  -3 -21  -3   14.60    9.70
  -3  21  -3   20.80   10.80
   3  21   3   28.30   13.80
   4 -21   3   26.10   17.10
  -4  21  -3   23.80   11.60
   4  21   3   12.40   11.40
  -5 -21  -3   27.60   11.30
   5 -21   3   -8.90   17.50
  -5  21  -3   10.90   11.30
   6 -21   3  -26.30   17.00
  -6 -21  -3    9.90   12.80
  -6 -21  -3    8.70   12.00
  -6  21  -3    3.90   12.10
  -7 -21  -3    8.80   10.50
   7 -21   3   32.00   20.00
  -7  21  -3  -12.10   11.60
  -8 -21  -3   57.19   17.80
   8 -21   3  121.69   30.50
  -8  21  -3   94.29   21.30
   9 -21   3   19.20   20.10
  -9 -21  -3   23.40   15.70
 -10 -21  -3   -1.80   17.50
 -10  21  -3   13.80   17.00
 -11 -21  -3   16.90   17.80
 -11  21  -3  -27.70   15.00
 -11 -22   3   43.20   18.90
 -11  22   3   24.40   17.40
 -10 -22   3   41.80   17.50
 -10  22   3   52.69   20.30
  -9 -22   3  -18.20   13.80
  -9  22   3   11.00   13.30
  -9  22   3  -11.90   15.50
  -8 -22   3   98.29   19.20
  -8  22   3   82.49   19.90
  -8  22   3   91.09   22.10
  -7 -22   3   41.00   14.60
  -7  22   3   26.50   16.30
  -7  22   3   37.10   15.60
  -6 -22   3   -4.00   13.30
  -6  22   3   -8.10   10.80
  -6  22   3    6.20   13.80
   6  22  -3   -4.80   12.00
  -5 -22   3   10.20   14.30
   5  22  -3  -23.40   12.00
  -5  22   3   -1.00   10.90
  -5  22   3   -7.90   14.30
  -4 -22   3   40.00   17.50
   4  22  -3   55.79   15.50
  -4  22   3   23.90   16.10
  -4  22   3   33.00   14.00
  -3 -22   3    6.50   12.70
   3  22  -3   -2.90   10.80
  -3  22   3   -7.90    9.90
  -3  22   3  -16.00   12.60
  -2 -22   3   31.80   15.40
   2  22  -3    7.80   10.40
  -2  22   3    8.90   10.30
  -1 -22   3    2.40   15.00
   1  22  -3   15.10   10.80
  -1  22   3   24.90   12.20
   0 -22  -3   42.20   11.00
   0 -22   3   43.70   19.50
   0  22  -3   47.60   14.50
   0  22   3   19.50   14.80
   1 -22   3   -4.90   14.30
   1 -22   3  -13.60   20.90
   1 -22   3    0.50   11.50
  -1 -22  -3   -6.30    7.70
  -1  22  -3  -15.70    8.40
   1  22   3  -18.70    9.40
  -2 -22  -3    1.50    8.30
   2 -22   3  -21.60   12.60
   2 -22   3   -7.30   11.40
   2 -22   3  -41.60   15.00
   2  22   3   32.60   13.60
  -2  22  -3   -2.20   10.30
   3 -22   3  118.59   29.00
  -3 -22  -3   94.19   13.60
   3  22   3   98.89   21.60
  -3  22  -3   96.59   20.00
   4 -22   3   15.30   18.00
  -4 -22  -3   -1.60   10.10
  -4  22  -3   -1.60   11.70
   4  22   3  -11.70   10.20
  -5 -22  -3    3.10   11.50
   5 -22   3  -19.10   15.80
  -5  22  -3   -9.10    9.80
  -6 -22  -3    6.50   11.70
  -6 -22  -3   16.00   12.80
  -6  22  -3   18.00   11.20
   7 -22   3   37.90   20.00
  -7 -22  -3   19.80   14.10
  -7 -22  -3   16.10   12.60
  -7  22  -3   -8.00   11.40
   8 -22   3  -23.90   18.30
  -8 -22  -3   16.90   14.30
  -8  22  -3   14.90   15.90
  -9 -22  -3   -1.10   14.90
   9 -22   3   13.90   23.90
  -9  22  -3   33.40   17.50
 -10 -22  -3  -35.90   16.50
 -10  22  -3   11.70   16.80
 -10 -23   3   33.90   19.10
 -10  23   3   -1.40   15.70
 -10  23   3   18.80   16.20
  -9 -23   3    5.60   18.00
  -9  23   3   24.70   16.20
  -9  23   3   -2.70   15.80
  -8 -23   3    2.30   14.30
  -8  23   3   12.70   16.00
  -8  23   3   25.40   15.40
  -7 -23   3   12.20   13.60
  -7  23   3   12.30   12.20
  -6 -23   3    1.20   15.50
   6  23  -3    1.40   15.30
  -6  23   3  -11.40   12.20
  -6  23   3   15.20   15.00
  -5 -23   3   11.20   15.70
   5  23  -3  -23.00   11.10
  -5  23   3   -3.00   11.10
  -5  23   3   19.10   15.90
  -4 -23   3   76.59   23.20
  -4  23   3   58.99   17.50
  -4  23   3  100.79   19.90
   4  23  -3   60.29   18.90
  -3 -23   3   -1.70   15.30
   3  23  -3  -10.70   10.40
  -3  23   3    7.30   12.40
  -2 -23   3   10.40   16.50
  -2  23   3   -7.50   10.40
   2  23  -3   18.50   12.60
  -1 -23   3    7.40   16.90
  -1  23   3   25.00   11.20
   1  23  -3   15.60   11.70
   0 -23   3   23.80   16.80
   0  23  -3   -7.50   12.00
   0  23   3    6.00   10.50
  -1 -23  -3   -9.20    8.70
   1 -23   3    3.50   18.10
   1 -23   3    4.20   13.30
   1  23   3   16.40   13.20
  -1  23  -3   29.20   12.20
   2 -23   3   36.00   14.80
  -2 -23  -3    7.50    8.80
   2 -23   3  -36.00   17.10
   2 -23   3    3.00   12.90
  -2  23  -3   -1.40   10.20
   2  23   3   -7.70   11.30
   3 -23   3    9.90   18.70
  -3  23  -3   16.80   11.60
   4 -23   3   24.60   21.60
  -4 -23  -3   12.90   11.10
   4  23   3   32.50   14.30
  -4  23  -3   11.20   12.30
   5 -23   3   14.00   20.60
  -5 -23  -3  -12.40   11.80
  -5  23  -3   11.50   12.80
  -6 -23  -3   28.60   14.40
   6 -23   3   64.29   23.50
  -6 -23  -3    5.70   13.20
  -6  23  -3    9.80   12.70
   7 -23   3   30.50   22.50
  -7 -23  -3   33.40   15.30
  -7 -23  -3   38.00   15.50
  -7  23  -3   14.70   13.70
  -8 -23  -3    0.50   15.80
   8 -23   3  -39.40   20.50
  -8 -23  -3   -5.30   15.80
  -8  23  -3   -3.90   12.90
  -9 -23  -3  -18.60   13.10
  -9  23  -3   -3.00   14.20
  -9 -24   3  -17.10   14.20
  -9  24   3   16.90   16.90
  -8 -24   3    1.00   15.00
  -8  24   3   -0.20   16.70
  -7 -24   3  -22.70   17.20
  -7 -24   3  -15.50   13.80
  -7  24   3   -1.60   14.00
  -6 -24   3   48.90   19.10
  -6  24   3   32.30   16.10
  -5 -24   3    1.50   18.70
  -5  24   3   -5.30   12.30
   5  24  -3   28.80   15.60
  -4 -24   3  -23.10   16.10
  -4  24   3   23.60   14.50
   4  24  -3    1.80   12.30
  -3 -24   3  -10.80   16.20
   3  24  -3  -17.10   10.50
  -3  24   3    7.90   10.80
  -2 -24   3   32.70   18.30
  -2  24   3   13.80   12.00
   2  24  -3    1.50   12.10
  -1 -24   3  126.29   28.30
  -1  24   3   91.59   21.00
   1  24  -3   85.79   19.60
   0 -24   3  -14.50   17.40
   0  24   3   -1.10   12.60
   0  24  -3    4.70   11.20
   1 -24   3  244.88   27.00
  -1 -24  -3  194.78   18.60
   1 -24   3  248.68   40.50
  -1  24  -3  153.58   26.10
   1  24   3  196.78   29.80
   2 -24   3   14.00   15.30
  -2 -24  -3   -2.10    8.30
   2 -24   3   10.50   20.20
   2 -24   3  -16.10   13.90
  -2  24  -3   14.70   12.10
   2  24   3    4.40   12.90
   3 -24   3   64.59   23.40
  -3 -24  -3   40.70   10.40
   3  24   3   19.70   16.10
  -3  24  -3   37.40   16.00
   4 -24   3    0.30   19.80
  -4 -24  -3   24.00   11.50
   4  24   3   63.69   17.10
  -4  24  -3   11.30   13.00
  -5 -24  -3   38.40   12.90
   5 -24   3  -35.20   21.20
  -5  24  -3   28.80   15.20
  -6 -24  -3    6.00   14.00
  -6 -24  -3   39.70   15.00
   6 -24   3   33.40   25.20
  -6  24  -3  -12.30   13.40
  -7 -24  -3  -17.10   14.40
   7 -24   3   -8.80   21.60
  -7 -24  -3  -29.90   15.00
  -7  24  -3   20.20   15.60
  -8 -24  -3  -48.60   17.50
   8 -24   3    0.10   26.00
  -8 -24  -3   13.20   15.70
  -8  24  -3   -7.60   14.00
  -8 -25   3   62.29   19.30
  -8 -25   3   94.39   26.00
  -8  25   3   39.10   18.50
  -7 -25   3  -11.10   15.10
  -7 -25   3   12.30   20.20
  -7  25   3  -12.30   12.80
  -6 -25   3  -40.60   18.20
   6  25  -3   -6.50   15.00
  -6  25   3  -12.40   12.70
  -5 -25   3   38.10   21.20
   5  25  -3   44.80   16.80
  -5  25   3   35.00   16.90
  -4 -25   3  144.69   31.70
   4  25  -3   99.19   22.70
  -4  25   3   97.99   24.30
  -3 -25   3    2.10   18.00
  -3  25   3    0.50   13.80
   3  25  -3    5.20   14.30
  -2 -25   3  -12.30   17.60
  -2  25   3   27.40   16.20
   2  25  -3    7.60   13.90
  -1 -25   3   -1.70   18.80
   1  25  -3   -6.90   13.40
  -1  25   3    3.10   14.50
   0 -25   3   -1.30   18.30
   0  25   3   28.90   15.30
   0  25  -3    0.10   14.30
   1 -25   3    7.90   19.90
   1 -25   3  -16.40   15.60
  -1  25  -3  -19.90   12.60
   1  25   3   28.20   15.70
   2 -25   3    2.30   15.60
   2 -25   3  -18.80   18.90
  -2  25  -3    6.00   12.10
   2  25   3    7.10   13.10
   3 -25   3  -27.50   20.00
  -3 -25  -3   21.50    8.50
  -3  25  -3   29.60   16.60
   3  25   3   16.60   18.40
  -4 -25  -3   32.50   11.10
   4 -25   3   62.99   25.10
   4  25   3   53.09   18.00
  -4  25  -3   64.89   18.90
  -5 -25  -3   10.70   12.20
   5 -25   3   16.20   22.30
  -5  25  -3   34.80   16.30
   6 -25   3   18.40   24.10
  -6 -25  -3    7.00   14.20
  -6 -25  -3   25.20   15.60
  -6  25  -3    5.70   16.20
  -7 -25  -3  -30.40   15.40
  -7 -25  -3   16.40   17.10
   7 -25   3   10.50   24.90
  -7  25  -3    1.70   14.20
  -7 -26   3    0.70   22.30
  -7 -26   3   17.20   17.70
  -7  26   3   35.90   17.80
  -6 -26   3   33.70   22.30
  -6  26   3   -7.20   16.10
  -5 -26   3   17.80   21.80
  -5  26   3   19.70   15.80
   5  26  -3   19.70   17.20
  -4 -26   3   -5.70   19.10
  -4  26   3   10.20   13.60
   4  26  -3   42.60   18.40
  -3 -26   3   23.20   20.30
  -3  26   3  -24.30   12.50
   3  26  -3   10.10   14.70
  -2 -26   3   38.60   21.20
   2  26  -3    8.90   16.20
  -2  26   3   49.30   19.30
  -1 -26   3  -23.00   18.30
  -1  26   3   16.50   14.40
   1  26  -3    4.60   15.00
   0 -26   3    3.00   19.50
   0 -26   3   -2.40   18.30
   0  26   3  -15.70   14.20
   0  26  -3   -0.80   12.70
   1 -26   3   25.70   18.50
   1 -26   3  -26.40   22.30
  -1  26  -3   -0.20   14.70
   1  26   3    3.10   14.40
   2 -26   3   25.40   23.00
   2 -26   3   -7.30   15.60
   2  26   3    4.00   15.80
  -2  26  -3  -11.40   12.10
   3 -26   3   97.59   29.60
   3  26   3   59.49   20.70
  -3  26  -3   73.29   20.30
   4 -26   3   20.30   23.40
   4  26   3   16.70   17.20
  -4  26  -3   54.29   19.00
   5 -26   3  125.69   31.10
   6 -26   3   20.10   24.30
  -6 -26  -3   -6.80   14.30
  -6  26  -3   -2.50   15.70
  -6 -27   3   65.09   24.10
  -6  27   3   23.00   17.40
  -5 -27   3   34.60   24.50
   5  27  -3   16.90   19.20
  -5  27   3   21.50   18.90
  -4 -27   3   14.60   23.60
  -4  27   3    3.90   18.00
   4  27  -3   -2.50   18.20
  -3 -27   3    6.80   22.80
   3  27  -3    2.10   16.80
  -3  27   3   12.90   15.50
  -2 -27   3  -16.60   21.90
  -2  27   3  -23.90   15.70
   2  27  -3   25.50   16.70
  -1 -27   3   60.29   25.80
   1  27  -3   33.70   16.10
  -1  27   3   24.00   16.60
   0 -27   3   31.70   20.00
   0 -27   3  -20.00   22.30
   0  27   3   50.39   21.60
   1 -27   3  -14.00   20.20
   1 -27   3  -36.40   21.50
  -1  27  -3   10.00   14.10
   2 -27   3   76.49   30.20
   2  27   3   91.69   24.50
  -2  27  -3   45.40   19.20
   3 -27   3  -53.19   23.00
  -3  27  -3   -5.40   14.20
   3  27   3    0.40   18.10
   4 -27   3   53.69   27.10
   4  27   3   31.70   17.80
  -4  27  -3    5.90   16.20
   5 -27   3   20.40   26.20
  -5  27  -3   29.40   19.90
  -3 -28   3   27.80   25.10
   3  28  -3    6.70   16.70
  -3  28   3   -9.60   15.40
  -2 -28   3   43.60   24.60
   2  28  -3    6.90   18.50
  -2  28   3   14.60   19.30
  -1 -28   3   17.00   27.20
  -1 -28   3    8.70   23.00
   1  28  -3   -0.40   15.80
  -1  28   3   12.70   16.40
   0 -28   3   26.60   26.30
   0 -28   3    0.40   23.40
   0  28  -3    5.00   16.90
   0  28   3    0.60   16.90
   1 -28   3   71.59   23.30
   1 -28   3   28.20   25.70
   1  28   3   24.40   20.30
  -1  28  -3   -7.20   15.70
   2 -28   3   29.20   26.30
   2  28   3   18.30   19.90
  -2  28  -3   -6.10   14.50
 -17   0   4   -6.60   24.40
 -17   0   4   14.60   30.50
 -16   0   4   30.60   20.30
 -16   0   4   31.80   30.40
 -15   0   4  -30.10   17.50
 -15   0   4  -19.10   25.70
 -14   0   4   15.10   19.70
 -14   0   4   -1.30   16.60
 -13   0   4   16.40   21.00
 -13   0   4   -8.10   12.90
 -12   0   4   27.00   14.30
 -12   0   4   12.50   19.10
 -11   0   4   27.60   15.60
 -11   0   4    4.60   10.70
 -10   0   4   -1.40   10.10
 -10   0   4    6.20   13.30
  -9   0   4    0.50    8.20
  -9   0   4  -17.70   10.60
  -8   0   4  177.68   19.10
  -7   0   4   15.00   10.70
   7   0  -4    1.10    5.70
  -7   0   4    5.20    6.40
  -6   0   4   51.29   10.20
   6   0  -4   65.89    9.60
  -6   0   4   64.99   16.50
   5   0  -4   -2.70    3.80
   5   0  -4  -20.90    8.70
  -5   0   4   -5.10    7.20
  -5   0   4    0.40    4.10
   4   0  -4 2124.09   79.09
  -4   0   4 2031.00   79.89
   4   0  -4 2177.58   93.19
  -4   0   4 2079.69   95.19
   3   0  -4    2.40    2.20
  -3   0   4    6.10    6.20
   3   0  -4    6.20    7.30
  -3   0   4    2.10    1.90
   2   0  -4 3175.88  111.59
  -2   0   4 3232.18  126.09
   2   0  -4 3132.69  126.19
  -2   0   4 3054.39  110.89
   1   0  -4    2.20    1.20
  -1   0   4    3.60    3.90
   1   0  -4   -1.90    4.50
   0   0   4 7316.67  269.17
   0   0   4 7373.36  260.07
   0   0  -4 7331.47  260.47
   0   0  -4 7769.82  269.77
   0   0   4 7131.09  266.27
   1   0   4    2.90    3.70
   1   0   4   -1.40    3.00
  -1   0  -4    4.00    4.20
   1   0   4   -1.90    2.50
  -1   0  -4   -0.60    2.20
  -1   0  -4   -6.60    4.00
   2   0   4 3657.43  138.79
  -2   0  -4 3902.51  144.39
  -2   0  -4 3789.42  140.09
   2   0   4 3746.13  144.49
   2   0   4 3637.44  144.89
  -2   0  -4 3912.91  144.89
   3   0   4   -1.30    4.30
   3   0   4    6.50    5.20
  -3   0  -4   -9.60    5.30
  -3   0  -4   -1.90    3.10
  -3   0  -4   -2.70    5.70
   3   0   4    3.90    4.00
   4   0   4    5.80    5.70
   4   0   4   -1.60    5.20
  -4   0  -4   -3.70    7.30
  -4   0  -4   -8.20    6.70
   4   0   4    9.60    6.00
  -4   0  -4   -1.40    4.20
  -5   0  -4   -6.60    4.50
   5   0   4    1.00    5.80
   5   0   4    9.70    6.60
  -5   0  -4  -10.10    9.10
  -6   0  -4   57.09   12.90
  -7   0  -4    2.60    7.20
  -8   0  -4   43.50   13.50
  -9   0  -4   16.00   10.70
 -10   0  -4   14.50   11.60
 -11   0  -4  -15.60   12.40
 -12   0  -4   -7.60   13.70
 -13   0  -4  -17.90   14.10
 -14   0  -4   12.80   17.10
 -15   0  -4   10.90   19.50
 -16   0  -4  -22.50   24.70
 -17  -1   4   14.00   23.20
 -17  -1   4   28.90   34.80
 -17   1   4  -35.20   20.20
 -17   1   4  -31.10   32.60
 -16  -1   4   -5.90   23.60
 -16  -1   4   -5.90   19.90
 -16   1   4   13.60   25.60
 -16   1   4   31.50   23.20
 -15  -1   4    0.20   19.20
 -15  -1   4   17.30   22.60
 -15   1   4   23.00   25.10
 -15   1   4   38.30   19.00
 -14  -1   4    6.90   16.80
 -14  -1   4   21.00   20.10
 -14   1   4  -16.00   19.40
 -14   1   4   -6.60   14.10
 -13  -1   4   55.39   23.90
 -13  -1   4   71.09   20.00
 -13   1   4   40.40   26.70
 -13   1   4   81.19   20.90
 -12  -1   4  110.99   30.10
 -12  -1   4   59.19   16.90
 -12   1   4   45.90   20.50
 -12   1   4   69.29   24.10
 -11  -1   4  123.09   28.30
 -11  -1   4  170.38   26.10
 -11   1   4  193.38   34.10
 -11   1   4  141.89   26.00
 -10  -1   4   16.40    9.80
 -10  -1   4   25.70   14.80
 -10   1   4    6.50   13.50
 -10   1   4    8.40    8.90
  -9  -1   4   49.70   12.60
  -9  -1   4   36.00   15.80
  -9   1   4   54.99   14.20
  -9   1   4   42.90   17.50
  -8  -1   4   12.90    7.60
  -8  -1   4   15.20   10.00
  -8   1   4    4.10    7.20
  -8   1   4   -6.20    8.80
  -7  -1   4   14.10    6.90
  -7  -1   4   10.40   10.00
   7  -1  -4   22.10    8.40
  -7   1   4   41.90   14.80
   7   1  -4    9.10    6.10
  -7   1   4    5.90    7.90
  -6  -1   4  207.68   16.80
  -6  -1   4  218.98   26.00
   6  -1  -4  235.88   16.70
  -6   1   4  229.68   18.60
   6   1  -4  222.28   15.30
  -6   1   4  215.08   25.20
  -5  -1   4   -4.60    7.30
   5  -1  -4    0.30    4.20
   5  -1  -4    4.60    8.90
  -5  -1   4   -5.50    3.50
  -5   1   4    8.10    7.10
   5   1  -4    7.50    3.60
  -5   1   4    2.00    4.40
  -4  -1   4  869.61   49.99
   4  -1  -4  871.11   48.40
   4  -1  -4  855.71   36.50
  -4  -1   4  868.51   35.80
   4   1  -4  833.82   33.90
  -4   1   4  798.42   48.00
   4   1  -4  901.61   47.30
  -4   1   4  741.33   35.70
  -3  -1   4 5533.95  198.38
  -3  -1   4 5842.52  217.18
   3  -1  -4 5607.24  200.68
   3  -1  -4 5688.33  214.38
   3   1  -4 5645.54  197.48
  -3   1   4 5344.87  199.18
   3   1  -4 5674.33  214.58
  -2  -1   4  131.59   14.80
   2  -1  -4  124.49    7.60
   2  -1  -4  134.69   15.10
  -2   1   4  130.79    7.30
  -2   1   4  135.29   14.40
   2   1  -4  163.68   16.30
  -1  -1   4 9430.86  353.76
   1  -1  -4 9706.83  342.97
   1  -1  -4 9999.00  355.16
   1   1  -4 9959.20  354.96
   1   1  -4 9990.00  341.37
  -1   1   4 9286.37  343.17
  -1   1   4 9996.10  354.86
   1   1  -4 9975.70  341.77
   0  -1   4 1980.10   87.29
   0  -1   4 2068.19   79.89
   0  -1   4 2240.18   87.69
   0  -1  -4 2393.76   90.69
   0  -1  -4 2190.18   80.89
   0  -1  -4 2210.08   80.89
   0   1   4 2225.08   89.89
   0   1   4 2226.98   85.29
   0   1  -4 2243.48   80.99
   0   1  -4 2252.57   88.99
  -1  -1  -4  161.68   15.00
   1  -1   4  157.68   14.20
   1  -1   4  153.48   10.50
  -1  -1  -4  161.78   10.80
  -1  -1  -4  170.88   13.40
   1   1   4  168.28   15.50
  -1   1  -4  184.88   11.80
  -1   1  -4  176.78   14.50
   1   1   4  172.78   10.80
   1   1   4  158.08   12.90
  -1   1  -4  172.78   14.50
  -2  -1  -4  413.96   24.70
   2  -1   4  363.56   24.10
   2  -1   4  368.16   20.00
   2  -1   4  330.07   22.20
  -2  -1  -4  351.66   21.90
  -2  -1  -4  362.16   20.00
  -2   1  -4  324.47   22.90
   2   1   4  296.37   23.00
  -2   1  -4  361.16   20.70
   2   1   4  377.36   19.70
   2   1   4  351.56   22.40
  -2   1  -4  374.06   22.80
   3  -1   4  144.49   14.50
   3  -1   4  131.59   14.70
   3  -1   4  142.39   12.80
  -3  -1  -4  131.09   16.50
  -3  -1  -4  136.29   14.50
  -3  -1  -4  148.39   12.60
   3   1   4  132.99   12.00
  -3   1  -4  152.28   16.30
  -3   1  -4  146.99   14.00
  -3   1  -4  138.59   12.80
   3   1   4  123.09   14.90
   3   1   4  114.99   13.40
   4  -1   4    7.40    6.90
  -4  -1  -4    6.80    4.80
   4  -1   4    4.50    5.90
  -4  -1  -4   18.80    8.60
   4  -1   4   13.00    6.50
  -4  -1  -4   21.70    8.50
   4   1   4    8.40    6.70
  -4   1  -4   13.50    6.10
   4   1   4   15.60    7.40
  -4   1  -4    3.90    7.50
   4   1   4    6.60    5.60
  -4   1  -4    9.80    6.60
  -5  -1  -4    3.60    5.50
   5  -1   4   22.00    9.10
   5  -1   4   18.70    7.20
   5   1   4    6.10    7.00
   5   1   4    4.80    6.40
  -5   1  -4   18.40    7.70
  -5   1  -4   11.80    9.40
  -6  -1  -4   18.70    8.60
   6  -1   4   21.00    9.20
  -6   1  -4   21.70   10.30
  -6   1  -4   21.40    8.50
  -7  -1  -4   52.19   13.10
  -7   1  -4   38.00   12.00
  -8  -1  -4   81.29   18.00
  -8   1  -4   90.59   19.40
  -9  -1  -4  197.48   24.00
  -9   1  -4  150.28   25.60
 -10  -1  -4  100.29   21.20
 -10   1  -4  117.19   24.50
 -11  -1  -4  126.59   24.90
 -11   1  -4  133.49   26.60
 -12  -1  -4   38.00   17.20
 -12   1  -4   23.40   15.90
 -13  -1  -4   21.60   15.60
 -13   1  -4   31.10   20.10
 -14  -1  -4   36.60   20.80
 -14   1  -4   22.70   20.60
 -15  -1  -4    6.00   22.80
 -15   1  -4    8.00   19.70
 -16  -1  -4  -15.70   24.00
 -16   1  -4  -12.70   24.30
 -17  -2   4   27.90   28.80
 -17  -2   4  -46.20   23.90
 -17   2   4  -10.60   23.40
 -17   2   4   17.90   28.00
 -16  -2   4   21.00   18.50
 -16  -2   4   36.20   26.10
 -16   2   4    1.50   18.40
 -16   2   4   -0.40   28.50
 -15  -2   4   70.29   24.40
 -15  -2   4   56.39   27.80
 -15   2   4   68.89   24.60
 -15   2   4   63.99   32.00
 -14  -2   4  115.19   24.00
 -14  -2   4   83.79   28.00
 -14   2   4   97.19   26.60
 -14   2   4  109.59   31.20
 -13  -2   4  422.76   49.10
 -13  -2   4  481.35   41.40
 -13   2   4  464.35   41.80
 -13   2   4  482.65   51.29
 -12  -2   4  -19.40   11.90
 -12  -2   4   -9.70   14.10
 -12   2   4    4.40   11.80
 -12   2   4   42.70   21.70
 -11  -2   4  255.77   28.20
 -11  -2   4  189.18   34.80
 -11   2   4  173.38   34.20
 -11   2   4  270.17   29.80
 -10  -2   4  458.65   34.80
 -10  -2   4  355.16   39.00
 -10   2   4  435.26   35.90
 -10   2   4  431.06   45.10
  -9  -2   4   72.79   15.40
  -9  -2   4   45.40   18.20
  -9   2   4   70.39   21.30
  -9   2   4   61.09   14.90
  -8  -2   4   29.00   14.10
  -8  -2   4   30.50    9.90
  -8   2   4   38.30   10.80
  -8   2   4   24.10   14.10
   7  -2  -4   12.20    7.20
  -7  -2   4    1.50    5.90
  -7  -2   4  -17.30    7.80
  -7   2   4   -1.20    6.00
  -7   2   4   -6.10    9.30
   7   2  -4    8.10    5.20
  -6  -2   4   68.29   10.70
   6  -2  -4   59.69   11.50
  -6  -2   4   57.49   15.20
   6   2  -4   70.79    8.90
  -6   2   4   40.40   12.90
  -6   2   4   46.30   10.30
  -5  -2   4   27.70   11.00
   5  -2  -4   19.20   10.50
   5  -2  -4   31.80    7.50
  -5  -2   4   32.90    6.60
  -5   2   4   20.60    6.10
  -5   2   4   29.70   12.20
   5   2  -4   21.60    4.90
   4  -2  -4 1446.46   57.89
  -4  -2   4 1439.66   71.59
  -4  -2   4 1423.36   54.79
   4  -2  -4 1356.36   68.09
   4   2  -4 1400.36   52.99
   4   2  -4 1412.26   66.79
  -4   2   4 1420.06   68.49
  -4   2   4 1332.97   56.39
   3  -2  -4 1279.47   52.29
  -3  -2   4 1341.07   65.09
   3  -2  -4 1342.77   63.79
  -3  -2   4 1316.87   48.90
  -3   2   4 1313.67   62.79
  -3   2   4 1286.87   50.99
   3   2  -4 1317.97   62.49
   3   2  -4 1325.67   47.90
   2  -2  -4 4973.20  174.28
  -2  -2   4 4978.80  188.78
   2  -2  -4 4762.72  185.98
  -2   2   4 5058.49  186.18
  -2   2   4 4646.64  173.88
   2   2  -4 4911.71  186.98
  -1  -2   4 5622.64  196.88
   1  -2  -4 5730.13  199.38
  -1  -2   4 4999.70  208.28
   1  -2  -4 6053.99  211.38
  -1   2   4 5713.03  210.38
   1   2  -4 5641.74  197.08
  -1   2   4 5536.25  199.78
   1   2  -4 5678.13  210.58
   0  -2   4  155.88    8.90
   0  -2  -4  141.19    9.20
   0  -2   4  145.89   13.00
   0  -2  -4  144.09    9.30
   0  -2   4  122.79   12.40
   0  -2  -4  135.39   13.80
   0   2  -4  137.99    9.30
   0   2   4  169.58   15.20
   0   2   4  141.89   10.60
   0   2  -4  128.99   13.60
   1  -2   4   -1.30    4.00
  -1  -2  -4   -0.80    2.60
  -1  -2  -4   -1.90    5.20
  -1  -2  -4    3.60    2.50
   1  -2   4    5.20    4.20
   1  -2   4    3.90    3.30
  -1  -2  -4    2.50    3.70
   1   2   4    5.60    3.70
   1   2   4   10.80    5.70
  -1   2  -4    9.80    5.60
  -1   2  -4    1.60    4.40
  -1   2  -4   -0.80    2.60
   2  -2   4  782.52   41.50
   2  -2   4  718.33   37.40
  -2  -2  -4  812.12   41.40
  -2  -2  -4  737.53   35.00
   2  -2   4  817.82   36.00
  -2  -2  -4  753.52   37.00
   2   2   4  789.22   42.00
   2   2   4  830.62   35.40
  -2   2  -4  846.12   41.70
  -2   2  -4  835.02   37.90
  -2   2  -4  790.42   37.20
   2   2   4  731.13   36.60
  -3  -2  -4  388.06   26.90
   3  -2   4  402.16   23.00
   3  -2   4  367.16   26.60
  -3  -2  -4  351.36   21.60
  -3  -2  -4  410.56   25.00
   3  -2   4  344.57   22.90
   3   2   4  345.57   22.80
  -3   2  -4  338.67   22.30
  -3   2  -4  380.06   26.50
   3   2   4  333.27   25.40
  -3   2  -4  371.76   23.60
   3   2   4  392.76   22.10
  -4  -2  -4 1384.86   64.69
   4  -2   4 1283.37   59.19
   4  -2   4 1322.37   58.69
   4  -2   4 1235.48   63.09
  -4  -2  -4 1329.07   61.69
  -4  -2  -4 1251.67   58.19
  -4   2  -4 1380.36   59.89
  -4   2  -4 1360.76   61.49
   4   2   4 1292.07   59.49
   4   2   4 1340.87   64.49
  -5  -2  -4   20.20   11.50
  -5  -2  -4   27.20    7.70
   5  -2   4   22.00    9.20
   5   2   4   22.00    9.00
  -5   2  -4   29.00    9.50
  -5   2  -4    9.90    7.30
  -6  -2  -4  156.58   17.70
   6  -2   4  225.18   22.40
  -6   2  -4  165.58   19.60
  -6   2  -4  194.58   20.50
  -7  -2  -4   -3.70    6.80
  -7   2  -4   -5.30    7.10
  -8  -2  -4   15.90    9.10
  -8   2  -4   21.60   11.90
  -9  -2  -4   25.20   12.10
  -9   2  -4   40.20   13.80
 -10  -2  -4    7.40   10.80
 -10   2  -4    9.80   12.20
 -11  -2  -4  164.98   28.30
 -11   2  -4  191.78   30.70
 -12  -2  -4   26.00   14.90
 -12   2  -4   42.20   19.60
 -13  -2  -4   48.50   19.20
 -13   2  -4   81.89   24.50
 -14  -2  -4   62.99   24.50
 -14   2  -4   35.10   21.90
 -15  -2  -4   22.10   20.80
 -15   2  -4   14.30   21.90
 -16  -2  -4    2.50   22.40
 -16   2  -4   83.29   29.60
 -17  -3   4   -9.30   29.60
 -17  -3   4  -48.40   22.00
 -17   3   4   -1.00   29.90
 -17   3   4   37.00   25.20
 -16  -3   4   33.50   26.40
 -16  -3   4    2.70   20.70
 -16   3   4  -58.89   27.10
 -16   3   4   -0.80   20.30
 -15  -3   4   65.29   27.40
 -15  -3   4   78.89   25.50
 -15   3   4   16.70   31.70
 -15   3   4  101.79   25.90
 -14  -3   4   10.90   20.60
 -14  -3   4   -0.70   12.50
 -14   3   4   44.30   23.60
 -14   3   4   -1.50   15.70
 -13  -3   4  558.14   44.90
 -13  -3   4  399.26   49.50
 -13   3   4  609.14   57.99
 -13   3   4  540.95   46.10
 -12  -3   4  215.48   30.30
 -12  -3   4  140.49   31.10
 -12   3   4  181.88   38.80
 -12   3   4  196.78   28.50
 -11  -3   4    5.40   13.30
 -11  -3   4   -7.00   10.50
 -11   3   4    7.40   15.70
 -11   3   4  -13.00    8.40
 -10  -3   4  126.29   26.60
 -10  -3   4  145.09   22.40
 -10   3   4  190.98   34.10
 -10   3   4  123.09   21.40
  -9  -3   4  112.09   18.80
  -9  -3   4  126.49   26.00
  -9   3   4  135.99   29.30
  -9   3   4  127.99   20.30
  -8  -3   4    7.40   10.10
  -8  -3   4   11.00    6.70
  -8   3   4    0.60    6.90
  -8   3   4   -0.60   10.30
  -7  -3   4   16.30   11.80
  -7  -3   4   16.30    6.80
  -7   3   4   12.10   11.10
   7   3  -4   18.00    6.60
  -7   3   4    9.30    7.60
  -6  -3   4  470.05   37.10
   6  -3  -4  478.95   27.90
  -6  -3   4  474.65   25.90
  -6   3   4  440.16   35.90
   6   3  -4  450.95   23.20
  -6   3   4  389.06   26.90
  -5  -3   4   88.29    9.00
   5  -3  -4   89.89   12.20
  -5  -3   4  127.79   20.30
   5  -3  -4   74.69   16.10
  -5   3   4   68.79   14.90
   5   3  -4   83.29    7.90
  -5   3   4   93.89   10.60
  -4  -3   4   24.70   10.90
   4  -3  -4   36.70   12.50
   4  -3  -4   29.90    7.10
  -4  -3   4   29.10    4.80
  -4   3   4   38.00   10.30
  -4   3   4   30.70    6.40
   4   3  -4   34.00    4.80
   3  -3  -4 1348.57   63.69
  -3  -3   4 1360.26   65.89
  -3  -3   4 1273.77   47.90
  -3  -3   4 1311.57   48.30
   3  -3  -4 1317.37   52.69
  -3   3   4 1242.38   51.19
   3   3  -4 1283.97   61.19
  -3   3   4 1259.27   61.09
  -2  -3   4 2936.71  121.39
   2  -3  -4 2952.00  108.59
  -2  -3   4 2912.11  104.69
   2  -3  -4 3058.49  120.09
  -2   3   4 3041.00  119.69
  -2   3   4 2828.42  108.39
   2   3  -4 3044.30  119.49
  -1  -3   4  976.80   47.30
   1  -3  -4 1057.79   48.80
   1  -3  -4 1012.40   39.70
  -1  -3   4 1006.70   38.00
   1   3  -4  976.90   36.80
  -1   3   4  929.61   39.80
   1   3  -4  985.60   47.90
  -1   3   4  984.40   48.00
   0  -3  -4 1641.14   68.09
   0  -3   4 1452.25   57.69
   0  -3   4 1446.16   64.89
   0  -3   4 1421.76   62.89
   0  -3  -4 1556.04   58.59
   0   3   4 1530.15   58.79
   0   3  -4 1472.55   57.79
   0   3   4 1654.53   68.79
   0   3   4 1390.96   58.29
   0   3  -4 1513.35   64.69
   1  -3   4  832.52   40.10
  -1  -3  -4  903.41   38.30
  -1  -3  -4  867.41   38.00
  -1  -3  -4  933.51   45.70
   1  -3   4  840.52   38.20
   1  -3   4  946.81   45.80
  -1  -3  -4  916.81   38.60
   1   3   4  904.71   38.70
   1   3   4  916.21   46.20
  -1   3  -4  981.10   45.10
  -1   3  -4  855.81   40.70
  -1   3  -4  887.41   39.50
  -2  -3  -4    9.60    5.40
  -2  -3  -4   13.40    7.90
   2  -3   4    7.80    4.50
   2  -3   4    9.60    6.00
  -2  -3  -4    7.80    3.80
   2  -3   4   -5.40    4.30
   2   3   4    5.40    4.20
   2   3   4    3.10    5.30
  -2   3  -4   16.60    8.10
  -2   3  -4    4.20    4.90
  -2   3  -4    2.70    4.80
   3  -3   4  377.66   28.30
   3  -3   4  418.56   24.20
  -3  -3  -4  394.56   22.70
  -3  -3  -4  392.06   24.10
  -3  -3  -4  381.16   28.40
   3  -3   4  357.26   22.60
   3   3   4  400.96   22.60
  -3   3  -4  361.56   27.50
   3   3   4  394.46   23.30
   3   3   4  384.76   28.10
  -3   3  -4  381.26   22.70
  -3   3  -4  362.86   24.20
   4  -3   4  614.64   33.90
   4  -3   4  628.94   39.80
  -4  -3  -4  713.93   37.90
  -4   3  -4  691.43   34.90
  -4   3  -4  664.53   38.00
   4   3   4  659.83   40.30
  -5  -3  -4   28.40   10.40
   5  -3   4   17.60    8.30
  -5  -3  -4   26.80    7.80
  -5   3  -4   11.40    8.20
   5   3   4   13.00    7.90
  -5   3  -4   26.60    9.70
   6  -3   4   89.29   16.80
  -6  -3  -4   94.59   15.10
  -6   3  -4   73.59   15.80
  -6   3  -4   81.59   14.60
  -7  -3  -4   20.30    9.30
   7  -3   4   23.10   11.40
  -7   3  -4   30.10   10.90
  -7   3  -4   18.00   12.20
  -8  -3  -4   27.70   11.90
  -8   3  -4    9.10   10.90
  -9  -3  -4  341.47   32.00
  -9   3  -4  471.05   38.90
 -10  -3  -4  298.97   31.00
 -10   3  -4  257.77   31.50
 -11  -3  -4   36.90   15.00
 -11   3  -4   40.40   20.70
 -12  -3  -4   32.40   14.90
 -12   3  -4    5.40   15.70
 -13  -3  -4    9.60   15.10
 -13   3  -4   22.90   18.60
 -14  -3  -4  -21.90   14.70
 -14   3  -4    2.10   17.40
 -15  -3  -4    6.20   17.70
 -15   3  -4  -12.70   19.90
 -16  -3  -4   -5.20   22.60
 -16   3  -4   75.79   29.50
 -16   3  -4    9.00   23.50
 -17  -4   4  -17.20   20.10
 -17  -4   4    4.70   30.50
 -17   4   4   12.90   21.80
 -17   4   4   50.49   35.50
 -16  -4   4   72.99   25.30
 -16  -4   4   12.00   29.10
 -16   4   4   50.49   24.20
 -16   4   4   46.00   30.30
 -15  -4   4  -11.60   16.20
 -15  -4   4   -1.10   20.30
 -15   4   4   18.40   17.90
 -15   4   4  -16.70   25.60
 -14  -4   4   25.00   17.40
 -14  -4   4    9.50   21.00
 -14   4   4   55.09   23.40
 -14   4   4   -2.10   14.90
 -13  -4   4   22.00   19.70
 -13  -4   4   10.60   16.20
 -13   4   4   53.89   21.90
 -13   4   4   43.10   16.90
 -12  -4   4   89.69   20.70
 -12  -4   4  106.49   28.30
 -12   4   4  124.89   23.60
 -12   4   4  171.98   33.50
 -11  -4   4   -3.20   12.50
 -11  -4   4   11.20   11.90
 -11   4   4   33.00   13.10
 -11   4   4  -11.50   12.50
 -10  -4   4  125.79   25.60
 -10  -4   4  156.58   22.40
 -10   4   4  119.19   26.60
 -10   4   4  152.38   23.90
  -9  -4   4   24.90   13.20
  -9   4   4   15.80   14.40
  -9   4   4   20.60   11.30
  -8  -4   4   26.20   13.90
  -8  -4   4    6.20    6.30
  -8   4   4   14.20    9.20
  -8   4   4   -0.80   13.20
  -7  -4   4  119.39   22.00
  -7  -4   4  135.99   14.10
  -7   4   4  162.88   17.70
  -7   4   4  133.99   23.10
   7   4  -4  148.99   13.00
   6  -4  -4  277.07   21.00
  -6  -4   4  242.28   17.30
  -6  -4   4  249.58   26.40
   6   4  -4  259.67   16.00
  -6   4   4  210.28   18.70
  -6   4   4  251.97   25.80
   5  -4  -4  269.47   20.40
  -5  -4   4  273.87   16.10
   5  -4  -4  277.27   27.10
  -5  -4   4  261.17   26.20
   5   4  -4  272.17   14.90
  -5   4   4  212.88   22.80
  -5   4   4  205.98   17.20
   4  -4  -4    8.60    6.20
  -4  -4   4   16.80    3.90
   4  -4  -4   10.00   10.60
  -4  -4   4   12.50    3.70
  -4  -4   4   25.50   10.30
  -4   4   4   16.70    5.40
  -4   4   4   17.30    9.00
  -3  -4   4  241.38   11.90
   3  -4  -4  251.97   16.00
   3  -4  -4  236.08   21.40
  -3  -4   4  244.58   23.30
  -3  -4   4  243.68   11.90
   3   4  -4  230.28   20.50
  -3   4   4  220.78   14.20
  -3   4   4  237.88   20.20
   2  -4  -4 3169.78  129.89
  -2  -4   4 3159.88  116.39
   2  -4  -4 3390.16  120.39
  -2  -4   4 3107.49  131.69
  -2   4   4 3173.78  120.09
  -2   4   4 3365.96  130.49
   2   4  -4 3286.67  116.29
   2   4  -4 3431.26  129.49
   1  -4  -4 3737.63  133.69
  -1  -4   4 3452.25  142.49
   1  -4  -4 3968.50  144.69
  -1  -4   4 3649.83  132.29
   1   4  -4 3660.03  130.49
   1   4  -4 3674.13  141.89
  -1   4   4 3583.24  134.19
  -1   4   4 3561.94  142.89
   0  -4  -4   59.19    7.70
   0  -4   4   45.80    6.90
   0  -4  -4   37.00    9.90
   0  -4   4   54.59    9.40
   0  -4   4   55.69   10.60
   0   4  -4   43.00    6.20
   0   4   4   47.30    5.50
   0   4  -4   47.90    9.30
   0   4   4   55.79    6.30
   0   4   4   34.90    8.90
   1  -4   4  983.20   48.70
  -1  -4  -4  988.50   39.70
   1  -4   4 1040.80   43.00
  -1  -4  -4  975.00   41.60
   1  -4   4  908.51   42.10
  -1  -4  -4  923.61   41.20
  -1  -4  -4  976.40   49.00
  -1   4  -4  927.11   42.90
   1   4   4  972.20   39.90
  -1   4  -4  945.71   42.20
   1   4   4  959.90   49.20
  -1   4  -4  986.70   47.70
   2  -4   4  604.04   30.20
  -2  -4  -4  635.84   30.60
  -2  -4  -4  641.64   37.90
  -2  -4  -4  619.74   30.40
   2  -4   4  667.53   32.60
  -2  -4  -4  556.14   29.20
   2  -4   4  658.23   37.90
   2   4   4  636.34   37.50
   2   4   4  652.13   29.50
  -2   4  -4  613.44   36.50
  -2   4  -4  617.44   30.00
  -2   4  -4  607.84   32.70
  -3  -4  -4   16.60    7.10
  -3  -4  -4   29.70    6.70
   3  -4   4   27.50    9.60
   3  -4   4   27.80    7.20
   3  -4   4   20.40    8.30
  -3  -4  -4   32.60   13.10
  -3   4  -4   35.00    7.20
   3   4   4   34.10   10.40
  -3   4  -4   19.60    7.00
  -4  -4  -4    7.80    4.30
   4  -4   4    6.40    4.50
   4  -4   4   -4.60    6.30
  -4  -4  -4    7.90    6.60
  -4   4  -4   -9.60    4.60
  -4   4  -4   -1.30    6.00
   4   4   4   -3.70    6.50
  -5  -4  -4   14.60    9.20
   5  -4   4    5.30    8.00
  -5  -4  -4    6.10    5.50
  -5   4  -4   -0.60    6.90
   5   4   4    3.60    6.80
  -5   4  -4   11.20    7.40
  -6  -4  -4   79.09   13.80
   6  -4   4   79.09   16.60
  -6   4  -4   66.59   14.10
  -6   4  -4   83.49   15.90
   7  -4   4  126.59   22.40
  -7  -4  -4  119.59   18.10
  -7   4  -4  133.09   19.60
  -7   4  -4  174.88   25.80
  -8  -4  -4   25.40    9.70
  -8   4  -4    7.60   10.90
  -9  -4  -4    3.20    8.30
  -9   4  -4    7.00   10.80
 -10  -4  -4   71.69   17.90
 -10   4  -4  141.29   27.30
 -11  -4  -4   -4.70   10.20
 -11   4  -4  -20.20   11.10
 -12  -4  -4   80.39   21.70
 -12   4  -4   97.39   24.20
 -13  -4  -4  -28.70   14.80
 -13   4  -4   -7.70   16.00
 -14  -4  -4   20.30   17.10
 -14   4  -4   -1.80   17.30
 -15  -4  -4   41.10   22.80
 -15   4  -4   17.40   22.00
 -16  -4  -4   34.10   25.40
 -16   4  -4   38.70   28.50
 -16   4  -4   -7.00   23.20
 -17  -5   4   24.70   30.40
 -17  -5   4   -9.20   21.70
 -17   5   4  -10.10   21.20
 -17   5   4   37.90   35.30
 -16  -5   4   -1.00   21.80
 -16  -5   4   15.40   27.10
 -16   5   4  -35.20   27.80
 -16   5   4   19.70   23.60
 -15  -5   4    1.40   22.50
 -15  -5   4    6.90   20.30
 -15   5   4    2.50   27.20
 -15   5   4   14.40   19.60
 -14  -5   4   53.09   25.20
 -14   5   4   61.29   21.30
 -14   5   4   66.39   26.80
 -13  -5   4  209.08   31.40
 -13  -5   4  252.17   41.70
 -13   5   4  192.58   32.70
 -13   5   4  226.48   42.30
 -12  -5   4   16.00   14.30
 -12  -5   4   29.10   11.50
 -12   5   4   13.90   17.40
 -12   5   4   -4.40   12.20
 -11  -5   4    0.50   12.70
 -11  -5   4   31.70   11.20
 -11   5   4   -3.10   10.70
 -11   5   4  -17.20   15.20
 -10  -5   4  122.69   25.10
 -10  -5   4  108.89   19.00
 -10   5   4   99.69   20.00
 -10   5   4  101.19   25.70
  -9  -5   4   96.79   22.10
  -9  -5   4  104.19   16.40
  -9   5   4  101.59   18.40
  -9   5   4  107.59   23.80
  -8  -5   4   17.60    7.20
  -8  -5   4    8.80   11.10
  -8   5   4   18.80   10.20
  -8   5   4   -3.10    9.50
  -7  -5   4   59.59   15.40
  -7  -5   4   42.20    9.60
  -7   5   4   30.70    9.90
   7   5  -4   46.80    8.70
  -7   5   4   63.89   17.10
  -6  -5   4   31.50   12.40
  -6  -5   4   16.10    5.90
  -6   5   4   11.20    8.30
  -6   5   4   24.10    7.20
   5  -5  -4  972.90   47.90
   5  -5  -4  941.01   54.79
  -5  -5   4  976.30   41.10
  -5  -5   4  996.10   56.89
  -5  -5   4  969.20   41.80
  -5   5   4  942.61   45.50
  -5   5   4 1026.50   54.19
   4  -5  -4  836.62   48.90
  -4  -5   4  791.42   34.40
  -4  -5   4  822.82   49.10
   4  -5  -4  873.41   40.70
  -4  -5   4  868.11   35.10
  -4   5   4  763.32   37.60
  -4   5   4  845.62   46.20
  -3  -5   4 1755.72   65.79
  -3  -5   4 1741.63   65.69
   3  -5  -4 1845.32   71.09
   3  -5  -4 1825.52   79.99
  -3  -5   4 1725.53   81.29
  -3   5   4 1612.24   69.09
  -3   5   4 1792.52   78.39
   2  -5  -4    1.80    7.10
  -2  -5   4   12.00    3.20
   2  -5  -4    3.60    4.00
  -2  -5   4    7.70    8.00
  -2   5   4   18.40    7.50
  -2   5   4    9.10    3.80
   2   5  -4    2.70    6.20
   2   5  -4   14.70    3.10
   1  -5  -4    6.20    6.70
  -1  -5   4    5.70    3.50
  -1  -5   4   -1.70    5.10
   1  -5  -4   -4.20    3.00
  -1   5   4    2.90    2.80
   1   5  -4    9.70    5.80
   1   5  -4    1.30    2.20
  -1   5   4   -9.20    4.20
   0  -5  -4  478.55   29.70
   0  -5   4  435.36   25.60
   0  -5   4  460.95   28.70
   0  -5   4  423.06   23.10
   0  -5  -4  482.25   23.00
   0   5   4  422.66   19.00
   0   5   4  431.86   23.00
   0   5  -4  431.36   25.80
   0   5   4  431.56   29.10
   0   5  -4  439.86   21.30
  -1  -5  -4   41.30   11.20
  -1  -5  -4   48.50    7.80
   1  -5   4   69.19   13.00
   1  -5   4   69.69    8.60
   1  -5   4   52.39    9.10
  -1   5  -4   56.59    9.70
   1   5   4   57.79    8.50
   1   5   4   59.89    5.90
   1   5   4   71.39   13.20
  -1   5  -4   88.79   14.50
  -1   5  -4   46.20    7.80
   2  -5   4   21.10    8.40
  -2  -5  -4   12.90    5.60
  -2  -5  -4   19.90    5.70
  -2  -5  -4   17.40    5.00
  -2  -5  -4    3.70    8.80
   2  -5   4   21.00    7.10
  -2   5  -4    5.20    7.20
  -2   5  -4   10.00    6.00
   2   5   4    7.30    5.80
  -2   5  -4   23.10    5.90
   3  -5   4 1279.77   52.99
   3  -5   4 1300.77   58.69
   3  -5   4 1298.17   64.59
  -3  -5  -4 1224.78   54.39
  -3  -5  -4 1258.77   55.69
   3   5   4 1225.78   63.79
  -3   5  -4 1286.17   59.59
  -3   5  -4 1303.07   52.59
   4  -5   4   46.80   13.10
  -4  -5  -4   31.20    8.30
   4  -5   4   35.20    6.70
  -4  -5  -4   52.39   10.60
  -4   5  -4   11.20    8.40
  -4   5  -4   33.40    7.70
   4   5   4   35.60   11.30
   5  -5   4  119.99   20.10
  -5  -5  -4  140.79   17.40
  -5  -5  -4  132.29   14.50
  -5   5  -4  104.49   17.50
  -5   5  -4  155.68   13.80
   5   5   4  133.69   22.00
  -6  -5  -4    7.20    6.10
   6  -5   4    5.10    7.50
  -6   5  -4   -2.40    7.00
  -6   5  -4  -13.50    6.70
   7  -5   4   26.50   12.40
  -7  -5  -4   32.00   11.30
  -7   5  -4   41.00   13.20
  -7   5  -4   32.70   11.80
   8  -5   4   -7.20    9.00
  -8  -5  -4    3.80    8.30
  -8   5  -4   -1.10   12.50
  -8   5  -4    7.90   12.00
  -9  -5  -4  360.86   32.00
  -9   5  -4  375.66   36.60
 -10  -5  -4    4.60    9.80
 -10   5  -4   -5.90   11.70
 -11  -5  -4   42.50   15.20
 -11   5  -4   26.40   15.70
 -12  -5  -4  201.68   33.20
 -12   5  -4  149.49   33.00
 -13  -5  -4  138.99   28.10
 -13   5  -4  120.59   30.90
 -14  -5  -4   36.20   18.40
 -14   5  -4   -7.80   16.70
 -15  -5  -4  -20.90   19.60
 -15   5  -4   62.99   23.30
 -15   5  -4  -37.90   21.50
 -16  -5  -4   -4.20   23.10
 -16   5  -4  -22.00   24.70
 -16   5  -4    8.10   23.60
 -17  -6   4   13.20   29.30
 -17  -6   4   34.40   26.70
 -17   6   4   61.19   28.40
 -17   6   4   42.60   34.80
 -16  -6   4   24.20   27.20
 -16  -6   4    3.30   21.70
 -16   6   4   13.80   19.60
 -16   6   4   28.40   29.30
 -15  -6   4   28.70   19.10
 -15  -6   4    5.20   23.30
 -15   6   4  -21.20   25.80
 -15   6   4   14.40   20.20
 -14  -6   4   45.00   22.80
 -14  -6   4   27.20   18.20
 -14   6   4   14.50   23.70
 -14   6   4   14.30   16.30
 -13  -6   4  116.39   24.30
 -13  -6   4  107.49   28.60
 -13   6   4   93.59   23.10
 -13   6   4   75.89   29.30
 -12  -6   4   -5.50   11.20
 -12  -6   4    2.30   14.10
 -12   6   4   -7.70   17.50
 -12   6   4    5.00   12.40
 -11  -6   4  461.35   36.90
 -11  -6   4  377.76   42.60
 -11   6   4  541.25   48.10
 -11   6   4  482.05   39.50
 -10  -6   4   10.00   13.20
 -10  -6   4   11.00    8.60
 -10   6   4    3.00   10.30
  -9  -6   4   92.59   15.40
  -9  -6   4   64.99   18.50
  -9   6   4   54.69   17.90
  -9   6   4   59.19   15.30
  -8  -6   4   10.50    8.00
  -8  -6   4   26.80   13.10
  -8   6   4    0.20    7.00
  -8   6   4   -2.90   11.20
  -7  -6   4  622.24   33.20
  -7  -6   4  607.64   44.80
  -7  -6   4  611.34   31.70
  -7   6   4  595.74   42.00
  -7   6   4  542.15   35.50
  -6  -6   4  172.78   26.10
  -6  -6   4  148.09   13.50
  -6  -6   4  167.28   14.00
  -6   6   4  189.88   21.10
  -6   6   4  165.98   16.30
  -5  -6   4  669.83   44.00
   5  -6  -4  639.84   37.10
  -5  -6   4  677.03   31.30
   5  -6  -4  662.23   46.30
  -5  -6   4  687.03   31.10
  -5   6   4  614.34   33.90
  -5   6   4  680.03   41.20
   4  -6  -4  527.45   29.50
  -4  -6   4  494.25   23.70
   4  -6  -4  501.25   35.10
  -4  -6   4  475.55   23.50
  -4  -6   4  498.95   35.40
  -4   6   4  459.05   32.10
  -4   6   4  498.55   27.20
   3  -6  -4   57.29   13.80
  -3  -6   4   72.79   14.60
  -3  -6   4   65.19    6.80
   3  -6  -4   54.39    9.30
  -3   6   4   70.49    9.70
  -3   6   4   60.59   12.10
   3   6  -4   56.99    6.20
  -2  -6   4  673.53   31.30
   2  -6  -4  797.72   42.30
  -2  -6   4  738.83   43.00
   2  -6  -4  738.33   34.60
  -2   6   4  800.12   42.10
   2   6  -4  787.82   31.60
  -2   6   4  745.63   34.90
  -1  -6   4  251.17   21.60
  -1  -6   4  310.17   16.80
   1  -6  -4  321.37   24.60
   1  -6  -4  273.57   16.80
  -1   6   4  247.28   16.90
   1   6  -4  286.07   14.80
  -1   6   4  270.97   21.90
   0  -6   4  149.69   14.40
   0  -6  -4  151.88   12.40
   0  -6   4  149.09   16.10
   0  -6  -4  145.39   17.30
   0  -6   4  139.49   12.60
   0   6   4  152.48    7.30
   0   6   4  168.68   13.20
   0   6   4  177.58   17.80
   0   6  -4  157.68   11.00
   0   6  -4  135.49   13.70
   1  -6   4    6.30    4.30
   1  -6   4   17.80    7.30
  -1  -6  -4    5.90    8.50
  -1  -6  -4   13.50    5.50
   1  -6   4    0.50    6.10
   1   6   4   11.80    5.00
  -1   6  -4   19.80    6.10
   1   6   4   16.70    7.30
  -1   6  -4   -0.20    6.90
  -1   6  -4   15.80    5.30
   2  -6   4  130.89   10.60
   2  -6   4  161.28   16.60
  -2  -6  -4  162.68   11.20
  -2  -6  -4  135.19   12.40
  -2  -6  -4  153.38   13.40
   2  -6   4  161.78   18.60
  -2   6  -4  151.68   12.50
   2   6   4  147.59   18.00
  -2   6  -4  131.19   13.30
  -3  -6  -4   30.50    7.30
   3  -6   4   55.39    7.30
   3  -6   4   36.90   11.40
   3  -6   4   51.49   12.80
  -3  -6  -4   63.39    9.90
  -3   6  -4   42.80    7.00
  -3   6  -4   72.19   12.80
   3   6   4   33.40   11.40
  -4  -6  -4  284.97   20.40
  -4  -6  -4  283.67   20.40
   4  -6   4  258.37   25.70
  -4   6  -4  243.98   15.80
   4   6   4  223.58   23.90
  -4   6  -4  277.47   22.70
  -5  -6  -4  113.19   16.00
  -5  -6  -4  135.59   16.60
   5  -6   4  140.59   23.00
  -5   6  -4  108.79   18.70
  -5   6  -4  102.99   11.20
   5   6   4  121.19   20.20
  -6  -6  -4   64.29   12.50
   6  -6   4   90.59   19.80
  -6   6  -4   95.59   12.60
  -6   6  -4   72.89   16.50
   7  -6   4  170.48   26.20
  -7  -6  -4  173.28   19.80
  -7   6  -4  175.28   18.50
  -7   6  -4  104.29   21.40
   8  -6   4   -0.80   10.60
  -8  -6  -4   17.00    9.10
  -8   6  -4    2.40   11.50
  -8   6  -4    6.50   11.20
  -9  -6  -4    9.20    8.50
  -9   6  -4    1.60   12.90
 -10  -6  -4  195.08   28.60
 -10   6  -4  217.68   35.80
 -11  -6  -4  117.19   23.70
 -11   6  -4  153.38   31.80
 -12  -6  -4   18.90   13.60
 -12   6  -4   11.00   16.80
 -13  -6  -4   82.79   22.30
 -13   6  -4   87.19   24.80
 -13   6  -4   54.69   23.00
 -14  -6  -4   16.80   17.90
 -14   6  -4   20.60   21.80
 -14   6  -4   60.99   22.10
 -15  -6  -4   39.90   26.00
 -15   6  -4   69.29   27.00
 -15   6  -4   29.80   23.50
 -16  -6  -4   24.70   28.10
 -16   6  -4   18.70   24.60
 -16   6  -4   13.40   29.20
 -17  -7   4  -64.59   25.50
 -17  -7   4   26.10   25.00
 -17   7   4   -7.50   33.00
 -17   7   4  -35.50   22.80
 -16  -7   4   53.39   24.20
 -16  -7   4   49.50   27.00
 -16   7   4   34.40   21.40
 -16   7   4   24.20   29.90
 -15  -7   4   70.39   29.70
 -15  -7   4   22.30   20.60
 -15   7   4   57.39   23.10
 -15   7   4   21.50   26.20
 -14  -7   4   43.20   16.00
 -14  -7   4    7.00   20.30
 -14   7   4   11.80   17.80
 -14   7   4    1.70   22.00
 -13  -7   4   91.69   25.80
 -13  -7   4  180.38   29.60
 -13   7   4  182.18   30.50
 -13   7   4  133.39   31.50
 -12  -7   4   60.09   24.50
 -12  -7   4  108.89   22.10
 -12   7   4  122.29   28.30
 -12   7   4  115.89   25.10
 -11  -7   4    3.10    9.60
 -11  -7   4    6.90   16.50
 -11   7   4   12.10   10.90
 -11   7   4   24.10   15.30
 -10  -7   4   37.00   12.60
 -10  -7   4   39.00   17.20
 -10   7   4   20.00   11.70
 -10   7   4   31.30   16.50
  -9  -7   4  195.38   30.50
  -9  -7   4  146.79   17.70
  -9   7   4  125.79   24.60
  -9   7   4  160.98   23.10
  -8  -7   4   44.50   15.90
  -8  -7   4   24.10    8.00
  -8   7   4   32.90   10.70
  -8   7   4   47.40   13.80
  -7  -7   4  111.79   21.70
  -7  -7   4  163.18   15.10
  -7   7   4  159.48   17.70
  -7   7   4  152.68   24.40
  -6  -7   4   14.20   10.30
  -6  -7   4    5.90    6.30
  -6  -7   4    6.40    4.90
  -6   7   4   -0.70    7.70
  -6   7   4   -0.60    5.30
  -5  -7   4 2600.54   99.69
  -5  -7   4 2579.64  115.49
  -5  -7   4 2686.53   99.89
  -5   7   4 2571.84  110.29
  -5   7   4 2521.35  103.89
  -4  -7   4  340.67   28.20
   4  -7  -4  272.07   25.90
  -4  -7   4  290.17   17.50
   4  -7  -4  295.57   22.60
  -4  -7   4  349.27   18.50
  -4   7   4  323.47   25.90
  -4   7   4  310.57   20.50
   3  -7  -4  193.98   21.70
  -3  -7   4  194.78   12.90
   3  -7  -4  216.28   16.30
  -3  -7   4  163.18   19.80
  -3   7   4  216.68   20.20
   3   7  -4  206.58   13.10
  -3   7   4  171.68   14.30
   2  -7  -4  711.83   40.60
  -2  -7   4  669.33   30.70
   2  -7  -4  706.83   33.80
  -2  -7   4  687.43   40.80
  -2   7   4  691.63   39.50
   2   7  -4  710.83   30.50
  -2   7   4  657.33   33.30
   1  -7  -4  166.68   13.10
  -1  -7   4  154.98   17.20
   1  -7  -4  216.18   20.30
  -1  -7   4  168.38   13.00
  -1   7   4  177.98   14.00
   1   7  -4  183.68   12.00
  -1   7   4  180.08   18.20
   0  -7  -4  273.67   17.50
   0  -7   4  269.77   20.40
   0  -7  -4  265.87   24.10
   0  -7   4  281.67   19.00
   0  -7   4  279.87   22.60
   0   7   4  271.17   18.50
   0   7  -4  264.57   16.10
   0   7   4  250.07   22.60
   1  -7   4   -2.80    6.20
   1  -7   4    1.90    5.90
  -1  -7  -4    0.00    4.50
   1  -7   4    5.00    4.00
   1   7   4    1.50    3.70
  -1   7  -4   -3.00    3.70
   1   7   4   -4.80    5.30
   2  -7   4  139.59   10.20
   2  -7   4  150.28   18.90
  -2  -7  -4  140.59    9.80
   2  -7   4  140.69   18.20
  -2   7  -4  159.58   14.60
  -2   7  -4  114.19   11.00
   2   7   4  141.89   17.40
  -3  -7  -4   77.19   10.10
   3  -7   4   90.99    7.70
   3  -7   4   59.29   13.90
  -3  -7  -4   78.69   11.90
   3   7   4   89.19   16.40
  -3   7  -4   93.89   14.50
  -3   7  -4   73.99    8.70
  -4  -7  -4  290.37   20.60
  -4  -7  -4  296.37   21.80
   4  -7   4  322.17   29.80
  -4   7  -4  290.37   15.90
  -4   7  -4  273.47   23.60
   4   7   4  285.47   27.10
  -5  -7  -4   62.39   11.80
   5  -7   4   50.99   14.80
  -5  -7  -4   69.09   13.50
  -5   7  -4   65.79    8.40
   5   7   4   97.59   17.70
  -5   7  -4   33.20   11.00
   6  -7   4  255.97   28.40
  -6  -7  -4  277.37   23.30
  -6   7  -4  328.27   28.80
  -6   7  -4  284.67   18.70
  -7  -7  -4  386.56   30.10
   7  -7   4  372.56   35.00
  -7   7  -4  458.45   37.00
  -7   7  -4  397.56   26.20
  -8  -7  -4  184.18   21.30
   8  -7   4  128.99   25.90
  -8   7  -4  151.68   25.60
  -8   7  -4  171.28   20.50
  -9  -7  -4    4.90    8.50
  -9   7  -4   19.90   13.30
  -9   7  -4    6.90   11.30
 -10  -7  -4  220.58   26.00
 -10   7  -4  220.98   34.10
 -11  -7  -4   11.10   13.20
 -11   7  -4   48.00   19.60
 -12  -7  -4    0.70   15.30
 -12   7  -4   -9.20   13.30
 -12   7  -4    5.20   15.50
 -13  -7  -4   18.10   15.20
 -13   7  -4   38.70   18.90
 -13   7  -4  -11.60   16.40
 -14  -7  -4  -25.50   16.00
 -14   7  -4  -34.70   20.40
 -14   7  -4    6.40   18.70
 -15  -7  -4   26.90   22.10
 -15   7  -4   46.60   25.50
 -15   7  -4   25.40   27.20
 -17  -8   4  -36.00   24.60
 -17  -8   4    6.90   34.10
 -17   8   4   10.30   29.20
 -17   8   4    3.00   21.40
 -16  -8   4   50.69   30.20
 -16  -8   4  -35.40   21.00
 -16   8   4   29.60   20.10
 -16   8   4  -25.90   25.80
 -15  -8   4   23.70   25.40
 -15  -8   4   40.70   17.90
 -15   8   4   16.30   19.10
 -14  -8   4   15.50   20.30
 -14  -8   4   -3.30   16.10
 -14   8   4    1.30   14.60
 -14   8   4  -37.70   20.30
 -13  -8   4   33.30   20.20
 -13  -8   4   42.50   16.30
 -13   8   4  -18.80   14.00
 -13   8   4    6.50   19.40
 -12  -8   4  240.58   39.20
 -12  -8   4  172.68   26.20
 -12   8   4  254.97   33.70
 -12   8   4  208.18   31.10
 -11  -8   4  -28.70   12.70
 -11  -8   4  -26.90    9.50
 -11   8   4   -4.80   10.30
 -11   8   4   -5.10   14.50
 -10  -8   4   27.10   14.70
 -10  -8   4   12.60   10.90
 -10   8   4   11.20   15.20
 -10   8   4   19.50   10.80
  -9  -8   4   93.59   22.20
  -9  -8   4  107.89   17.40
  -9   8   4  105.99   18.90
  -9   8   4  131.19   25.70
  -8  -8   4   94.69   14.50
  -8   8   4  109.09   20.80
  -8   8   4  113.49   19.40
  -7  -8   4  231.18   18.80
  -7   8   4  203.98   20.50
  -7   8   4  245.88   25.60
  -6  -8   4   48.50    9.50
  -6  -8   4   55.69   10.30
  -6  -8   4   48.00   14.60
  -6   8   4   49.80   13.00
  -6   8   4   49.60   10.50
  -5  -8   4  632.94   32.40
  -5  -8   4  679.43   32.90
  -5  -8   4  726.33   45.80
  -5   8   4  650.43   40.30
  -5   8   4  644.64   37.60
  -5   8   4  663.43   36.10
  -4  -8   4  328.67   27.80
  -4  -8   4  322.77   18.60
   4  -8  -4  275.57   26.30
  -4   8   4  316.57   22.00
  -4   8   4  288.07   23.80
  -4   8   4  253.37   19.70
   3  -8  -4   17.50   10.50
  -3  -8   4   28.70   10.20
  -3  -8   4   30.50    6.70
  -3   8   4   25.50    8.60
  -3   8   4   38.60    8.10
   3   8  -4   25.20    5.80
  -3   8   4   34.80    7.90
   2  -8  -4  386.36   29.70
   2  -8  -4  419.66   27.50
  -2  -8   4  452.95   23.00
   2   8  -4  406.86   21.60
  -2   8   4  439.06   24.90
  -2   8   4  432.66   29.70
  -2   8   4  410.56   20.90
  -1  -8   4  112.69   15.10
   1  -8  -4  127.09   14.90
   1  -8  -4  127.59   20.10
  -1  -8   4  118.89   15.90
  -1  -8   4  140.89   12.30
  -1   8   4  117.89    7.30
  -1   8   4  129.29   16.50
   1   8  -4  135.49   10.60
  -1   8   4  114.39   11.90
   0  -8   4    5.60    5.40
   0  -8   4   -4.70    5.50
   0  -8   4    4.00    5.40
   0   8   4   -5.10    4.30
   0   8  -4   -0.60    2.70
   0   8   4   -3.60    5.90
   1  -8   4   66.39    9.40
   1  -8   4   57.99   13.50
   1  -8   4   76.49   13.10
   1   8   4   65.99   11.10
   1   8   4   48.10   12.60
  -1   8  -4   58.99    9.40
   2  -8   4  164.08   19.10
   2  -8   4  180.38   20.60
  -2  -8  -4  154.38    9.30
   2  -8   4  138.99   10.00
   2   8   4  134.09   20.50
  -2   8  -4  138.19   14.40
   2   8   4  133.69   14.00
   3  -8   4  370.36   30.40
  -3  -8  -4  335.57   22.40
  -3  -8  -4  291.27   18.10
   3  -8   4  275.37   13.80
  -3   8  -4  325.57   14.50
   3   8   4  306.57   27.80
  -3   8  -4  309.97   23.40
  -4  -8  -4   71.09   11.40
  -4  -8  -4   61.79   12.30
   4  -8   4   57.19   15.50
   4   8   4   62.19   15.10
  -4   8  -4   72.49    6.20
  -4   8  -4   60.69   13.30
  -5  -8  -4  793.52   44.20
  -5  -8  -4  875.81   43.80
   5  -8   4  820.32   53.79
  -5   8  -4  817.72   48.80
   5   8   4  854.61   53.19
  -5   8  -4  842.22   34.10
  -6  -8  -4   15.60    8.60
  -6  -8  -4    7.50   10.80
   6  -8   4   21.30   13.00
  -6   8  -4   18.10    6.00
  -6   8  -4   29.40   12.60
   7  -8   4   16.50   11.10
  -7  -8  -4    5.50    7.00
  -7   8  -4   13.40    7.20
  -7   8  -4  -13.20    7.90
   8  -8   4   13.20   11.80
  -8  -8  -4   22.60   10.50
  -8   8  -4   16.30   12.10
  -8   8  -4   23.60   10.90
  -9  -8  -4   58.69   16.40
   9  -8   4   53.39   19.10
  -9   8  -4   64.29   15.50
  -9   8  -4  105.89   22.90
 -10  -8  -4  189.48   27.70
 -10   8  -4  120.99   21.70
 -10   8  -4  148.59   21.10
 -10   8  -4  101.29   23.30
 -11  -8  -4   62.19   16.50
 -11   8  -4   34.70   14.50
 -12  -8  -4  146.19   27.30
 -12   8  -4  160.18   32.50
 -13  -8  -4   41.40   19.60
 -13   8  -4   31.10   20.10
 -13   8  -4   61.59   21.90
 -14  -8  -4    0.60   18.80
 -14   8  -4   27.30   22.10
 -14   8  -4    9.90   21.60
 -15  -8  -4   -4.10   19.90
 -15   8  -4    4.00   22.20
 -15   8  -4   49.10   27.80
 -16  -9   4  -18.00   23.60
 -16  -9   4    4.50   20.70
 -16   9   4   13.00   21.30
 -16   9   4   26.80   28.80
 -15  -9   4   29.90   17.30
 -15  -9   4  -45.70   21.60
 -15   9   4   -1.80   17.60
 -15   9   4   39.50   24.50
 -14  -9   4   22.60   20.80
 -14  -9   4    1.50   15.10
 -14   9   4   37.30   16.60
 -14   9   4    4.00   21.30
 -13  -9   4    9.90   17.10
 -13  -9   4   40.20   20.90
 -13   9   4   -2.30   16.00
 -13   9   4  -14.70   19.40
 -12  -9   4   63.69   24.20
 -12  -9   4   41.40   15.30
 -12   9   4   56.09   17.80
 -12   9   4   43.60   20.20
 -11  -9   4  259.57   39.50
 -11  -9   4  268.27   28.40
 -11   9   4  255.07   33.90
 -11   9   4  285.47   30.40
 -10  -9   4  103.89   18.80
 -10   9   4   80.69   21.40
 -10   9   4  143.69   24.10
  -9  -9   4   32.20   10.30
  -9   9   4   20.10   10.20
  -9   9   4   13.80   12.70
  -8  -9   4  180.48   18.20
  -8   9   4  187.78   20.60
  -8   9   4  208.48   24.90
  -7  -9   4   39.30    9.30
  -7   9   4   27.80   10.20
  -7   9   4   18.80    8.60
  -6  -9   4    3.40    4.50
  -6   9   4    1.50    6.00
  -6   9   4   10.40    7.40
  -5  -9   4   -4.50    3.90
  -5  -9   4    3.70    5.80
  -5   9   4   11.50    9.60
  -5   9   4   19.70    8.80
  -5   9   4    7.10    6.20
  -4  -9   4  124.99   12.00
  -4  -9   4   93.09   17.40
  -4   9   4  133.19   17.50
  -4   9   4  109.59   14.50
  -4   9   4  121.39   13.10
   4   9  -4  122.29   11.40
  -3  -9   4  298.67   18.50
  -3  -9   4  302.87   26.30
  -3   9   4  293.57   24.60
   3   9  -4  285.07   18.00
  -3   9   4  271.47   18.80
  -3   9   4  302.97   21.10
  -2  -9   4    5.70    6.70
  -2  -9   4    8.30    5.60
  -2   9   4    8.60    4.90
  -2   9   4    6.90    5.40
  -2   9   4   -4.80    5.80
   2   9  -4    3.50    3.80
  -1  -9   4  120.29   12.60
  -1  -9   4  111.79   15.00
  -1  -9   4  126.79   16.00
  -1   9   4  142.99   13.90
   1   9  -4  120.79   10.80
  -1   9   4  108.49   17.40
  -1   9   4  109.59    6.70
   0  -9   4  851.31   43.60
   0  -9   4  906.01   42.90
   0  -9   4  835.22   48.00
   0   9   4  872.71   42.40
   0   9  -4  829.52   38.60
   0   9   4  773.82   47.30
   1  -9   4 1034.40   51.29
   1  -9   4  988.30   44.70
   1  -9   4 1004.80   55.49
  -1   9  -4 1032.40   46.40
   1   9   4 1044.90   56.39
   1   9   4 1020.20   48.90
  -2  -9  -4   78.59    6.10
   2  -9   4  104.99   18.10
   2   9   4   90.29   17.00
   2   9   4   98.29   14.30
  -2   9  -4  103.19   12.40
  -3  -9  -4   41.50    7.90
   3  -9   4   63.39   14.80
  -3  -9  -4   61.19   10.70
   3   9   4   73.49   16.60
  -3   9  -4   71.09   12.80
   4  -9   4  225.48   25.10
  -4  -9  -4  168.48   15.30
  -4  -9  -4  196.68   17.90
  -4   9  -4  190.38   19.50
   4   9   4  178.28   22.10
  -5  -9  -4   11.00    8.30
  -5  -9  -4    1.90    5.90
   5  -9   4    7.70    9.10
   5   9   4    0.10    8.80
  -5   9  -4   -7.30    7.80
  -6  -9  -4    5.00   11.20
  -6  -9  -4   15.90    8.10
   6  -9   4   14.40   11.80
  -6   9  -4   33.00    4.60
  -6   9  -4   23.80    4.20
  -6   9  -4   25.50   10.70
  -7  -9  -4   94.59   17.10
   7  -9   4  118.09   23.50
  -7   9  -4   84.29   10.20
  -7   9  -4   74.49   17.50
  -7   9  -4   96.39   10.50
  -8  -9  -4  140.49   22.20
   8  -9   4  149.19   27.40
  -8   9  -4  187.68   16.10
  -8   9  -4  158.98   27.90
  -8   9  -4  118.79   14.90
   9  -9   4   84.69   21.30
  -9  -9  -4   38.20   12.70
  -9   9  -4   73.19   14.40
  -9   9  -4   54.79   12.60
  -9   9  -4   52.69   17.30
 -10  -9  -4  -10.40    8.40
 -10   9  -4   -2.40   11.80
 -10   9  -4   -3.70   11.00
 -11  -9  -4  205.68   31.50
 -11   9  -4  147.89   22.40
 -11   9  -4  162.38   33.80
 -11   9  -4  171.88   29.10
 -12  -9  -4    3.60   12.90
 -12   9  -4    7.10   14.40
 -12   9  -4   25.80   16.20
 -13  -9  -4  -10.00   14.60
 -13   9  -4  -23.30   16.80
 -13   9  -4   12.80   18.80
 -14  -9  -4   18.70   19.90
 -14   9  -4   -7.20   22.40
 -14   9  -4   44.80   24.00
 -15  -9  -4   35.10   24.10
 -15   9  -4   77.89   28.30
 -15   9  -4    7.60   23.00
 -16 -10   4  -19.60   24.50
 -16 -10   4   31.80   19.20
 -16  10   4  -10.70   20.00
 -16  10   4  -33.50   26.40
 -15 -10   4   21.20   22.90
 -15 -10   4   50.99   21.20
 -15  10   4  -12.10   15.30
 -15  10   4   47.20   25.40
 -14 -10   4   11.60   19.80
 -14 -10   4   43.60   16.90
 -14  10   4    4.20   20.30
 -14  10   4   26.80   17.60
 -13 -10   4   12.70   13.70
 -13 -10   4   10.60   17.50
 -13  10   4   -1.00   17.90
 -13  10   4   11.00   17.30
 -12 -10   4  -15.20   14.10
 -12 -10   4   20.10   11.80
 -12  10   4   19.40   14.00
 -12  10   4   31.00   20.20
 -11 -10   4   10.40   10.90
 -11 -10   4    5.60   13.70
 -11  10   4   13.10   14.50
 -11  10   4   -3.50   12.90
 -10 -10   4   57.89   13.90
 -10  10   4   24.00   12.60
 -10  10   4  -14.00   13.50
  -9 -10   4   -8.90    7.70
  -9  10   4   -2.80   10.30
  -9  10   4   -0.70    8.20
  -8 -10   4  414.66   28.90
  -8  10   4  454.95   35.20
  -8  10   4  363.66   30.00
  -7 -10   4    8.90    6.50
  -7  10   4   11.30    7.60
  -7  10   4   -6.30    8.60
  -6 -10   4  311.47   22.00
  -6  10   4  344.17   25.80
  -6  10   4  334.47   28.20
  -5 -10   4   40.50    8.30
  -5  10   4   26.00    9.40
  -5  10   4   40.70   10.00
  -5  10   4   40.70   13.10
  -4 -10   4  117.69   12.60
  -4  10   4   78.59   12.70
  -4  10   4   86.59   15.90
   4  10  -4  100.79   11.10
  -4  10   4   98.39   14.30
  -3 -10   4   -2.40    7.20
  -3 -10   4    4.50    5.80
[truncated: 838,157 more chars]
